# Supplementary material for: ESRRB Facilitates the Conversion of Trophoblast-Like Stem Cells From Induced Pluripotent Stem Cells by Directly Regulating CDX2
Source: Front Cell Dev Biol. 2021 Sep 20;9:712224. doi: 10.3389/fcell.2021.712224 (PMC8488167; doi:10.3389/fcell.2021.712224)
Supplement: Supplementary file 6 [file Table_1.XLS]

## Sheet: ESRRB_peaks
Chr	Start	End	Name	Length	Strand	Fold_enrichment	Pvalue	FDR	Pileup
NC_010445.4	44721882	44722210	ESRRB_peak_3795	329	.	2.01351	0.00240658	0.762237	15.11
NC_010443.5	109747910	109748415	ESRRB_peak_686	506	.	2.04655	0.00813224	1	9.23
NC_010443.5	118061308	118061571	ESRRB_peak_756	264	.	2.04655	0.00813224	1	9.23
NC_010443.5	149554894	149555234	ESRRB_peak_979	341	.	2.04655	0.00813224	1	9.23
NC_010443.5	265285412	265285675	ESRRB_peak_1692	264	.	2.04655	0.00813224	1	9.23
NC_010444.4	73890864	73891127	ESRRB_peak_2598	264	.	2.04655	0.00813224	1	9.23
NC_010447.5	38530026	38530843	ESRRB_peak_6013	818	.	2.04655	0.00813224	1	9.23
NC_010450.4	131397991	131398504	ESRRB_peak_10270	514	.	2.04655	0.00813224	1	9.23
NC_010450.4	136343475	136343973	ESRRB_peak_10315	499	.	2.04655	0.00813224	1	9.23
NC_010455.5	27006376	27006903	ESRRB_peak_13737	528	.	2.04655	0.00813224	1	9.23
NC_010457.5	38532299	38532591	ESRRB_peak_16426	293	.	2.04655	0.00813224	1	9.23
NC_010460.4	55762787	55763050	ESRRB_peak_18978	264	.	2.04655	0.00813224	1	9.23
NW_018085223.1	146943	147342	ESRRB_peak_19687	400	.	2.12358	1.10015e-06	0.00253723	47.84
NC_010444.4	6758524	6759202	ESRRB_peak_2030	679	.	2.12513	0.00545306	1	11.75
NC_010444.4	39625397	39625660	ESRRB_peak_2350	264	.	2.12513	0.00545306	1	11.75
NC_010448.4	87952034	87952457	ESRRB_peak_7631	424	.	2.12513	0.00545306	1	11.75
NC_010451.4	64485268	64485684	ESRRB_peak_10938	417	.	2.12513	0.00545306	1	11.75
NC_010451.4	81838501	81838845	ESRRB_peak_11074	345	.	2.12513	0.00545306	1	11.75
NW_018084786.1	24390	24659	ESRRB_peak_19398	270	.	2.13406	6.88193e-08	0.000216381	58.75
NC_010449.5	53443684	53444159	ESRRB_peak_8882	476	.	2.18125	0.00140036	0.584615	14.27
NC_010444.4	7929592	7929936	ESRRB_peak_2063	345	.	2.21442	0.00283975	0.831228	10.07
NC_010445.4	5745437	5745817	ESRRB_peak_3379	381	.	2.21442	0.00283975	0.831228	10.07
NC_010445.4	51082222	51082812	ESRRB_peak_3870	591	.	2.21442	0.00283975	0.831228	10.07
NC_010446.5	104918572	104919523	ESRRB_peak_5330	952	.	2.21442	0.00283975	0.831228	10.07
NC_010446.5	110177974	110178284	ESRRB_peak_5394	311	.	2.21442	0.00283975	0.831228	10.07
NC_010447.5	3011411	3011721	ESRRB_peak_5592	311	.	2.21442	0.00283975	0.831228	10.07
NC_010447.5	6964476	6964940	ESRRB_peak_5667	465	.	2.21442	0.00283975	0.831228	10.07
NC_010447.5	85364458	85364814	ESRRB_peak_6399	357	.	2.21442	0.00283975	0.831228	10.07
NC_010451.4	47334669	47334970	ESRRB_peak_10790	302	.	2.21442	0.00283975	0.831228	10.07
NC_010453.5	26655054	26655395	ESRRB_peak_12347	342	.	2.21442	0.00283975	0.831228	10.07
NC_010454.4	4689511	4689797	ESRRB_peak_12817	287	.	2.21442	0.00283975	0.831228	10.07
NC_010454.4	43504084	43504382	ESRRB_peak_13291	299	.	2.21442	0.00283975	0.831228	10.07
NC_010455.5	132778302	132778920	ESRRB_peak_14517	619	.	2.21442	0.00283975	0.831228	10.07
NC_010457.5	93614312	93614657	ESRRB_peak_16782	346	.	2.21442	0.00283975	0.831228	10.07
NC_010459.5	58758527	58758806	ESRRB_peak_18397	280	.	2.21442	0.00283975	0.831228	10.07
NW_018085183.1	25135	25419	ESRRB_peak_19666	285	.	2.21442	0.00283975	0.831228	10.07
NC_010461.5	49182195	49182674	ESRRB_peak_19174	480	.	2.21951	0.000672109	0.405835	17.63
NC_010448.4	31340033	31340631	ESRRB_peak_6885	599	.	2.22335	0.000958186	0.47152	16.79
NW_018085140.1	6744	7048	ESRRB_peak_19647	305	.	2.23413	3.94121e-09	1.67186e-05	63.79
NW_018084987.1	17640	17932	ESRRB_peak_19586	293	.	2.23452	5.43538e-10	2.84446e-06	70.5
NC_010445.4	121650450	121650769	ESRRB_peak_4421	320	.	2.26502	0.00201883	0.665794	12.59
NC_010449.5	56570851	56571235	ESRRB_peak_8915	385	.	2.26502	0.00201883	0.665794	12.59
NC_010451.4	10731618	10732025	ESRRB_peak_10453	408	.	2.26502	0.00201883	0.665794	12.59
NC_010451.4	130297485	130297772	ESRRB_peak_11374	288	.	2.26502	0.00201883	0.665794	12.59
NC_010454.4	20725501	20726297	ESRRB_peak_13055	797	.	2.26502	0.00201883	0.665794	12.59
NC_010457.5	105647003	105647391	ESRRB_peak_16849	389	.	2.26502	0.00201883	0.665794	12.59
NC_010458.4	71148226	71148688	ESRRB_peak_17700	463	.	2.26502	0.00201883	0.665794	12.59
NW_018085140.1	20929	21213	ESRRB_peak_19648	285	.	2.26594	1.22377e-08	4.61583e-05	57.91
NC_010445.4	41657687	41657953	ESRRB_peak_3778	267	.	2.26854	1.59485e-10	9.22869e-07	73.86
NC_010452.4	56603978	56604241	ESRRB_peak_11948	264	.	2.29212	0.00963518	1	4.2
NC_010445.4	9990694	9991209	ESRRB_peak_3433	516	.	2.30116	0.000509096	0.352476	15.11
NC_010457.5	67574130	67574412	ESRRB_peak_16627	283	.	2.30116	0.000509096	0.352476	15.11
NC_010454.4	1323103	1323569	ESRRB_peak_12714	467	.	2.31913	0.0088589	1	4.2
NC_010443.5	40737702	40737965	ESRRB_peak_295	264	.	2.33593	0.00576275	1	5.04
NC_010446.5	104263201	104263464	ESRRB_peak_5317	264	.	2.33593	0.00576275	1	5.04
NC_010447.5	68663972	68664235	ESRRB_peak_6266	264	.	2.33593	0.00576275	1	5.04
NC_010448.4	84563859	84564122	ESRRB_peak_7589	264	.	2.33593	0.00576275	1	5.04
NC_010448.4	157909464	157909727	ESRRB_peak_8158	264	.	2.33593	0.00576275	1	5.04
NC_010449.5	46758778	46759127	ESRRB_peak_8820	350	.	2.33593	0.00576275	1	5.04
NC_010456.5	49929876	49930265	ESRRB_peak_15460	390	.	2.33593	0.00576275	1	5.04
NC_010457.5	66968480	66968743	ESRRB_peak_16619	264	.	2.33593	0.00576275	1	5.04
NC_010458.4	23613502	23613817	ESRRB_peak_17363	316	.	2.33593	0.00576275	1	5.04
NC_010443.5	12299746	12300009	ESRRB_peak_134	264	.	2.34678	0.00812681	1	4.2
NC_010454.4	3647648	3647911	ESRRB_peak_12772	264	.	2.34678	0.00812681	1	4.2
NC_010443.5	8407947	8408210	ESRRB_peak_98	264	.	2.34835	0.00380303	1	8.39
NC_010443.5	84265421	84266333	ESRRB_peak_524	913	.	2.34835	0.00380303	1	8.39
NC_010443.5	148340611	148340918	ESRRB_peak_965	308	.	2.34835	0.00380303	1	8.39
NC_010443.5	234337697	234338202	ESRRB_peak_1435	506	.	2.34835	0.00380303	1	8.39
NC_010444.4	6765357	6765856	ESRRB_peak_2031	500	.	2.34835	0.00380303	1	8.39
NC_010444.4	76094068	76094429	ESRRB_peak_2647	362	.	2.34835	0.00380303	1	8.39
NC_010444.4	83553028	83553414	ESRRB_peak_2751	387	.	2.34835	0.00380303	1	8.39
NC_010444.4	106598824	106599245	ESRRB_peak_2899	422	.	2.34835	0.00380303	1	8.39
NC_010444.4	120585466	120585785	ESRRB_peak_2950	320	.	2.34835	0.00380303	1	8.39
NC_010444.4	141034725	141035030	ESRRB_peak_3111	306	.	2.34835	0.00380303	1	8.39
NC_010444.4	141571829	141572354	ESRRB_peak_3141	526	.	2.34835	0.00380303	1	8.39
NC_010444.4	151637319	151637818	ESRRB_peak_3290	500	.	2.34835	0.00380303	1	8.39
NC_010445.4	26366241	26366514	ESRRB_peak_3601	274	.	2.34835	0.00380303	1	8.39
NC_010445.4	33856277	33856660	ESRRB_peak_3710	384	.	2.34835	0.00380303	1	8.39
NC_010445.4	77071232	77071558	ESRRB_peak_4055	327	.	2.34835	0.00380303	1	8.39
NC_010445.4	97284876	97285544	ESRRB_peak_4210	669	.	2.34835	0.00380303	1	8.39
NC_010446.5	35580210	35580507	ESRRB_peak_4850	298	.	2.34835	0.00380303	1	8.39
NC_010447.5	2521241	2521671	ESRRB_peak_5577	431	.	2.34835	0.00380303	1	8.39
NC_010447.5	56817037	56817593	ESRRB_peak_6124	557	.	2.34835	0.00380303	1	8.39
NC_010448.4	1852248	1852511	ESRRB_peak_6584	264	.	2.34835	0.00380303	1	8.39
NC_010448.4	76067015	76067333	ESRRB_peak_7422	319	.	2.34835	0.00380303	1	8.39
NC_010448.4	83026065	83026535	ESRRB_peak_7553	471	.	2.34835	0.00380303	1	8.39
NC_010449.5	58954846	58955299	ESRRB_peak_8938	454	.	2.34835	0.00380303	1	8.39
NC_010449.5	114446292	114446555	ESRRB_peak_9408	264	.	2.34835	0.00380303	1	8.39
NC_010450.4	19663782	19664363	ESRRB_peak_9677	582	.	2.34835	0.00380303	1	8.39
NC_010452.4	14424462	14425511	ESRRB_peak_11586	1050	.	2.34835	0.00380303	1	8.39
NC_010452.4	29836498	29836761	ESRRB_peak_11744	264	.	2.34835	0.00380303	1	8.39
NC_010452.4	46510529	46510862	ESRRB_peak_11857	334	.	2.34835	0.00380303	1	8.39
NC_010453.5	2543582	2544341	ESRRB_peak_12091	760	.	2.34835	0.00380303	1	8.39
NC_010453.5	22362058	22362496	ESRRB_peak_12297	439	.	2.34835	0.00380303	1	8.39
NC_010453.5	67574308	67574677	ESRRB_peak_12534	370	.	2.34835	0.00380303	1	8.39
NC_010453.5	68850305	68850653	ESRRB_peak_12552	349	.	2.34835	0.00380303	1	8.39
NC_010453.5	74063851	74064119	ESRRB_peak_12593	269	.	2.34835	0.00380303	1	8.39
NC_010454.4	3216497	3216881	ESRRB_peak_12752	385	.	2.34835	0.00380303	1	8.39
NC_010454.4	54365164	54365668	ESRRB_peak_13471	505	.	2.34835	0.00380303	1	8.39
NC_010455.5	40209788	40210172	ESRRB_peak_13851	385	.	2.34835	0.00380303	1	8.39
NC_010455.5	129468162	129468715	ESRRB_peak_14463	554	.	2.34835	0.00380303	1	8.39
NC_010456.5	58681636	58682031	ESRRB_peak_15548	396	.	2.34835	0.00380303	1	8.39
NC_010456.5	120867500	120868001	ESRRB_peak_16022	502	.	2.34835	0.00380303	1	8.39
NC_010456.5	137119367	137119777	ESRRB_peak_16177	411	.	2.34835	0.00380303	1	8.39
NC_010457.5	18561377	18561796	ESRRB_peak_16288	420	.	2.34835	0.00380303	1	8.39
NC_010457.5	108997001	108997264	ESRRB_peak_16875	264	.	2.34835	0.00380303	1	8.39
NC_010457.5	134546384	134546650	ESRRB_peak_17126	267	.	2.34835	0.00380303	1	8.39
NC_010458.4	50503182	50503486	ESRRB_peak_17507	305	.	2.34835	0.00380303	1	8.39
NC_010458.4	76304351	76304634	ESRRB_peak_17765	284	.	2.34835	0.00380303	1	8.39
NC_010460.4	5981775	5982146	ESRRB_peak_18540	372	.	2.34835	0.00380303	1	8.39
NC_010460.4	20000754	20001552	ESRRB_peak_18665	799	.	2.34835	0.00380303	1	8.39
NC_010460.4	49900960	49901280	ESRRB_peak_18919	321	.	2.34835	0.00380303	1	8.39
NC_010461.5	7128100	7128496	ESRRB_peak_18999	397	.	2.34835	0.00380303	1	8.39
NC_010448.4	33776234	33776497	ESRRB_peak_6911	264	.	2.37509	0.00743789	1	4.2
NC_010451.4	53044036	53044405	ESRRB_peak_10852	370	.	2.37509	0.00743789	1	4.2
NW_018085254.1	160116	160389	ESRRB_peak_19693	274	.	2.37935	3.27612e-07	0.000823323	39.45
NC_010443.5	261408231	261408535	ESRRB_peak_1638	305	.	2.38228	0.00283975	0.831228	10.91
NC_010443.5	269746806	269747221	ESRRB_peak_1789	416	.	2.38228	0.00283975	0.831228	10.91
NC_010444.4	51700825	51701088	ESRRB_peak_2444	264	.	2.38228	0.00283975	0.831228	10.91
NC_010445.4	56631684	56632130	ESRRB_peak_3904	447	.	2.38228	0.00283975	0.831228	10.91
NC_010445.4	58355278	58355853	ESRRB_peak_3918	576	.	2.38228	0.00283975	0.831228	10.91
NC_010445.4	60341779	60342067	ESRRB_peak_3944	289	.	2.38228	0.00283975	0.831228	10.91
NC_010445.4	112519422	112519685	ESRRB_peak_4326	264	.	2.38228	0.00283975	0.831228	10.91
NC_010447.5	40189934	40190226	ESRRB_peak_6027	293	.	2.38228	0.00283975	0.831228	10.91
NC_010448.4	1597879	1598308	ESRRB_peak_6580	430	.	2.38228	0.00283975	0.831228	10.91
NC_010449.5	50328401	50328668	ESRRB_peak_8859	268	.	2.38228	0.00283975	0.831228	10.91
NC_010449.5	75924447	75925128	ESRRB_peak_9062	682	.	2.38228	0.00283975	0.831228	10.91
NC_010451.4	15693648	15694168	ESRRB_peak_10523	521	.	2.38228	0.00283975	0.831228	10.91
NC_010451.4	64695026	64695586	ESRRB_peak_10940	561	.	2.38228	0.00283975	0.831228	10.91
NC_010454.4	46655795	46656071	ESRRB_peak_13338	277	.	2.38228	0.00283975	0.831228	10.91
NC_010455.5	75724905	75725306	ESRRB_peak_14122	402	.	2.38228	0.00283975	0.831228	10.91
NC_010456.5	14457514	14457803	ESRRB_peak_15102	290	.	2.38228	0.00283975	0.831228	10.91
NC_010443.5	77826906	77827169	ESRRB_peak_492	264	.	2.39626	0.00980325	1	3.36
NC_010443.5	136914926	136915250	ESRRB_peak_876	325	.	2.39626	0.00980325	1	3.36
NC_010444.4	92245649	92245912	ESRRB_peak_2822	264	.	2.39626	0.00980325	1	3.36
NC_010445.4	52672883	52673146	ESRRB_peak_3878	264	.	2.39626	0.00980325	1	3.36
NC_010448.4	30653354	30653617	ESRRB_peak_6865	264	.	2.39626	0.00980325	1	3.36
NC_010451.4	13360094	13360357	ESRRB_peak_10497	264	.	2.39626	0.00980325	1	3.36
NC_010452.4	68802633	68803019	ESRRB_peak_12066	387	.	2.39626	0.00980325	1	3.36
NC_010453.5	4551472	4551735	ESRRB_peak_12122	264	.	2.39626	0.00980325	1	3.36
NC_010456.5	45414289	45414646	ESRRB_peak_15391	358	.	2.39626	0.00980325	1	3.36
NC_010456.5	77660948	77661211	ESRRB_peak_15700	264	.	2.39626	0.00980325	1	3.36
NC_010459.5	36569126	36569389	ESRRB_peak_18068	264	.	2.39626	0.00980325	1	3.36
NC_010461.5	106635586	106635922	ESRRB_peak_19322	337	.	2.39626	0.00980325	1	3.36
NC_010447.5	15882194	15882520	ESRRB_peak_5817	327	.	2.4041	0.00679063	1	4.2
NC_010448.4	49820153	49820416	ESRRB_peak_7068	264	.	2.4041	0.00679063	1	4.2
NC_010451.4	8826901	8827164	ESRRB_peak_10406	264	.	2.4041	0.00679063	1	4.2
NC_010453.5	74247489	74247971	ESRRB_peak_12601	483	.	2.4041	0.00679063	1	4.2
NC_010455.5	174975712	174976084	ESRRB_peak_14717	373	.	2.4041	0.00679063	1	4.2
NC_010460.4	18714182	18714518	ESRRB_peak_18652	337	.	2.4041	0.00679063	1	4.2
NW_018084998.1	119804	120183	ESRRB_peak_19590	380	.	2.4041	0.00679063	1	4.2
NC_010457.5	64242173	64242704	ESRRB_peak_16599	532	.	2.40491	0.000697991	0.405835	13.43
NC_010443.5	147819659	147819968	ESRRB_peak_954	310	.	2.42107	0.000509096	0.352476	15.95
NC_010458.4	7252895	7253314	ESRRB_peak_17303	420	.	2.42107	0.000509096	0.352476	15.95
NC_010443.5	30322684	30323088	ESRRB_peak_250	405	.	2.43156	0.00877647	1	3.36
NC_010443.5	82927958	82928221	ESRRB_peak_516	264	.	2.43156	0.00877647	1	3.36
NC_010443.5	201753866	201754237	ESRRB_peak_1285	372	.	2.43156	0.00877647	1	3.36
NC_010444.4	35774532	35774795	ESRRB_peak_2332	264	.	2.43156	0.00877647	1	3.36
NC_010444.4	91689170	91689433	ESRRB_peak_2817	264	.	2.43156	0.00877647	1	3.36
NC_010444.4	119550403	119550666	ESRRB_peak_2943	264	.	2.43156	0.00877647	1	3.36
NC_010445.4	14298829	14299174	ESRRB_peak_3487	346	.	2.43156	0.00877647	1	3.36
NC_010445.4	64620388	64620651	ESRRB_peak_3963	264	.	2.43156	0.00877647	1	3.36
NC_010446.5	12788147	12788447	ESRRB_peak_4706	301	.	2.43156	0.00877647	1	3.36
NC_010446.5	77302502	77302831	ESRRB_peak_5076	330	.	2.43156	0.00877647	1	3.36
NC_010447.5	5639606	5640027	ESRRB_peak_5626	422	.	2.43156	0.00877647	1	3.36
NC_010447.5	94000991	94001254	ESRRB_peak_6483	264	.	2.43156	0.00877647	1	3.36
NC_010448.4	67354338	67354601	ESRRB_peak_7277	264	.	2.43156	0.00877647	1	3.36
NC_010448.4	83338203	83338466	ESRRB_peak_7557	264	.	2.43156	0.00877647	1	3.36
NC_010448.4	99741235	99741498	ESRRB_peak_7755	264	.	2.43156	0.00877647	1	3.36
NC_010448.4	154447543	154447806	ESRRB_peak_8109	264	.	2.43156	0.00877647	1	3.36
NC_010449.5	14054805	14055126	ESRRB_peak_8506	322	.	2.43156	0.00877647	1	3.36
NC_010449.5	75581950	75582213	ESRRB_peak_9052	264	.	2.43156	0.00877647	1	3.36
NC_010450.4	8371762	8372097	ESRRB_peak_9597	336	.	2.43156	0.00877647	1	3.36
NC_010450.4	9325694	9326072	ESRRB_peak_9598	379	.	2.43156	0.00877647	1	3.36
NC_010450.4	59974196	59974510	ESRRB_peak_9869	315	.	2.43156	0.00877647	1	3.36
NC_010450.4	112862119	112862382	ESRRB_peak_10170	264	.	2.43156	0.00877647	1	3.36
NC_010450.4	120384546	120384949	ESRRB_peak_10198	404	.	2.43156	0.00877647	1	3.36
NC_010450.4	133034191	133034454	ESRRB_peak_10287	264	.	2.43156	0.00877647	1	3.36
NC_010450.4	134292443	134292706	ESRRB_peak_10297	264	.	2.43156	0.00877647	1	3.36
NC_010451.4	130794141	130794556	ESRRB_peak_11380	416	.	2.43156	0.00877647	1	3.36
NC_010453.5	46213453	46213716	ESRRB_peak_12407	264	.	2.43156	0.00877647	1	3.36
NC_010454.4	35440958	35441221	ESRRB_peak_13229	264	.	2.43156	0.00877647	1	3.36
NC_010454.4	44312461	44312896	ESRRB_peak_13305	436	.	2.43156	0.00877647	1	3.36
NC_010455.5	68467035	68467415	ESRRB_peak_14050	381	.	2.43156	0.00877647	1	3.36
NC_010456.5	13330585	13330848	ESRRB_peak_15098	264	.	2.43156	0.00877647	1	3.36
NC_010456.5	54785740	54786060	ESRRB_peak_15490	321	.	2.43156	0.00877647	1	3.36
NC_010457.5	97564645	97564908	ESRRB_peak_16800	264	.	2.43156	0.00877647	1	3.36
NC_010458.4	20281795	20282058	ESRRB_peak_17345	264	.	2.43156	0.00877647	1	3.36
NC_010459.5	10021499	10021840	ESRRB_peak_17842	342	.	2.43156	0.00877647	1	3.36
NC_010459.5	20530006	20530360	ESRRB_peak_17918	355	.	2.43156	0.00877647	1	3.36
NC_010461.5	5918242	5918505	ESRRB_peak_18991	264	.	2.43156	0.00877647	1	3.36
NC_010461.5	41347238	41347652	ESRRB_peak_19139	415	.	2.43156	0.00877647	1	3.36
NW_018084979.1	3055458	3055721	ESRRB_peak_19564	264	.	2.43156	0.00877647	1	3.36
NC_010448.4	18498314	18498673	ESRRB_peak_6745	360	.	2.43319	0.000129852	0.141143	18.47
NC_010444.4	83178659	83179106	ESRRB_peak_2744	448	.	2.43382	0.00618372	1	4.2
NC_010445.4	69417320	69417583	ESRRB_peak_3986	264	.	2.43382	0.00618372	1	4.2
NC_010445.4	103405981	103406244	ESRRB_peak_4263	264	.	2.43382	0.00618372	1	4.2
NC_010446.5	110868103	110868366	ESRRB_peak_5401	264	.	2.43382	0.00618372	1	4.2
NC_010448.4	54486627	54486890	ESRRB_peak_7139	264	.	2.43382	0.00618372	1	4.2
NC_010450.4	100731609	100731872	ESRRB_peak_10117	264	.	2.43382	0.00618372	1	4.2
NC_010456.5	63301274	63301537	ESRRB_peak_15593	264	.	2.43382	0.00618372	1	4.2
NC_010446.5	106526169	106526456	ESRRB_peak_5351	288	.	2.43546	0.00415863	1	5.04
NC_010443.5	4914735	4915072	ESRRB_peak_49	338	.	2.44502	0.00841182	1	3.36
NC_010443.5	5144768	5145031	ESRRB_peak_60	264	.	2.44502	0.00841182	1	3.36
NC_010443.5	11981124	11981387	ESRRB_peak_129	264	.	2.44502	0.00841182	1	3.36
NC_010443.5	18801542	18801805	ESRRB_peak_185	264	.	2.44502	0.00841182	1	3.36
NC_010443.5	32208064	32208327	ESRRB_peak_260	264	.	2.44502	0.00841182	1	3.36
NC_010443.5	41177843	41178221	ESRRB_peak_297	379	.	2.44502	0.00841182	1	3.36
NC_010443.5	63274197	63274460	ESRRB_peak_402	264	.	2.44502	0.00841182	1	3.36
NC_010443.5	67854048	67854311	ESRRB_peak_431	264	.	2.44502	0.00841182	1	3.36
NC_010443.5	84319223	84319571	ESRRB_peak_525	349	.	2.44502	0.00841182	1	3.36
NC_010443.5	85503775	85504038	ESRRB_peak_528	264	.	2.44502	0.00841182	1	3.36
NC_010443.5	96075165	96075428	ESRRB_peak_573	264	.	2.44502	0.00841182	1	3.36
NC_010443.5	96627282	96627701	ESRRB_peak_578	420	.	2.44502	0.00841182	1	3.36
NC_010443.5	126064704	126064967	ESRRB_peak_808	264	.	2.44502	0.00841182	1	3.36
NC_010443.5	130349975	130350238	ESRRB_peak_827	264	.	2.44502	0.00841182	1	3.36
NC_010443.5	136677163	136677426	ESRRB_peak_870	264	.	2.44502	0.00841182	1	3.36
NC_010443.5	143476222	143476485	ESRRB_peak_918	264	.	2.44502	0.00841182	1	3.36
NC_010443.5	149641290	149641759	ESRRB_peak_980	470	.	2.44502	0.00841182	1	3.36
NC_010443.5	166511006	166511269	ESRRB_peak_1110	264	.	2.44502	0.00841182	1	3.36
NC_010443.5	170403647	170403910	ESRRB_peak_1162	264	.	2.44502	0.00841182	1	3.36
NC_010443.5	173889562	173889825	ESRRB_peak_1168	264	.	2.44502	0.00841182	1	3.36
NC_010443.5	178823463	178823726	ESRRB_peak_1181	264	.	2.44502	0.00841182	1	3.36
NC_010443.5	192702547	192702810	ESRRB_peak_1266	264	.	2.44502	0.00841182	1	3.36
NC_010443.5	199139256	199139519	ESRRB_peak_1282	264	.	2.44502	0.00841182	1	3.36
NC_010443.5	206512497	206512822	ESRRB_peak_1315	326	.	2.44502	0.00841182	1	3.36
NC_010443.5	209416423	209416686	ESRRB_peak_1341	264	.	2.44502	0.00841182	1	3.36
NC_010443.5	211090627	211090890	ESRRB_peak_1345	264	.	2.44502	0.00841182	1	3.36
NC_010443.5	212615924	212616187	ESRRB_peak_1348	264	.	2.44502	0.00841182	1	3.36
NC_010443.5	227798802	227799217	ESRRB_peak_1405	416	.	2.44502	0.00841182	1	3.36
NC_010443.5	231154718	231154981	ESRRB_peak_1420	264	.	2.44502	0.00841182	1	3.36
NC_010443.5	238888337	238888600	ESRRB_peak_1476	264	.	2.44502	0.00841182	1	3.36
NC_010443.5	250950061	250950324	ESRRB_peak_1548	264	.	2.44502	0.00841182	1	3.36
NC_010443.5	274227697	274228109	ESRRB_peak_1889	413	.	2.44502	0.00841182	1	3.36
NC_010444.4	798544	798807	ESRRB_peak_1899	264	.	2.44502	0.00841182	1	3.36
NC_010444.4	4699611	4699874	ESRRB_peak_1975	264	.	2.44502	0.00841182	1	3.36
NC_010444.4	4963371	4963634	ESRRB_peak_1983	264	.	2.44502	0.00841182	1	3.36
NC_010444.4	20746399	20746662	ESRRB_peak_2214	264	.	2.44502	0.00841182	1	3.36
NC_010444.4	25871341	25871604	ESRRB_peak_2258	264	.	2.44502	0.00841182	1	3.36
NC_010444.4	43721551	43721814	ESRRB_peak_2384	264	.	2.44502	0.00841182	1	3.36
NC_010444.4	66855048	66855447	ESRRB_peak_2523	400	.	2.44502	0.00841182	1	3.36
NC_010444.4	72102528	72102791	ESRRB_peak_2577	264	.	2.44502	0.00841182	1	3.36
NC_010444.4	72197660	72197923	ESRRB_peak_2578	264	.	2.44502	0.00841182	1	3.36
NC_010444.4	73818217	73818480	ESRRB_peak_2595	264	.	2.44502	0.00841182	1	3.36
NC_010444.4	77004943	77005285	ESRRB_peak_2666	343	.	2.44502	0.00841182	1	3.36
NC_010444.4	114544369	114544632	ESRRB_peak_2924	264	.	2.44502	0.00841182	1	3.36
NC_010444.4	115047595	115047858	ESRRB_peak_2926	264	.	2.44502	0.00841182	1	3.36
NC_010444.4	119712956	119713219	ESRRB_peak_2945	264	.	2.44502	0.00841182	1	3.36
NC_010444.4	121987691	121987954	ESRRB_peak_2961	264	.	2.44502	0.00841182	1	3.36
NC_010444.4	122316028	122316336	ESRRB_peak_2962	309	.	2.44502	0.00841182	1	3.36
NC_010444.4	123889856	123890119	ESRRB_peak_2973	264	.	2.44502	0.00841182	1	3.36
NC_010444.4	130014698	130014961	ESRRB_peak_3028	264	.	2.44502	0.00841182	1	3.36
NC_010444.4	144182304	144182567	ESRRB_peak_3192	264	.	2.44502	0.00841182	1	3.36
NC_010444.4	150785926	150786310	ESRRB_peak_3254	385	.	2.44502	0.00841182	1	3.36
NC_010445.4	8652086	8652376	ESRRB_peak_3401	291	.	2.44502	0.00841182	1	3.36
NC_010445.4	10650434	10650756	ESRRB_peak_3443	323	.	2.44502	0.00841182	1	3.36
NC_010445.4	12394281	12394544	ESRRB_peak_3476	264	.	2.44502	0.00841182	1	3.36
NC_010445.4	18415537	18415800	ESRRB_peak_3534	264	.	2.44502	0.00841182	1	3.36
NC_010445.4	22560725	22560988	ESRRB_peak_3562	264	.	2.44502	0.00841182	1	3.36
NC_010445.4	26083306	26083598	ESRRB_peak_3596	293	.	2.44502	0.00841182	1	3.36
NC_010445.4	44465145	44465408	ESRRB_peak_3789	264	.	2.44502	0.00841182	1	3.36
NC_010445.4	47900238	47900501	ESRRB_peak_3826	264	.	2.44502	0.00841182	1	3.36
NC_010445.4	48439143	48439406	ESRRB_peak_3833	264	.	2.44502	0.00841182	1	3.36
NC_010445.4	55885641	55885904	ESRRB_peak_3902	264	.	2.44502	0.00841182	1	3.36
NC_010445.4	67707584	67707847	ESRRB_peak_3975	264	.	2.44502	0.00841182	1	3.36
NC_010445.4	71723929	71724192	ESRRB_peak_4010	264	.	2.44502	0.00841182	1	3.36
NC_010445.4	83706514	83706777	ESRRB_peak_4102	264	.	2.44502	0.00841182	1	3.36
NC_010445.4	107747420	107747683	ESRRB_peak_4278	264	.	2.44502	0.00841182	1	3.36
NC_010445.4	116861082	116861345	ESRRB_peak_4355	264	.	2.44502	0.00841182	1	3.36
NC_010445.4	118062196	118062459	ESRRB_peak_4377	264	.	2.44502	0.00841182	1	3.36
NC_010445.4	118242671	118242934	ESRRB_peak_4383	264	.	2.44502	0.00841182	1	3.36
NC_010445.4	122167237	122167500	ESRRB_peak_4427	264	.	2.44502	0.00841182	1	3.36
NC_010445.4	122485908	122486171	ESRRB_peak_4430	264	.	2.44502	0.00841182	1	3.36
NC_010445.4	123861144	123861407	ESRRB_peak_4434	264	.	2.44502	0.00841182	1	3.36
NC_010445.4	126284369	126284632	ESRRB_peak_4491	264	.	2.44502	0.00841182	1	3.36
NC_010445.4	128511060	128511323	ESRRB_peak_4544	264	.	2.44502	0.00841182	1	3.36
NC_010445.4	128755920	128756307	ESRRB_peak_4546	388	.	2.44502	0.00841182	1	3.36
NC_010445.4	130063385	130063648	ESRRB_peak_4568	264	.	2.44502	0.00841182	1	3.36
NC_010445.4	131423571	131423834	ESRRB_peak_4579	264	.	2.44502	0.00841182	1	3.36
NC_010446.5	2835847	2836110	ESRRB_peak_4631	264	.	2.44502	0.00841182	1	3.36
NC_010446.5	11583840	11584262	ESRRB_peak_4689	423	.	2.44502	0.00841182	1	3.36
NC_010446.5	18951476	18951739	ESRRB_peak_4758	264	.	2.44502	0.00841182	1	3.36
NC_010446.5	48543618	48543881	ESRRB_peak_4917	264	.	2.44502	0.00841182	1	3.36
NC_010446.5	56381771	56382034	ESRRB_peak_4943	264	.	2.44502	0.00841182	1	3.36
NC_010446.5	68506328	68506721	ESRRB_peak_5010	394	.	2.44502	0.00841182	1	3.36
NC_010446.5	68622316	68622579	ESRRB_peak_5011	264	.	2.44502	0.00841182	1	3.36
NC_010446.5	75773297	75773560	ESRRB_peak_5068	264	.	2.44502	0.00841182	1	3.36
NC_010446.5	79604193	79604564	ESRRB_peak_5108	372	.	2.44502	0.00841182	1	3.36
NC_010446.5	89793704	89793967	ESRRB_peak_5189	264	.	2.44502	0.00841182	1	3.36
NC_010446.5	108807527	108807913	ESRRB_peak_5369	387	.	2.44502	0.00841182	1	3.36
NC_010446.5	117154156	117154419	ESRRB_peak_5437	264	.	2.44502	0.00841182	1	3.36
NC_010446.5	117181769	117182032	ESRRB_peak_5438	264	.	2.44502	0.00841182	1	3.36
NC_010446.5	125981480	125981743	ESRRB_peak_5527	264	.	2.44502	0.00841182	1	3.36
NC_010446.5	126522057	126522320	ESRRB_peak_5529	264	.	2.44502	0.00841182	1	3.36
NC_010446.5	127480504	127480909	ESRRB_peak_5534	406	.	2.44502	0.00841182	1	3.36
NC_010447.5	4302997	4303260	ESRRB_peak_5616	264	.	2.44502	0.00841182	1	3.36
NC_010447.5	36385582	36385845	ESRRB_peak_6005	264	.	2.44502	0.00841182	1	3.36
NC_010447.5	39558966	39559229	ESRRB_peak_6026	264	.	2.44502	0.00841182	1	3.36
NC_010447.5	48461262	48461525	ESRRB_peak_6076	264	.	2.44502	0.00841182	1	3.36
NC_010447.5	55415387	55415650	ESRRB_peak_6111	264	.	2.44502	0.00841182	1	3.36
NC_010447.5	55452563	55452826	ESRRB_peak_6112	264	.	2.44502	0.00841182	1	3.36
NC_010447.5	57773278	57773639	ESRRB_peak_6134	362	.	2.44502	0.00841182	1	3.36
NC_010447.5	65096931	65097194	ESRRB_peak_6190	264	.	2.44502	0.00841182	1	3.36
NC_010447.5	72998955	72999218	ESRRB_peak_6312	264	.	2.44502	0.00841182	1	3.36
NC_010447.5	82597282	82597545	ESRRB_peak_6392	264	.	2.44502	0.00841182	1	3.36
NC_010447.5	88146278	88146541	ESRRB_peak_6419	264	.	2.44502	0.00841182	1	3.36
NC_010447.5	93807740	93808003	ESRRB_peak_6481	264	.	2.44502	0.00841182	1	3.36
NC_010448.4	6918951	6919332	ESRRB_peak_6670	382	.	2.44502	0.00841182	1	3.36
NC_010448.4	13209369	13209632	ESRRB_peak_6696	264	.	2.44502	0.00841182	1	3.36
NC_010448.4	15138801	15139172	ESRRB_peak_6710	372	.	2.44502	0.00841182	1	3.36
NC_010448.4	31096006	31096339	ESRRB_peak_6875	334	.	2.44502	0.00841182	1	3.36
NC_010448.4	34182794	34183057	ESRRB_peak_6916	264	.	2.44502	0.00841182	1	3.36
NC_010448.4	35595363	35595754	ESRRB_peak_6936	392	.	2.44502	0.00841182	1	3.36
NC_010448.4	39014169	39014432	ESRRB_peak_6969	264	.	2.44502	0.00841182	1	3.36
NC_010448.4	44799330	44799593	ESRRB_peak_7009	264	.	2.44502	0.00841182	1	3.36
NC_010448.4	47577618	47577881	ESRRB_peak_7036	264	.	2.44502	0.00841182	1	3.36
NC_010448.4	51345945	51346488	ESRRB_peak_7079	544	.	2.44502	0.00841182	1	3.36
NC_010448.4	57216371	57216634	ESRRB_peak_7171	264	.	2.44502	0.00841182	1	3.36
NC_010448.4	80819947	80820434	ESRRB_peak_7522	488	.	2.44502	0.00841182	1	3.36
NC_010448.4	88362102	88362721	ESRRB_peak_7644	620	.	2.44502	0.00841182	1	3.36
NC_010448.4	93769438	93769701	ESRRB_peak_7690	264	.	2.44502	0.00841182	1	3.36
NC_010448.4	109149934	109150197	ESRRB_peak_7833	264	.	2.44502	0.00841182	1	3.36
NC_010448.4	109815107	109815370	ESRRB_peak_7849	264	.	2.44502	0.00841182	1	3.36
NC_010448.4	120828528	120828912	ESRRB_peak_7897	385	.	2.44502	0.00841182	1	3.36
NC_010448.4	130827409	130827672	ESRRB_peak_7950	264	.	2.44502	0.00841182	1	3.36
NC_010448.4	147809941	147810204	ESRRB_peak_8030	264	.	2.44502	0.00841182	1	3.36
NC_010448.4	148801122	148801489	ESRRB_peak_8049	368	.	2.44502	0.00841182	1	3.36
NC_010448.4	154158840	154159103	ESRRB_peak_8105	264	.	2.44502	0.00841182	1	3.36
NC_010448.4	154316898	154317161	ESRRB_peak_8107	264	.	2.44502	0.00841182	1	3.36
NC_010448.4	154403613	154403876	ESRRB_peak_8108	264	.	2.44502	0.00841182	1	3.36
NC_010448.4	154452419	154452817	ESRRB_peak_8110	399	.	2.44502	0.00841182	1	3.36
NC_010448.4	168327289	168327697	ESRRB_peak_8293	409	.	2.44502	0.00841182	1	3.36
NC_010449.5	3305866	3306129	ESRRB_peak_8369	264	.	2.44502	0.00841182	1	3.36
NC_010449.5	28555730	28555993	ESRRB_peak_8619	264	.	2.44502	0.00841182	1	3.36
NC_010449.5	35816874	35817137	ESRRB_peak_8708	264	.	2.44502	0.00841182	1	3.36
NC_010449.5	35906865	35907128	ESRRB_peak_8710	264	.	2.44502	0.00841182	1	3.36
NC_010449.5	40698298	40698561	ESRRB_peak_8789	264	.	2.44502	0.00841182	1	3.36
NC_010449.5	43772969	43773401	ESRRB_peak_8805	433	.	2.44502	0.00841182	1	3.36
NC_010449.5	46876096	46876359	ESRRB_peak_8825	264	.	2.44502	0.00841182	1	3.36
NC_010449.5	50899839	50900159	ESRRB_peak_8865	321	.	2.44502	0.00841182	1	3.36
NC_010449.5	54597782	54598045	ESRRB_peak_8890	264	.	2.44502	0.00841182	1	3.36
NC_010449.5	70413516	70413779	ESRRB_peak_9030	264	.	2.44502	0.00841182	1	3.36
NC_010449.5	75032236	75032627	ESRRB_peak_9043	392	.	2.44502	0.00841182	1	3.36
NC_010449.5	95396522	95396785	ESRRB_peak_9244	264	.	2.44502	0.00841182	1	3.36
NC_010449.5	101553489	101553871	ESRRB_peak_9322	383	.	2.44502	0.00841182	1	3.36
NC_010449.5	105195588	105195851	ESRRB_peak_9339	264	.	2.44502	0.00841182	1	3.36
NC_010449.5	112775532	112775795	ESRRB_peak_9390	264	.	2.44502	0.00841182	1	3.36
NC_010449.5	118620507	118620922	ESRRB_peak_9456	416	.	2.44502	0.00841182	1	3.36
NC_010450.4	640543	640806	ESRRB_peak_9509	264	.	2.44502	0.00841182	1	3.36
NC_010450.4	4773725	4773988	ESRRB_peak_9570	264	.	2.44502	0.00841182	1	3.36
NC_010450.4	11696385	11696785	ESRRB_peak_9622	401	.	2.44502	0.00841182	1	3.36
NC_010450.4	19951111	19951374	ESRRB_peak_9682	264	.	2.44502	0.00841182	1	3.36
NC_010450.4	40323707	40323970	ESRRB_peak_9780	264	.	2.44502	0.00841182	1	3.36
NC_010450.4	70796547	70796960	ESRRB_peak_9907	414	.	2.44502	0.00841182	1	3.36
NC_010450.4	74214714	74214977	ESRRB_peak_9939	264	.	2.44502	0.00841182	1	3.36
NC_010450.4	81902414	81902677	ESRRB_peak_10008	264	.	2.44502	0.00841182	1	3.36
NC_010450.4	87011044	87011307	ESRRB_peak_10061	264	.	2.44502	0.00841182	1	3.36
NC_010450.4	87504932	87505195	ESRRB_peak_10070	264	.	2.44502	0.00841182	1	3.36
NC_010450.4	92873336	92873599	ESRRB_peak_10094	264	.	2.44502	0.00841182	1	3.36
NC_010450.4	125099544	125099807	ESRRB_peak_10219	264	.	2.44502	0.00841182	1	3.36
NC_010450.4	127686601	127686864	ESRRB_peak_10240	264	.	2.44502	0.00841182	1	3.36
NC_010450.4	133932304	133932567	ESRRB_peak_10291	264	.	2.44502	0.00841182	1	3.36
NC_010450.4	135080040	135080303	ESRRB_peak_10301	264	.	2.44502	0.00841182	1	3.36
NC_010450.4	138223668	138223931	ESRRB_peak_10328	264	.	2.44502	0.00841182	1	3.36
NC_010450.4	138775525	138775984	ESRRB_peak_10333	460	.	2.44502	0.00841182	1	3.36
NC_010451.4	4355117	4355380	ESRRB_peak_10362	264	.	2.44502	0.00841182	1	3.36
NC_010451.4	23418069	23418332	ESRRB_peak_10603	264	.	2.44502	0.00841182	1	3.36
NC_010451.4	38797338	38797601	ESRRB_peak_10696	264	.	2.44502	0.00841182	1	3.36
NC_010451.4	90941644	90942020	ESRRB_peak_11132	377	.	2.44502	0.00841182	1	3.36
NC_010451.4	91912321	91912584	ESRRB_peak_11138	264	.	2.44502	0.00841182	1	3.36
NC_010451.4	112597575	112597838	ESRRB_peak_11226	264	.	2.44502	0.00841182	1	3.36
NC_010451.4	135518337	135518687	ESRRB_peak_11450	351	.	2.44502	0.00841182	1	3.36
NC_010451.4	135985254	135985517	ESRRB_peak_11452	264	.	2.44502	0.00841182	1	3.36
NC_010451.4	136478971	136479234	ESRRB_peak_11456	264	.	2.44502	0.00841182	1	3.36
NC_010452.4	4391508	4391868	ESRRB_peak_11536	361	.	2.44502	0.00841182	1	3.36
NC_010452.4	19323168	19323605	ESRRB_peak_11624	438	.	2.44502	0.00841182	1	3.36
NC_010452.4	24790059	24790322	ESRRB_peak_11699	264	.	2.44502	0.00841182	1	3.36
NC_010452.4	28112537	28112800	ESRRB_peak_11721	264	.	2.44502	0.00841182	1	3.36
NC_010452.4	33052493	33052854	ESRRB_peak_11775	362	.	2.44502	0.00841182	1	3.36
NC_010452.4	35642665	35642928	ESRRB_peak_11783	264	.	2.44502	0.00841182	1	3.36
NC_010452.4	37466650	37466913	ESRRB_peak_11789	264	.	2.44502	0.00841182	1	3.36
NC_010452.4	39641348	39641611	ESRRB_peak_11799	264	.	2.44502	0.00841182	1	3.36
NC_010452.4	41220417	41220680	ESRRB_peak_11815	264	.	2.44502	0.00841182	1	3.36
NC_010452.4	49664504	49664853	ESRRB_peak_11892	350	.	2.44502	0.00841182	1	3.36
NC_010452.4	54399899	54400235	ESRRB_peak_11936	337	.	2.44502	0.00841182	1	3.36
NC_010453.5	33995360	33995623	ESRRB_peak_12370	264	.	2.44502	0.00841182	1	3.36
NC_010453.5	45360590	45360853	ESRRB_peak_12403	264	.	2.44502	0.00841182	1	3.36
NC_010453.5	47989466	47989869	ESRRB_peak_12424	404	.	2.44502	0.00841182	1	3.36
NC_010453.5	62580360	62580623	ESRRB_peak_12487	264	.	2.44502	0.00841182	1	3.36
NC_010453.5	67064181	67064444	ESRRB_peak_12521	264	.	2.44502	0.00841182	1	3.36
NC_010453.5	67243148	67243411	ESRRB_peak_12524	264	.	2.44502	0.00841182	1	3.36
NC_010454.4	10967998	10968426	ESRRB_peak_12933	429	.	2.44502	0.00841182	1	3.36
NC_010454.4	17487319	17487582	ESRRB_peak_13006	264	.	2.44502	0.00841182	1	3.36
NC_010454.4	32127202	32127554	ESRRB_peak_13182	353	.	2.44502	0.00841182	1	3.36
NC_010454.4	39481148	39481411	ESRRB_peak_13266	264	.	2.44502	0.00841182	1	3.36
NC_010454.4	43425915	43426178	ESRRB_peak_13289	264	.	2.44502	0.00841182	1	3.36
NC_010454.4	43796850	43797113	ESRRB_peak_13292	264	.	2.44502	0.00841182	1	3.36
NC_010454.4	50837622	50837885	ESRRB_peak_13415	264	.	2.44502	0.00841182	1	3.36
NC_010454.4	61534619	61534882	ESRRB_peak_13572	264	.	2.44502	0.00841182	1	3.36
NC_010455.5	4329688	4329951	ESRRB_peak_13604	264	.	2.44502	0.00841182	1	3.36
NC_010455.5	17612738	17613110	ESRRB_peak_13682	373	.	2.44502	0.00841182	1	3.36
NC_010455.5	18264317	18264580	ESRRB_peak_13686	264	.	2.44502	0.00841182	1	3.36
NC_010455.5	22628789	22629052	ESRRB_peak_13699	264	.	2.44502	0.00841182	1	3.36
NC_010455.5	23267407	23267825	ESRRB_peak_13706	419	.	2.44502	0.00841182	1	3.36
NC_010455.5	33637536	33637988	ESRRB_peak_13796	453	.	2.44502	0.00841182	1	3.36
NC_010455.5	37978468	37978731	ESRRB_peak_13829	264	.	2.44502	0.00841182	1	3.36
NC_010455.5	52253822	52254085	ESRRB_peak_13936	264	.	2.44502	0.00841182	1	3.36
NC_010455.5	60458450	60458713	ESRRB_peak_13988	264	.	2.44502	0.00841182	1	3.36
NC_010455.5	66188694	66189029	ESRRB_peak_14019	336	.	2.44502	0.00841182	1	3.36
NC_010455.5	77093304	77093567	ESRRB_peak_14130	264	.	2.44502	0.00841182	1	3.36
NC_010455.5	99838868	99839131	ESRRB_peak_14264	264	.	2.44502	0.00841182	1	3.36
NC_010455.5	99872323	99872586	ESRRB_peak_14266	264	.	2.44502	0.00841182	1	3.36
NC_010455.5	102895641	102895904	ESRRB_peak_14275	264	.	2.44502	0.00841182	1	3.36
NC_010455.5	107891777	107892072	ESRRB_peak_14295	296	.	2.44502	0.00841182	1	3.36
NC_010455.5	109602258	109602521	ESRRB_peak_14310	264	.	2.44502	0.00841182	1	3.36
NC_010455.5	126810693	126811276	ESRRB_peak_14449	584	.	2.44502	0.00841182	1	3.36
NC_010455.5	171229539	171229802	ESRRB_peak_14706	264	.	2.44502	0.00841182	1	3.36
NC_010455.5	191906453	191906716	ESRRB_peak_14794	264	.	2.44502	0.00841182	1	3.36
NC_010455.5	205200330	205200593	ESRRB_peak_14877	264	.	2.44502	0.00841182	1	3.36
NC_010455.5	207639460	207639968	ESRRB_peak_14933	509	.	2.44502	0.00841182	1	3.36
NC_010456.5	7768886	7769185	ESRRB_peak_15059	300	.	2.44502	0.00841182	1	3.36
NC_010456.5	11017653	11017916	ESRRB_peak_15074	264	.	2.44502	0.00841182	1	3.36
NC_010456.5	26560542	26560805	ESRRB_peak_15190	264	.	2.44502	0.00841182	1	3.36
NC_010456.5	47093512	47093775	ESRRB_peak_15417	264	.	2.44502	0.00841182	1	3.36
NC_010456.5	51862525	51862788	ESRRB_peak_15474	264	.	2.44502	0.00841182	1	3.36
NC_010456.5	85686747	85687136	ESRRB_peak_15802	390	.	2.44502	0.00841182	1	3.36
NC_010456.5	98498722	98498985	ESRRB_peak_15852	264	.	2.44502	0.00841182	1	3.36
NC_010456.5	102394948	102395304	ESRRB_peak_15874	357	.	2.44502	0.00841182	1	3.36
NC_010456.5	124029286	124029549	ESRRB_peak_16052	264	.	2.44502	0.00841182	1	3.36
NC_010456.5	128564864	128565127	ESRRB_peak_16081	264	.	2.44502	0.00841182	1	3.36
NC_010456.5	131194198	131194520	ESRRB_peak_16110	323	.	2.44502	0.00841182	1	3.36
NC_010457.5	30050764	30051076	ESRRB_peak_16342	313	.	2.44502	0.00841182	1	3.36
NC_010457.5	55442315	55442578	ESRRB_peak_16558	264	.	2.44502	0.00841182	1	3.36
NC_010457.5	123906473	123906736	ESRRB_peak_17003	264	.	2.44502	0.00841182	1	3.36
NC_010457.5	125594290	125594553	ESRRB_peak_17021	264	.	2.44502	0.00841182	1	3.36
NC_010457.5	131235838	131236101	ESRRB_peak_17078	264	.	2.44502	0.00841182	1	3.36
NC_010458.4	92883	93146	ESRRB_peak_17236	264	.	2.44502	0.00841182	1	3.36
NC_010458.4	7054566	7054829	ESRRB_peak_17301	264	.	2.44502	0.00841182	1	3.36
NC_010458.4	53710666	53710929	ESRRB_peak_17554	264	.	2.44502	0.00841182	1	3.36
NC_010458.4	55038251	55038599	ESRRB_peak_17581	349	.	2.44502	0.00841182	1	3.36
NC_010458.4	67501595	67501858	ESRRB_peak_17659	264	.	2.44502	0.00841182	1	3.36
NC_010458.4	77345142	77345405	ESRRB_peak_17771	264	.	2.44502	0.00841182	1	3.36
NC_010459.5	6178709	6178972	ESRRB_peak_17827	264	.	2.44502	0.00841182	1	3.36
NC_010459.5	11200680	11201061	ESRRB_peak_17848	382	.	2.44502	0.00841182	1	3.36
NC_010459.5	25138110	25138373	ESRRB_peak_17946	264	.	2.44502	0.00841182	1	3.36
NC_010459.5	26821441	26821704	ESRRB_peak_17962	264	.	2.44502	0.00841182	1	3.36
NC_010459.5	31815549	31815812	ESRRB_peak_18000	264	.	2.44502	0.00841182	1	3.36
NC_010459.5	33107895	33108158	ESRRB_peak_18013	264	.	2.44502	0.00841182	1	3.36
NC_010459.5	44845079	44845342	ESRRB_peak_18170	264	.	2.44502	0.00841182	1	3.36
NC_010459.5	47395660	47395923	ESRRB_peak_18187	264	.	2.44502	0.00841182	1	3.36
NC_010459.5	49012156	49012419	ESRRB_peak_18225	264	.	2.44502	0.00841182	1	3.36
NC_010459.5	50714427	50714786	ESRRB_peak_18280	360	.	2.44502	0.00841182	1	3.36
NC_010459.5	55450741	55451194	ESRRB_peak_18357	454	.	2.44502	0.00841182	1	3.36
NC_010459.5	56277459	56277893	ESRRB_peak_18368	435	.	2.44502	0.00841182	1	3.36
NC_010459.5	59266821	59267084	ESRRB_peak_18412	264	.	2.44502	0.00841182	1	3.36
NC_010459.5	60898298	60898676	ESRRB_peak_18417	379	.	2.44502	0.00841182	1	3.36
NC_010460.4	274998	275275	ESRRB_peak_18479	278	.	2.44502	0.00841182	1	3.36
NC_010460.4	10247433	10247696	ESRRB_peak_18599	264	.	2.44502	0.00841182	1	3.36
NC_010460.4	24633648	24634165	ESRRB_peak_18700	518	.	2.44502	0.00841182	1	3.36
NC_010460.4	36036828	36037243	ESRRB_peak_18759	416	.	2.44502	0.00841182	1	3.36
NC_010460.4	41856365	41856756	ESRRB_peak_18803	392	.	2.44502	0.00841182	1	3.36
NC_010461.5	24631902	24632288	ESRRB_peak_19059	387	.	2.44502	0.00841182	1	3.36
NC_010461.5	44559769	44560133	ESRRB_peak_19163	365	.	2.44502	0.00841182	1	3.36
NC_010461.5	57016206	57016605	ESRRB_peak_19201	400	.	2.44502	0.00841182	1	3.36
NC_010461.5	85522374	85522637	ESRRB_peak_19254	264	.	2.44502	0.00841182	1	3.36
NW_018084979.1	2946333	2946736	ESRRB_peak_19559	404	.	2.44502	0.00841182	1	3.36
NW_018084979.1	2947190	2947453	ESRRB_peak_19560	264	.	2.44502	0.00841182	1	3.36
NW_018085257.1	740764	741027	ESRRB_peak_19697	264	.	2.44502	0.00841182	1	3.36
NW_018084804.1	240012	240389	ESRRB_peak_19410	378	.	2.45132	0.000436908	0.315559	15.95
NC_010458.4	49773873	49774284	ESRRB_peak_17495	412	.	2.46168	0.00381531	1	5.04
NC_010445.4	641227	641490	ESRRB_peak_3314	264	.	2.46429	0.00561604	1	4.2
NC_010445.4	105207209	105207563	ESRRB_peak_4269	355	.	2.46429	0.00561604	1	4.2
NC_010446.5	115574248	115574511	ESRRB_peak_5430	264	.	2.46429	0.00561604	1	4.2
NC_010448.4	141235622	141236010	ESRRB_peak_7997	389	.	2.46429	0.00561604	1	4.2
NC_010455.5	47082455	47082898	ESRRB_peak_13908	444	.	2.46429	0.00561604	1	4.2
NC_010458.4	51018297	51018676	ESRRB_peak_17520	380	.	2.46429	0.00561604	1	4.2
NC_010456.5	7358549	7359229	ESRRB_peak_15045	681	.	2.47434	1.77374e-06	0.00365603	30.22
NC_010444.4	5135582	5136076	ESRRB_peak_1990	495	.	2.47902	0.00603907	1	6.71
NC_010445.4	125379573	125379917	ESRRB_peak_4467	345	.	2.47902	0.00603907	1	6.71
NC_010454.4	4167579	4167877	ESRRB_peak_12789	299	.	2.47902	0.00603907	1	6.71
NC_010456.5	1166574	1166837	ESRRB_peak_14963	264	.	2.47902	0.00603907	1	6.71
NW_018084968.1	2086989	2087314	ESRRB_peak_19512	326	.	2.47902	0.00603907	1	6.71
NC_010450.4	120960095	120960514	ESRRB_peak_10201	420	.	2.49553	0.00508616	1	4.2
NC_010450.4	124254325	124254684	ESRRB_peak_10210	360	.	2.49553	0.00508616	1	4.2
NC_010457.5	125538097	125538360	ESRRB_peak_17019	264	.	2.49553	0.00508616	1	4.2
NC_010451.4	9966874	9967245	ESRRB_peak_10435	372	.	2.50707	0.00895427	1	5.88
NC_010455.5	30948102	30948365	ESRRB_peak_13757	264	.	2.50707	0.00895427	1	5.88
NC_010443.5	160017061	160017370	ESRRB_peak_1031	310	.	2.51586	0.00319235	0.909683	5.04
NC_010445.4	8492575	8492931	ESRRB_peak_3397	357	.	2.51586	0.00319235	0.909683	5.04
NW_018085158.1	15040	15612	ESRRB_peak_19657	573	.	2.51956	3.15355e-05	0.043135	20.14
NW_018084987.1	11843	12107	ESRRB_peak_19585	265	.	2.52224	3.2434e-08	0.000105779	42.81
NC_010443.5	17040689	17041179	ESRRB_peak_166	491	.	2.52758	0.00459261	1	4.2
NC_010443.5	17149811	17150179	ESRRB_peak_168	369	.	2.52758	0.00459261	1	4.2
NC_010443.5	101058713	101059030	ESRRB_peak_629	318	.	2.52758	0.00459261	1	4.2
NC_010443.5	117934203	117934466	ESRRB_peak_755	264	.	2.52758	0.00459261	1	4.2
NC_010443.5	171466400	171466663	ESRRB_peak_1165	264	.	2.52758	0.00459261	1	4.2
NC_010443.5	261941282	261941545	ESRRB_peak_1655	264	.	2.52758	0.00459261	1	4.2
NC_010444.4	127253940	127254289	ESRRB_peak_2989	350	.	2.52758	0.00459261	1	4.2
NC_010444.4	136486167	136486430	ESRRB_peak_3072	264	.	2.52758	0.00459261	1	4.2
NC_010444.4	141719785	141720048	ESRRB_peak_3148	264	.	2.52758	0.00459261	1	4.2
NC_010444.4	143270235	143270498	ESRRB_peak_3154	264	.	2.52758	0.00459261	1	4.2
NC_010444.4	145215402	145215665	ESRRB_peak_3210	264	.	2.52758	0.00459261	1	4.2
NC_010445.4	19691783	19692128	ESRRB_peak_3554	346	.	2.52758	0.00459261	1	4.2
NC_010445.4	69664158	69664560	ESRRB_peak_3992	403	.	2.52758	0.00459261	1	4.2
NC_010445.4	76737623	76738018	ESRRB_peak_4054	396	.	2.52758	0.00459261	1	4.2
NC_010445.4	93238339	93238602	ESRRB_peak_4155	264	.	2.52758	0.00459261	1	4.2
NC_010446.5	14152445	14152890	ESRRB_peak_4716	446	.	2.52758	0.00459261	1	4.2
NC_010446.5	72451049	72451492	ESRRB_peak_5043	444	.	2.52758	0.00459261	1	4.2
NC_010446.5	75551497	75551760	ESRRB_peak_5065	264	.	2.52758	0.00459261	1	4.2
NC_010446.5	90598933	90599196	ESRRB_peak_5206	264	.	2.52758	0.00459261	1	4.2
NC_010446.5	104474687	104474952	ESRRB_peak_5322	266	.	2.52758	0.00459261	1	4.2
NC_010447.5	37832937	37833200	ESRRB_peak_6008	264	.	2.52758	0.00459261	1	4.2
NC_010447.5	55385123	55385386	ESRRB_peak_6110	264	.	2.52758	0.00459261	1	4.2
NC_010447.5	58774073	58774434	ESRRB_peak_6138	362	.	2.52758	0.00459261	1	4.2
NC_010448.4	3406418	3406681	ESRRB_peak_6601	264	.	2.52758	0.00459261	1	4.2
NC_010448.4	39772300	39772736	ESRRB_peak_6976	437	.	2.52758	0.00459261	1	4.2
NC_010448.4	75419215	75419572	ESRRB_peak_7411	358	.	2.52758	0.00459261	1	4.2
NC_010448.4	75584282	75584545	ESRRB_peak_7413	264	.	2.52758	0.00459261	1	4.2
NC_010448.4	96922621	96922884	ESRRB_peak_7719	264	.	2.52758	0.00459261	1	4.2
NC_010448.4	139552542	139552805	ESRRB_peak_7992	264	.	2.52758	0.00459261	1	4.2
NC_010449.5	53228309	53228630	ESRRB_peak_8877	322	.	2.52758	0.00459261	1	4.2
NC_010449.5	59258190	59258453	ESRRB_peak_8949	264	.	2.52758	0.00459261	1	4.2
NC_010449.5	65882070	65882333	ESRRB_peak_9003	264	.	2.52758	0.00459261	1	4.2
NC_010449.5	69526034	69526440	ESRRB_peak_9027	407	.	2.52758	0.00459261	1	4.2
NC_010450.4	17096048	17096311	ESRRB_peak_9650	264	.	2.52758	0.00459261	1	4.2
NC_010450.4	47931792	47932188	ESRRB_peak_9823	397	.	2.52758	0.00459261	1	4.2
NC_010450.4	124971447	124971893	ESRRB_peak_10218	447	.	2.52758	0.00459261	1	4.2
NC_010451.4	625249	625529	ESRRB_peak_10344	281	.	2.52758	0.00459261	1	4.2
NC_010451.4	9769650	9769969	ESRRB_peak_10420	320	.	2.52758	0.00459261	1	4.2
NC_010451.4	19751410	19751787	ESRRB_peak_10554	378	.	2.52758	0.00459261	1	4.2
NC_010451.4	50407222	50407714	ESRRB_peak_10826	493	.	2.52758	0.00459261	1	4.2
NC_010451.4	56453157	56453622	ESRRB_peak_10891	466	.	2.52758	0.00459261	1	4.2
NC_010452.4	609685	610052	ESRRB_peak_11518	368	.	2.52758	0.00459261	1	4.2
NC_010452.4	60343912	60344175	ESRRB_peak_11990	264	.	2.52758	0.00459261	1	4.2
NC_010453.5	67057627	67057890	ESRRB_peak_12520	264	.	2.52758	0.00459261	1	4.2
NC_010453.5	67325942	67326326	ESRRB_peak_12528	385	.	2.52758	0.00459261	1	4.2
NC_010453.5	71547195	71547585	ESRRB_peak_12568	391	.	2.52758	0.00459261	1	4.2
NC_010453.5	73819243	73819657	ESRRB_peak_12585	415	.	2.52758	0.00459261	1	4.2
NC_010454.4	5830122	5830504	ESRRB_peak_12850	383	.	2.52758	0.00459261	1	4.2
NC_010454.4	22907207	22907470	ESRRB_peak_13086	264	.	2.52758	0.00459261	1	4.2
NC_010454.4	33609593	33609856	ESRRB_peak_13195	264	.	2.52758	0.00459261	1	4.2
NC_010454.4	58391380	58391643	ESRRB_peak_13494	264	.	2.52758	0.00459261	1	4.2
NC_010455.5	5346248	5346511	ESRRB_peak_13611	264	.	2.52758	0.00459261	1	4.2
NC_010455.5	13437640	13438002	ESRRB_peak_13658	363	.	2.52758	0.00459261	1	4.2
NC_010455.5	43482581	43482844	ESRRB_peak_13877	264	.	2.52758	0.00459261	1	4.2
NC_010455.5	61383196	61383895	ESRRB_peak_13998	700	.	2.52758	0.00459261	1	4.2
NC_010455.5	105382211	105382583	ESRRB_peak_14282	373	.	2.52758	0.00459261	1	4.2
NC_010455.5	127712177	127712440	ESRRB_peak_14451	264	.	2.52758	0.00459261	1	4.2
NC_010455.5	178109426	178109689	ESRRB_peak_14735	264	.	2.52758	0.00459261	1	4.2
NC_010456.5	33780959	33781222	ESRRB_peak_15265	264	.	2.52758	0.00459261	1	4.2
NC_010456.5	34001672	34001975	ESRRB_peak_15268	304	.	2.52758	0.00459261	1	4.2
NC_010456.5	130564914	130565277	ESRRB_peak_16098	364	.	2.52758	0.00459261	1	4.2
NC_010457.5	29677008	29677316	ESRRB_peak_16338	309	.	2.52758	0.00459261	1	4.2
NC_010457.5	82259884	82260403	ESRRB_peak_16733	520	.	2.52758	0.00459261	1	4.2
NC_010457.5	101917471	101917734	ESRRB_peak_16816	264	.	2.52758	0.00459261	1	4.2
NC_010458.4	889008	889271	ESRRB_peak_17246	264	.	2.52758	0.00459261	1	4.2
NC_010458.4	18257820	18258090	ESRRB_peak_17330	271	.	2.52758	0.00459261	1	4.2
NC_010458.4	20368840	20369112	ESRRB_peak_17348	273	.	2.52758	0.00459261	1	4.2
NC_010458.4	45724201	45724464	ESRRB_peak_17463	264	.	2.52758	0.00459261	1	4.2
NC_010459.5	20787204	20787467	ESRRB_peak_17922	264	.	2.52758	0.00459261	1	4.2
NC_010459.5	24447488	24447792	ESRRB_peak_17942	305	.	2.52758	0.00459261	1	4.2
NC_010459.5	32629749	32630205	ESRRB_peak_18010	457	.	2.52758	0.00459261	1	4.2
NC_010459.5	36641450	36641860	ESRRB_peak_18071	411	.	2.52758	0.00459261	1	4.2
NC_010460.4	20684821	20685143	ESRRB_peak_18677	323	.	2.52758	0.00459261	1	4.2
NC_010460.4	20693765	20694028	ESRRB_peak_18678	264	.	2.52758	0.00459261	1	4.2
NC_010461.5	37475844	37476107	ESRRB_peak_19122	264	.	2.52758	0.00459261	1	4.2
NW_018084979.1	3145684	3145947	ESRRB_peak_19565	264	.	2.52758	0.00459261	1	4.2
NC_010449.5	10818467	10818913	ESRRB_peak_8452	447	.	2.53379	0.003145	0.898152	7.55
NC_010449.5	25248131	25248599	ESRRB_peak_8596	469	.	2.53379	0.003145	0.898152	7.55
NC_010451.4	66879737	66880215	ESRRB_peak_10995	479	.	2.53379	0.003145	0.898152	7.55
NC_010451.4	81517655	81518042	ESRRB_peak_11072	388	.	2.53379	0.003145	0.898152	7.55
NC_010457.5	81964171	81964636	ESRRB_peak_16731	466	.	2.53379	0.003145	0.898152	7.55
NC_010448.4	106622549	106622973	ESRRB_peak_7807	425	.	2.5381	4.44028e-05	0.0584037	19.3
NC_010443.5	252130772	252131307	ESRRB_peak_1560	536	.	2.54097	0.000174876	0.173908	16.79
NC_010451.4	9780193	9780661	ESRRB_peak_10421	469	.	2.54097	0.000174876	0.173908	16.79
NC_010451.4	46879988	46880497	ESRRB_peak_10784	510	.	2.5448	0.000226256	0.189915	14.27
NC_010456.5	103239089	103239794	ESRRB_peak_15880	706	.	2.5448	0.000226256	0.189915	14.27
NC_010444.4	6814428	6814995	ESRRB_peak_2038	568	.	2.55015	0.000915229	0.451388	11.75
NC_010445.4	43860754	43861510	ESRRB_peak_3785	757	.	2.55015	0.000915229	0.451388	11.75
NC_010446.5	125457863	125458126	ESRRB_peak_5519	264	.	2.55015	0.000915229	0.451388	11.75
NC_010447.5	6562333	6562699	ESRRB_peak_5658	367	.	2.55015	0.000915229	0.451388	11.75
NC_010448.4	52188780	52189097	ESRRB_peak_7097	318	.	2.55015	0.000915229	0.451388	11.75
NC_010448.4	81432546	81432930	ESRRB_peak_7529	385	.	2.55015	0.000915229	0.451388	11.75
NC_010448.4	83873158	83873433	ESRRB_peak_7573	276	.	2.55015	0.000915229	0.451388	11.75
NC_010449.5	48165025	48165398	ESRRB_peak_8840	374	.	2.55015	0.000915229	0.451388	11.75
NC_010449.5	55312739	55313467	ESRRB_peak_8897	729	.	2.55015	0.000915229	0.451388	11.75
NC_010450.4	83938367	83938826	ESRRB_peak_10029	460	.	2.55015	0.000915229	0.451388	11.75
NC_010450.4	131901109	131901421	ESRRB_peak_10274	313	.	2.55015	0.000915229	0.451388	11.75
NC_010451.4	7324427	7324690	ESRRB_peak_10388	264	.	2.55015	0.000915229	0.451388	11.75
NC_010452.4	29439669	29439932	ESRRB_peak_11734	264	.	2.55015	0.000915229	0.451388	11.75
NC_010453.5	44187835	44188138	ESRRB_peak_12393	304	.	2.55015	0.000915229	0.451388	11.75
NC_010456.5	40566108	40566592	ESRRB_peak_15325	485	.	2.55015	0.000915229	0.451388	11.75
NC_010457.5	120419174	120419507	ESRRB_peak_16970	334	.	2.55015	0.000915229	0.451388	11.75
NC_010443.5	84114972	84115357	ESRRB_peak_523	386	.	2.55819	0.00110248	0.531631	9.23
NC_010443.5	119463087	119463768	ESRRB_peak_771	682	.	2.55819	0.00110248	0.531631	9.23
NC_010443.5	149650426	149650722	ESRRB_peak_982	297	.	2.55819	0.00110248	0.531631	9.23
NC_010443.5	207102983	207103312	ESRRB_peak_1320	330	.	2.55819	0.00110248	0.531631	9.23
NC_010443.5	251235752	251236207	ESRRB_peak_1551	456	.	2.55819	0.00110248	0.531631	9.23
NC_010444.4	9487666	9488287	ESRRB_peak_2092	622	.	2.55819	0.00110248	0.531631	9.23
NC_010444.4	9503903	9504166	ESRRB_peak_2093	264	.	2.55819	0.00110248	0.531631	9.23
NC_010444.4	39965804	39966233	ESRRB_peak_2358	430	.	2.55819	0.00110248	0.531631	9.23
NC_010444.4	99917168	99917470	ESRRB_peak_2864	303	.	2.55819	0.00110248	0.531631	9.23
NC_010444.4	139682391	139682654	ESRRB_peak_3091	264	.	2.55819	0.00110248	0.531631	9.23
NC_010445.4	9671571	9672059	ESRRB_peak_3432	489	.	2.55819	0.00110248	0.531631	9.23
NC_010445.4	10843910	10844187	ESRRB_peak_3450	278	.	2.55819	0.00110248	0.531631	9.23
NC_010445.4	97463366	97463676	ESRRB_peak_4217	311	.	2.55819	0.00110248	0.531631	9.23
NC_010445.4	111105459	111105984	ESRRB_peak_4302	526	.	2.55819	0.00110248	0.531631	9.23
NC_010445.4	112414519	112415023	ESRRB_peak_4324	505	.	2.55819	0.00110248	0.531631	9.23
NC_010445.4	113044343	113044639	ESRRB_peak_4333	297	.	2.55819	0.00110248	0.531631	9.23
NC_010446.5	823945	824537	ESRRB_peak_4609	593	.	2.55819	0.00110248	0.531631	9.23
NC_010446.5	65721587	65722125	ESRRB_peak_4998	539	.	2.55819	0.00110248	0.531631	9.23
NC_010447.5	7085647	7086262	ESRRB_peak_5675	616	.	2.55819	0.00110248	0.531631	9.23
NC_010447.5	10264409	10264722	ESRRB_peak_5749	314	.	2.55819	0.00110248	0.531631	9.23
NC_010447.5	30837711	30838095	ESRRB_peak_5965	385	.	2.55819	0.00110248	0.531631	9.23
NC_010448.4	3859704	3859989	ESRRB_peak_6624	286	.	2.55819	0.00110248	0.531631	9.23
NC_010448.4	52940159	52940440	ESRRB_peak_7105	282	.	2.55819	0.00110248	0.531631	9.23
NC_010448.4	89399460	89399788	ESRRB_peak_7660	329	.	2.55819	0.00110248	0.531631	9.23
NC_010448.4	129307958	129308429	ESRRB_peak_7944	472	.	2.55819	0.00110248	0.531631	9.23
NC_010448.4	157849885	157850210	ESRRB_peak_8154	326	.	2.55819	0.00110248	0.531631	9.23
NC_010448.4	163318669	163318973	ESRRB_peak_8224	305	.	2.55819	0.00110248	0.531631	9.23
NC_010449.5	12165840	12166340	ESRRB_peak_8478	501	.	2.55819	0.00110248	0.531631	9.23
NC_010449.5	13211770	13212446	ESRRB_peak_8500	677	.	2.55819	0.00110248	0.531631	9.23
NC_010449.5	32790290	32790800	ESRRB_peak_8679	511	.	2.55819	0.00110248	0.531631	9.23
NC_010449.5	55937031	55937458	ESRRB_peak_8907	428	.	2.55819	0.00110248	0.531631	9.23
NC_010450.4	3938120	3938510	ESRRB_peak_9557	391	.	2.55819	0.00110248	0.531631	9.23
NC_010450.4	34132178	34132767	ESRRB_peak_9765	590	.	2.55819	0.00110248	0.531631	9.23
NC_010450.4	41586807	41587070	ESRRB_peak_9800	264	.	2.55819	0.00110248	0.531631	9.23
NC_010451.4	21665748	21666138	ESRRB_peak_10587	391	.	2.55819	0.00110248	0.531631	9.23
NC_010451.4	34424994	34425369	ESRRB_peak_10665	376	.	2.55819	0.00110248	0.531631	9.23
NC_010451.4	41929912	41930310	ESRRB_peak_10743	399	.	2.55819	0.00110248	0.531631	9.23
NC_010451.4	46587082	46587490	ESRRB_peak_10782	409	.	2.55819	0.00110248	0.531631	9.23
NC_010451.4	71133019	71133317	ESRRB_peak_11025	299	.	2.55819	0.00110248	0.531631	9.23
NC_010451.4	85219303	85219661	ESRRB_peak_11093	359	.	2.55819	0.00110248	0.531631	9.23
NC_010451.4	121119967	121120329	ESRRB_peak_11275	363	.	2.55819	0.00110248	0.531631	9.23
NC_010451.4	132575762	132576026	ESRRB_peak_11403	265	.	2.55819	0.00110248	0.531631	9.23
NC_010452.4	63335518	63335889	ESRRB_peak_12015	372	.	2.55819	0.00110248	0.531631	9.23
NC_010453.5	74062549	74062921	ESRRB_peak_12592	373	.	2.55819	0.00110248	0.531631	9.23
NC_010454.4	3308564	3308909	ESRRB_peak_12756	346	.	2.55819	0.00110248	0.531631	9.23
NC_010454.4	5328792	5329395	ESRRB_peak_12842	604	.	2.55819	0.00110248	0.531631	9.23
NC_010455.5	94114335	94114631	ESRRB_peak_14229	297	.	2.55819	0.00110248	0.531631	9.23
NC_010455.5	110052711	110053171	ESRRB_peak_14317	461	.	2.55819	0.00110248	0.531631	9.23
NC_010455.5	131001195	131001458	ESRRB_peak_14476	264	.	2.55819	0.00110248	0.531631	9.23
NC_010456.5	28877016	28877397	ESRRB_peak_15224	382	.	2.55819	0.00110248	0.531631	9.23
NC_010456.5	58951316	58951848	ESRRB_peak_15552	533	.	2.55819	0.00110248	0.531631	9.23
NC_010456.5	81319318	81319794	ESRRB_peak_15760	477	.	2.55819	0.00110248	0.531631	9.23
NC_010456.5	137141295	137141941	ESRRB_peak_16178	647	.	2.55819	0.00110248	0.531631	9.23
NC_010457.5	53915524	53915838	ESRRB_peak_16532	315	.	2.55819	0.00110248	0.531631	9.23
NC_010457.5	109880408	109881015	ESRRB_peak_16892	608	.	2.55819	0.00110248	0.531631	9.23
NC_010457.5	120345598	120345962	ESRRB_peak_16966	365	.	2.55819	0.00110248	0.531631	9.23
NC_010457.5	128048426	128048689	ESRRB_peak_17038	264	.	2.55819	0.00110248	0.531631	9.23
NC_010458.4	64604983	64605368	ESRRB_peak_17641	386	.	2.55819	0.00110248	0.531631	9.23
NC_010459.5	34682117	34682494	ESRRB_peak_18029	378	.	2.55819	0.00110248	0.531631	9.23
NC_010459.5	34891881	34892277	ESRRB_peak_18034	397	.	2.55819	0.00110248	0.531631	9.23
NC_010459.5	36240383	36240698	ESRRB_peak_18061	316	.	2.55819	0.00110248	0.531631	9.23
NC_010459.5	58087289	58087773	ESRRB_peak_18390	485	.	2.55819	0.00110248	0.531631	9.23
NC_010459.5	58948503	58949144	ESRRB_peak_18402	642	.	2.55819	0.00110248	0.531631	9.23
NW_018085214.1	53597	53875	ESRRB_peak_19682	279	.	2.55819	0.00110248	0.531631	9.23
NC_010448.4	47592475	47592938	ESRRB_peak_7037	464	.	2.56046	0.004134	1	4.2
NC_010451.4	52547454	52547807	ESRRB_peak_10844	354	.	2.56046	0.004134	1	4.2
NC_010457.5	7149581	7149999	ESRRB_peak_16242	419	.	2.56046	0.004134	1	4.2
NC_010443.5	15683478	15684067	ESRRB_peak_149	590	.	2.57157	0.00453378	1	6.71
NC_010443.5	21507119	21507536	ESRRB_peak_204	418	.	2.57157	0.00453378	1	6.71
NC_010443.5	25737842	25738271	ESRRB_peak_223	430	.	2.57157	0.00453378	1	6.71
NC_010443.5	52074375	52074713	ESRRB_peak_353	339	.	2.57157	0.00453378	1	6.71
NC_010443.5	111895436	111895799	ESRRB_peak_702	364	.	2.57157	0.00453378	1	6.71
NC_010443.5	114341287	114341687	ESRRB_peak_728	401	.	2.57157	0.00453378	1	6.71
NC_010443.5	146530925	146531312	ESRRB_peak_944	388	.	2.57157	0.00453378	1	6.71
NC_010443.5	167909194	167910044	ESRRB_peak_1135	851	.	2.57157	0.00453378	1	6.71
NC_010443.5	180593222	180593747	ESRRB_peak_1188	526	.	2.57157	0.00453378	1	6.71
NC_010443.5	213641606	213642019	ESRRB_peak_1350	414	.	2.57157	0.00453378	1	6.71
NC_010443.5	258687275	258687769	ESRRB_peak_1618	495	.	2.57157	0.00453378	1	6.71
NC_010443.5	267734556	267734819	ESRRB_peak_1730	264	.	2.57157	0.00453378	1	6.71
NC_010443.5	268065285	268065583	ESRRB_peak_1738	299	.	2.57157	0.00453378	1	6.71
NC_010443.5	268371168	268371582	ESRRB_peak_1746	415	.	2.57157	0.00453378	1	6.71
NC_010444.4	2001698	2002040	ESRRB_peak_1928	343	.	2.57157	0.00453378	1	6.71
NC_010444.4	26332020	26332283	ESRRB_peak_2265	264	.	2.57157	0.00453378	1	6.71
NC_010444.4	43393423	43393974	ESRRB_peak_2383	552	.	2.57157	0.00453378	1	6.71
NC_010444.4	46685945	46686208	ESRRB_peak_2403	264	.	2.57157	0.00453378	1	6.71
NC_010444.4	57324180	57324597	ESRRB_peak_2453	418	.	2.57157	0.00453378	1	6.71
NC_010444.4	66218036	66218413	ESRRB_peak_2518	378	.	2.57157	0.00453378	1	6.71
NC_010444.4	78720826	78721153	ESRRB_peak_2711	328	.	2.57157	0.00453378	1	6.71
NC_010444.4	112892185	112892590	ESRRB_peak_2915	406	.	2.57157	0.00453378	1	6.71
NC_010444.4	116001729	116001992	ESRRB_peak_2929	264	.	2.57157	0.00453378	1	6.71
NC_010444.4	136400110	136400621	ESRRB_peak_3069	512	.	2.57157	0.00453378	1	6.71
NC_010444.4	144312515	144312905	ESRRB_peak_3196	391	.	2.57157	0.00453378	1	6.71
NC_010444.4	151596316	151596741	ESRRB_peak_3284	426	.	2.57157	0.00453378	1	6.71
NC_010445.4	4121711	4122352	ESRRB_peak_3369	642	.	2.57157	0.00453378	1	6.71
NC_010445.4	6196614	6196949	ESRRB_peak_3381	336	.	2.57157	0.00453378	1	6.71
NC_010445.4	18524256	18524729	ESRRB_peak_3537	474	.	2.57157	0.00453378	1	6.71
NC_010445.4	18551596	18551937	ESRRB_peak_3539	342	.	2.57157	0.00453378	1	6.71
NC_010445.4	25443735	25444164	ESRRB_peak_3584	430	.	2.57157	0.00453378	1	6.71
NC_010445.4	27335984	27336428	ESRRB_peak_3626	445	.	2.57157	0.00453378	1	6.71
NC_010445.4	31695165	31695492	ESRRB_peak_3679	328	.	2.57157	0.00453378	1	6.71
NC_010445.4	41158080	41158440	ESRRB_peak_3772	361	.	2.57157	0.00453378	1	6.71
NC_010445.4	59002752	59003189	ESRRB_peak_3930	438	.	2.57157	0.00453378	1	6.71
NC_010445.4	67442850	67443235	ESRRB_peak_3974	386	.	2.57157	0.00453378	1	6.71
NC_010445.4	68704125	68704432	ESRRB_peak_3979	308	.	2.57157	0.00453378	1	6.71
NC_010445.4	70955978	70956271	ESRRB_peak_4006	294	.	2.57157	0.00453378	1	6.71
NC_010445.4	86720562	86720914	ESRRB_peak_4120	353	.	2.57157	0.00453378	1	6.71
NC_010445.4	95875851	95876154	ESRRB_peak_4194	304	.	2.57157	0.00453378	1	6.71
NC_010445.4	97354449	97354713	ESRRB_peak_4215	265	.	2.57157	0.00453378	1	6.71
NC_010445.4	109082899	109083337	ESRRB_peak_4287	439	.	2.57157	0.00453378	1	6.71
NC_010445.4	112037279	112037553	ESRRB_peak_4312	275	.	2.57157	0.00453378	1	6.71
NC_010445.4	118027163	118027568	ESRRB_peak_4374	406	.	2.57157	0.00453378	1	6.71
NC_010445.4	129512614	129513169	ESRRB_peak_4561	556	.	2.57157	0.00453378	1	6.71
NC_010445.4	132173835	132174347	ESRRB_peak_4586	513	.	2.57157	0.00453378	1	6.71
NC_010446.5	496918	497336	ESRRB_peak_4593	419	.	2.57157	0.00453378	1	6.71
NC_010446.5	2992892	2993453	ESRRB_peak_4633	562	.	2.57157	0.00453378	1	6.71
NC_010446.5	7947407	7947721	ESRRB_peak_4658	315	.	2.57157	0.00453378	1	6.71
NC_010446.5	14390292	14390912	ESRRB_peak_4726	621	.	2.57157	0.00453378	1	6.71
NC_010446.5	23152963	23153332	ESRRB_peak_4787	370	.	2.57157	0.00453378	1	6.71
NC_010446.5	36436568	36437120	ESRRB_peak_4863	553	.	2.57157	0.00453378	1	6.71
NC_010446.5	69367793	69368290	ESRRB_peak_5018	498	.	2.57157	0.00453378	1	6.71
NC_010446.5	78355377	78355723	ESRRB_peak_5087	347	.	2.57157	0.00453378	1	6.71
NC_010446.5	79251468	79251815	ESRRB_peak_5099	348	.	2.57157	0.00453378	1	6.71
NC_010446.5	81274450	81274862	ESRRB_peak_5119	413	.	2.57157	0.00453378	1	6.71
NC_010446.5	107540895	107541419	ESRRB_peak_5364	525	.	2.57157	0.00453378	1	6.71
NC_010446.5	110162217	110162535	ESRRB_peak_5393	319	.	2.57157	0.00453378	1	6.71
NC_010446.5	117603491	117603949	ESRRB_peak_5443	459	.	2.57157	0.00453378	1	6.71
NC_010446.5	123420527	123420856	ESRRB_peak_5494	330	.	2.57157	0.00453378	1	6.71
NC_010447.5	2834141	2834409	ESRRB_peak_5582	269	.	2.57157	0.00453378	1	6.71
NC_010447.5	14099671	14099988	ESRRB_peak_5780	318	.	2.57157	0.00453378	1	6.71
NC_010447.5	14942342	14942630	ESRRB_peak_5799	289	.	2.57157	0.00453378	1	6.71
NC_010447.5	15018026	15018326	ESRRB_peak_5801	301	.	2.57157	0.00453378	1	6.71
NC_010447.5	32046337	32046600	ESRRB_peak_5979	264	.	2.57157	0.00453378	1	6.71
NC_010447.5	41845535	41845798	ESRRB_peak_6035	264	.	2.57157	0.00453378	1	6.71
NC_010447.5	60775691	60776064	ESRRB_peak_6157	374	.	2.57157	0.00453378	1	6.71
NC_010447.5	62827497	62827968	ESRRB_peak_6167	472	.	2.57157	0.00453378	1	6.71
NC_010447.5	63634656	63635113	ESRRB_peak_6171	458	.	2.57157	0.00453378	1	6.71
NC_010447.5	64072228	64072619	ESRRB_peak_6183	392	.	2.57157	0.00453378	1	6.71
NC_010447.5	66534995	66535379	ESRRB_peak_6208	385	.	2.57157	0.00453378	1	6.71
NC_010447.5	67304965	67305327	ESRRB_peak_6253	363	.	2.57157	0.00453378	1	6.71
NC_010447.5	69059186	69060037	ESRRB_peak_6279	852	.	2.57157	0.00453378	1	6.71
NC_010447.5	69263810	69264073	ESRRB_peak_6286	264	.	2.57157	0.00453378	1	6.71
NC_010447.5	69887896	69888210	ESRRB_peak_6303	315	.	2.57157	0.00453378	1	6.71
NC_010447.5	70058493	70059111	ESRRB_peak_6304	619	.	2.57157	0.00453378	1	6.71
NC_010447.5	73724913	73725183	ESRRB_peak_6319	271	.	2.57157	0.00453378	1	6.71
NC_010448.4	392835	393129	ESRRB_peak_6559	295	.	2.57157	0.00453378	1	6.71
NC_010448.4	856851	857114	ESRRB_peak_6562	264	.	2.57157	0.00453378	1	6.71
NC_010448.4	4369001	4369264	ESRRB_peak_6638	264	.	2.57157	0.00453378	1	6.71
NC_010448.4	80295941	80296448	ESRRB_peak_7510	508	.	2.57157	0.00453378	1	6.71
NC_010448.4	81925963	81926278	ESRRB_peak_7539	316	.	2.57157	0.00453378	1	6.71
NC_010448.4	83180626	83180934	ESRRB_peak_7556	309	.	2.57157	0.00453378	1	6.71
NC_010448.4	84702520	84703082	ESRRB_peak_7597	563	.	2.57157	0.00453378	1	6.71
NC_010448.4	95901656	95902059	ESRRB_peak_7709	404	.	2.57157	0.00453378	1	6.71
NC_010448.4	98102545	98102953	ESRRB_peak_7730	409	.	2.57157	0.00453378	1	6.71
NC_010448.4	99321858	99322487	ESRRB_peak_7747	630	.	2.57157	0.00453378	1	6.71
NC_010448.4	113940111	113940374	ESRRB_peak_7864	264	.	2.57157	0.00453378	1	6.71
NC_010448.4	114520534	114520824	ESRRB_peak_7865	291	.	2.57157	0.00453378	1	6.71
NC_010448.4	129959140	129959450	ESRRB_peak_7946	311	.	2.57157	0.00453378	1	6.71
NC_010448.4	148697404	148697893	ESRRB_peak_8047	490	.	2.57157	0.00453378	1	6.71
NC_010448.4	159612882	159613145	ESRRB_peak_8187	264	.	2.57157	0.00453378	1	6.71
NC_010448.4	165133234	165133522	ESRRB_peak_8246	289	.	2.57157	0.00453378	1	6.71
NC_010448.4	170735755	170736046	ESRRB_peak_8329	292	.	2.57157	0.00453378	1	6.71
NC_010449.5	16698311	16698787	ESRRB_peak_8530	477	.	2.57157	0.00453378	1	6.71
NC_010449.5	29042951	29043350	ESRRB_peak_8629	400	.	2.57157	0.00453378	1	6.71
NC_010449.5	36814998	36815283	ESRRB_peak_8741	286	.	2.57157	0.00453378	1	6.71
NC_010449.5	98703105	98703554	ESRRB_peak_9286	450	.	2.57157	0.00453378	1	6.71
NC_010449.5	111069137	111069515	ESRRB_peak_9368	379	.	2.57157	0.00453378	1	6.71
NC_010450.4	110195296	110195662	ESRRB_peak_10160	367	.	2.57157	0.00453378	1	6.71
NC_010451.4	10463599	10463862	ESRRB_peak_10449	264	.	2.57157	0.00453378	1	6.71
NC_010451.4	16340816	16341079	ESRRB_peak_10525	264	.	2.57157	0.00453378	1	6.71
NC_010451.4	41292434	41292726	ESRRB_peak_10728	293	.	2.57157	0.00453378	1	6.71
NC_010451.4	75215237	75215748	ESRRB_peak_11046	512	.	2.57157	0.00453378	1	6.71
NC_010451.4	75272672	75272997	ESRRB_peak_11049	326	.	2.57157	0.00453378	1	6.71
NC_010451.4	81044850	81045243	ESRRB_peak_11069	394	.	2.57157	0.00453378	1	6.71
NC_010451.4	81252692	81252958	ESRRB_peak_11070	267	.	2.57157	0.00453378	1	6.71
NC_010451.4	83340687	83341211	ESRRB_peak_11084	525	.	2.57157	0.00453378	1	6.71
NC_010451.4	95091545	95091885	ESRRB_peak_11144	341	.	2.57157	0.00453378	1	6.71
NC_010451.4	97781064	97781532	ESRRB_peak_11148	469	.	2.57157	0.00453378	1	6.71
NC_010451.4	121463238	121463561	ESRRB_peak_11277	324	.	2.57157	0.00453378	1	6.71
NC_010451.4	131791512	131791883	ESRRB_peak_11396	372	.	2.57157	0.00453378	1	6.71
NC_010451.4	139169219	139169546	ESRRB_peak_11501	328	.	2.57157	0.00453378	1	6.71
NC_010452.4	10115860	10116337	ESRRB_peak_11565	478	.	2.57157	0.00453378	1	6.71
NC_010452.4	13611639	13611925	ESRRB_peak_11575	287	.	2.57157	0.00453378	1	6.71
NC_010452.4	14532518	14532805	ESRRB_peak_11590	288	.	2.57157	0.00453378	1	6.71
NC_010452.4	57370943	57371290	ESRRB_peak_11961	348	.	2.57157	0.00453378	1	6.71
NC_010453.5	15253211	15253616	ESRRB_peak_12221	406	.	2.57157	0.00453378	1	6.71
NC_010453.5	20871269	20871532	ESRRB_peak_12277	264	.	2.57157	0.00453378	1	6.71
NC_010453.5	22798808	22799071	ESRRB_peak_12304	264	.	2.57157	0.00453378	1	6.71
NC_010453.5	63899860	63900180	ESRRB_peak_12502	321	.	2.57157	0.00453378	1	6.71
NC_010454.4	8437326	8437589	ESRRB_peak_12914	264	.	2.57157	0.00453378	1	6.71
NC_010454.4	8460907	8461170	ESRRB_peak_12915	264	.	2.57157	0.00453378	1	6.71
NC_010454.4	24279426	24279758	ESRRB_peak_13125	333	.	2.57157	0.00453378	1	6.71
NC_010454.4	33768068	33768356	ESRRB_peak_13198	289	.	2.57157	0.00453378	1	6.71
NC_010454.4	43339928	43340231	ESRRB_peak_13286	304	.	2.57157	0.00453378	1	6.71
NC_010454.4	47801964	47802277	ESRRB_peak_13366	314	.	2.57157	0.00453378	1	6.71
NC_010454.4	59904967	59905230	ESRRB_peak_13525	264	.	2.57157	0.00453378	1	6.71
NC_010455.5	16271634	16272035	ESRRB_peak_13672	402	.	2.57157	0.00453378	1	6.71
NC_010455.5	48184568	48185076	ESRRB_peak_13916	509	.	2.57157	0.00453378	1	6.71
NC_010455.5	54324371	54324941	ESRRB_peak_13965	571	.	2.57157	0.00453378	1	6.71
NC_010455.5	74618135	74618511	ESRRB_peak_14105	377	.	2.57157	0.00453378	1	6.71
NC_010455.5	74971010	74971273	ESRRB_peak_14110	264	.	2.57157	0.00453378	1	6.71
NC_010455.5	99349361	99349739	ESRRB_peak_14253	379	.	2.57157	0.00453378	1	6.71
NC_010455.5	131564042	131564373	ESRRB_peak_14497	332	.	2.57157	0.00453378	1	6.71
NC_010455.5	132701173	132701479	ESRRB_peak_14509	307	.	2.57157	0.00453378	1	6.71
NC_010455.5	206149189	206149473	ESRRB_peak_14886	285	.	2.57157	0.00453378	1	6.71
NC_010455.5	207865959	207866265	ESRRB_peak_14938	307	.	2.57157	0.00453378	1	6.71
NC_010456.5	28504264	28504527	ESRRB_peak_15208	264	.	2.57157	0.00453378	1	6.71
NC_010456.5	44859089	44859896	ESRRB_peak_15363	808	.	2.57157	0.00453378	1	6.71
NC_010456.5	47944966	47945229	ESRRB_peak_15430	264	.	2.57157	0.00453378	1	6.71
NC_010456.5	58409173	58409635	ESRRB_peak_15543	463	.	2.57157	0.00453378	1	6.71
NC_010456.5	77964141	77964404	ESRRB_peak_15715	264	.	2.57157	0.00453378	1	6.71
NC_010456.5	80328788	80329175	ESRRB_peak_15742	388	.	2.57157	0.00453378	1	6.71
NC_010456.5	80830025	80830322	ESRRB_peak_15749	298	.	2.57157	0.00453378	1	6.71
NC_010456.5	105071443	105071706	ESRRB_peak_15893	264	.	2.57157	0.00453378	1	6.71
NC_010456.5	108922017	108922434	ESRRB_peak_15931	418	.	2.57157	0.00453378	1	6.71
NC_010456.5	113500881	113501209	ESRRB_peak_15967	329	.	2.57157	0.00453378	1	6.71
NC_010456.5	123810201	123810696	ESRRB_peak_16050	496	.	2.57157	0.00453378	1	6.71
NC_010456.5	127302940	127303203	ESRRB_peak_16072	264	.	2.57157	0.00453378	1	6.71
NC_010457.5	19674738	19675257	ESRRB_peak_16302	520	.	2.57157	0.00453378	1	6.71
NC_010457.5	43750331	43750698	ESRRB_peak_16446	368	.	2.57157	0.00453378	1	6.71
NC_010457.5	44866800	44867063	ESRRB_peak_16453	264	.	2.57157	0.00453378	1	6.71
NC_010457.5	48048568	48048893	ESRRB_peak_16474	326	.	2.57157	0.00453378	1	6.71
NC_010457.5	55488664	55488927	ESRRB_peak_16560	264	.	2.57157	0.00453378	1	6.71
NC_010457.5	77060750	77061013	ESRRB_peak_16683	264	.	2.57157	0.00453378	1	6.71
NC_010457.5	102780531	102780914	ESRRB_peak_16818	384	.	2.57157	0.00453378	1	6.71
NC_010457.5	130564690	130564982	ESRRB_peak_17069	293	.	2.57157	0.00453378	1	6.71
NC_010457.5	136693614	136694191	ESRRB_peak_17187	578	.	2.57157	0.00453378	1	6.71
NC_010458.4	18535946	18536209	ESRRB_peak_17331	264	.	2.57157	0.00453378	1	6.71
NC_010458.4	23976457	23976923	ESRRB_peak_17367	467	.	2.57157	0.00453378	1	6.71
NC_010458.4	46600587	46600852	ESRRB_peak_17470	266	.	2.57157	0.00453378	1	6.71
NC_010458.4	49953000	49953366	ESRRB_peak_17501	367	.	2.57157	0.00453378	1	6.71
NC_010459.5	13334512	13334799	ESRRB_peak_17867	288	.	2.57157	0.00453378	1	6.71
NC_010459.5	40792272	40792548	ESRRB_peak_18124	277	.	2.57157	0.00453378	1	6.71
NC_010459.5	41768962	41769225	ESRRB_peak_18140	264	.	2.57157	0.00453378	1	6.71
NC_010459.5	46331636	46331899	ESRRB_peak_18176	264	.	2.57157	0.00453378	1	6.71
NC_010459.5	46947105	46947528	ESRRB_peak_18183	424	.	2.57157	0.00453378	1	6.71
NC_010459.5	51329250	51329581	ESRRB_peak_18290	332	.	2.57157	0.00453378	1	6.71
NC_010459.5	53835602	53835865	ESRRB_peak_18340	264	.	2.57157	0.00453378	1	6.71
NC_010460.4	1760866	1761251	ESRRB_peak_18497	386	.	2.57157	0.00453378	1	6.71
NC_010460.4	6327504	6327970	ESRRB_peak_18553	467	.	2.57157	0.00453378	1	6.71
NC_010460.4	6977537	6978117	ESRRB_peak_18563	581	.	2.57157	0.00453378	1	6.71
NC_010460.4	9229458	9229758	ESRRB_peak_18582	301	.	2.57157	0.00453378	1	6.71
NC_010460.4	10005289	10005729	ESRRB_peak_18594	441	.	2.57157	0.00453378	1	6.71
NC_010460.4	16163007	16163270	ESRRB_peak_18634	264	.	2.57157	0.00453378	1	6.71
NC_010460.4	16397338	16397935	ESRRB_peak_18637	598	.	2.57157	0.00453378	1	6.71
NC_010460.4	50826265	50826528	ESRRB_peak_18932	264	.	2.57157	0.00453378	1	6.71
NC_010461.5	7030526	7030948	ESRRB_peak_18998	423	.	2.57157	0.00453378	1	6.71
NC_010461.5	33107458	33107723	ESRRB_peak_19079	266	.	2.57157	0.00453378	1	6.71
NC_010461.5	35916291	35916679	ESRRB_peak_19108	389	.	2.57157	0.00453378	1	6.71
NC_010461.5	41253682	41254018	ESRRB_peak_19138	337	.	2.57157	0.00453378	1	6.71
NC_010461.5	91000000	91000564	ESRRB_peak_19276	565	.	2.57157	0.00453378	1	6.71
NW_018085230.1	99720	100013	ESRRB_peak_19689	294	.	2.57157	0.00453378	1	6.71
NC_010459.5	63363669	63363952	ESRRB_peak_18475	284	.	2.5806	0.00164733	0.584615	8.39
NC_010454.4	1335659	1335992	ESRRB_peak_12716	334	.	2.58162	0.00723203	1	5.88
NC_010443.5	238829200	238829463	ESRRB_peak_1474	264	.	2.5942	0.00370911	1	4.2
NC_010443.5	261272559	261272912	ESRRB_peak_1634	354	.	2.5942	0.00370911	1	4.2
NC_010444.4	23948841	23949144	ESRRB_peak_2232	304	.	2.5942	0.00370911	1	4.2
NC_010444.4	69097810	69098073	ESRRB_peak_2545	264	.	2.5942	0.00370911	1	4.2
NC_010445.4	55387081	55387530	ESRRB_peak_3898	450	.	2.5942	0.00370911	1	4.2
NC_010447.5	21174804	21175067	ESRRB_peak_5885	264	.	2.5942	0.00370911	1	4.2
NC_010447.5	39116309	39116572	ESRRB_peak_6017	264	.	2.5942	0.00370911	1	4.2
NC_010451.4	12555688	12556144	ESRRB_peak_10478	457	.	2.5942	0.00370911	1	4.2
NC_010457.5	42819118	42819381	ESRRB_peak_16439	264	.	2.5942	0.00370911	1	4.2
NC_010457.5	125543974	125544313	ESRRB_peak_17020	340	.	2.5942	0.00370911	1	4.2
NC_010459.5	40110387	40110841	ESRRB_peak_18108	455	.	2.5942	0.00370911	1	4.2
NC_010460.4	38474363	38474626	ESRRB_peak_18781	264	.	2.5942	0.00370911	1	4.2
NW_018084833.1	687831	688160	ESRRB_peak_19428	330	.	2.5942	0.00370911	1	4.2
NC_010443.5	1099650	1100139	ESRRB_peak_13	490	.	2.59835	0.00365982	1	4.2
NC_010443.5	1543554	1543860	ESRRB_peak_15	307	.	2.59835	0.00365982	1	4.2
NC_010443.5	4600446	4600709	ESRRB_peak_45	264	.	2.59835	0.00365982	1	4.2
NC_010443.5	13069529	13069974	ESRRB_peak_137	446	.	2.59835	0.00365982	1	4.2
NC_010443.5	15868782	15869045	ESRRB_peak_154	264	.	2.59835	0.00365982	1	4.2
NC_010443.5	41500032	41500560	ESRRB_peak_299	529	.	2.59835	0.00365982	1	4.2
NC_010443.5	42606360	42606759	ESRRB_peak_303	400	.	2.59835	0.00365982	1	4.2
NC_010443.5	52818381	52818644	ESRRB_peak_359	264	.	2.59835	0.00365982	1	4.2
NC_010443.5	78267431	78268162	ESRRB_peak_495	732	.	2.59835	0.00365982	1	4.2
NC_010443.5	81069410	81069780	ESRRB_peak_511	371	.	2.59835	0.00365982	1	4.2
NC_010443.5	81643576	81643840	ESRRB_peak_513	265	.	2.59835	0.00365982	1	4.2
NC_010443.5	89969006	89969430	ESRRB_peak_543	425	.	2.59835	0.00365982	1	4.2
NC_010443.5	92211311	92211679	ESRRB_peak_554	369	.	2.59835	0.00365982	1	4.2
NC_010443.5	98193889	98194258	ESRRB_peak_593	370	.	2.59835	0.00365982	1	4.2
NC_010443.5	106473428	106473691	ESRRB_peak_648	264	.	2.59835	0.00365982	1	4.2
NC_010443.5	113539677	113540146	ESRRB_peak_716	470	.	2.59835	0.00365982	1	4.2
NC_010443.5	114107341	114107660	ESRRB_peak_726	320	.	2.59835	0.00365982	1	4.2
NC_010443.5	137923937	137924256	ESRRB_peak_885	320	.	2.59835	0.00365982	1	4.2
NC_010443.5	138949530	138949793	ESRRB_peak_893	264	.	2.59835	0.00365982	1	4.2
NC_010443.5	142367350	142367613	ESRRB_peak_911	264	.	2.59835	0.00365982	1	4.2
NC_010443.5	164427760	164428117	ESRRB_peak_1075	358	.	2.59835	0.00365982	1	4.2
NC_010443.5	167823233	167823744	ESRRB_peak_1133	512	.	2.59835	0.00365982	1	4.2
NC_010443.5	174330564	174330899	ESRRB_peak_1171	336	.	2.59835	0.00365982	1	4.2
NC_010443.5	184229108	184229371	ESRRB_peak_1211	264	.	2.59835	0.00365982	1	4.2
NC_010443.5	189548263	189548526	ESRRB_peak_1252	264	.	2.59835	0.00365982	1	4.2
NC_010443.5	215051682	215052000	ESRRB_peak_1356	319	.	2.59835	0.00365982	1	4.2
NC_010443.5	220306107	220306480	ESRRB_peak_1375	374	.	2.59835	0.00365982	1	4.2
NC_010443.5	236931291	236931664	ESRRB_peak_1451	374	.	2.59835	0.00365982	1	4.2
NC_010443.5	248906374	248906848	ESRRB_peak_1535	475	.	2.59835	0.00365982	1	4.2
NC_010443.5	252582190	252582886	ESRRB_peak_1562	697	.	2.59835	0.00365982	1	4.2
NC_010443.5	252900289	252900605	ESRRB_peak_1565	317	.	2.59835	0.00365982	1	4.2
NC_010443.5	265100168	265100431	ESRRB_peak_1689	264	.	2.59835	0.00365982	1	4.2
NC_010443.5	270931132	270931395	ESRRB_peak_1818	264	.	2.59835	0.00365982	1	4.2
NC_010443.5	272424379	272424642	ESRRB_peak_1854	264	.	2.59835	0.00365982	1	4.2
NC_010443.5	273042379	273042642	ESRRB_peak_1859	264	.	2.59835	0.00365982	1	4.2
NC_010444.4	1702649	1703084	ESRRB_peak_1913	436	.	2.59835	0.00365982	1	4.2
NC_010444.4	2308708	2308971	ESRRB_peak_1939	264	.	2.59835	0.00365982	1	4.2
NC_010444.4	29823762	29824025	ESRRB_peak_2306	264	.	2.59835	0.00365982	1	4.2
NC_010444.4	30527566	30527871	ESRRB_peak_2316	306	.	2.59835	0.00365982	1	4.2
NC_010444.4	39262181	39262444	ESRRB_peak_2342	264	.	2.59835	0.00365982	1	4.2
NC_010444.4	48022592	48022855	ESRRB_peak_2417	264	.	2.59835	0.00365982	1	4.2
NC_010444.4	53142678	53142941	ESRRB_peak_2448	264	.	2.59835	0.00365982	1	4.2
NC_010444.4	70460065	70460551	ESRRB_peak_2565	487	.	2.59835	0.00365982	1	4.2
NC_010444.4	78534150	78534560	ESRRB_peak_2708	411	.	2.59835	0.00365982	1	4.2
NC_010444.4	83772479	83772742	ESRRB_peak_2757	264	.	2.59835	0.00365982	1	4.2
NC_010444.4	107014755	107015018	ESRRB_peak_2900	264	.	2.59835	0.00365982	1	4.2
NC_010444.4	119816830	119817093	ESRRB_peak_2946	264	.	2.59835	0.00365982	1	4.2
NC_010444.4	130236746	130237108	ESRRB_peak_3032	363	.	2.59835	0.00365982	1	4.2
NC_010444.4	148663088	148663351	ESRRB_peak_3228	264	.	2.59835	0.00365982	1	4.2
NC_010445.4	8034752	8035015	ESRRB_peak_3391	264	.	2.59835	0.00365982	1	4.2
NC_010445.4	8964485	8964799	ESRRB_peak_3409	315	.	2.59835	0.00365982	1	4.2
NC_010445.4	11496220	11496483	ESRRB_peak_3463	264	.	2.59835	0.00365982	1	4.2
NC_010445.4	11831430	11831886	ESRRB_peak_3469	457	.	2.59835	0.00365982	1	4.2
NC_010445.4	14145338	14145624	ESRRB_peak_3482	287	.	2.59835	0.00365982	1	4.2
NC_010445.4	14719699	14720072	ESRRB_peak_3494	374	.	2.59835	0.00365982	1	4.2
NC_010445.4	23105038	23105735	ESRRB_peak_3569	698	.	2.59835	0.00365982	1	4.2
NC_010445.4	31914356	31914849	ESRRB_peak_3690	494	.	2.59835	0.00365982	1	4.2
NC_010445.4	33687371	33687634	ESRRB_peak_3708	264	.	2.59835	0.00365982	1	4.2
NC_010445.4	41067098	41067361	ESRRB_peak_3770	264	.	2.59835	0.00365982	1	4.2
NC_010445.4	65350643	65350906	ESRRB_peak_3967	264	.	2.59835	0.00365982	1	4.2
NC_010445.4	70239309	70239723	ESRRB_peak_4001	415	.	2.59835	0.00365982	1	4.2
NC_010445.4	85919606	85919869	ESRRB_peak_4113	264	.	2.59835	0.00365982	1	4.2
NC_010445.4	86005190	86005453	ESRRB_peak_4115	264	.	2.59835	0.00365982	1	4.2
NC_010445.4	88112432	88112776	ESRRB_peak_4131	345	.	2.59835	0.00365982	1	4.2
NC_010445.4	91114937	91115200	ESRRB_peak_4143	264	.	2.59835	0.00365982	1	4.2
NC_010445.4	98299988	98300390	ESRRB_peak_4228	403	.	2.59835	0.00365982	1	4.2
NC_010445.4	99904975	99905333	ESRRB_peak_4238	359	.	2.59835	0.00365982	1	4.2
NC_010445.4	111836493	111836756	ESRRB_peak_4308	264	.	2.59835	0.00365982	1	4.2
NC_010445.4	113388414	113388793	ESRRB_peak_4334	380	.	2.59835	0.00365982	1	4.2
NC_010445.4	118107321	118107737	ESRRB_peak_4381	417	.	2.59835	0.00365982	1	4.2
NC_010446.5	15896223	15896599	ESRRB_peak_4739	377	.	2.59835	0.00365982	1	4.2
NC_010446.5	15901771	15902076	ESRRB_peak_4740	306	.	2.59835	0.00365982	1	4.2
NC_010446.5	20073941	20074204	ESRRB_peak_4769	264	.	2.59835	0.00365982	1	4.2
NC_010446.5	35640321	35640584	ESRRB_peak_4852	264	.	2.59835	0.00365982	1	4.2
NC_010446.5	55292478	55292741	ESRRB_peak_4939	264	.	2.59835	0.00365982	1	4.2
NC_010446.5	57073716	57074086	ESRRB_peak_4949	371	.	2.59835	0.00365982	1	4.2
NC_010446.5	59633963	59634487	ESRRB_peak_4964	525	.	2.59835	0.00365982	1	4.2
NC_010446.5	62550469	62550732	ESRRB_peak_4971	264	.	2.59835	0.00365982	1	4.2
NC_010446.5	75615322	75615585	ESRRB_peak_5067	264	.	2.59835	0.00365982	1	4.2
NC_010446.5	85466078	85466420	ESRRB_peak_5143	343	.	2.59835	0.00365982	1	4.2
NC_010446.5	87346323	87346756	ESRRB_peak_5166	434	.	2.59835	0.00365982	1	4.2
NC_010446.5	95747744	95748007	ESRRB_peak_5257	264	.	2.59835	0.00365982	1	4.2
NC_010446.5	116428576	116429075	ESRRB_peak_5435	500	.	2.59835	0.00365982	1	4.2
NC_010446.5	122620513	122620811	ESRRB_peak_5474	299	.	2.59835	0.00365982	1	4.2
NC_010446.5	123241347	123241935	ESRRB_peak_5489	589	.	2.59835	0.00365982	1	4.2
NC_010446.5	127154148	127154411	ESRRB_peak_5532	264	.	2.59835	0.00365982	1	4.2
NC_010446.5	127469794	127470666	ESRRB_peak_5533	873	.	2.59835	0.00365982	1	4.2
NC_010446.5	130868135	130868447	ESRRB_peak_5554	313	.	2.59835	0.00365982	1	4.2
NC_010447.5	8872928	8873191	ESRRB_peak_5703	264	.	2.59835	0.00365982	1	4.2
NC_010447.5	30365508	30365771	ESRRB_peak_5964	264	.	2.59835	0.00365982	1	4.2
NC_010447.5	41062805	41063068	ESRRB_peak_6029	264	.	2.59835	0.00365982	1	4.2
NC_010447.5	68545133	68545451	ESRRB_peak_6263	319	.	2.59835	0.00365982	1	4.2
NC_010447.5	73888602	73888965	ESRRB_peak_6322	364	.	2.59835	0.00365982	1	4.2
NC_010447.5	82298761	82299129	ESRRB_peak_6391	369	.	2.59835	0.00365982	1	4.2
NC_010447.5	85697545	85697808	ESRRB_peak_6403	264	.	2.59835	0.00365982	1	4.2
NC_010447.5	86654247	86654510	ESRRB_peak_6406	264	.	2.59835	0.00365982	1	4.2
NC_010447.5	87629457	87629720	ESRRB_peak_6414	264	.	2.59835	0.00365982	1	4.2
NC_010447.5	91481848	91482156	ESRRB_peak_6465	309	.	2.59835	0.00365982	1	4.2
NC_010447.5	93672371	93672634	ESRRB_peak_6479	264	.	2.59835	0.00365982	1	4.2
NC_010448.4	3477056	3477457	ESRRB_peak_6604	402	.	2.59835	0.00365982	1	4.2
NC_010448.4	3509360	3509623	ESRRB_peak_6605	264	.	2.59835	0.00365982	1	4.2
NC_010448.4	14390556	14390819	ESRRB_peak_6702	264	.	2.59835	0.00365982	1	4.2
NC_010448.4	14786156	14786596	ESRRB_peak_6704	441	.	2.59835	0.00365982	1	4.2
NC_010448.4	16422271	16422534	ESRRB_peak_6728	264	.	2.59835	0.00365982	1	4.2
NC_010448.4	46605043	46605306	ESRRB_peak_7020	264	.	2.59835	0.00365982	1	4.2
NC_010448.4	61318723	61319226	ESRRB_peak_7218	504	.	2.59835	0.00365982	1	4.2
NC_010448.4	70235848	70236301	ESRRB_peak_7335	454	.	2.59835	0.00365982	1	4.2
NC_010448.4	71603962	71604377	ESRRB_peak_7370	416	.	2.59835	0.00365982	1	4.2
NC_010448.4	96438178	96438441	ESRRB_peak_7712	264	.	2.59835	0.00365982	1	4.2
NC_010448.4	107282344	107282607	ESRRB_peak_7815	264	.	2.59835	0.00365982	1	4.2
NC_010448.4	107704849	107705197	ESRRB_peak_7819	349	.	2.59835	0.00365982	1	4.2
NC_010448.4	107742291	107742589	ESRRB_peak_7820	299	.	2.59835	0.00365982	1	4.2
NC_010448.4	107823263	107823526	ESRRB_peak_7821	264	.	2.59835	0.00365982	1	4.2
NC_010448.4	116424727	116425104	ESRRB_peak_7877	378	.	2.59835	0.00365982	1	4.2
NC_010448.4	160578142	160578554	ESRRB_peak_8189	413	.	2.59835	0.00365982	1	4.2
NC_010448.4	167686685	167687062	ESRRB_peak_8280	378	.	2.59835	0.00365982	1	4.2
NC_010449.5	7167698	7168125	ESRRB_peak_8404	428	.	2.59835	0.00365982	1	4.2
NC_010449.5	7832759	7833022	ESRRB_peak_8411	264	.	2.59835	0.00365982	1	4.2
NC_010449.5	13672230	13672493	ESRRB_peak_8504	264	.	2.59835	0.00365982	1	4.2
NC_010449.5	14885213	14885713	ESRRB_peak_8516	501	.	2.59835	0.00365982	1	4.2
NC_010449.5	19826214	19826521	ESRRB_peak_8547	308	.	2.59835	0.00365982	1	4.2
NC_010449.5	22829105	22829490	ESRRB_peak_8573	386	.	2.59835	0.00365982	1	4.2
NC_010449.5	29618949	29619257	ESRRB_peak_8640	309	.	2.59835	0.00365982	1	4.2
NC_010449.5	42505855	42506250	ESRRB_peak_8795	396	.	2.59835	0.00365982	1	4.2
NC_010449.5	50746962	50747407	ESRRB_peak_8863	446	.	2.59835	0.00365982	1	4.2
NC_010449.5	69805859	69806122	ESRRB_peak_9029	264	.	2.59835	0.00365982	1	4.2
NC_010449.5	99854774	99855135	ESRRB_peak_9298	362	.	2.59835	0.00365982	1	4.2
NC_010449.5	102713004	102713267	ESRRB_peak_9329	264	.	2.59835	0.00365982	1	4.2
NC_010449.5	109009665	109009928	ESRRB_peak_9354	264	.	2.59835	0.00365982	1	4.2
NC_010449.5	112267299	112267562	ESRRB_peak_9384	264	.	2.59835	0.00365982	1	4.2
NC_010450.4	5647092	5647355	ESRRB_peak_9577	264	.	2.59835	0.00365982	1	4.2
NC_010450.4	6105824	6106087	ESRRB_peak_9591	264	.	2.59835	0.00365982	1	4.2
NC_010450.4	19556658	19557094	ESRRB_peak_9673	437	.	2.59835	0.00365982	1	4.2
NC_010450.4	23447442	23447735	ESRRB_peak_9703	294	.	2.59835	0.00365982	1	4.2
NC_010450.4	29933884	29934396	ESRRB_peak_9739	513	.	2.59835	0.00365982	1	4.2
NC_010450.4	29972726	29972989	ESRRB_peak_9740	264	.	2.59835	0.00365982	1	4.2
NC_010450.4	41261562	41261994	ESRRB_peak_9794	433	.	2.59835	0.00365982	1	4.2
NC_010450.4	62380181	62380444	ESRRB_peak_9875	264	.	2.59835	0.00365982	1	4.2
NC_010450.4	64869332	64869595	ESRRB_peak_9879	264	.	2.59835	0.00365982	1	4.2
NC_010450.4	77583661	77584112	ESRRB_peak_9983	452	.	2.59835	0.00365982	1	4.2
NC_010450.4	82578847	82579254	ESRRB_peak_10015	408	.	2.59835	0.00365982	1	4.2
NC_010450.4	111676973	111677236	ESRRB_peak_10166	264	.	2.59835	0.00365982	1	4.2
NC_010450.4	126319630	126319893	ESRRB_peak_10235	264	.	2.59835	0.00365982	1	4.2
NC_010450.4	132863071	132863334	ESRRB_peak_10282	264	.	2.59835	0.00365982	1	4.2
NC_010451.4	3290825	3291215	ESRRB_peak_10359	391	.	2.59835	0.00365982	1	4.2
NC_010451.4	3401978	3402241	ESRRB_peak_10361	264	.	2.59835	0.00365982	1	4.2
NC_010451.4	22755397	22755660	ESRRB_peak_10596	264	.	2.59835	0.00365982	1	4.2
NC_010451.4	35849219	35849638	ESRRB_peak_10673	420	.	2.59835	0.00365982	1	4.2
NC_010451.4	66580420	66580719	ESRRB_peak_10990	300	.	2.59835	0.00365982	1	4.2
NC_010451.4	72039281	72039619	ESRRB_peak_11031	339	.	2.59835	0.00365982	1	4.2
NC_010451.4	90282506	90282769	ESRRB_peak_11119	264	.	2.59835	0.00365982	1	4.2
NC_010451.4	129207026	129207409	ESRRB_peak_11360	384	.	2.59835	0.00365982	1	4.2
NC_010451.4	129816024	129816434	ESRRB_peak_11370	411	.	2.59835	0.00365982	1	4.2
NC_010451.4	137122221	137122612	ESRRB_peak_11460	392	.	2.59835	0.00365982	1	4.2
NC_010451.4	138766192	138766608	ESRRB_peak_11491	417	.	2.59835	0.00365982	1	4.2
NC_010452.4	6882251	6882815	ESRRB_peak_11539	565	.	2.59835	0.00365982	1	4.2
NC_010452.4	6974363	6974804	ESRRB_peak_11540	442	.	2.59835	0.00365982	1	4.2
NC_010452.4	26069541	26069804	ESRRB_peak_11707	264	.	2.59835	0.00365982	1	4.2
NC_010452.4	41973869	41974132	ESRRB_peak_11823	264	.	2.59835	0.00365982	1	4.2
NC_010452.4	44676017	44676388	ESRRB_peak_11847	372	.	2.59835	0.00365982	1	4.2
NC_010453.5	7901856	7902119	ESRRB_peak_12175	264	.	2.59835	0.00365982	1	4.2
NC_010453.5	22281667	22282136	ESRRB_peak_12295	470	.	2.59835	0.00365982	1	4.2
NC_010453.5	25796715	25797110	ESRRB_peak_12327	396	.	2.59835	0.00365982	1	4.2
NC_010453.5	39514120	39514383	ESRRB_peak_12381	264	.	2.59835	0.00365982	1	4.2
NC_010453.5	46542406	46542723	ESRRB_peak_12413	318	.	2.59835	0.00365982	1	4.2
NC_010453.5	48254100	48254363	ESRRB_peak_12426	264	.	2.59835	0.00365982	1	4.2
NC_010453.5	64362794	64363168	ESRRB_peak_12508	375	.	2.59835	0.00365982	1	4.2
NC_010453.5	66699856	66700145	ESRRB_peak_12516	290	.	2.59835	0.00365982	1	4.2
NC_010453.5	66947740	66948286	ESRRB_peak_12518	547	.	2.59835	0.00365982	1	4.2
NC_010453.5	68241193	68241486	ESRRB_peak_12540	294	.	2.59835	0.00365982	1	4.2
NC_010454.4	1835539	1836084	ESRRB_peak_12729	546	.	2.59835	0.00365982	1	4.2
NC_010454.4	6382779	6383208	ESRRB_peak_12861	430	.	2.59835	0.00365982	1	4.2
NC_010454.4	15922924	15923187	ESRRB_peak_12997	264	.	2.59835	0.00365982	1	4.2
NC_010454.4	21090837	21091100	ESRRB_peak_13064	264	.	2.59835	0.00365982	1	4.2
NC_010454.4	27732160	27732423	ESRRB_peak_13164	264	.	2.59835	0.00365982	1	4.2
NC_010454.4	32735949	32736212	ESRRB_peak_13184	264	.	2.59835	0.00365982	1	4.2
NC_010454.4	48893031	48893294	ESRRB_peak_13385	264	.	2.59835	0.00365982	1	4.2
NC_010455.5	13317705	13318143	ESRRB_peak_13656	439	.	2.59835	0.00365982	1	4.2
NC_010455.5	48795429	48795743	ESRRB_peak_13920	315	.	2.59835	0.00365982	1	4.2
NC_010455.5	67072083	67072346	ESRRB_peak_14028	264	.	2.59835	0.00365982	1	4.2
NC_010455.5	75235985	75236366	ESRRB_peak_14114	382	.	2.59835	0.00365982	1	4.2
NC_010455.5	81372257	81372520	ESRRB_peak_14160	264	.	2.59835	0.00365982	1	4.2
NC_010455.5	105091552	105091908	ESRRB_peak_14281	357	.	2.59835	0.00365982	1	4.2
NC_010455.5	109241615	109242140	ESRRB_peak_14303	526	.	2.59835	0.00365982	1	4.2
NC_010455.5	117258978	117259345	ESRRB_peak_14359	368	.	2.59835	0.00365982	1	4.2
NC_010455.5	146411139	146411645	ESRRB_peak_14612	507	.	2.59835	0.00365982	1	4.2
NC_010455.5	154138903	154139285	ESRRB_peak_14662	383	.	2.59835	0.00365982	1	4.2
NC_010455.5	169050842	169051105	ESRRB_peak_14702	264	.	2.59835	0.00365982	1	4.2
NC_010455.5	177806350	177806613	ESRRB_peak_14734	264	.	2.59835	0.00365982	1	4.2
NC_010455.5	199854047	199854368	ESRRB_peak_14841	322	.	2.59835	0.00365982	1	4.2
NC_010455.5	205109301	205109564	ESRRB_peak_14876	264	.	2.59835	0.00365982	1	4.2
NC_010456.5	7273760	7274192	ESRRB_peak_15041	433	.	2.59835	0.00365982	1	4.2
NC_010456.5	20211183	20211446	ESRRB_peak_15127	264	.	2.59835	0.00365982	1	4.2
NC_010456.5	56188168	56188492	ESRRB_peak_15508	325	.	2.59835	0.00365982	1	4.2
NC_010456.5	56340592	56340974	ESRRB_peak_15516	383	.	2.59835	0.00365982	1	4.2
NC_010456.5	62787440	62787703	ESRRB_peak_15587	264	.	2.59835	0.00365982	1	4.2
NC_010456.5	74568076	74568339	ESRRB_peak_15675	264	.	2.59835	0.00365982	1	4.2
NC_010456.5	78412880	78413517	ESRRB_peak_15727	638	.	2.59835	0.00365982	1	4.2
NC_010456.5	82110519	82110813	ESRRB_peak_15783	295	.	2.59835	0.00365982	1	4.2
NC_010456.5	107679840	107680202	ESRRB_peak_15911	363	.	2.59835	0.00365982	1	4.2
NC_010456.5	110717245	110717635	ESRRB_peak_15941	391	.	2.59835	0.00365982	1	4.2
NC_010456.5	117658895	117659158	ESRRB_peak_15999	264	.	2.59835	0.00365982	1	4.2
NC_010456.5	117967267	117967530	ESRRB_peak_16001	264	.	2.59835	0.00365982	1	4.2
NC_010457.5	49350	49613	ESRRB_peak_16213	264	.	2.59835	0.00365982	1	4.2
NC_010457.5	5284955	5285218	ESRRB_peak_16237	264	.	2.59835	0.00365982	1	4.2
NC_010457.5	9328679	9329082	ESRRB_peak_16251	404	.	2.59835	0.00365982	1	4.2
NC_010457.5	20847644	20847907	ESRRB_peak_16306	264	.	2.59835	0.00365982	1	4.2
NC_010457.5	33249285	33249625	ESRRB_peak_16393	341	.	2.59835	0.00365982	1	4.2
NC_010457.5	59671885	59672428	ESRRB_peak_16582	544	.	2.59835	0.00365982	1	4.2
NC_010457.5	60393490	60393833	ESRRB_peak_16588	344	.	2.59835	0.00365982	1	4.2
NC_010457.5	68723547	68723810	ESRRB_peak_16634	264	.	2.59835	0.00365982	1	4.2
NC_010457.5	77650861	77651124	ESRRB_peak_16687	264	.	2.59835	0.00365982	1	4.2
NC_010457.5	90045323	90045753	ESRRB_peak_16767	431	.	2.59835	0.00365982	1	4.2
NC_010457.5	101034575	101034925	ESRRB_peak_16808	351	.	2.59835	0.00365982	1	4.2
NC_010457.5	102152769	102153128	ESRRB_peak_16817	360	.	2.59835	0.00365982	1	4.2
NC_010457.5	125394984	125395383	ESRRB_peak_17018	400	.	2.59835	0.00365982	1	4.2
NC_010457.5	126047174	126047538	ESRRB_peak_17025	365	.	2.59835	0.00365982	1	4.2
NC_010457.5	136120270	136120754	ESRRB_peak_17180	485	.	2.59835	0.00365982	1	4.2
NC_010458.4	855328	855739	ESRRB_peak_17245	412	.	2.59835	0.00365982	1	4.2
NC_010458.4	10485314	10485645	ESRRB_peak_17309	332	.	2.59835	0.00365982	1	4.2
NC_010458.4	43885663	43886084	ESRRB_peak_17453	422	.	2.59835	0.00365982	1	4.2
NC_010458.4	56020611	56021074	ESRRB_peak_17597	464	.	2.59835	0.00365982	1	4.2
NC_010459.5	4618716	4619024	ESRRB_peak_17816	309	.	2.59835	0.00365982	1	4.2
NC_010459.5	15463484	15463809	ESRRB_peak_17886	326	.	2.59835	0.00365982	1	4.2
NC_010459.5	15823862	15824219	ESRRB_peak_17889	358	.	2.59835	0.00365982	1	4.2
NC_010459.5	15833046	15833390	ESRRB_peak_17890	345	.	2.59835	0.00365982	1	4.2
NC_010459.5	29386198	29386461	ESRRB_peak_17981	264	.	2.59835	0.00365982	1	4.2
NC_010459.5	32819480	32819743	ESRRB_peak_18011	264	.	2.59835	0.00365982	1	4.2
NC_010459.5	52177143	52177615	ESRRB_peak_18318	473	.	2.59835	0.00365982	1	4.2
NC_010459.5	58891546	58891828	ESRRB_peak_18400	283	.	2.59835	0.00365982	1	4.2
NC_010459.5	62986876	62987139	ESRRB_peak_18470	264	.	2.59835	0.00365982	1	4.2
NC_010460.4	2054781	2055167	ESRRB_peak_18499	387	.	2.59835	0.00365982	1	4.2
NC_010460.4	19403504	19403767	ESRRB_peak_18658	264	.	2.59835	0.00365982	1	4.2
NC_010460.4	31211070	31211333	ESRRB_peak_18730	264	.	2.59835	0.00365982	1	4.2
NC_010460.4	31792068	31792331	ESRRB_peak_18732	264	.	2.59835	0.00365982	1	4.2
NC_010460.4	38653485	38653748	ESRRB_peak_18784	264	.	2.59835	0.00365982	1	4.2
NC_010460.4	44041626	44042039	ESRRB_peak_18830	414	.	2.59835	0.00365982	1	4.2
NC_010460.4	44651561	44652029	ESRRB_peak_18837	469	.	2.59835	0.00365982	1	4.2
NC_010460.4	48514435	48514698	ESRRB_peak_18900	264	.	2.59835	0.00365982	1	4.2
NC_010460.4	48805852	48806115	ESRRB_peak_18903	264	.	2.59835	0.00365982	1	4.2
NC_010460.4	50078648	50078911	ESRRB_peak_18921	264	.	2.59835	0.00365982	1	4.2
NC_010461.5	5147953	5148216	ESRRB_peak_18989	264	.	2.59835	0.00365982	1	4.2
NC_010461.5	13998604	13999175	ESRRB_peak_19024	572	.	2.59835	0.00365982	1	4.2
NC_010461.5	16823399	16823662	ESRRB_peak_19035	264	.	2.59835	0.00365982	1	4.2
NC_010461.5	20340670	20340933	ESRRB_peak_19047	264	.	2.59835	0.00365982	1	4.2
NC_010461.5	35557215	35557850	ESRRB_peak_19093	636	.	2.59835	0.00365982	1	4.2
NC_010461.5	42751332	42751713	ESRRB_peak_19146	382	.	2.59835	0.00365982	1	4.2
NC_010461.5	67313029	67313292	ESRRB_peak_19225	264	.	2.59835	0.00365982	1	4.2
NC_010461.5	78253764	78254027	ESRRB_peak_19241	264	.	2.59835	0.00365982	1	4.2
NC_010461.5	80537030	80537293	ESRRB_peak_19247	264	.	2.59835	0.00365982	1	4.2
NC_010461.5	88133028	88133315	ESRRB_peak_19261	288	.	2.59835	0.00365982	1	4.2
NC_010461.5	112198793	112199056	ESRRB_peak_19336	264	.	2.59835	0.00365982	1	4.2
NC_010461.5	124462849	124463112	ESRRB_peak_19371	264	.	2.59835	0.00365982	1	4.2
NW_018084818.1	139715	139978	ESRRB_peak_19412	264	.	2.59835	0.00365982	1	4.2
NW_018084979.1	2593210	2593664	ESRRB_peak_19555	455	.	2.59835	0.00365982	1	4.2
NW_018085194.1	328545	328987	ESRRB_peak_19671	443	.	2.59835	0.00365982	1	4.2
NW_018085214.1	59607	60036	ESRRB_peak_19683	430	.	2.59835	0.00365982	1	4.2
NW_018084831.1	21726	22282	ESRRB_peak_19417	557	.	2.60147	0.000453774	0.319558	12.59
NC_010443.5	31122159	31122549	ESRRB_peak_253	391	.	2.60174	0.00240409	0.762237	5.04
NC_010443.5	58283166	58283429	ESRRB_peak_384	264	.	2.60174	0.00240409	0.762237	5.04
NC_010443.5	77479557	77479820	ESRRB_peak_487	264	.	2.60174	0.00240409	0.762237	5.04
NC_010443.5	116172947	116173495	ESRRB_peak_743	549	.	2.60174	0.00240409	0.762237	5.04
NC_010443.5	129337943	129338206	ESRRB_peak_822	264	.	2.60174	0.00240409	0.762237	5.04
NC_010443.5	149041163	149041514	ESRRB_peak_973	352	.	2.60174	0.00240409	0.762237	5.04
NC_010443.5	150605771	150606034	ESRRB_peak_995	264	.	2.60174	0.00240409	0.762237	5.04
NC_010443.5	163428262	163428805	ESRRB_peak_1065	544	.	2.60174	0.00240409	0.762237	5.04
NC_010443.5	168875504	168875767	ESRRB_peak_1151	264	.	2.60174	0.00240409	0.762237	5.04
NC_010443.5	267675789	267676239	ESRRB_peak_1728	451	.	2.60174	0.00240409	0.762237	5.04
NC_010444.4	4634877	4635140	ESRRB_peak_1971	264	.	2.60174	0.00240409	0.762237	5.04
NC_010444.4	9521949	9522212	ESRRB_peak_2094	264	.	2.60174	0.00240409	0.762237	5.04
NC_010444.4	143864316	143864787	ESRRB_peak_3180	472	.	2.60174	0.00240409	0.762237	5.04
NC_010444.4	148841415	148841726	ESRRB_peak_3232	312	.	2.60174	0.00240409	0.762237	5.04
NC_010445.4	31342084	31342347	ESRRB_peak_3666	264	.	2.60174	0.00240409	0.762237	5.04
NC_010445.4	39218414	39218708	ESRRB_peak_3746	295	.	2.60174	0.00240409	0.762237	5.04
NC_010445.4	49034463	49034958	ESRRB_peak_3847	496	.	2.60174	0.00240409	0.762237	5.04
NC_010445.4	121361928	121362512	ESRRB_peak_4412	585	.	2.60174	0.00240409	0.762237	5.04
NC_010446.5	7814778	7815200	ESRRB_peak_4655	423	.	2.60174	0.00240409	0.762237	5.04
NC_010446.5	20768473	20769002	ESRRB_peak_4777	530	.	2.60174	0.00240409	0.762237	5.04
NC_010446.5	66912996	66913370	ESRRB_peak_5002	375	.	2.60174	0.00240409	0.762237	5.04
NC_010446.5	87330479	87330894	ESRRB_peak_5164	416	.	2.60174	0.00240409	0.762237	5.04
NC_010447.5	31326951	31327214	ESRRB_peak_5974	264	.	2.60174	0.00240409	0.762237	5.04
NC_010447.5	66690875	66691138	ESRRB_peak_6215	264	.	2.60174	0.00240409	0.762237	5.04
NC_010448.4	3213856	3214355	ESRRB_peak_6592	500	.	2.60174	0.00240409	0.762237	5.04
NC_010448.4	10163509	10163931	ESRRB_peak_6683	423	.	2.60174	0.00240409	0.762237	5.04
NC_010448.4	31221109	31221372	ESRRB_peak_6882	264	.	2.60174	0.00240409	0.762237	5.04
NC_010448.4	46442544	46443009	ESRRB_peak_7019	466	.	2.60174	0.00240409	0.762237	5.04
NC_010448.4	78799049	78799312	ESRRB_peak_7481	264	.	2.60174	0.00240409	0.762237	5.04
NC_010448.4	85568309	85568590	ESRRB_peak_7614	282	.	2.60174	0.00240409	0.762237	5.04
NC_010448.4	109460061	109460344	ESRRB_peak_7839	284	.	2.60174	0.00240409	0.762237	5.04
NC_010448.4	148355851	148356303	ESRRB_peak_8040	453	.	2.60174	0.00240409	0.762237	5.04
NC_010449.5	11089025	11089422	ESRRB_peak_8462	398	.	2.60174	0.00240409	0.762237	5.04
NC_010449.5	11289760	11290050	ESRRB_peak_8466	291	.	2.60174	0.00240409	0.762237	5.04
NC_010451.4	10518802	10519274	ESRRB_peak_10451	473	.	2.60174	0.00240409	0.762237	5.04
NC_010451.4	11159445	11159708	ESRRB_peak_10464	264	.	2.60174	0.00240409	0.762237	5.04
NC_010451.4	50798615	50798878	ESRRB_peak_10829	264	.	2.60174	0.00240409	0.762237	5.04
NC_010451.4	66212215	66212511	ESRRB_peak_10982	297	.	2.60174	0.00240409	0.762237	5.04
NC_010451.4	72991569	72991955	ESRRB_peak_11034	387	.	2.60174	0.00240409	0.762237	5.04
NC_010451.4	75670901	75671441	ESRRB_peak_11052	541	.	2.60174	0.00240409	0.762237	5.04
NC_010452.4	32450260	32450523	ESRRB_peak_11773	264	.	2.60174	0.00240409	0.762237	5.04
NC_010452.4	40870738	40871001	ESRRB_peak_11812	264	.	2.60174	0.00240409	0.762237	5.04
NC_010452.4	67067555	67067818	ESRRB_peak_12055	264	.	2.60174	0.00240409	0.762237	5.04
NC_010453.5	1480022	1480533	ESRRB_peak_12079	512	.	2.60174	0.00240409	0.762237	5.04
NC_010453.5	8686824	8687237	ESRRB_peak_12183	414	.	2.60174	0.00240409	0.762237	5.04
NC_010454.4	7116274	7116537	ESRRB_peak_12880	264	.	2.60174	0.00240409	0.762237	5.04
NC_010454.4	15007355	15007741	ESRRB_peak_12990	387	.	2.60174	0.00240409	0.762237	5.04
NC_010454.4	45408012	45408424	ESRRB_peak_13326	413	.	2.60174	0.00240409	0.762237	5.04
NC_010454.4	46691200	46691578	ESRRB_peak_13339	379	.	2.60174	0.00240409	0.762237	5.04
NC_010454.4	47817224	47817599	ESRRB_peak_13368	376	.	2.60174	0.00240409	0.762237	5.04
NC_010455.5	99503086	99503732	ESRRB_peak_14258	647	.	2.60174	0.00240409	0.762237	5.04
NC_010456.5	1000459	1000722	ESRRB_peak_14958	264	.	2.60174	0.00240409	0.762237	5.04
NC_010456.5	5972421	5972684	ESRRB_peak_15017	264	.	2.60174	0.00240409	0.762237	5.04
NC_010456.5	16782124	16782387	ESRRB_peak_15113	264	.	2.60174	0.00240409	0.762237	5.04
NC_010456.5	18191410	18191751	ESRRB_peak_15119	342	.	2.60174	0.00240409	0.762237	5.04
NC_010456.5	89204071	89204364	ESRRB_peak_15818	294	.	2.60174	0.00240409	0.762237	5.04
NC_010456.5	128945815	128946141	ESRRB_peak_16084	327	.	2.60174	0.00240409	0.762237	5.04
NC_010456.5	131680146	131680409	ESRRB_peak_16118	264	.	2.60174	0.00240409	0.762237	5.04
NC_010456.5	141357554	141357817	ESRRB_peak_16206	264	.	2.60174	0.00240409	0.762237	5.04
NC_010457.5	47999024	47999460	ESRRB_peak_16473	437	.	2.60174	0.00240409	0.762237	5.04
NC_010457.5	64101069	64101372	ESRRB_peak_16597	304	.	2.60174	0.00240409	0.762237	5.04
NC_010458.4	22499945	22500208	ESRRB_peak_17354	264	.	2.60174	0.00240409	0.762237	5.04
NC_010459.5	19378157	19378420	ESRRB_peak_17909	264	.	2.60174	0.00240409	0.762237	5.04
NC_010459.5	20227102	20227525	ESRRB_peak_17915	424	.	2.60174	0.00240409	0.762237	5.04
NC_010459.5	38381117	38381453	ESRRB_peak_18086	337	.	2.60174	0.00240409	0.762237	5.04
NC_010460.4	43182666	43183001	ESRRB_peak_18814	336	.	2.60174	0.00240409	0.762237	5.04
NC_010461.5	13221163	13221426	ESRRB_peak_19019	264	.	2.60174	0.00240409	0.762237	5.04
NC_010451.4	13476236	13476499	ESRRB_peak_10500	264	.	2.60747	0.00671522	1	5.88
NC_010444.4	128661563	128661853	ESRRB_peak_3021	291	.	2.62884	0.00331642	0.942497	4.2
NC_010444.4	130151793	130152138	ESRRB_peak_3031	346	.	2.62884	0.00331642	0.942497	4.2
NC_010447.5	99126648	99126911	ESRRB_peak_6511	264	.	2.62884	0.00331642	0.942497	4.2
NC_010448.4	82360316	82360848	ESRRB_peak_7548	533	.	2.62884	0.00331642	0.942497	4.2
NC_010447.5	17323114	17323377	ESRRB_peak_5839	264	.	2.63169	0.00217711	0.704579	5.04
NC_010454.4	44773071	44773334	ESRRB_peak_13311	264	.	2.63169	0.00217711	0.704579	5.04
NC_010448.4	69537072	69537384	ESRRB_peak_7316	313	.	2.63384	0.00622587	1	5.88
NC_010455.5	197812448	197812711	ESRRB_peak_14826	264	.	2.63384	0.00622587	1	5.88
NC_010455.5	138207966	138208321	ESRRB_peak_14569	356	.	2.65342	3.62343e-05	0.0491462	18.47
NC_010443.5	44044380	44044643	ESRRB_peak_314	264	.	2.66075	0.00576275	1	5.88
NC_010443.5	83974353	83974616	ESRRB_peak_522	264	.	2.66075	0.00576275	1	5.88
NC_010443.5	108143289	108143758	ESRRB_peak_669	470	.	2.66075	0.00576275	1	5.88
NC_010443.5	180973462	180973740	ESRRB_peak_1191	279	.	2.66075	0.00576275	1	5.88
NC_010443.5	202720439	202720702	ESRRB_peak_1291	264	.	2.66075	0.00576275	1	5.88
NC_010443.5	230620663	230621037	ESRRB_peak_1418	375	.	2.66075	0.00576275	1	5.88
NC_010443.5	268659200	268659570	ESRRB_peak_1751	371	.	2.66075	0.00576275	1	5.88
NC_010443.5	268848109	268848424	ESRRB_peak_1758	316	.	2.66075	0.00576275	1	5.88
NC_010444.4	4223435	4223800	ESRRB_peak_1963	366	.	2.66075	0.00576275	1	5.88
NC_010444.4	8783119	8783677	ESRRB_peak_2085	559	.	2.66075	0.00576275	1	5.88
NC_010444.4	58828867	58829155	ESRRB_peak_2460	289	.	2.66075	0.00576275	1	5.88
NC_010444.4	69067654	69067917	ESRRB_peak_2543	264	.	2.66075	0.00576275	1	5.88
NC_010444.4	131750232	131750526	ESRRB_peak_3047	295	.	2.66075	0.00576275	1	5.88
NC_010445.4	958071	958334	ESRRB_peak_3321	264	.	2.66075	0.00576275	1	5.88
NC_010445.4	7534899	7535276	ESRRB_peak_3388	378	.	2.66075	0.00576275	1	5.88
NC_010445.4	39739542	39739907	ESRRB_peak_3756	366	.	2.66075	0.00576275	1	5.88
NC_010445.4	44744186	44744494	ESRRB_peak_3797	309	.	2.66075	0.00576275	1	5.88
NC_010445.4	49646929	49647302	ESRRB_peak_3855	374	.	2.66075	0.00576275	1	5.88
NC_010445.4	111852854	111853236	ESRRB_peak_4309	383	.	2.66075	0.00576275	1	5.88
NC_010445.4	113877289	113877610	ESRRB_peak_4345	322	.	2.66075	0.00576275	1	5.88
NC_010445.4	126273304	126273636	ESRRB_peak_4489	333	.	2.66075	0.00576275	1	5.88
NC_010447.5	428647	428967	ESRRB_peak_5563	321	.	2.66075	0.00576275	1	5.88
NC_010447.5	18435350	18435654	ESRRB_peak_5857	305	.	2.66075	0.00576275	1	5.88
NC_010447.5	66792291	66792700	ESRRB_peak_6221	410	.	2.66075	0.00576275	1	5.88
NC_010447.5	77193368	77193726	ESRRB_peak_6350	359	.	2.66075	0.00576275	1	5.88
NC_010447.5	102004320	102004614	ESRRB_peak_6533	295	.	2.66075	0.00576275	1	5.88
NC_010448.4	4595034	4595297	ESRRB_peak_6645	264	.	2.66075	0.00576275	1	5.88
NC_010448.4	33419096	33419359	ESRRB_peak_6903	264	.	2.66075	0.00576275	1	5.88
NC_010448.4	43270755	43271075	ESRRB_peak_6995	321	.	2.66075	0.00576275	1	5.88
NC_010448.4	55503234	55503571	ESRRB_peak_7158	338	.	2.66075	0.00576275	1	5.88
NC_010449.5	36677885	36678148	ESRRB_peak_8736	264	.	2.66075	0.00576275	1	5.88
NC_010449.5	73969070	73969584	ESRRB_peak_9036	515	.	2.66075	0.00576275	1	5.88
NC_010449.5	78878559	78878965	ESRRB_peak_9085	407	.	2.66075	0.00576275	1	5.88
NC_010449.5	98264537	98264842	ESRRB_peak_9275	306	.	2.66075	0.00576275	1	5.88
NC_010450.4	1653540	1653803	ESRRB_peak_9523	264	.	2.66075	0.00576275	1	5.88
NC_010450.4	78488283	78488662	ESRRB_peak_9991	380	.	2.66075	0.00576275	1	5.88
NC_010450.4	124589793	124590187	ESRRB_peak_10212	395	.	2.66075	0.00576275	1	5.88
NC_010451.4	41841222	41841711	ESRRB_peak_10739	490	.	2.66075	0.00576275	1	5.88
NC_010451.4	133305100	133305449	ESRRB_peak_11411	350	.	2.66075	0.00576275	1	5.88
NC_010453.5	26205218	26205481	ESRRB_peak_12330	264	.	2.66075	0.00576275	1	5.88
NC_010453.5	74920251	74920570	ESRRB_peak_12610	320	.	2.66075	0.00576275	1	5.88
NC_010453.5	76333296	76333702	ESRRB_peak_12628	407	.	2.66075	0.00576275	1	5.88
NC_010453.5	78674672	78675071	ESRRB_peak_12671	400	.	2.66075	0.00576275	1	5.88
NC_010454.4	5773194	5773457	ESRRB_peak_12849	264	.	2.66075	0.00576275	1	5.88
NC_010454.4	20896175	20896438	ESRRB_peak_13061	264	.	2.66075	0.00576275	1	5.88
NC_010454.4	33832392	33832685	ESRRB_peak_13202	294	.	2.66075	0.00576275	1	5.88
NC_010455.5	12516460	12516777	ESRRB_peak_13650	318	.	2.66075	0.00576275	1	5.88
NC_010455.5	22868713	22868976	ESRRB_peak_13700	264	.	2.66075	0.00576275	1	5.88
NC_010455.5	147690651	147690970	ESRRB_peak_14630	320	.	2.66075	0.00576275	1	5.88
NC_010456.5	120799022	120799364	ESRRB_peak_16017	343	.	2.66075	0.00576275	1	5.88
NC_010457.5	78773881	78774189	ESRRB_peak_16701	309	.	2.66075	0.00576275	1	5.88
NC_010457.5	110636259	110636570	ESRRB_peak_16901	312	.	2.66075	0.00576275	1	5.88
NC_010457.5	117319960	117320467	ESRRB_peak_16938	508	.	2.66075	0.00576275	1	5.88
NC_010457.5	132898063	132898326	ESRRB_peak_17095	264	.	2.66075	0.00576275	1	5.88
NC_010459.5	62084244	62084508	ESRRB_peak_18444	265	.	2.66075	0.00576275	1	5.88
NC_010461.5	112474865	112475135	ESRRB_peak_19340	271	.	2.66075	0.00576275	1	5.88
NC_010448.4	31270450	31270961	ESRRB_peak_6884	512	.	2.66088	5.69167e-05	0.0719167	17.63
NC_010443.5	267741528	267741791	ESRRB_peak_1731	264	.	2.66233	0.00196666	0.651523	5.04
NC_010445.4	272053	272560	ESRRB_peak_3305	508	.	2.66233	0.00196666	0.651523	5.04
NC_010445.4	77489898	77490161	ESRRB_peak_4062	264	.	2.66233	0.00196666	0.651523	5.04
NC_010445.4	112339685	112339948	ESRRB_peak_4321	264	.	2.66233	0.00196666	0.651523	5.04
NC_010446.5	83384094	83384416	ESRRB_peak_5139	323	.	2.66233	0.00196666	0.651523	5.04
NC_010446.5	110881151	110881414	ESRRB_peak_5403	264	.	2.66233	0.00196666	0.651523	5.04
NC_010448.4	51265648	51265911	ESRRB_peak_7077	264	.	2.66233	0.00196666	0.651523	5.04
NC_010448.4	88787703	88788136	ESRRB_peak_7651	434	.	2.66233	0.00196666	0.651523	5.04
NC_010449.5	29948539	29949010	ESRRB_peak_8648	472	.	2.66233	0.00196666	0.651523	5.04
NC_010451.4	27331941	27332286	ESRRB_peak_10633	346	.	2.66233	0.00196666	0.651523	5.04
NC_010451.4	94191996	94192259	ESRRB_peak_11142	264	.	2.66233	0.00196666	0.651523	5.04
NC_010454.4	53783503	53783766	ESRRB_peak_13467	264	.	2.66233	0.00196666	0.651523	5.04
NC_010443.5	37490539	37490878	ESRRB_peak_286	340	.	2.66443	0.00295454	0.859548	4.2
NC_010443.5	44336255	44336674	ESRRB_peak_316	420	.	2.66443	0.00295454	0.859548	4.2
NC_010444.4	95650297	95650560	ESRRB_peak_2840	264	.	2.66443	0.00295454	0.859548	4.2
NC_010446.5	109778754	109779017	ESRRB_peak_5377	264	.	2.66443	0.00295454	0.859548	4.2
NC_010447.5	67871839	67872102	ESRRB_peak_6260	264	.	2.66443	0.00295454	0.859548	4.2
NC_010449.5	10694471	10694809	ESRRB_peak_8449	339	.	2.66443	0.00295454	0.859548	4.2
NC_010450.4	109751646	109752046	ESRRB_peak_10158	401	.	2.66443	0.00295454	0.859548	4.2
NC_010451.4	71360281	71360636	ESRRB_peak_11029	356	.	2.66443	0.00295454	0.859548	4.2
NC_010459.5	62703715	62703978	ESRRB_peak_18462	264	.	2.66443	0.00295454	0.859548	4.2
NW_018085025.1	4955	5539	ESRRB_peak_19603	585	.	2.66443	0.00295454	0.859548	4.2
NC_010448.4	18510669	18510948	ESRRB_peak_6746	280	.	2.6713	1.9965e-07	0.000525279	31.06
NC_010444.4	8145787	8146507	ESRRB_peak_2079	721	.	2.68469	6.90081e-05	0.0866204	15.11
NC_010444.4	138395374	138395805	ESRRB_peak_3086	432	.	2.68469	6.90081e-05	0.0866204	15.11
NC_010444.4	141564962	141565251	ESRRB_peak_3139	290	.	2.68469	6.90081e-05	0.0866204	15.11
NC_010448.4	124845328	124845678	ESRRB_peak_7912	351	.	2.68469	6.90081e-05	0.0866204	15.11
NC_010451.4	53217270	53217549	ESRRB_peak_10854	280	.	2.68469	6.90081e-05	0.0866204	15.11
NC_010451.4	75851214	75851924	ESRRB_peak_11054	711	.	2.68469	6.90081e-05	0.0866204	15.11
NC_010454.4	49952402	49952878	ESRRB_peak_13390	477	.	2.68469	6.90081e-05	0.0866204	15.11
NC_010455.5	131271682	131272132	ESRRB_peak_14489	451	.	2.68469	6.90081e-05	0.0866204	15.11
NC_010456.5	14397068	14397353	ESRRB_peak_15101	286	.	2.68469	6.90081e-05	0.0866204	15.11
NC_010456.5	81834582	81835181	ESRRB_peak_15779	600	.	2.68469	6.90081e-05	0.0866204	15.11
NC_010457.5	32592936	32593219	ESRRB_peak_16369	284	.	2.68469	6.90081e-05	0.0866204	15.11
NC_010448.4	106552263	106552637	ESRRB_peak_7805	375	.	2.68759	0.000872831	0.44317	10.91
NC_010453.5	20906710	20907081	ESRRB_peak_12279	372	.	2.68759	0.000872831	0.44317	10.91
NC_010443.5	202571437	202571752	ESRRB_peak_1290	316	.	2.6937	0.00177198	0.601839	5.04
NC_010443.5	248029344	248029765	ESRRB_peak_1528	422	.	2.6937	0.00177198	0.601839	5.04
NC_010444.4	69053581	69053976	ESRRB_peak_2541	396	.	2.6937	0.00177198	0.601839	5.04
NC_010445.4	77660877	77661182	ESRRB_peak_4065	306	.	2.6937	0.00177198	0.601839	5.04
NC_010446.5	41798868	41799250	ESRRB_peak_4891	383	.	2.6937	0.00177198	0.601839	5.04
NC_010446.5	98585889	98586249	ESRRB_peak_5270	361	.	2.6937	0.00177198	0.601839	5.04
NC_010449.5	98379510	98379860	ESRRB_peak_9276	351	.	2.6937	0.00177198	0.601839	5.04
NC_010450.4	11048009	11048463	ESRRB_peak_9607	455	.	2.6937	0.00177198	0.601839	5.04
NC_010451.4	17144404	17144801	ESRRB_peak_10532	398	.	2.6937	0.00177198	0.601839	5.04
NC_010451.4	134587317	134587589	ESRRB_peak_11434	273	.	2.6937	0.00177198	0.601839	5.04
NC_010455.5	81824582	81825024	ESRRB_peak_14166	443	.	2.6937	0.00177198	0.601839	5.04
NC_010455.5	173976811	173977183	ESRRB_peak_14713	373	.	2.6937	0.00177198	0.601839	5.04
NC_010456.5	109508393	109508656	ESRRB_peak_15936	264	.	2.6937	0.00177198	0.601839	5.04
NC_010458.4	3580324	3580587	ESRRB_peak_17256	264	.	2.6937	0.00177198	0.601839	5.04
NC_010443.5	15831528	15832033	ESRRB_peak_151	506	.	2.70099	0.0026221	0.782312	4.2
NC_010445.4	73285151	73285414	ESRRB_peak_4026	264	.	2.70099	0.0026221	0.782312	4.2
NC_010449.5	88119989	88120348	ESRRB_peak_9145	360	.	2.70099	0.0026221	0.782312	4.2
NC_010450.4	103458957	103459327	ESRRB_peak_10137	371	.	2.70099	0.0026221	0.782312	4.2
NC_010453.5	26579184	26579447	ESRRB_peak_12344	264	.	2.70099	0.0026221	0.782312	4.2
NC_010443.5	9927761	9928120	ESRRB_peak_115	360	.	2.70882	0.00296579	0.859548	6.71
NC_010443.5	146083145	146083408	ESRRB_peak_941	264	.	2.70882	0.00296579	0.859548	6.71
NC_010444.4	77606496	77606865	ESRRB_peak_2692	370	.	2.70882	0.00296579	0.859548	6.71
NC_010445.4	8524224	8524606	ESRRB_peak_3399	383	.	2.70882	0.00296579	0.859548	6.71
NC_010446.5	79457419	79457731	ESRRB_peak_5105	313	.	2.70882	0.00296579	0.859548	6.71
NC_010446.5	110972058	110972447	ESRRB_peak_5406	390	.	2.70882	0.00296579	0.859548	6.71
NC_010448.4	109423602	109423994	ESRRB_peak_7838	393	.	2.70882	0.00296579	0.859548	6.71
NC_010448.4	129248302	129248661	ESRRB_peak_7943	360	.	2.70882	0.00296579	0.859548	6.71
NC_010449.5	58391178	58391557	ESRRB_peak_8927	380	.	2.70882	0.00296579	0.859548	6.71
NC_010451.4	11971368	11971803	ESRRB_peak_10470	436	.	2.70882	0.00296579	0.859548	6.71
NC_010451.4	65027174	65027550	ESRRB_peak_10950	377	.	2.70882	0.00296579	0.859548	6.71
NC_010453.5	2423031	2423298	ESRRB_peak_12087	268	.	2.70882	0.00296579	0.859548	6.71
NC_010454.4	4541891	4542179	ESRRB_peak_12813	289	.	2.70882	0.00296579	0.859548	6.71
NC_010454.4	37960876	37961212	ESRRB_peak_13245	337	.	2.70882	0.00296579	0.859548	6.71
NC_010457.5	48973890	48974202	ESRRB_peak_16496	313	.	2.70882	0.00296579	0.859548	6.71
NW_018084826.1	150704	150967	ESRRB_peak_19413	264	.	2.70882	0.00296579	0.859548	6.71
NC_010443.5	189632713	189633067	ESRRB_peak_1253	355	.	2.71625	0.00491281	1	5.88
NC_010443.5	7548168	7548546	ESRRB_peak_90	379	.	2.71802	0.000273716	0.214734	12.59
NC_010443.5	95749776	95750090	ESRRB_peak_567	315	.	2.71802	0.000273716	0.214734	12.59
NC_010443.5	143457878	143458160	ESRRB_peak_917	283	.	2.71802	0.000273716	0.214734	12.59
NC_010444.4	6815686	6816205	ESRRB_peak_2039	520	.	2.71802	0.000273716	0.214734	12.59
NC_010445.4	9305912	9306312	ESRRB_peak_3420	401	.	2.71802	0.000273716	0.214734	12.59
NC_010445.4	40141165	40141880	ESRRB_peak_3762	716	.	2.71802	0.000273716	0.214734	12.59
NC_010446.5	48046088	48046489	ESRRB_peak_4914	402	.	2.71802	0.000273716	0.214734	12.59
NC_010447.5	67106813	67107283	ESRRB_peak_6248	471	.	2.71802	0.000273716	0.214734	12.59
NC_010448.4	88476554	88476871	ESRRB_peak_7648	318	.	2.71802	0.000273716	0.214734	12.59
NC_010448.4	111024117	111024692	ESRRB_peak_7852	576	.	2.71802	0.000273716	0.214734	12.59
NC_010449.5	29945256	29946304	ESRRB_peak_8647	1049	.	2.71802	0.000273716	0.214734	12.59
NC_010451.4	7787549	7788074	ESRRB_peak_10394	526	.	2.71802	0.000273716	0.214734	12.59
NC_010451.4	9951592	9951879	ESRRB_peak_10434	288	.	2.71802	0.000273716	0.214734	12.59
NC_010451.4	53268418	53268709	ESRRB_peak_10858	292	.	2.71802	0.000273716	0.214734	12.59
NC_010451.4	122624725	122625166	ESRRB_peak_11295	442	.	2.71802	0.000273716	0.214734	12.59
NC_010452.4	40126042	40126386	ESRRB_peak_11804	345	.	2.71802	0.000273716	0.214734	12.59
NC_010453.5	76659422	76659891	ESRRB_peak_12637	470	.	2.71802	0.000273716	0.214734	12.59
NC_010455.5	64933307	64933721	ESRRB_peak_14009	415	.	2.71802	0.000273716	0.214734	12.59
NC_010455.5	111207117	111207512	ESRRB_peak_14328	396	.	2.71802	0.000273716	0.214734	12.59
NC_010455.5	131213739	131214207	ESRRB_peak_14483	469	.	2.71802	0.000273716	0.214734	12.59
NC_010455.5	207924697	207925310	ESRRB_peak_14941	614	.	2.71802	0.000273716	0.214734	12.59
NC_010456.5	47393092	47393482	ESRRB_peak_15426	391	.	2.71802	0.000273716	0.214734	12.59
NC_010456.5	67160993	67161256	ESRRB_peak_15616	264	.	2.71802	0.000273716	0.214734	12.59
NC_010456.5	112382625	112382966	ESRRB_peak_15960	342	.	2.71802	0.000273716	0.214734	12.59
NC_010457.5	33047121	33047487	ESRRB_peak_16384	367	.	2.71802	0.000273716	0.214734	12.59
NC_010457.5	132270166	132270450	ESRRB_peak_17086	285	.	2.71802	0.000273716	0.214734	12.59
NC_010459.5	62430891	62431501	ESRRB_peak_18455	611	.	2.71802	0.000273716	0.214734	12.59
NC_010446.5	46457974	46458268	ESRRB_peak_4908	295	.	2.72407	5.23492e-08	0.00016699	34.41
NC_010443.5	134603484	134603747	ESRRB_peak_860	264	.	2.72581	0.00159225	0.584615	5.04
NC_010443.5	218973293	218973556	ESRRB_peak_1370	264	.	2.72581	0.00159225	0.584615	5.04
NC_010443.5	268116530	268116828	ESRRB_peak_1739	299	.	2.72581	0.00159225	0.584615	5.04
NC_010444.4	6537867	6538130	ESRRB_peak_2019	264	.	2.72581	0.00159225	0.584615	5.04
NC_010445.4	69599986	69600249	ESRRB_peak_3989	264	.	2.72581	0.00159225	0.584615	5.04
NC_010445.4	77484996	77485321	ESRRB_peak_4061	326	.	2.72581	0.00159225	0.584615	5.04
NC_010445.4	77615865	77616128	ESRRB_peak_4064	264	.	2.72581	0.00159225	0.584615	5.04
NC_010446.5	95766274	95766588	ESRRB_peak_5258	315	.	2.72581	0.00159225	0.584615	5.04
NC_010446.5	105288326	105288626	ESRRB_peak_5338	301	.	2.72581	0.00159225	0.584615	5.04
NC_010448.4	57117908	57118171	ESRRB_peak_7169	264	.	2.72581	0.00159225	0.584615	5.04
NC_010448.4	57256299	57256847	ESRRB_peak_7174	549	.	2.72581	0.00159225	0.584615	5.04
NC_010448.4	71156759	71157114	ESRRB_peak_7364	356	.	2.72581	0.00159225	0.584615	5.04
NC_010448.4	148010826	148011089	ESRRB_peak_8038	264	.	2.72581	0.00159225	0.584615	5.04
NC_010448.4	155856827	155857158	ESRRB_peak_8129	332	.	2.72581	0.00159225	0.584615	5.04
NC_010449.5	92524152	92524504	ESRRB_peak_9199	353	.	2.72581	0.00159225	0.584615	5.04
NC_010451.4	13867640	13867903	ESRRB_peak_10507	264	.	2.72581	0.00159225	0.584615	5.04
NC_010451.4	66194027	66194389	ESRRB_peak_10981	363	.	2.72581	0.00159225	0.584615	5.04
NC_010451.4	75219119	75219487	ESRRB_peak_11047	369	.	2.72581	0.00159225	0.584615	5.04
NC_010451.4	94692633	94692896	ESRRB_peak_11143	264	.	2.72581	0.00159225	0.584615	5.04
NC_010451.4	124812501	124812841	ESRRB_peak_11324	341	.	2.72581	0.00159225	0.584615	5.04
NC_010453.5	63547101	63547468	ESRRB_peak_12498	368	.	2.72581	0.00159225	0.584615	5.04
NC_010455.5	30960507	30960898	ESRRB_peak_13759	392	.	2.72581	0.00159225	0.584615	5.04
NC_010455.5	132760140	132760403	ESRRB_peak_14516	264	.	2.72581	0.00159225	0.584615	5.04
NC_010455.5	156428541	156429058	ESRRB_peak_14669	518	.	2.72581	0.00159225	0.584615	5.04
NC_010459.5	51547832	51548164	ESRRB_peak_18298	333	.	2.72581	0.00159225	0.584615	5.04
NC_010443.5	268609201	268609673	ESRRB_peak_1749	473	.	2.73856	0.00231755	0.747119	4.2
NC_010448.4	69467752	69468104	ESRRB_peak_7309	353	.	2.73856	0.00231755	0.747119	4.2
NC_010450.4	67589704	67590069	ESRRB_peak_9889	366	.	2.73856	0.00231755	0.747119	4.2
NC_010450.4	85212576	85212839	ESRRB_peak_10041	264	.	2.73856	0.00231755	0.747119	4.2
NC_010451.4	14731133	14731396	ESRRB_peak_10516	264	.	2.73856	0.00231755	0.747119	4.2
NC_010455.5	68998441	68998761	ESRRB_peak_14054	321	.	2.73856	0.00231755	0.747119	4.2
NC_010456.5	74174435	74174698	ESRRB_peak_15667	264	.	2.73856	0.00231755	0.747119	4.2
NC_010446.5	63961741	63962067	ESRRB_peak_4982	327	.	2.74488	0.00452418	1	5.88
NC_010451.4	90802976	90803390	ESRRB_peak_11129	415	.	2.74488	0.00452418	1	5.88
NC_010455.5	109483026	109483342	ESRRB_peak_14309	317	.	2.74488	0.00452418	1	5.88
NC_010443.5	15409848	15410111	ESRRB_peak_143	264	.	2.74873	0.00153929	0.584615	7.55
NC_010444.4	7939823	7940340	ESRRB_peak_2065	518	.	2.74873	0.00153929	0.584615	7.55
NC_010446.5	10245327	10245741	ESRRB_peak_4675	415	.	2.74873	0.00153929	0.584615	7.55
NC_010448.4	168877134	168877521	ESRRB_peak_8303	388	.	2.74873	0.00153929	0.584615	7.55
NC_010451.4	25425198	25425705	ESRRB_peak_10623	508	.	2.74873	0.00153929	0.584615	7.55
NC_010451.4	45599242	45599694	ESRRB_peak_10768	453	.	2.74873	0.00153929	0.584615	7.55
NC_010454.4	53340387	53340650	ESRRB_peak_13458	264	.	2.74873	0.00153929	0.584615	7.55
NC_010455.5	65721393	65721656	ESRRB_peak_14016	264	.	2.74873	0.00153929	0.584615	7.55
NC_010459.5	62725970	62726234	ESRRB_peak_18464	265	.	2.74873	0.00153929	0.584615	7.55
NC_010443.5	21236242	21236505	ESRRB_peak_200	264	.	2.7587	0.00142669	0.584615	5.04
NC_010445.4	42628695	42629218	ESRRB_peak_3780	524	.	2.7587	0.00142669	0.584615	5.04
NC_010445.4	94069596	94069859	ESRRB_peak_4172	264	.	2.7587	0.00142669	0.584615	5.04
NC_010445.4	125353386	125353973	ESRRB_peak_4466	588	.	2.7587	0.00142669	0.584615	5.04
NC_010445.4	131087031	131087345	ESRRB_peak_4573	315	.	2.7587	0.00142669	0.584615	5.04
NC_010446.5	23043865	23044205	ESRRB_peak_4786	341	.	2.7587	0.00142669	0.584615	5.04
NC_010446.5	97370786	97371186	ESRRB_peak_5260	401	.	2.7587	0.00142669	0.584615	5.04
NC_010447.5	21980937	21981418	ESRRB_peak_5895	482	.	2.7587	0.00142669	0.584615	5.04
NC_010447.5	39251902	39252165	ESRRB_peak_6020	264	.	2.7587	0.00142669	0.584615	5.04
NC_010447.5	78533854	78534523	ESRRB_peak_6369	670	.	2.7587	0.00142669	0.584615	5.04
NC_010448.4	78069849	78070232	ESRRB_peak_7456	384	.	2.7587	0.00142669	0.584615	5.04
NC_010449.5	80162535	80162798	ESRRB_peak_9091	264	.	2.7587	0.00142669	0.584615	5.04
NC_010449.5	117237646	117237909	ESRRB_peak_9439	264	.	2.7587	0.00142669	0.584615	5.04
NC_010450.4	98279864	98280127	ESRRB_peak_10112	264	.	2.7587	0.00142669	0.584615	5.04
NC_010451.4	38126095	38126458	ESRRB_peak_10690	364	.	2.7587	0.00142669	0.584615	5.04
NC_010451.4	67968840	67969127	ESRRB_peak_11008	288	.	2.7587	0.00142669	0.584615	5.04
NC_010451.4	68370283	68370546	ESRRB_peak_11015	264	.	2.7587	0.00142669	0.584615	5.04
NC_010451.4	114502183	114502553	ESRRB_peak_11234	371	.	2.7587	0.00142669	0.584615	5.04
NC_010454.4	8426653	8427147	ESRRB_peak_12913	495	.	2.7587	0.00142669	0.584615	5.04
NC_010455.5	15872896	15873159	ESRRB_peak_13670	264	.	2.7587	0.00142669	0.584615	5.04
NC_010455.5	67756206	67756469	ESRRB_peak_14039	264	.	2.7587	0.00142669	0.584615	5.04
NC_010455.5	180041343	180041775	ESRRB_peak_14749	433	.	2.7587	0.00142669	0.584615	5.04
NC_010456.5	60682177	60682440	ESRRB_peak_15568	264	.	2.7587	0.00142669	0.584615	5.04
NC_010457.5	32890297	32890708	ESRRB_peak_16375	412	.	2.7587	0.00142669	0.584615	5.04
NC_010459.5	24892063	24892330	ESRRB_peak_17945	268	.	2.7587	0.00142669	0.584615	5.04
NC_010460.4	11250195	11250715	ESRRB_peak_18606	521	.	2.7587	0.00142669	0.584615	5.04
NC_010443.5	77400525	77400891	ESRRB_peak_485	367	.	2.76802	0.000292334	0.226704	10.07
NC_010443.5	134441432	134441838	ESRRB_peak_855	407	.	2.76802	0.000292334	0.226704	10.07
NC_010443.5	139767508	139767799	ESRRB_peak_903	292	.	2.76802	0.000292334	0.226704	10.07
NC_010443.5	252323251	252323725	ESRRB_peak_1561	475	.	2.76802	0.000292334	0.226704	10.07
NC_010444.4	5971153	5971453	ESRRB_peak_2013	301	.	2.76802	0.000292334	0.226704	10.07
NC_010444.4	6756402	6756665	ESRRB_peak_2029	264	.	2.76802	0.000292334	0.226704	10.07
NC_010444.4	13338150	13338521	ESRRB_peak_2131	372	.	2.76802	0.000292334	0.226704	10.07
NC_010444.4	23054370	23054820	ESRRB_peak_2226	451	.	2.76802	0.000292334	0.226704	10.07
NC_010445.4	10067572	10067841	ESRRB_peak_3435	270	.	2.76802	0.000292334	0.226704	10.07
NC_010445.4	27376026	27376482	ESRRB_peak_3629	457	.	2.76802	0.000292334	0.226704	10.07
NC_010445.4	46609626	46610436	ESRRB_peak_3817	811	.	2.76802	0.000292334	0.226704	10.07
NC_010445.4	69811000	69811535	ESRRB_peak_3997	536	.	2.76802	0.000292334	0.226704	10.07
NC_010445.4	80972390	80972958	ESRRB_peak_4083	569	.	2.76802	0.000292334	0.226704	10.07
NC_010445.4	128913405	128913737	ESRRB_peak_4551	333	.	2.76802	0.000292334	0.226704	10.07
NC_010446.5	35706872	35707251	ESRRB_peak_4855	380	.	2.76802	0.000292334	0.226704	10.07
NC_010446.5	64804836	64805190	ESRRB_peak_4986	355	.	2.76802	0.000292334	0.226704	10.07
NC_010446.5	125284626	125285081	ESRRB_peak_5514	456	.	2.76802	0.000292334	0.226704	10.07
NC_010447.5	19546086	19546377	ESRRB_peak_5878	292	.	2.76802	0.000292334	0.226704	10.07
NC_010447.5	63968962	63969630	ESRRB_peak_6180	669	.	2.76802	0.000292334	0.226704	10.07
NC_010447.5	98995650	98995997	ESRRB_peak_6508	348	.	2.76802	0.000292334	0.226704	10.07
NC_010448.4	3325956	3326270	ESRRB_peak_6598	315	.	2.76802	0.000292334	0.226704	10.07
NC_010448.4	32080749	32081217	ESRRB_peak_6891	469	.	2.76802	0.000292334	0.226704	10.07
NC_010448.4	61385678	61386165	ESRRB_peak_7220	488	.	2.76802	0.000292334	0.226704	10.07
NC_010448.4	71085339	71085708	ESRRB_peak_7361	370	.	2.76802	0.000292334	0.226704	10.07
NC_010448.4	89170015	89170711	ESRRB_peak_7655	697	.	2.76802	0.000292334	0.226704	10.07
NC_010448.4	153004588	153005045	ESRRB_peak_8088	458	.	2.76802	0.000292334	0.226704	10.07
NC_010448.4	157924789	157925146	ESRRB_peak_8159	358	.	2.76802	0.000292334	0.226704	10.07
NC_010448.4	170339411	170340097	ESRRB_peak_8320	687	.	2.76802	0.000292334	0.226704	10.07
NC_010449.5	2446290	2446553	ESRRB_peak_8356	264	.	2.76802	0.000292334	0.226704	10.07
NC_010449.5	29171904	29172167	ESRRB_peak_8632	264	.	2.76802	0.000292334	0.226704	10.07
NC_010449.5	39628316	39628579	ESRRB_peak_8787	264	.	2.76802	0.000292334	0.226704	10.07
NC_010449.5	72325662	72326052	ESRRB_peak_9033	391	.	2.76802	0.000292334	0.226704	10.07
NC_010449.5	76048087	76048682	ESRRB_peak_9065	596	.	2.76802	0.000292334	0.226704	10.07
NC_010450.4	796792	797132	ESRRB_peak_9513	341	.	2.76802	0.000292334	0.226704	10.07
NC_010450.4	11359077	11359441	ESRRB_peak_9616	365	.	2.76802	0.000292334	0.226704	10.07
NC_010450.4	52610924	52611473	ESRRB_peak_9840	550	.	2.76802	0.000292334	0.226704	10.07
NC_010451.4	445648	446204	ESRRB_peak_10340	557	.	2.76802	0.000292334	0.226704	10.07
NC_010451.4	66120116	66120665	ESRRB_peak_10979	550	.	2.76802	0.000292334	0.226704	10.07
NC_010451.4	105869167	105869532	ESRRB_peak_11185	366	.	2.76802	0.000292334	0.226704	10.07
NC_010451.4	118871156	118871624	ESRRB_peak_11254	469	.	2.76802	0.000292334	0.226704	10.07
NC_010451.4	126716817	126717080	ESRRB_peak_11344	264	.	2.76802	0.000292334	0.226704	10.07
NC_010452.4	8421883	8423092	ESRRB_peak_11550	1210	.	2.76802	0.000292334	0.226704	10.07
NC_010453.5	27689829	27690440	ESRRB_peak_12353	612	.	2.76802	0.000292334	0.226704	10.07
NC_010453.5	39454901	39455427	ESRRB_peak_12380	527	.	2.76802	0.000292334	0.226704	10.07
NC_010454.4	2210304	2210720	ESRRB_peak_12736	417	.	2.76802	0.000292334	0.226704	10.07
NC_010454.4	3841321	3841923	ESRRB_peak_12783	603	.	2.76802	0.000292334	0.226704	10.07
NC_010454.4	4829150	4829917	ESRRB_peak_12822	768	.	2.76802	0.000292334	0.226704	10.07
NC_010454.4	18758519	18758836	ESRRB_peak_13031	318	.	2.76802	0.000292334	0.226704	10.07
NC_010454.4	18762905	18763428	ESRRB_peak_13032	524	.	2.76802	0.000292334	0.226704	10.07
NC_010454.4	19861770	19862033	ESRRB_peak_13048	264	.	2.76802	0.000292334	0.226704	10.07
NC_010454.4	52044772	52045036	ESRRB_peak_13432	265	.	2.76802	0.000292334	0.226704	10.07
NC_010455.5	34139176	34139439	ESRRB_peak_13801	264	.	2.76802	0.000292334	0.226704	10.07
NC_010455.5	107818230	107818552	ESRRB_peak_14293	323	.	2.76802	0.000292334	0.226704	10.07
NC_010455.5	132702897	132703391	ESRRB_peak_14510	495	.	2.76802	0.000292334	0.226704	10.07
NC_010456.5	1822687	1823009	ESRRB_peak_14970	323	.	2.76802	0.000292334	0.226704	10.07
NC_010456.5	29945728	29945998	ESRRB_peak_15238	271	.	2.76802	0.000292334	0.226704	10.07
NC_010456.5	112690586	112691072	ESRRB_peak_15963	487	.	2.76802	0.000292334	0.226704	10.07
NC_010457.5	79572358	79572650	ESRRB_peak_16709	293	.	2.76802	0.000292334	0.226704	10.07
NC_010457.5	134616788	134617101	ESRRB_peak_17131	314	.	2.76802	0.000292334	0.226704	10.07
NC_010458.4	71856874	71857216	ESRRB_peak_17712	343	.	2.76802	0.000292334	0.226704	10.07
NC_010459.5	49425833	49426235	ESRRB_peak_18234	403	.	2.76802	0.000292334	0.226704	10.07
NC_010456.5	67158294	67158673	ESRRB_peak_15615	380	.	2.77412	0.00415863	1	5.88
NC_010445.4	79472365	79472628	ESRRB_peak_4074	264	.	2.7772	0.00203958	0.672419	4.2
NC_010448.4	15114024	15114325	ESRRB_peak_6709	302	.	2.7772	0.00203958	0.672419	4.2
NC_010448.4	77918615	77918878	ESRRB_peak_7452	264	.	2.7772	0.00203958	0.672419	4.2
NC_010451.4	18216470	18216937	ESRRB_peak_10547	468	.	2.7772	0.00203958	0.672419	4.2
NC_010451.4	108291323	108291698	ESRRB_peak_11201	376	.	2.7772	0.00203958	0.672419	4.2
NC_010456.5	51549739	51550173	ESRRB_peak_15473	435	.	2.7772	0.00203958	0.672419	4.2
NC_010457.5	39637114	39637377	ESRRB_peak_16435	264	.	2.7772	0.00203958	0.672419	4.2
NC_010445.4	41304473	41304758	ESRRB_peak_3775	286	.	2.78241	0.000804174	0.44317	8.39
NC_010445.4	101935984	101936433	ESRRB_peak_4255	450	.	2.78241	0.000804174	0.44317	8.39
NC_010449.5	21593038	21593329	ESRRB_peak_8565	292	.	2.78241	0.000804174	0.44317	8.39
NC_010451.4	105859263	105859734	ESRRB_peak_11184	472	.	2.78241	0.000804174	0.44317	8.39
NC_010459.5	14920869	14921176	ESRRB_peak_17880	308	.	2.78241	0.000804174	0.44317	8.39
NC_010443.5	68511057	68511320	ESRRB_peak_437	264	.	2.79239	0.00127459	0.584615	5.04
NC_010443.5	219808492	219808808	ESRRB_peak_1373	317	.	2.79239	0.00127459	0.584615	5.04
NC_010444.4	86846578	86846906	ESRRB_peak_2774	329	.	2.79239	0.00127459	0.584615	5.04
NC_010445.4	49165342	49165605	ESRRB_peak_3850	264	.	2.79239	0.00127459	0.584615	5.04
NC_010445.4	57387094	57387357	ESRRB_peak_3914	264	.	2.79239	0.00127459	0.584615	5.04
NC_010445.4	117464281	117464615	ESRRB_peak_4357	335	.	2.79239	0.00127459	0.584615	5.04
NC_010446.5	82387448	82387786	ESRRB_peak_5130	339	.	2.79239	0.00127459	0.584615	5.04
NC_010447.5	15671865	15672128	ESRRB_peak_5813	264	.	2.79239	0.00127459	0.584615	5.04
NC_010447.5	19498525	19498860	ESRRB_peak_5875	336	.	2.79239	0.00127459	0.584615	5.04
NC_010448.4	84765037	84765410	ESRRB_peak_7601	374	.	2.79239	0.00127459	0.584615	5.04
NC_010449.5	8029451	8029866	ESRRB_peak_8414	416	.	2.79239	0.00127459	0.584615	5.04
NC_010451.4	105612536	105612799	ESRRB_peak_11179	264	.	2.79239	0.00127459	0.584615	5.04
NC_010451.4	133376431	133376723	ESRRB_peak_11414	293	.	2.79239	0.00127459	0.584615	5.04
NC_010452.4	7368662	7368978	ESRRB_peak_11543	317	.	2.79239	0.00127459	0.584615	5.04
NC_010454.4	5059922	5060241	ESRRB_peak_12834	320	.	2.79239	0.00127459	0.584615	5.04
NC_010455.5	96922727	96923315	ESRRB_peak_14246	589	.	2.79239	0.00127459	0.584615	5.04
NC_010455.5	207931408	207931671	ESRRB_peak_14944	264	.	2.79239	0.00127459	0.584615	5.04
NC_010459.5	36153124	36153387	ESRRB_peak_18056	264	.	2.79239	0.00127459	0.584615	5.04
NC_010459.5	39405241	39405504	ESRRB_peak_18097	264	.	2.79239	0.00127459	0.584615	5.04
NC_010459.5	51545343	51545638	ESRRB_peak_18297	296	.	2.79239	0.00127459	0.584615	5.04
NC_010452.4	24035201	24035464	ESRRB_peak_11678	264	.	2.80399	0.00381531	1	5.88
NC_010444.4	99924938	99925244	ESRRB_peak_2866	307	.	2.81119	0.000422348	0.305485	9.23
NC_010447.5	10253198	10253674	ESRRB_peak_5748	477	.	2.81119	0.000422348	0.305485	9.23
NC_010447.5	21412317	21412757	ESRRB_peak_5889	441	.	2.81119	0.000422348	0.305485	9.23
NC_010447.5	77194967	77195230	ESRRB_peak_6351	264	.	2.81119	0.000422348	0.305485	9.23
NC_010452.4	53338615	53338987	ESRRB_peak_11925	373	.	2.81119	0.000422348	0.305485	9.23
NC_010444.4	77633592	77633894	ESRRB_peak_2693	303	.	2.81313	0.00214902	0.695569	6.71
NC_010443.5	112667852	112668115	ESRRB_peak_712	264	.	2.81695	0.00178678	0.604116	4.2
NC_010443.5	131058847	131059268	ESRRB_peak_830	422	.	2.81695	0.00178678	0.604116	4.2
NC_010443.5	254140087	254140350	ESRRB_peak_1571	264	.	2.81695	0.00178678	0.604116	4.2
NC_010444.4	64741402	64741665	ESRRB_peak_2496	264	.	2.81695	0.00178678	0.604116	4.2
NC_010444.4	143437748	143438259	ESRRB_peak_3163	512	.	2.81695	0.00178678	0.604116	4.2
NC_010445.4	27383904	27384167	ESRRB_peak_3631	264	.	2.81695	0.00178678	0.604116	4.2
NC_010446.5	90801693	90801956	ESRRB_peak_5209	264	.	2.81695	0.00178678	0.604116	4.2
NC_010447.5	69288886	69289238	ESRRB_peak_6289	353	.	2.81695	0.00178678	0.604116	4.2
NC_010447.5	78129440	78129780	ESRRB_peak_6362	341	.	2.81695	0.00178678	0.604116	4.2
NC_010448.4	26071262	26071557	ESRRB_peak_6806	296	.	2.81695	0.00178678	0.604116	4.2
NC_010448.4	58305441	58305895	ESRRB_peak_7179	455	.	2.81695	0.00178678	0.604116	4.2
NC_010448.4	126482956	126483219	ESRRB_peak_7931	264	.	2.81695	0.00178678	0.604116	4.2
NC_010448.4	146662824	146663087	ESRRB_peak_8022	264	.	2.81695	0.00178678	0.604116	4.2
NC_010449.5	7210746	7211009	ESRRB_peak_8405	264	.	2.81695	0.00178678	0.604116	4.2
NC_010449.5	10934582	10934896	ESRRB_peak_8459	315	.	2.81695	0.00178678	0.604116	4.2
NC_010450.4	888650	889041	ESRRB_peak_9516	392	.	2.81695	0.00178678	0.604116	4.2
NC_010451.4	26312329	26312670	ESRRB_peak_10625	342	.	2.81695	0.00178678	0.604116	4.2
NC_010451.4	115323109	115323372	ESRRB_peak_11238	264	.	2.81695	0.00178678	0.604116	4.2
NC_010453.5	3037191	3037454	ESRRB_peak_12110	264	.	2.81695	0.00178678	0.604116	4.2
NC_010454.4	12871322	12871651	ESRRB_peak_12962	330	.	2.81695	0.00178678	0.604116	4.2
NC_010455.5	8555213	8555719	ESRRB_peak_13628	507	.	2.81695	0.00178678	0.604116	4.2
NC_010456.5	60030314	60030577	ESRRB_peak_15564	264	.	2.81695	0.00178678	0.604116	4.2
NC_010456.5	108906558	108906885	ESRRB_peak_15930	328	.	2.81695	0.00178678	0.604116	4.2
NC_010457.5	55042825	55043346	ESRRB_peak_16547	522	.	2.81695	0.00178678	0.604116	4.2
NC_010457.5	120838230	120838597	ESRRB_peak_16975	368	.	2.81695	0.00178678	0.604116	4.2
NC_010458.4	46719848	46720249	ESRRB_peak_17476	402	.	2.81695	0.00178678	0.604116	4.2
NC_010458.4	59860969	59861295	ESRRB_peak_17614	327	.	2.81695	0.00178678	0.604116	4.2
NC_010459.5	5285058	5285321	ESRRB_peak_17823	264	.	2.81695	0.00178678	0.604116	4.2
NC_010459.5	48497081	48497344	ESRRB_peak_18221	264	.	2.81695	0.00178678	0.604116	4.2
NC_010445.4	37826376	37826775	ESRRB_peak_3726	400	.	2.82458	6.90081e-05	0.0866204	15.95
NC_010445.4	108930174	108930807	ESRRB_peak_4282	634	.	2.82458	6.90081e-05	0.0866204	15.95
NC_010450.4	5717126	5717437	ESRRB_peak_9582	312	.	2.82458	6.90081e-05	0.0866204	15.95
NC_010451.4	126007265	126007846	ESRRB_peak_11337	582	.	2.82458	6.90081e-05	0.0866204	15.95
NC_010443.5	100729512	100729775	ESRRB_peak_623	264	.	2.82692	0.00113519	0.532868	5.04
NC_010443.5	273474512	273474793	ESRRB_peak_1885	282	.	2.82692	0.00113519	0.532868	5.04
NC_010444.4	11827153	11827572	ESRRB_peak_2123	420	.	2.82692	0.00113519	0.532868	5.04
NC_010444.4	66889915	66890178	ESRRB_peak_2524	264	.	2.82692	0.00113519	0.532868	5.04
NC_010444.4	120717223	120717568	ESRRB_peak_2951	346	.	2.82692	0.00113519	0.532868	5.04
NC_010444.4	143254807	143255105	ESRRB_peak_3153	299	.	2.82692	0.00113519	0.532868	5.04
NC_010445.4	9422571	9422960	ESRRB_peak_3428	390	.	2.82692	0.00113519	0.532868	5.04
NC_010445.4	85166999	85167328	ESRRB_peak_4111	330	.	2.82692	0.00113519	0.532868	5.04
NC_010445.4	100838738	100839072	ESRRB_peak_4245	335	.	2.82692	0.00113519	0.532868	5.04
NC_010446.5	82843640	82843903	ESRRB_peak_5135	264	.	2.82692	0.00113519	0.532868	5.04
NC_010446.5	87745522	87745788	ESRRB_peak_5174	267	.	2.82692	0.00113519	0.532868	5.04
NC_010446.5	89372229	89372492	ESRRB_peak_5186	264	.	2.82692	0.00113519	0.532868	5.04
NC_010447.5	32678946	32679209	ESRRB_peak_5985	264	.	2.82692	0.00113519	0.532868	5.04
NC_010448.4	89658848	89659272	ESRRB_peak_7666	425	.	2.82692	0.00113519	0.532868	5.04
NC_010448.4	144385369	144385751	ESRRB_peak_8006	383	.	2.82692	0.00113519	0.532868	5.04
NC_010449.5	15024098	15024361	ESRRB_peak_8518	264	.	2.82692	0.00113519	0.532868	5.04
NC_010449.5	92003340	92003603	ESRRB_peak_9183	264	.	2.82692	0.00113519	0.532868	5.04
NC_010451.4	14494130	14494550	ESRRB_peak_10515	421	.	2.82692	0.00113519	0.532868	5.04
NC_010451.4	65308577	65308925	ESRRB_peak_10956	349	.	2.82692	0.00113519	0.532868	5.04
NC_010451.4	75116206	75116469	ESRRB_peak_11045	264	.	2.82692	0.00113519	0.532868	5.04
NC_010451.4	116568019	116568330	ESRRB_peak_11243	312	.	2.82692	0.00113519	0.532868	5.04
NC_010451.4	138361458	138361843	ESRRB_peak_11481	386	.	2.82692	0.00113519	0.532868	5.04
NC_010453.5	78285595	78285858	ESRRB_peak_12655	264	.	2.82692	0.00113519	0.532868	5.04
NC_010455.5	47408077	47408340	ESRRB_peak_13911	264	.	2.82692	0.00113519	0.532868	5.04
NC_010455.5	90514226	90514503	ESRRB_peak_14216	278	.	2.82692	0.00113519	0.532868	5.04
NC_010456.5	29075854	29076117	ESRRB_peak_15228	264	.	2.82692	0.00113519	0.532868	5.04
NC_010457.5	95667077	95667340	ESRRB_peak_16790	264	.	2.82692	0.00113519	0.532868	5.04
NC_010457.5	107087875	107088138	ESRRB_peak_16858	264	.	2.82692	0.00113519	0.532868	5.04
NC_010460.4	1534318	1534581	ESRRB_peak_18493	264	.	2.82692	0.00113519	0.532868	5.04
NC_010460.4	5976958	5977334	ESRRB_peak_18538	377	.	2.82692	0.00113519	0.532868	5.04
NC_010459.5	62861410	62861769	ESRRB_peak_18466	360	.	2.83451	0.00349349	0.981228	5.88
NC_010451.4	26660479	26660742	ESRRB_peak_10627	264	.	2.83609	0.000222772	0.187206	10.07
NC_010459.5	49737883	49738206	ESRRB_peak_18238	324	.	2.83609	0.000222772	0.187206	10.07
NC_010443.5	6747157	6747449	ESRRB_peak_77	293	.	2.85135	0.00109673	0.531631	7.55
NC_010443.5	8458213	8458476	ESRRB_peak_99	264	.	2.85135	0.00109673	0.531631	7.55
NC_010443.5	16481246	16481682	ESRRB_peak_160	437	.	2.85135	0.00109673	0.531631	7.55
NC_010443.5	36562419	36562682	ESRRB_peak_280	264	.	2.85135	0.00109673	0.531631	7.55
NC_010443.5	70684723	70685373	ESRRB_peak_442	651	.	2.85135	0.00109673	0.531631	7.55
NC_010443.5	71635668	71636091	ESRRB_peak_449	424	.	2.85135	0.00109673	0.531631	7.55
NC_010443.5	110876669	110877124	ESRRB_peak_695	456	.	2.85135	0.00109673	0.531631	7.55
NC_010443.5	113566578	113567003	ESRRB_peak_718	426	.	2.85135	0.00109673	0.531631	7.55
NC_010443.5	116103308	116103759	ESRRB_peak_739	452	.	2.85135	0.00109673	0.531631	7.55
NC_010443.5	143531656	143532084	ESRRB_peak_920	429	.	2.85135	0.00109673	0.531631	7.55
NC_010443.5	146279317	146279765	ESRRB_peak_942	449	.	2.85135	0.00109673	0.531631	7.55
NC_010443.5	167529753	167530291	ESRRB_peak_1127	539	.	2.85135	0.00109673	0.531631	7.55
NC_010443.5	167739157	167739540	ESRRB_peak_1129	384	.	2.85135	0.00109673	0.531631	7.55
NC_010443.5	168863183	168863467	ESRRB_peak_1150	285	.	2.85135	0.00109673	0.531631	7.55
NC_010443.5	185413060	185413525	ESRRB_peak_1216	466	.	2.85135	0.00109673	0.531631	7.55
NC_010443.5	188425354	188425733	ESRRB_peak_1243	380	.	2.85135	0.00109673	0.531631	7.55
NC_010443.5	189170458	189171192	ESRRB_peak_1247	735	.	2.85135	0.00109673	0.531631	7.55
NC_010443.5	207252450	207253186	ESRRB_peak_1322	737	.	2.85135	0.00109673	0.531631	7.55
NC_010443.5	217305040	217305303	ESRRB_peak_1363	264	.	2.85135	0.00109673	0.531631	7.55
NC_010443.5	236380763	236381200	ESRRB_peak_1446	438	.	2.85135	0.00109673	0.531631	7.55
NC_010443.5	237739097	237739590	ESRRB_peak_1458	494	.	2.85135	0.00109673	0.531631	7.55
NC_010443.5	240133030	240133293	ESRRB_peak_1484	264	.	2.85135	0.00109673	0.531631	7.55
NC_010443.5	246947542	246947897	ESRRB_peak_1519	356	.	2.85135	0.00109673	0.531631	7.55
NC_010443.5	250934513	250934947	ESRRB_peak_1547	435	.	2.85135	0.00109673	0.531631	7.55
NC_010443.5	269335153	269335416	ESRRB_peak_1768	264	.	2.85135	0.00109673	0.531631	7.55
NC_010443.5	269782622	269783389	ESRRB_peak_1792	768	.	2.85135	0.00109673	0.531631	7.55
NC_010444.4	25001929	25002447	ESRRB_peak_2242	519	.	2.85135	0.00109673	0.531631	7.55
NC_010444.4	25356018	25356484	ESRRB_peak_2249	467	.	2.85135	0.00109673	0.531631	7.55
NC_010444.4	26344806	26345128	ESRRB_peak_2266	323	.	2.85135	0.00109673	0.531631	7.55
NC_010444.4	29851017	29851529	ESRRB_peak_2308	513	.	2.85135	0.00109673	0.531631	7.55
NC_010444.4	40234700	40235179	ESRRB_peak_2362	480	.	2.85135	0.00109673	0.531631	7.55
NC_010444.4	46424462	46424922	ESRRB_peak_2397	461	.	2.85135	0.00109673	0.531631	7.55
NC_010444.4	46530220	46530599	ESRRB_peak_2399	380	.	2.85135	0.00109673	0.531631	7.55
NC_010444.4	59413936	59414349	ESRRB_peak_2470	414	.	2.85135	0.00109673	0.531631	7.55
NC_010444.4	59483125	59483571	ESRRB_peak_2472	447	.	2.85135	0.00109673	0.531631	7.55
NC_010444.4	65183112	65183404	ESRRB_peak_2501	293	.	2.85135	0.00109673	0.531631	7.55
NC_010444.4	66890339	66890771	ESRRB_peak_2525	433	.	2.85135	0.00109673	0.531631	7.55
NC_010444.4	74961255	74961620	ESRRB_peak_2626	366	.	2.85135	0.00109673	0.531631	7.55
NC_010444.4	77246878	77247352	ESRRB_peak_2679	475	.	2.85135	0.00109673	0.531631	7.55
NC_010444.4	93833146	93833644	ESRRB_peak_2827	499	.	2.85135	0.00109673	0.531631	7.55
NC_010444.4	101440936	101441288	ESRRB_peak_2876	353	.	2.85135	0.00109673	0.531631	7.55
NC_010444.4	112295713	112296121	ESRRB_peak_2909	409	.	2.85135	0.00109673	0.531631	7.55
NC_010444.4	115056329	115056714	ESRRB_peak_2927	386	.	2.85135	0.00109673	0.531631	7.55
NC_010444.4	140439556	140439970	ESRRB_peak_3101	415	.	2.85135	0.00109673	0.531631	7.55
NC_010444.4	141659637	141659955	ESRRB_peak_3147	319	.	2.85135	0.00109673	0.531631	7.55
NC_010445.4	1423569	1424193	ESRRB_peak_3331	625	.	2.85135	0.00109673	0.531631	7.55
NC_010445.4	1794502	1794765	ESRRB_peak_3337	264	.	2.85135	0.00109673	0.531631	7.55
NC_010445.4	1999527	1999867	ESRRB_peak_3341	341	.	2.85135	0.00109673	0.531631	7.55
NC_010445.4	10659465	10659760	ESRRB_peak_3445	296	.	2.85135	0.00109673	0.531631	7.55
NC_010445.4	27365041	27365396	ESRRB_peak_3627	356	.	2.85135	0.00109673	0.531631	7.55
NC_010445.4	45820425	45820688	ESRRB_peak_3811	264	.	2.85135	0.00109673	0.531631	7.55
NC_010445.4	49870222	49870485	ESRRB_peak_3859	264	.	2.85135	0.00109673	0.531631	7.55
NC_010445.4	59503391	59503712	ESRRB_peak_3934	322	.	2.85135	0.00109673	0.531631	7.55
NC_010445.4	80165018	80165281	ESRRB_peak_4082	264	.	2.85135	0.00109673	0.531631	7.55
NC_010445.4	85993642	85993971	ESRRB_peak_4114	330	.	2.85135	0.00109673	0.531631	7.55
NC_010445.4	93371624	93372422	ESRRB_peak_4160	799	.	2.85135	0.00109673	0.531631	7.55
NC_010445.4	101206275	101206643	ESRRB_peak_4250	369	.	2.85135	0.00109673	0.531631	7.55
NC_010445.4	103367310	103367573	ESRRB_peak_4262	264	.	2.85135	0.00109673	0.531631	7.55
NC_010445.4	119822941	119823213	ESRRB_peak_4388	273	.	2.85135	0.00109673	0.531631	7.55
NC_010445.4	125199880	125200205	ESRRB_peak_4462	326	.	2.85135	0.00109673	0.531631	7.55
NC_010445.4	125514154	125514546	ESRRB_peak_4469	393	.	2.85135	0.00109673	0.531631	7.55
NC_010445.4	125885989	125886273	ESRRB_peak_4476	285	.	2.85135	0.00109673	0.531631	7.55
NC_010445.4	127195782	127196337	ESRRB_peak_4510	556	.	2.85135	0.00109673	0.531631	7.55
NC_010445.4	127627614	127628169	ESRRB_peak_4527	556	.	2.85135	0.00109673	0.531631	7.55
NC_010446.5	20475968	20476278	ESRRB_peak_4772	311	.	2.85135	0.00109673	0.531631	7.55
NC_010446.5	22197701	22198214	ESRRB_peak_4781	514	.	2.85135	0.00109673	0.531631	7.55
NC_010446.5	34332442	34332850	ESRRB_peak_4836	409	.	2.85135	0.00109673	0.531631	7.55
NC_010446.5	72491220	72491889	ESRRB_peak_5046	670	.	2.85135	0.00109673	0.531631	7.55
NC_010446.5	73003397	73003660	ESRRB_peak_5055	264	.	2.85135	0.00109673	0.531631	7.55
NC_010446.5	87296496	87296978	ESRRB_peak_5161	483	.	2.85135	0.00109673	0.531631	7.55
NC_010446.5	87345304	87345659	ESRRB_peak_5165	356	.	2.85135	0.00109673	0.531631	7.55
NC_010446.5	87861856	87862251	ESRRB_peak_5175	396	.	2.85135	0.00109673	0.531631	7.55
NC_010446.5	104282013	104282294	ESRRB_peak_5318	282	.	2.85135	0.00109673	0.531631	7.55
NC_010446.5	115417627	115417890	ESRRB_peak_5429	264	.	2.85135	0.00109673	0.531631	7.55
NC_010446.5	116586888	116587151	ESRRB_peak_5436	264	.	2.85135	0.00109673	0.531631	7.55
NC_010446.5	123483661	123483967	ESRRB_peak_5499	307	.	2.85135	0.00109673	0.531631	7.55
NC_010447.5	2616165	2616546	ESRRB_peak_5580	382	.	2.85135	0.00109673	0.531631	7.55
NC_010447.5	3663682	3664190	ESRRB_peak_5608	509	.	2.85135	0.00109673	0.531631	7.55
NC_010447.5	9671703	9671966	ESRRB_peak_5725	264	.	2.85135	0.00109673	0.531631	7.55
NC_010447.5	14020051	14020488	ESRRB_peak_5778	438	.	2.85135	0.00109673	0.531631	7.55
NC_010447.5	28707771	28708264	ESRRB_peak_5947	494	.	2.85135	0.00109673	0.531631	7.55
NC_010447.5	31740330	31740718	ESRRB_peak_5978	389	.	2.85135	0.00109673	0.531631	7.55
NC_010447.5	32914528	32914925	ESRRB_peak_5989	398	.	2.85135	0.00109673	0.531631	7.55
NC_010447.5	33049806	33050284	ESRRB_peak_5990	479	.	2.85135	0.00109673	0.531631	7.55
NC_010447.5	46937712	46938190	ESRRB_peak_6067	479	.	2.85135	0.00109673	0.531631	7.55
NC_010447.5	50970450	50970762	ESRRB_peak_6092	313	.	2.85135	0.00109673	0.531631	7.55
NC_010447.5	51364801	51365180	ESRRB_peak_6094	380	.	2.85135	0.00109673	0.531631	7.55
NC_010447.5	60579687	60580199	ESRRB_peak_6151	513	.	2.85135	0.00109673	0.531631	7.55
NC_010447.5	70116594	70116946	ESRRB_peak_6305	353	.	2.85135	0.00109673	0.531631	7.55
NC_010447.5	101558725	101558988	ESRRB_peak_6528	264	.	2.85135	0.00109673	0.531631	7.55
NC_010448.4	514485	514861	ESRRB_peak_6561	377	.	2.85135	0.00109673	0.531631	7.55
NC_010448.4	15932327	15932590	ESRRB_peak_6719	264	.	2.85135	0.00109673	0.531631	7.55
NC_010448.4	19081643	19081906	ESRRB_peak_6759	264	.	2.85135	0.00109673	0.531631	7.55
NC_010448.4	31143453	31143716	ESRRB_peak_6879	264	.	2.85135	0.00109673	0.531631	7.55
NC_010448.4	33771993	33772296	ESRRB_peak_6909	304	.	2.85135	0.00109673	0.531631	7.55
NC_010448.4	53604453	53604817	ESRRB_peak_7120	365	.	2.85135	0.00109673	0.531631	7.55
NC_010448.4	54552195	54552710	ESRRB_peak_7141	516	.	2.85135	0.00109673	0.531631	7.55
NC_010448.4	70088931	70089442	ESRRB_peak_7331	512	.	2.85135	0.00109673	0.531631	7.55
NC_010448.4	78148360	78148927	ESRRB_peak_7460	568	.	2.85135	0.00109673	0.531631	7.55
NC_010448.4	78723962	78724355	ESRRB_peak_7474	394	.	2.85135	0.00109673	0.531631	7.55
NC_010448.4	108916231	108916494	ESRRB_peak_7831	264	.	2.85135	0.00109673	0.531631	7.55
NC_010448.4	121178630	121178893	ESRRB_peak_7900	264	.	2.85135	0.00109673	0.531631	7.55
NC_010448.4	145784389	145785025	ESRRB_peak_8016	637	.	2.85135	0.00109673	0.531631	7.55
NC_010448.4	155312891	155313307	ESRRB_peak_8122	417	.	2.85135	0.00109673	0.531631	7.55
NC_010448.4	158928182	158928598	ESRRB_peak_8172	417	.	2.85135	0.00109673	0.531631	7.55
NC_010448.4	161668302	161668585	ESRRB_peak_8199	284	.	2.85135	0.00109673	0.531631	7.55
NC_010448.4	168465147	168465504	ESRRB_peak_8297	358	.	2.85135	0.00109673	0.531631	7.55
NC_010449.5	7862850	7863218	ESRRB_peak_8412	369	.	2.85135	0.00109673	0.531631	7.55
NC_010449.5	29661062	29661325	ESRRB_peak_8642	264	.	2.85135	0.00109673	0.531631	7.55
NC_010449.5	34702293	34702827	ESRRB_peak_8698	535	.	2.85135	0.00109673	0.531631	7.55
NC_010449.5	39002870	39003270	ESRRB_peak_8769	401	.	2.85135	0.00109673	0.531631	7.55
NC_010449.5	54977071	54977334	ESRRB_peak_8894	264	.	2.85135	0.00109673	0.531631	7.55
NC_010449.5	68106467	68106734	ESRRB_peak_9019	268	.	2.85135	0.00109673	0.531631	7.55
NC_010449.5	98599366	98600019	ESRRB_peak_9283	654	.	2.85135	0.00109673	0.531631	7.55
NC_010449.5	111093841	111094312	ESRRB_peak_9369	472	.	2.85135	0.00109673	0.531631	7.55
NC_010449.5	111163244	111163777	ESRRB_peak_9373	534	.	2.85135	0.00109673	0.531631	7.55
NC_010449.5	111217499	111217793	ESRRB_peak_9374	295	.	2.85135	0.00109673	0.531631	7.55
NC_010449.5	114524510	114525036	ESRRB_peak_9410	527	.	2.85135	0.00109673	0.531631	7.55
NC_010450.4	1939839	1940237	ESRRB_peak_9529	399	.	2.85135	0.00109673	0.531631	7.55
NC_010450.4	2289383	2289646	ESRRB_peak_9540	264	.	2.85135	0.00109673	0.531631	7.55
NC_010450.4	19110403	19110697	ESRRB_peak_9664	295	.	2.85135	0.00109673	0.531631	7.55
NC_010450.4	19536187	19536619	ESRRB_peak_9671	433	.	2.85135	0.00109673	0.531631	7.55
NC_010450.4	31367054	31367358	ESRRB_peak_9747	305	.	2.85135	0.00109673	0.531631	7.55
NC_010450.4	39119666	39120043	ESRRB_peak_9773	378	.	2.85135	0.00109673	0.531631	7.55
NC_010450.4	44448872	44449202	ESRRB_peak_9812	331	.	2.85135	0.00109673	0.531631	7.55
NC_010450.4	82638840	82639360	ESRRB_peak_10018	521	.	2.85135	0.00109673	0.531631	7.55
NC_010450.4	112760555	112760912	ESRRB_peak_10169	358	.	2.85135	0.00109673	0.531631	7.55
NC_010450.4	116249034	116249404	ESRRB_peak_10181	371	.	2.85135	0.00109673	0.531631	7.55
NC_010450.4	120549605	120550255	ESRRB_peak_10200	651	.	2.85135	0.00109673	0.531631	7.55
NC_010450.4	136027792	136028066	ESRRB_peak_10308	275	.	2.85135	0.00109673	0.531631	7.55
NC_010451.4	20750002	20750265	ESRRB_peak_10574	264	.	2.85135	0.00109673	0.531631	7.55
NC_010451.4	37282014	37282277	ESRRB_peak_10685	264	.	2.85135	0.00109673	0.531631	7.55
NC_010451.4	38330700	38331077	ESRRB_peak_10691	378	.	2.85135	0.00109673	0.531631	7.55
NC_010451.4	65560959	65561542	ESRRB_peak_10962	584	.	2.85135	0.00109673	0.531631	7.55
NC_010451.4	102659390	102659695	ESRRB_peak_11165	306	.	2.85135	0.00109673	0.531631	7.55
NC_010451.4	109291038	109291417	ESRRB_peak_11208	380	.	2.85135	0.00109673	0.531631	7.55
NC_010451.4	122644017	122644280	ESRRB_peak_11298	264	.	2.85135	0.00109673	0.531631	7.55
NC_010451.4	130884715	130885142	ESRRB_peak_11385	428	.	2.85135	0.00109673	0.531631	7.55
NC_010451.4	133337016	133337353	ESRRB_peak_11413	338	.	2.85135	0.00109673	0.531631	7.55
NC_010451.4	133890584	133891068	ESRRB_peak_11423	485	.	2.85135	0.00109673	0.531631	7.55
NC_010452.4	22131781	22132359	ESRRB_peak_11636	579	.	2.85135	0.00109673	0.531631	7.55
NC_010452.4	42162127	42162422	ESRRB_peak_11825	296	.	2.85135	0.00109673	0.531631	7.55
NC_010452.4	43490107	43490816	ESRRB_peak_11839	710	.	2.85135	0.00109673	0.531631	7.55
NC_010452.4	68780395	68780839	ESRRB_peak_12065	445	.	2.85135	0.00109673	0.531631	7.55
NC_010453.5	6669014	6669299	ESRRB_peak_12147	286	.	2.85135	0.00109673	0.531631	7.55
NC_010453.5	7803785	7804071	ESRRB_peak_12174	287	.	2.85135	0.00109673	0.531631	7.55
NC_010453.5	16731502	16731790	ESRRB_peak_12239	289	.	2.85135	0.00109673	0.531631	7.55
NC_010453.5	22820990	22821443	ESRRB_peak_12305	454	.	2.85135	0.00109673	0.531631	7.55
NC_010453.5	26608950	26609521	ESRRB_peak_12346	572	.	2.85135	0.00109673	0.531631	7.55
NC_010453.5	63821061	63821324	ESRRB_peak_12501	264	.	2.85135	0.00109673	0.531631	7.55
NC_010453.5	77569439	77570007	ESRRB_peak_12651	569	.	2.85135	0.00109673	0.531631	7.55
NC_010454.4	866279	866542	ESRRB_peak_12699	264	.	2.85135	0.00109673	0.531631	7.55
NC_010454.4	4565867	4566149	ESRRB_peak_12815	283	.	2.85135	0.00109673	0.531631	7.55
NC_010454.4	26175733	26176308	ESRRB_peak_13141	576	.	2.85135	0.00109673	0.531631	7.55
NC_010454.4	27175784	27176341	ESRRB_peak_13157	558	.	2.85135	0.00109673	0.531631	7.55
NC_010454.4	44028088	44029296	ESRRB_peak_13296	1209	.	2.85135	0.00109673	0.531631	7.55
NC_010454.4	59884457	59884726	ESRRB_peak_13524	270	.	2.85135	0.00109673	0.531631	7.55
NC_010454.4	60548200	60548605	ESRRB_peak_13547	406	.	2.85135	0.00109673	0.531631	7.55
NC_010455.5	3924781	3925117	ESRRB_peak_13597	337	.	2.85135	0.00109673	0.531631	7.55
NC_010455.5	25118402	25119062	ESRRB_peak_13722	661	.	2.85135	0.00109673	0.531631	7.55
NC_010455.5	51178437	51178876	ESRRB_peak_13932	440	.	2.85135	0.00109673	0.531631	7.55
NC_010455.5	61368458	61369328	ESRRB_peak_13997	871	.	2.85135	0.00109673	0.531631	7.55
NC_010455.5	69528878	69529150	ESRRB_peak_14059	273	.	2.85135	0.00109673	0.531631	7.55
NC_010455.5	81851289	81851799	ESRRB_peak_14167	511	.	2.85135	0.00109673	0.531631	7.55
NC_010455.5	99410157	99410486	ESRRB_peak_14255	330	.	2.85135	0.00109673	0.531631	7.55
NC_010455.5	110082940	110083215	ESRRB_peak_14318	276	.	2.85135	0.00109673	0.531631	7.55
NC_010455.5	116865790	116866328	ESRRB_peak_14356	539	.	2.85135	0.00109673	0.531631	7.55
NC_010455.5	119841376	119841661	ESRRB_peak_14373	286	.	2.85135	0.00109673	0.531631	7.55
NC_010455.5	122472461	122472974	ESRRB_peak_14398	514	.	2.85135	0.00109673	0.531631	7.55
NC_010455.5	128619134	128619508	ESRRB_peak_14459	375	.	2.85135	0.00109673	0.531631	7.55
NC_010455.5	130857874	130858281	ESRRB_peak_14472	408	.	2.85135	0.00109673	0.531631	7.55
NC_010455.5	131211787	131212338	ESRRB_peak_14482	552	.	2.85135	0.00109673	0.531631	7.55
NC_010455.5	179618506	179618818	ESRRB_peak_14745	313	.	2.85135	0.00109673	0.531631	7.55
NC_010455.5	207170330	207170686	ESRRB_peak_14921	357	.	2.85135	0.00109673	0.531631	7.55
NC_010456.5	12160536	12160799	ESRRB_peak_15089	264	.	2.85135	0.00109673	0.531631	7.55
NC_010456.5	28972451	28972738	ESRRB_peak_15225	288	.	2.85135	0.00109673	0.531631	7.55
NC_010456.5	36439183	36439490	ESRRB_peak_15301	308	.	2.85135	0.00109673	0.531631	7.55
NC_010456.5	37482348	37482859	ESRRB_peak_15305	512	.	2.85135	0.00109673	0.531631	7.55
NC_010456.5	44223937	44224284	ESRRB_peak_15350	348	.	2.85135	0.00109673	0.531631	7.55
NC_010456.5	54741976	54742239	ESRRB_peak_15489	264	.	2.85135	0.00109673	0.531631	7.55
NC_010456.5	63299482	63299790	ESRRB_peak_15592	309	.	2.85135	0.00109673	0.531631	7.55
NC_010456.5	100152927	100153190	ESRRB_peak_15859	264	.	2.85135	0.00109673	0.531631	7.55
NC_010456.5	126943732	126944368	ESRRB_peak_16069	637	.	2.85135	0.00109673	0.531631	7.55
NC_010457.5	2808810	2809156	ESRRB_peak_16230	347	.	2.85135	0.00109673	0.531631	7.55
NC_010457.5	8442562	8442827	ESRRB_peak_16247	266	.	2.85135	0.00109673	0.531631	7.55
NC_010457.5	17421885	17422418	ESRRB_peak_16275	534	.	2.85135	0.00109673	0.531631	7.55
NC_010457.5	33622719	33623040	ESRRB_peak_16404	322	.	2.85135	0.00109673	0.531631	7.55
NC_010457.5	44660033	44660296	ESRRB_peak_16450	264	.	2.85135	0.00109673	0.531631	7.55
NC_010457.5	70660343	70660681	ESRRB_peak_16642	339	.	2.85135	0.00109673	0.531631	7.55
NC_010457.5	116813993	116814448	ESRRB_peak_16933	456	.	2.85135	0.00109673	0.531631	7.55
NC_010457.5	134900381	134900743	ESRRB_peak_17137	363	.	2.85135	0.00109673	0.531631	7.55
NC_010457.5	134956535	134957351	ESRRB_peak_17139	817	.	2.85135	0.00109673	0.531631	7.55
NC_010457.5	135618287	135618550	ESRRB_peak_17165	264	.	2.85135	0.00109673	0.531631	7.55
NC_010458.4	43893290	43893643	ESRRB_peak_17454	354	.	2.85135	0.00109673	0.531631	7.55
NC_010458.4	50559483	50560048	ESRRB_peak_17512	566	.	2.85135	0.00109673	0.531631	7.55
NC_010458.4	52369479	52369761	ESRRB_peak_17540	283	.	2.85135	0.00109673	0.531631	7.55
NC_010458.4	55178922	55179423	ESRRB_peak_17583	502	.	2.85135	0.00109673	0.531631	7.55
NC_010458.4	70417512	70417826	ESRRB_peak_17690	315	.	2.85135	0.00109673	0.531631	7.55
NC_010459.5	25240579	25240842	ESRRB_peak_17948	264	.	2.85135	0.00109673	0.531631	7.55
NC_010459.5	27943092	27943561	ESRRB_peak_17970	470	.	2.85135	0.00109673	0.531631	7.55
NC_010459.5	29217479	29218191	ESRRB_peak_17980	713	.	2.85135	0.00109673	0.531631	7.55
NC_010459.5	48490336	48490653	ESRRB_peak_18220	318	.	2.85135	0.00109673	0.531631	7.55
NC_010459.5	50474462	50474725	ESRRB_peak_18264	264	.	2.85135	0.00109673	0.531631	7.55
NC_010459.5	52102527	52103022	ESRRB_peak_18313	496	.	2.85135	0.00109673	0.531631	7.55
NC_010459.5	52298229	52298583	ESRRB_peak_18324	355	.	2.85135	0.00109673	0.531631	7.55
NC_010459.5	53101937	53102431	ESRRB_peak_18332	495	.	2.85135	0.00109673	0.531631	7.55
NC_010459.5	59047285	59047561	ESRRB_peak_18406	277	.	2.85135	0.00109673	0.531631	7.55
NC_010459.5	61801392	61801881	ESRRB_peak_18428	490	.	2.85135	0.00109673	0.531631	7.55
NC_010460.4	5958111	5958406	ESRRB_peak_18536	296	.	2.85135	0.00109673	0.531631	7.55
NC_010460.4	10040931	10041205	ESRRB_peak_18595	275	.	2.85135	0.00109673	0.531631	7.55
NC_010460.4	19150449	19150712	ESRRB_peak_18656	264	.	2.85135	0.00109673	0.531631	7.55
NC_010460.4	20698912	20699371	ESRRB_peak_18679	460	.	2.85135	0.00109673	0.531631	7.55
NC_010460.4	26632174	26632555	ESRRB_peak_18717	382	.	2.85135	0.00109673	0.531631	7.55
NC_010460.4	33596801	33597113	ESRRB_peak_18741	313	.	2.85135	0.00109673	0.531631	7.55
NC_010460.4	36806544	36806920	ESRRB_peak_18765	377	.	2.85135	0.00109673	0.531631	7.55
NC_010460.4	37325698	37326246	ESRRB_peak_18770	549	.	2.85135	0.00109673	0.531631	7.55
NC_010460.4	38460312	38460770	ESRRB_peak_18780	459	.	2.85135	0.00109673	0.531631	7.55
NC_010460.4	44117486	44118012	ESRRB_peak_18833	527	.	2.85135	0.00109673	0.531631	7.55
NC_010460.4	46056090	46056391	ESRRB_peak_18871	302	.	2.85135	0.00109673	0.531631	7.55
NC_010460.4	49206235	49206663	ESRRB_peak_18913	429	.	2.85135	0.00109673	0.531631	7.55
NC_010461.5	41759508	41759771	ESRRB_peak_19141	264	.	2.85135	0.00109673	0.531631	7.55
NW_018084898.1	17703	18025	ESRRB_peak_19477	323	.	2.85135	0.00109673	0.531631	7.55
NW_018084958.1	24136	24569	ESRRB_peak_19496	434	.	2.85135	0.00109673	0.531631	7.55
NW_018084979.1	2072365	2072693	ESRRB_peak_19545	329	.	2.85135	0.00109673	0.531631	7.55
NW_018085018.1	351584	351847	ESRRB_peak_19600	264	.	2.85135	0.00109673	0.531631	7.55
NW_018085072.1	110864	111260	ESRRB_peak_19614	397	.	2.85135	0.00109673	0.531631	7.55
NW_018085225.1	97125	97516	ESRRB_peak_19688	392	.	2.85135	0.00109673	0.531631	7.55
NC_010456.5	44911777	44912075	ESRRB_peak_15369	299	.	2.85783	0.000458047	0.321447	10.91
NC_010456.5	50971167	50971445	ESRRB_peak_15467	279	.	2.85783	0.000458047	0.321447	10.91
NC_010443.5	15736707	15737040	ESRRB_peak_150	334	.	2.85784	0.00155769	0.584615	4.2
NC_010443.5	77009106	77009369	ESRRB_peak_481	264	.	2.85784	0.00155769	0.584615	4.2
NC_010443.5	79623101	79623364	ESRRB_peak_506	264	.	2.85784	0.00155769	0.584615	4.2
NC_010443.5	82191927	82192366	ESRRB_peak_515	440	.	2.85784	0.00155769	0.584615	4.2
NC_010443.5	108529560	108529945	ESRRB_peak_671	386	.	2.85784	0.00155769	0.584615	4.2
NC_010443.5	150505268	150505531	ESRRB_peak_994	264	.	2.85784	0.00155769	0.584615	4.2
NC_010443.5	163976535	163976925	ESRRB_peak_1066	391	.	2.85784	0.00155769	0.584615	4.2
NC_010443.5	217651728	217652072	ESRRB_peak_1365	345	.	2.85784	0.00155769	0.584615	4.2
NC_010443.5	238064300	238064563	ESRRB_peak_1463	264	.	2.85784	0.00155769	0.584615	4.2
NC_010443.5	250781726	250781989	ESRRB_peak_1545	264	.	2.85784	0.00155769	0.584615	4.2
NC_010443.5	272004903	272005251	ESRRB_peak_1849	349	.	2.85784	0.00155769	0.584615	4.2
NC_010444.4	561556	561819	ESRRB_peak_1897	264	.	2.85784	0.00155769	0.584615	4.2
NC_010444.4	29107993	29108256	ESRRB_peak_2302	264	.	2.85784	0.00155769	0.584615	4.2
NC_010444.4	30395897	30396224	ESRRB_peak_2315	328	.	2.85784	0.00155769	0.584615	4.2
NC_010444.4	95271948	95272211	ESRRB_peak_2832	264	.	2.85784	0.00155769	0.584615	4.2
NC_010444.4	96252470	96252765	ESRRB_peak_2848	296	.	2.85784	0.00155769	0.584615	4.2
NC_010444.4	127838895	127839158	ESRRB_peak_2996	264	.	2.85784	0.00155769	0.584615	4.2
NC_010445.4	14756595	14757063	ESRRB_peak_3495	469	.	2.85784	0.00155769	0.584615	4.2
NC_010445.4	27131697	27131991	ESRRB_peak_3615	295	.	2.85784	0.00155769	0.584615	4.2
NC_010445.4	50605593	50605963	ESRRB_peak_3867	371	.	2.85784	0.00155769	0.584615	4.2
NC_010445.4	51291557	51292082	ESRRB_peak_3871	526	.	2.85784	0.00155769	0.584615	4.2
NC_010445.4	60779084	60779506	ESRRB_peak_3947	423	.	2.85784	0.00155769	0.584615	4.2
NC_010445.4	94344226	94344647	ESRRB_peak_4178	422	.	2.85784	0.00155769	0.584615	4.2
NC_010445.4	103530194	103530595	ESRRB_peak_4264	402	.	2.85784	0.00155769	0.584615	4.2
NC_010445.4	119309478	119309741	ESRRB_peak_4387	264	.	2.85784	0.00155769	0.584615	4.2
NC_010445.4	121705196	121705459	ESRRB_peak_4424	264	.	2.85784	0.00155769	0.584615	4.2
NC_010446.5	22916438	22916701	ESRRB_peak_4784	264	.	2.85784	0.00155769	0.584615	4.2
NC_010446.5	30411920	30412379	ESRRB_peak_4813	460	.	2.85784	0.00155769	0.584615	4.2
NC_010446.5	45636128	45636480	ESRRB_peak_4905	353	.	2.85784	0.00155769	0.584615	4.2
NC_010446.5	53275144	53275476	ESRRB_peak_4930	333	.	2.85784	0.00155769	0.584615	4.2
NC_010446.5	55031368	55031708	ESRRB_peak_4936	341	.	2.85784	0.00155769	0.584615	4.2
NC_010446.5	63896075	63896423	ESRRB_peak_4980	349	.	2.85784	0.00155769	0.584615	4.2
NC_010446.5	106949178	106949563	ESRRB_peak_5354	386	.	2.85784	0.00155769	0.584615	4.2
NC_010446.5	119257797	119258154	ESRRB_peak_5454	358	.	2.85784	0.00155769	0.584615	4.2
NC_010446.5	121143802	121144076	ESRRB_peak_5463	275	.	2.85784	0.00155769	0.584615	4.2
NC_010447.5	13393278	13393669	ESRRB_peak_5774	392	.	2.85784	0.00155769	0.584615	4.2
NC_010447.5	53045272	53045535	ESRRB_peak_6100	264	.	2.85784	0.00155769	0.584615	4.2
NC_010448.4	41071302	41071565	ESRRB_peak_6981	264	.	2.85784	0.00155769	0.584615	4.2
NC_010448.4	59445691	59445954	ESRRB_peak_7199	264	.	2.85784	0.00155769	0.584615	4.2
NC_010448.4	97248109	97248509	ESRRB_peak_7722	401	.	2.85784	0.00155769	0.584615	4.2
NC_010449.5	9470306	9470569	ESRRB_peak_8428	264	.	2.85784	0.00155769	0.584615	4.2
NC_010449.5	16973368	16973631	ESRRB_peak_8532	264	.	2.85784	0.00155769	0.584615	4.2
NC_010449.5	65548580	65548843	ESRRB_peak_8995	264	.	2.85784	0.00155769	0.584615	4.2
NC_010449.5	68647207	68647470	ESRRB_peak_9024	264	.	2.85784	0.00155769	0.584615	4.2
NC_010449.5	87257696	87258019	ESRRB_peak_9139	324	.	2.85784	0.00155769	0.584615	4.2
NC_010449.5	96143905	96144168	ESRRB_peak_9254	264	.	2.85784	0.00155769	0.584615	4.2
NC_010449.5	106323940	106324203	ESRRB_peak_9342	264	.	2.85784	0.00155769	0.584615	4.2
NC_010449.5	107258746	107259060	ESRRB_peak_9346	315	.	2.85784	0.00155769	0.584615	4.2
NC_010450.4	1757540	1757803	ESRRB_peak_9525	264	.	2.85784	0.00155769	0.584615	4.2
NC_010450.4	18747194	18747626	ESRRB_peak_9655	433	.	2.85784	0.00155769	0.584615	4.2
NC_010450.4	43957271	43957534	ESRRB_peak_9810	264	.	2.85784	0.00155769	0.584615	4.2
NC_010450.4	62185691	62185954	ESRRB_peak_9874	264	.	2.85784	0.00155769	0.584615	4.2
NC_010450.4	78033146	78033409	ESRRB_peak_9987	264	.	2.85784	0.00155769	0.584615	4.2
NC_010450.4	127654361	127654624	ESRRB_peak_10239	264	.	2.85784	0.00155769	0.584615	4.2
NC_010451.4	13823093	13823356	ESRRB_peak_10506	264	.	2.85784	0.00155769	0.584615	4.2
NC_010451.4	87866368	87866750	ESRRB_peak_11111	383	.	2.85784	0.00155769	0.584615	4.2
NC_010451.4	106359763	106360031	ESRRB_peak_11189	269	.	2.85784	0.00155769	0.584615	4.2
NC_010451.4	110469988	110470251	ESRRB_peak_11218	264	.	2.85784	0.00155769	0.584615	4.2
NC_010451.4	130892699	130892962	ESRRB_peak_11386	264	.	2.85784	0.00155769	0.584615	4.2
NC_010452.4	24008511	24008774	ESRRB_peak_11676	264	.	2.85784	0.00155769	0.584615	4.2
NC_010452.4	29811468	29811731	ESRRB_peak_11742	264	.	2.85784	0.00155769	0.584615	4.2
NC_010453.5	35190691	35190954	ESRRB_peak_12372	264	.	2.85784	0.00155769	0.584615	4.2
NC_010454.4	61144295	61144558	ESRRB_peak_13564	264	.	2.85784	0.00155769	0.584615	4.2
NC_010455.5	16017644	16017907	ESRRB_peak_13671	264	.	2.85784	0.00155769	0.584615	4.2
NC_010455.5	22897957	22898220	ESRRB_peak_13702	264	.	2.85784	0.00155769	0.584615	4.2
NC_010455.5	31331495	31331885	ESRRB_peak_13768	391	.	2.85784	0.00155769	0.584615	4.2
NC_010455.5	31417227	31417522	ESRRB_peak_13769	296	.	2.85784	0.00155769	0.584615	4.2
NC_010455.5	41488608	41488871	ESRRB_peak_13860	264	.	2.85784	0.00155769	0.584615	4.2
NC_010455.5	50828435	50828747	ESRRB_peak_13930	313	.	2.85784	0.00155769	0.584615	4.2
NC_010455.5	70710672	70710935	ESRRB_peak_14069	264	.	2.85784	0.00155769	0.584615	4.2
NC_010455.5	91446586	91446953	ESRRB_peak_14223	368	.	2.85784	0.00155769	0.584615	4.2
NC_010455.5	121477841	121478104	ESRRB_peak_14385	264	.	2.85784	0.00155769	0.584615	4.2
NC_010455.5	189992407	189992670	ESRRB_peak_14785	264	.	2.85784	0.00155769	0.584615	4.2
NC_010456.5	3228921	3229261	ESRRB_peak_14986	341	.	2.85784	0.00155769	0.584615	4.2
NC_010456.5	17336966	17337229	ESRRB_peak_15116	264	.	2.85784	0.00155769	0.584615	4.2
NC_010456.5	26281980	26282243	ESRRB_peak_15183	264	.	2.85784	0.00155769	0.584615	4.2
NC_010456.5	44346251	44346695	ESRRB_peak_15356	445	.	2.85784	0.00155769	0.584615	4.2
NC_010456.5	120797284	120797746	ESRRB_peak_16016	463	.	2.85784	0.00155769	0.584615	4.2
NC_010456.5	132738098	132738361	ESRRB_peak_16127	264	.	2.85784	0.00155769	0.584615	4.2
NC_010456.5	141388406	141388804	ESRRB_peak_16207	399	.	2.85784	0.00155769	0.584615	4.2
NC_010457.5	1339615	1339972	ESRRB_peak_16219	358	.	2.85784	0.00155769	0.584615	4.2
NC_010457.5	6977330	6977597	ESRRB_peak_16241	268	.	2.85784	0.00155769	0.584615	4.2
NC_010457.5	51825555	51825818	ESRRB_peak_16518	264	.	2.85784	0.00155769	0.584615	4.2
NC_010457.5	75374985	75375248	ESRRB_peak_16665	264	.	2.85784	0.00155769	0.584615	4.2
NC_010457.5	78680583	78680846	ESRRB_peak_16699	264	.	2.85784	0.00155769	0.584615	4.2
NC_010457.5	129270874	129271137	ESRRB_peak_17055	264	.	2.85784	0.00155769	0.584615	4.2
NC_010457.5	134451573	134451836	ESRRB_peak_17118	264	.	2.85784	0.00155769	0.584615	4.2
NC_010458.4	75131996	75132390	ESRRB_peak_17750	395	.	2.85784	0.00155769	0.584615	4.2
NC_010459.5	2791067	2791330	ESRRB_peak_17807	264	.	2.85784	0.00155769	0.584615	4.2
NC_010459.5	38509019	38509282	ESRRB_peak_18087	264	.	2.85784	0.00155769	0.584615	4.2
NC_010459.5	59213577	59213840	ESRRB_peak_18410	264	.	2.85784	0.00155769	0.584615	4.2
NC_010460.4	6245701	6245964	ESRRB_peak_18550	264	.	2.85784	0.00155769	0.584615	4.2
NC_010460.4	32875505	32875768	ESRRB_peak_18735	264	.	2.85784	0.00155769	0.584615	4.2
NC_010443.5	138349665	138349928	ESRRB_peak_888	264	.	2.86231	0.00100779	0.495872	5.04
NC_010443.5	187719862	187720181	ESRRB_peak_1232	320	.	2.86231	0.00100779	0.495872	5.04
NC_010445.4	34035988	34036251	ESRRB_peak_3714	264	.	2.86231	0.00100779	0.495872	5.04
NC_010445.4	39835880	39836143	ESRRB_peak_3759	264	.	2.86231	0.00100779	0.495872	5.04
NC_010446.5	32099	32562	ESRRB_peak_4587	464	.	2.86231	0.00100779	0.495872	5.04
NC_010446.5	99474243	99474506	ESRRB_peak_5281	264	.	2.86231	0.00100779	0.495872	5.04
NC_010446.5	123453262	123453660	ESRRB_peak_5496	399	.	2.86231	0.00100779	0.495872	5.04
NC_010447.5	6963881	6964144	ESRRB_peak_5666	264	.	2.86231	0.00100779	0.495872	5.04
NC_010447.5	60604439	60604721	ESRRB_peak_6153	283	.	2.86231	0.00100779	0.495872	5.04
NC_010448.4	29572446	29572899	ESRRB_peak_6854	454	.	2.86231	0.00100779	0.495872	5.04
NC_010448.4	53341574	53341902	ESRRB_peak_7113	329	.	2.86231	0.00100779	0.495872	5.04
NC_010449.5	7953104	7953367	ESRRB_peak_8413	264	.	2.86231	0.00100779	0.495872	5.04
NC_010450.4	31321308	31321571	ESRRB_peak_9746	264	.	2.86231	0.00100779	0.495872	5.04
NC_010450.4	87062929	87063273	ESRRB_peak_10062	345	.	2.86231	0.00100779	0.495872	5.04
NC_010451.4	14487218	14487481	ESRRB_peak_10514	264	.	2.86231	0.00100779	0.495872	5.04
NC_010451.4	15641843	15642106	ESRRB_peak_10522	264	.	2.86231	0.00100779	0.495872	5.04
NC_010451.4	48462854	48463151	ESRRB_peak_10802	298	.	2.86231	0.00100779	0.495872	5.04
NC_010451.4	66666764	66667027	ESRRB_peak_10992	264	.	2.86231	0.00100779	0.495872	5.04
NC_010451.4	81704270	81704642	ESRRB_peak_11073	373	.	2.86231	0.00100779	0.495872	5.04
NC_010452.4	13847337	13847789	ESRRB_peak_11581	453	.	2.86231	0.00100779	0.495872	5.04
NC_010452.4	15308434	15308697	ESRRB_peak_11601	264	.	2.86231	0.00100779	0.495872	5.04
NC_010454.4	7809064	7809327	ESRRB_peak_12903	264	.	2.86231	0.00100779	0.495872	5.04
NC_010454.4	7840509	7840794	ESRRB_peak_12906	286	.	2.86231	0.00100779	0.495872	5.04
NC_010454.4	12073084	12073347	ESRRB_peak_12942	264	.	2.86231	0.00100779	0.495872	5.04
NC_010455.5	46343401	46343664	ESRRB_peak_13905	264	.	2.86231	0.00100779	0.495872	5.04
NC_010455.5	202936754	202937017	ESRRB_peak_14861	264	.	2.86231	0.00100779	0.495872	5.04
NC_010457.5	31889702	31889965	ESRRB_peak_16363	264	.	2.86231	0.00100779	0.495872	5.04
NC_010457.5	132894817	132895192	ESRRB_peak_17094	376	.	2.86231	0.00100779	0.495872	5.04
NC_010459.5	62210523	62210786	ESRRB_peak_18448	264	.	2.86231	0.00100779	0.495872	5.04
NC_010460.4	34030305	34030568	ESRRB_peak_18744	264	.	2.86231	0.00100779	0.495872	5.04
NC_010460.4	45437241	45437526	ESRRB_peak_18851	286	.	2.86231	0.00100779	0.495872	5.04
NC_010460.4	45437880	45438143	ESRRB_peak_18852	264	.	2.86231	0.00100779	0.495872	5.04
NW_018084979.1	1814021	1814291	ESRRB_peak_19541	271	.	2.86231	0.00100779	0.495872	5.04
NC_010443.5	105077417	105077802	ESRRB_peak_637	386	.	2.8657	0.00319235	0.909683	5.88
NC_010444.4	9816830	9817133	ESRRB_peak_2101	304	.	2.8657	0.00319235	0.909683	5.88
NC_010454.4	25036065	25036431	ESRRB_peak_13131	367	.	2.8657	0.00319235	0.909683	5.88
NC_010452.4	32215272	32215610	ESRRB_peak_11765	339	.	2.86835	0.00181222	0.604116	6.71
NC_010443.5	271453990	271454379	ESRRB_peak_1828	390	.	2.88589	7.63291e-05	0.0912683	13.43
NC_010444.4	59389392	59390348	ESRRB_peak_2469	957	.	2.88589	7.63291e-05	0.0912683	13.43
NC_010444.4	95556016	95556649	ESRRB_peak_2837	634	.	2.88589	7.63291e-05	0.0912683	13.43
NC_010444.4	100666139	100666571	ESRRB_peak_2872	433	.	2.88589	7.63291e-05	0.0912683	13.43
NC_010445.4	1424372	1424643	ESRRB_peak_3332	272	.	2.88589	7.63291e-05	0.0912683	13.43
NC_010445.4	76693492	76694040	ESRRB_peak_4053	549	.	2.88589	7.63291e-05	0.0912683	13.43
NC_010446.5	125340819	125341571	ESRRB_peak_5515	753	.	2.88589	7.63291e-05	0.0912683	13.43
NC_010450.4	86816904	86817167	ESRRB_peak_10056	264	.	2.88589	7.63291e-05	0.0912683	13.43
NC_010452.4	1133880	1134415	ESRRB_peak_11527	536	.	2.88589	7.63291e-05	0.0912683	13.43
NC_010454.4	1136502	1137369	ESRRB_peak_12705	868	.	2.88589	7.63291e-05	0.0912683	13.43
NC_010454.4	5121352	5122153	ESRRB_peak_12836	802	.	2.88589	7.63291e-05	0.0912683	13.43
NC_010454.4	47818207	47818511	ESRRB_peak_13369	305	.	2.88589	7.63291e-05	0.0912683	13.43
NC_010454.4	59805973	59806394	ESRRB_peak_13523	422	.	2.88589	7.63291e-05	0.0912683	13.43
NC_010457.5	109500938	109501218	ESRRB_peak_16890	281	.	2.88589	7.63291e-05	0.0912683	13.43
NW_018084804.1	236152	236643	ESRRB_peak_19409	492	.	2.89194	8.76012e-08	0.000270184	29.38
NC_010455.5	146672815	146673123	ESRRB_peak_14615	309	.	2.89397	0.000129071	0.140317	12.59
NC_010445.4	121350759	121351066	ESRRB_peak_4411	308	.	2.89758	0.00291092	0.849533	5.88
NC_010448.4	92295445	92295708	ESRRB_peak_7680	264	.	2.89758	0.00291092	0.849533	5.88
NC_010449.5	11097092	11097355	ESRRB_peak_8463	264	.	2.89758	0.00291092	0.849533	5.88
NC_010444.4	15207274	15207537	ESRRB_peak_2142	264	.	2.8986	0.000891641	0.446756	5.04
NC_010444.4	29685394	29685687	ESRRB_peak_2304	294	.	2.8986	0.000891641	0.446756	5.04
NC_010444.4	140332382	140332776	ESRRB_peak_3099	395	.	2.8986	0.000891641	0.446756	5.04
NC_010445.4	93907261	93907524	ESRRB_peak_4169	264	.	2.8986	0.000891641	0.446756	5.04
NC_010446.5	728587	728865	ESRRB_peak_4605	279	.	2.8986	0.000891641	0.446756	5.04
NC_010446.5	22958665	22958928	ESRRB_peak_4785	264	.	2.8986	0.000891641	0.446756	5.04
NC_010446.5	110800558	110801041	ESRRB_peak_5399	484	.	2.8986	0.000891641	0.446756	5.04
NC_010447.5	11388662	11388925	ESRRB_peak_5759	264	.	2.8986	0.000891641	0.446756	5.04
NC_010447.5	67890446	67890709	ESRRB_peak_6261	264	.	2.8986	0.000891641	0.446756	5.04
NC_010448.4	159114651	159114914	ESRRB_peak_8177	264	.	2.8986	0.000891641	0.446756	5.04
NC_010449.5	75873956	75874219	ESRRB_peak_9060	264	.	2.8986	0.000891641	0.446756	5.04
NC_010451.4	27879008	27879271	ESRRB_peak_10640	264	.	2.8986	0.000891641	0.446756	5.04
NC_010451.4	31378230	31378493	ESRRB_peak_10656	264	.	2.8986	0.000891641	0.446756	5.04
NC_010451.4	50138369	50138645	ESRRB_peak_10823	277	.	2.8986	0.000891641	0.446756	5.04
NC_010452.4	32233204	32233476	ESRRB_peak_11770	273	.	2.8986	0.000891641	0.446756	5.04
NC_010454.4	35848941	35849204	ESRRB_peak_13234	264	.	2.8986	0.000891641	0.446756	5.04
NC_010455.5	45196328	45196763	ESRRB_peak_13890	436	.	2.8986	0.000891641	0.446756	5.04
NC_010455.5	131649147	131649410	ESRRB_peak_14498	264	.	2.8986	0.000891641	0.446756	5.04
NC_010455.5	135209352	135209687	ESRRB_peak_14533	336	.	2.8986	0.000891641	0.446756	5.04
NC_010456.5	113700512	113700775	ESRRB_peak_15972	264	.	2.8986	0.000891641	0.446756	5.04
NC_010457.5	54849363	54849662	ESRRB_peak_16543	300	.	2.8986	0.000891641	0.446756	5.04
NC_010457.5	83454853	83455116	ESRRB_peak_16746	264	.	2.8986	0.000891641	0.446756	5.04
NC_010443.5	300373	300647	ESRRB_peak_8	275	.	2.89994	0.00135092	0.584615	4.2
NC_010443.5	12173193	12173456	ESRRB_peak_132	264	.	2.89994	0.00135092	0.584615	4.2
NC_010443.5	22089822	22090085	ESRRB_peak_208	264	.	2.89994	0.00135092	0.584615	4.2
NC_010443.5	22629297	22629560	ESRRB_peak_211	264	.	2.89994	0.00135092	0.584615	4.2
NC_010443.5	33545052	33545315	ESRRB_peak_270	264	.	2.89994	0.00135092	0.584615	4.2
NC_010443.5	43186164	43186427	ESRRB_peak_304	264	.	2.89994	0.00135092	0.584615	4.2
NC_010443.5	44728307	44728570	ESRRB_peak_318	264	.	2.89994	0.00135092	0.584615	4.2
NC_010443.5	45323688	45323951	ESRRB_peak_321	264	.	2.89994	0.00135092	0.584615	4.2
NC_010443.5	46843171	46843446	ESRRB_peak_326	276	.	2.89994	0.00135092	0.584615	4.2
NC_010443.5	49426157	49426599	ESRRB_peak_338	443	.	2.89994	0.00135092	0.584615	4.2
NC_010443.5	55554090	55554353	ESRRB_peak_365	264	.	2.89994	0.00135092	0.584615	4.2
[truncated: 17,695 more rows]

## Sheet: ESRRB_kegg
Term	Database	ID	Input_number	Background_number	Rich_factor	P_Value	Corrected P_Value	Input	Hyperlink
Axon guidance	KEGG PATHWAY	ssc04360	78	176	1.94	0.000133004	0.028246	ssc:100153801:NGEF|ssc:100511810:DPYSL5|ssc:397445:ROCK2|ssc:100522008:SEMA6B|ssc:100152598:SEMA4D|ssc:100158082:PPP3CC|ssc:100152257:NTNG2|ssc:100519549:EPHB2|ssc:100518625:SRGAP2|ssc:100627056:WNT5B|ssc:100522873:EPHA2|ssc:100522008:SEMA6A|ssc:100517310:ROBO1|ssc:733600:UNC5C|ssc:100156359:LIMK2|ssc:100519487:PLXNC1|ssc:397184:PRKCA|ssc:100516166:CAMK2B|ssc:100170851:PTPN11|ssc:100154222:EPHA7|…	http://www.genome.jp/kegg-bin/show_pathway?ssc04360/ssc:100337658%09red/ssc:100170851%09red/ssc:100627056%09red/ssc:100151886%09red/ssc:100512749%09red/ssc:106504071%09red/ssc:100135673%09red/ssc:100624508%09red/ssc:100514498%09red/ssc:100154343%09red/ssc:100517310%09red/ssc:397674%09red/ssc:100522059%09red/ssc:100153078%09red/ssc:100337659%09red/ssc:100154710%09red/ssc:100511937%09red/ssc:100153…
Glutamatergic synapse	KEGG PATHWAY	ssc04724	58	125	2.03	0.000372282	0.028246	ssc:100524886:GRIA4|ssc:100620994:ADCY7|ssc:414900:PLD2|ssc:100158082:PPP3CC|ssc:100621431:LOC110255211|ssc:100511641:GRIK2|ssc:100737141:GRIK5|ssc:100511102:CACNA1S|ssc:100521797:GRIN2C|ssc:100154364:SLC38A1|ssc:397184:PRKCA|ssc:100621431:LOC100621431|ssc:100516604:PPP3R1|ssc:100516546:GNB1|ssc:397454:LOC106505661|ssc:100525387:CACNA1B|ssc:100156419:HOMER2|ssc:100522792:PRKCB|ssc:100621275:GNG7|…	http://www.genome.jp/kegg-bin/show_pathway?ssc04724/ssc:100522792%09red/ssc:100520008%09red/ssc:100155970%09red/ssc:100516581%09red/ssc:100737141%09red/ssc:414900%09red/ssc:100158082%09red/ssc:100154364%09red/ssc:100153054%09red/ssc:100626022%09red/ssc:100511102%09red/ssc:100624513%09red/ssc:100519664%09red/ssc:100622950%09red/ssc:100155015%09red/ssc:100520687%09red/ssc:100156039%09red/ssc:100620…
Retrograde endocannabinoid signaling	KEGG PATHWAY	ssc04723	48	97	2.17	0.000384657	0.028246	ssc:100524886:GRIA4|ssc:100620994:ADCY7|ssc:100514745:CACNA1F|ssc:100621431:LOC110255211|ssc:100514175:NAPEPLD|ssc:100520824:DAGLA|ssc:100511102:CACNA1S|ssc:100516885:GABRA6|ssc:100621431:LOC100621431|ssc:100517063:GABRB2|ssc:100516546:GNB1|ssc:100516405:GABRG2|ssc:100516405:GABRG3|ssc:100525387:CACNA1B|ssc:100517063:GABRB3|ssc:100522792:PRKCB|ssc:100621275:GNG7|ssc:102167646:GNG5|ssc:100623822:G…	http://www.genome.jp/kegg-bin/show_pathway?ssc04723/ssc:100522792%09red/ssc:100514745%09red/ssc:100155970%09red/ssc:100516581%09red/ssc:100514175%09red/ssc:100623822%09red/ssc:100514402%09red/ssc:100516546%09red/ssc:100511102%09red/ssc:100520824%09red/ssc:100622950%09red/ssc:100155015%09red/ssc:100620994%09red/ssc:100624934%09red/ssc:100516976%09red/ssc:100621275%09red/ssc:100625423%09red/ssc:100…
Focal adhesion	KEGG PATHWAY	ssc04510	82	196	1.83	0.000386932	0.028246	ssc:100623732:VTN|ssc:100621403:COL4A4|ssc:100519360:MYL10|ssc:100521477:ITGA9|ssc:100624284:LOC100517188|ssc:100515967:COL6A6|ssc:100621789:PIK3CA|ssc:100524161:PDGFD|ssc:100513489:LAMB3|ssc:397162:CCND2|ssc:100518997:FLNC|ssc:100512142:ITGA1|ssc:100515267:PDGFC|ssc:100155108:THBS3|ssc:100514975:LAMC2|ssc:397184:PRKCA|ssc:100518131:PIK3CD|ssc:100513412:ACTN1|ssc:100156660:TLN2|ssc:100153454:COL4…	http://www.genome.jp/kegg-bin/show_pathway?ssc04510/ssc:100512142%09red/ssc:100620724%09red/ssc:100519360%09red/ssc:100126842%09red/ssc:100521477%09red/ssc:100624284%09red/ssc:100514785%09red/ssc:397190%09red/ssc:100522792%09red/ssc:100525832%09red/ssc:100737105%09red/ssc:100525363%09red/ssc:100192436%09red/ssc:100154420%09red/ssc:100049703%09red/ssc:100623732%09red/ssc:100739496%09red/ssc:100511…
Rap1 signaling pathway	KEGG PATHWAY	ssc04015	87	214	1.78	0.000540325	0.031555	ssc:100518983:RAPGEF5|ssc:100514179:APBB1IP|ssc:100511843:LCP2|ssc:396762:FGFR2|ssc:100520112:FYB|ssc:100514291:SIPA1L3|ssc:100048953:CDH3|ssc:100156630:MAPK11|ssc:100515267:PDGFC|ssc:100626022:GRIN2B|ssc:100512036:EFNA2|ssc:397653:ACTG1|ssc:654405:GNAQ|ssc:100155970:ADCY5|ssc:100525120:HGF|ssc:100516976:GNAO1|ssc:100517669:LOC102158687|ssc:100620994:ADCY7|ssc:100524161:PDGFD|ssc:100625946:MAP2K6…	http://www.genome.jp/kegg-bin/show_pathway?ssc04015/ssc:100514179%09red/ssc:100521638%09red/ssc:100625946%09red/ssc:100126842%09red/ssc:100516581%09red/ssc:100525363%09red/ssc:100153223%09red/ssc:100513970%09red/ssc:100158048%09red/ssc:100522873%09red/ssc:100514498%09red/ssc:100524587%09red/ssc:100525505%09red/ssc:100153248%09red/ssc:100514291%09red/ssc:100626022%09red/ssc:100517503%09red/ssc:397…
Cholinergic synapse	KEGG PATHWAY	ssc04725	51	111	2.01	0.000957589	0.0466027	ssc:100511102:CACNA1C|ssc:100620994:ADCY7|ssc:100514745:CACNA1F|ssc:100621431:LOC110255211|ssc:100511937:LOC100511937|ssc:100511102:CACNA1S|ssc:397184:PRKCA|ssc:100621431:LOC100621431|ssc:100526228:KCNQ1|ssc:100516546:GNB1|ssc:100621099:ACHE|ssc:100525387:CACNA1B|ssc:100516166:CAMK2B|ssc:100049703:BCL2|ssc:100621275:GNG7|ssc:102167646:GNG5|ssc:100521454:KCNJ14|ssc:396586:KCNJ3|ssc:100517503:ADCY2…	http://www.genome.jp/kegg-bin/show_pathway?ssc04725/ssc:100516663%09red/ssc:100522792%09red/ssc:100514745%09red/ssc:100520008%09red/ssc:100516581%09red/ssc:100521454%09red/ssc:100514498%09red/ssc:100515635%09red/ssc:397674%09red/ssc:100511102%09red/ssc:100155015%09red/ssc:100526228%09red/ssc:100624934%09red/ssc:100516976%09red/ssc:100621275%09red/ssc:100625423%09red/ssc:100621431%09red/ssc:100525…
Phospholipase D signaling pathway	KEGG PATHWAY	ssc04072	63	148	1.86	0.00122315	0.051023	ssc:100623595:DGKG|ssc:100514811:PLA2G4E|ssc:100625423:ADCY9|ssc:414900:PLD2|ssc:100624934:ADCY1|ssc:100524161:PDGFD|ssc:100511937:LOC100511937|ssc:100156321:SHC2|ssc:396781:LOC100038328|ssc:100625799:DGKB|ssc:100521167:DGKI|ssc:100622254:RALA|ssc:102167387:PIP5K1B|ssc:397184:PRKCA|ssc:100170851:PTPN11|ssc:396781:LOC102165485|ssc:100620989:RAPGEF3|ssc:100511786:RAPGEF4|ssc:100513609:GAB2|ssc:1006…	http://www.genome.jp/kegg-bin/show_pathway?ssc04072/ssc:100515451%09red/ssc:100155970%09red/ssc:100126842%09red/ssc:100516581%09red/ssc:100170851%09red/ssc:100513970%09red/ssc:100515267%09red/ssc:100511026%09red/ssc:414900%09red/ssc:100513609%09red/ssc:100514402%09red/ssc:100192436%09red/ssc:100525505%09red/ssc:100521167%09red/ssc:100156321%09red/ssc:396781%09red/ssc:100623595%09red/ssc:100520687…
GnRH signaling pathway	KEGG PATHWAY	ssc04912	43	92	2.05	0.001779	0.0618968	ssc:100511102:CACNA1C|ssc:100620994:ADCY7|ssc:414900:PLD2|ssc:100624934:ADCY1|ssc:100622955:PRKCD|ssc:100511102:CACNA1S|ssc:100625946:MAP2K6|ssc:397184:PRKCA|ssc:100516166:CAMK2B|ssc:100157507:PTK2|ssc:100522792:PRKCB|ssc:100514745:CACNA1F|ssc:100517503:ADCY2|ssc:100155015:ITPR3|ssc:100155015:ITPR2|ssc:100155015:ITPR1|ssc:100233191:MAP2K1|ssc:100192436:GRB2|ssc:574062:MAPK13|ssc:100156630:MAPK11|…	http://www.genome.jp/kegg-bin/show_pathway?ssc04912/ssc:100522792%09red/ssc:100514745%09red/ssc:100155970%09red/ssc:100516581%09red/ssc:414900%09red/ssc:100520100%09red/ssc:100625946%09red/ssc:100192436%09red/ssc:100520418%09red/ssc:100511102%09red/ssc:397674%09red/ssc:100622955%09red/ssc:100518455%09red/ssc:100155015%09red/ssc:100520687%09red/ssc:100624934%09red/ssc:100525505%09red/ssc:100625423…
Arrhythmogenic right ventricular cardiomyopathy (ARVC)	KEGG PATHWAY	ssc05412	35	70	2.19	0.00193667	0.0618968	ssc:100523899:TCF7L1|ssc:100521477:ITGA9|ssc:100153922:TCF7L2|ssc:100523919:CACNG4|ssc:100524101:CACNB2|ssc:100737925:PKP2|ssc:100511102:CACNA1S|ssc:100623668:SGCG|ssc:100523778:CTNNA2|ssc:100513412:ACTN1|ssc:100515322:CDH2|ssc:396856:LOC102157759|ssc:397653:ACTG1|ssc:100153974:CTNNA3|ssc:396856:RYR2|ssc:100525250:CACNG5|ssc:100156744:DSP|ssc:100135674:SGCB|ssc:100158200:ITGA6|ssc:100512951:TCF7|…	http://www.genome.jp/kegg-bin/show_pathway?ssc05412/ssc:100153974%09red/ssc:100512142%09red/ssc:100514745%09red/ssc:100523899%09red/ssc:100623668%09red/ssc:100521477%09red/ssc:100517557%09red/ssc:397653%09red/ssc:100511102%09red/ssc:100518636%09red/ssc:100520350%09red/ssc:100135674%09red/ssc:100156744%09red/ssc:100153986%09red/ssc:100620898%09red/ssc:100153922%09red/ssc:100513412%09red/ssc:100523…
Oxytocin signaling pathway	KEGG PATHWAY	ssc04921	67	165	1.78	0.00222871	0.0618968	ssc:100515364:CAMK4|ssc:397445:ROCK2|ssc:100523919:CACNG4|ssc:100621789:PIK3CA|ssc:100157312:CAMKK2|ssc:100520164:MAP2K5|ssc:100511102:CACNA1S|ssc:396718:RYR1|ssc:100738589:CCND1|ssc:100620994:ADCY7|ssc:397184:PRKCA|ssc:100516166:CAMK2B|ssc:100516604:PPP3R1|ssc:396856:LOC102157759|ssc:397653:ACTG1|ssc:100624934:ADCY1|ssc:100522792:PRKCB|ssc:100154056:CALM2|ssc:100525832:PPP1R27|ssc:100514745:CACN…	http://www.genome.jp/kegg-bin/show_pathway?ssc04921/ssc:100512654%09red/ssc:100522792%09red/ssc:100514745%09red/ssc:100516581%09red/ssc:397190%09red/ssc:100521454%09red/ssc:397318%09red/ssc:100517557%09red/ssc:100158082%09red/ssc:397653%09red/ssc:100525505%09red/ssc:100511102%09red/ssc:397674%09red/ssc:100516604%09red/ssc:100511702%09red/ssc:100155015%09red/ssc:397454%09red/ssc:100520687%09red/ss…
Calcium signaling pathway	KEGG PATHWAY	ssc04020	74	187	1.73	0.00233173	0.0618968	ssc:403155:SLC25A6|ssc:100511102:CACNA1C|ssc:397126:TBXA2R|ssc:100625423:ADCY9|ssc:100519210:SPHK1|ssc:100158082:PPP3CC|ssc:100521609:P2RY8|ssc:100511102:CACNA1S|ssc:100521797:GRIN2C|ssc:100516581:PLCB4|ssc:100517196:SLC25A4|ssc:100154640:CACNA1I|ssc:397184:PRKCA|ssc:100516166:CAMK2B|ssc:100516604:PPP3R1|ssc:100525789:ERBB4|ssc:100523996:HRH1|ssc:100525387:CACNA1B|ssc:100522792:PRKCB|ssc:10015492…	http://www.genome.jp/kegg-bin/show_pathway?ssc04020/ssc:100521111%09red/ssc:100522792%09red/ssc:100514745%09red/ssc:403155%09red/ssc:100511769%09red/ssc:100126842%09red/ssc:100516581%09red/ssc:100624934%09red/ssc:100158185%09red/ssc:100511102%09red/ssc:100519497%09red/ssc:100158082%09red/ssc:100152101%09red/ssc:397674%09red/ssc:100511702%09red/ssc:100519210%09red/ssc:100155015%09red/ssc:397454%09…
Inflammatory mediator regulation of TRP channels	KEGG PATHWAY	ssc04750	48	110	1.91	0.00297957	0.0700416	ssc:100514711:PLA2G6|ssc:100620994:ADCY7|ssc:100521736:MAPK10|ssc:100622955:PRKCD|ssc:403215:CYP2C49|ssc:100625946:MAP2K6|ssc:397184:PRKCA|ssc:100516166:CAMK2B|ssc:100523996:HRH1|ssc:100152637:PRKCH|ssc:100522792:PRKCB|ssc:100517503:ADCY2|ssc:100152497:PLCG1|ssc:100525112:LOC100525112|ssc:100620614:ALOX12|ssc:100628318:IL1RAP|ssc:100155015:ITPR3|ssc:100524932:PRKCE|ssc:100155015:ITPR1|ssc:1006249…	http://www.genome.jp/kegg-bin/show_pathway?ssc04750/ssc:100522792%09red/ssc:100625946%09red/ssc:100516581%09red/ssc:100624934%09red/ssc:100514402%09red/ssc:397674%09red/ssc:100622955%09red/ssc:100737498%09red/ssc:100628318%09red/ssc:100155015%09red/ssc:100520687%09red/ssc:100152637%09red/ssc:100626904%09red/ssc:100523638%09red/ssc:100514498%09red/ssc:100523996%09red/ssc:100625423%09red/ssc:100514…
MAPK signaling pathway	KEGG PATHWAY	ssc04010	95	257	1.62	0.00331471	0.0700416	ssc:100523919:CACNG4|ssc:100158082:PPP3CC|ssc:100520164:MAP2K5|ssc:100152572:MAP3K20|ssc:100519006:DUSP9|ssc:100622769:MAP3K5|ssc:100521141:ARRB1|ssc:100514811:PLA2G4E|ssc:100156630:MAPK11|ssc:100626904:IL1R1|ssc:396610:MAPK8|ssc:100526136:NF1|ssc:100520418:MAP2K7|ssc:100511191:LOC110261012|ssc:100519779:CACNG6|ssc:100513491:MAP3K3|ssc:100513542:LOC100513542|ssc:100153986:CACNA2D3|ssc:100521736:M…	http://www.genome.jp/kegg-bin/show_pathway?ssc04010/ssc:100515363%09red/ssc:100126842%09red/ssc:100517574%09red/ssc:100153248%09red/ssc:100152572%09red/ssc:100518455%09red/ssc:100515286%09red/ssc:100624059%09red/ssc:100517077%09red/ssc:100624428%09red/ssc:100038019%09red/ssc:100520008%09red/ssc:100622217%09red/ssc:100511191%09red/ssc:100736973%09red/ssc:100523716%09red/ssc:100520100%09red/ssc:100…
Circadian entrainment	KEGG PATHWAY	ssc04713	45	102	1.93	0.00335816	0.0700416	ssc:100524886:GRIA4|ssc:100620568:C4H1orf226|ssc:100620994:ADCY7|ssc:100621431:LOC110255211|ssc:100511102:CACNA1S|ssc:100521797:GRIN2C|ssc:100154640:CACNA1I|ssc:397184:PRKCA|ssc:100621431:LOC100621431|ssc:100516546:GNB1|ssc:396856:LOC102157759|ssc:100516166:CAMK2B|ssc:100522792:PRKCB|ssc:100621275:GNG7|ssc:102167646:GNG5|ssc:396586:KCNJ3|ssc:100517503:ADCY2|ssc:396856:RYR2|ssc:100155015:ITPR2|ssc…	http://www.genome.jp/kegg-bin/show_pathway?ssc04713/ssc:100522792%09red/ssc:100520008%09red/ssc:100516581%09red/ssc:100624428%09red/ssc:100514402%09red/ssc:100516546%09red/ssc:397674%09red/ssc:100511102%09red/ssc:100622950%09red/ssc:100155015%09red/ssc:100624934%09red/ssc:100516976%09red/ssc:100620568%09red/ssc:100621275%09red/ssc:100625423%09red/ssc:100621431%09red/ssc:100154056%09red/ssc:396586…
Fc gamma R-mediated phagocytosis	KEGG PATHWAY	ssc04666	39	85	2.01	0.00361155	0.0703049	ssc:396902:MYO15B|ssc:100519210:SPHK1|ssc:100622955:PRKCD|ssc:100462718:INPP5E|ssc:396781:LOC100038328|ssc:100156359:LIMK2|ssc:396781:LOC102165485|ssc:102167387:PIP5K1B|ssc:397184:PRKCA|ssc:100512419:PLPP3|ssc:100134857:NCF1|ssc:396902:MYO10|ssc:100513609:GAB2|ssc:100151931:VAV2|ssc:100737105:VAV3|ssc:100626125:ASAP3|ssc:100628001:MARCKSL1|ssc:414900:PLD2|ssc:100515451:PLPP1|ssc:100513350:ASAP1|s…	http://www.genome.jp/kegg-bin/show_pathway?ssc04666/ssc:100522792%09red/ssc:100515451%09red/ssc:100152890%09red/ssc:100233191%09red/ssc:414900%09red/ssc:100737105%09red/ssc:100525363%09red/ssc:100622955%09red/ssc:396781%09red/ssc:100512419%09red/ssc:100628001%09red/ssc:100513609%09red/ssc:100512981%09red/ssc:100514498%09red/ssc:100621789%09red/ssc:100519210%09red/ssc:100626125%09red/ssc:100518131…
Wnt signaling pathway	KEGG PATHWAY	ssc04310	54	132	1.79	0.00495938	0.0905088	ssc:100523899:TCF7L1|ssc:100157209:PRICKLE1|ssc:397445:ROCK2|ssc:100153922:TCF7L2|ssc:100525170:DVL1|ssc:100525462:WNT6|ssc:100521810:CXXC4|ssc:100627056:WNT5B|ssc:100512949:WNT9A|ssc:100515777:LRP6|ssc:100627651:CTNNBIP1|ssc:100625784:FZD9|ssc:397184:PRKCA|ssc:100516166:CAMK2B|ssc:100516604:PPP3R1|ssc:100513306:SOST|ssc:100156029:GPC6|ssc:100156029:GPC4|ssc:100522792:PRKCB|ssc:100155489:INVS|ssc…	http://www.genome.jp/kegg-bin/show_pathway?ssc04310/ssc:100522831%09red/ssc:100523899%09red/ssc:100522792%09red/ssc:100512949%09red/ssc:100513655%09red/ssc:100520050%09red/ssc:100579172%09red/ssc:100516581%09red/ssc:100627056%09red/ssc:100515777%09red/ssc:100157791%09red/ssc:100154421%09red/ssc:100155713%09red/ssc:397674%09red/ssc:100153078%09red/ssc:100739710%09red/ssc:100525462%09red/ssc:100156…
Proteoglycans in cancer	KEGG PATHWAY	ssc05205	74	196	1.65	0.00584873	0.10046	ssc:100623732:VTN|ssc:574062:MAPK13|ssc:397445:ROCK2|ssc:100157983:HPSE2|ssc:397084:TGFB2|ssc:100627056:WNT5B|ssc:100518997:FLNC|ssc:100525150:CD44|ssc:100271932:LOC102167078|ssc:100625784:FZD9|ssc:654325:MMP9|ssc:397184:PRKCA|ssc:100516166:CAMK2B|ssc:100525462:WNT6|ssc:100170851:PTPN11|ssc:100157112:PDCD4|ssc:100525789:ERBB4|ssc:397454:LOC106505661|ssc:100153248:FGFR1|ssc:100626014:CAMK2A|ssc:10…	http://www.genome.jp/kegg-bin/show_pathway?ssc05205/ssc:100155929%09red/ssc:100522792%09red/ssc:100512949%09red/ssc:100513655%09red/ssc:100170851%09red/ssc:100512728%09red/ssc:100627056%09red/ssc:397190%09red/ssc:100512749%09red/ssc:100511026%09red/ssc:574062%09red/ssc:100192436%09red/ssc:100525505%09red/ssc:100153248%09red/ssc:397674%09red/ssc:100153078%09red/ssc:100739710%09red/ssc:100155015%09…
Huntington's disease	KEGG PATHWAY	ssc05016	72	195	1.62	0.0096741	0.151566	ssc:100155804:RCOR2|ssc:100157156:ATP5B|ssc:100157880:ATP5A1|ssc:100156016:DNAH1|ssc:100157442:NDUFA6|ssc:100156521:DNAL1|ssc:492822:COX5B|ssc:399685:COX7A1|ssc:100524798:DNAH6|ssc:100516581:PLCB4|ssc:100517196:SLC25A4|ssc:100511777:DNAH2|ssc:396633:BOK|ssc:396633:BAX|ssc:100522783:NDUFV1|ssc:100156478:DNAH8|ssc:100525860:CLTB|ssc:100524873:LOC100524873|ssc:100522775:NDUFB11|ssc:100522678:LOC1005…	http://www.genome.jp/kegg-bin/show_pathway?ssc05016/ssc:100522783%09red/ssc:100624095%09red/ssc:100516581%09red/ssc:100524873%09red/ssc:100158185%09red/ssc:100522678%09red/ssc:100626452%09red/ssc:100154817%09red/ssc:100621006%09red/ssc:399685%09red/ssc:100515635%09red/ssc:100521945%09red/ssc:100517196%09red/ssc:100155687%09red/ssc:100519335%09red/ssc:100511777%09red/ssc:100156016%09red/ssc:100170…
Insulin secretion	KEGG PATHWAY	ssc04911	37	86	1.88	0.00986215	0.151566	ssc:100511102:CACNA1C|ssc:100620994:ADCY7|ssc:397404:SLC2A1|ssc:100511102:CACNA1S|ssc:397184:PRKCA|ssc:100516166:CAMK2B|ssc:100624568:RIMS1|ssc:100624568:RIMS3|ssc:396856:LOC102157759|ssc:100511786:RAPGEF4|ssc:100522792:PRKCB|ssc:100154059:GCGR|ssc:100517503:ADCY2|ssc:396856:RYR2|ssc:100155015:ITPR2|ssc:100155015:ITPR1|ssc:100624934:ADCY1|ssc:100155015:ITPR3|ssc:100516663:CREB3L1|ssc:397449:CREB1…	http://www.genome.jp/kegg-bin/show_pathway?ssc04911/ssc:100522792%09red/ssc:100514745%09red/ssc:100519132%09red/ssc:100516581%09red/ssc:106510095%09red/ssc:100514402%09red/ssc:100624568%09red/ssc:397674%09red/ssc:100511102%09red/ssc:100519705%09red/ssc:100624934%09red/ssc:100625423%09red/ssc:100620994%09red/ssc:100158240%09red/ssc:100155015%09red/ssc:100516663%09red/ssc:100152679%09red/ssc:397184…
Aldosterone synthesis and secretion	KEGG PATHWAY	ssc04925	34	78	1.91	0.0112194	0.157032	ssc:100511102:CACNA1C|ssc:100620994:ADCY7|ssc:100520824:DAGLA|ssc:100737895:KCNK3|ssc:100511102:CACNA1S|ssc:100154640:CACNA1I|ssc:397184:PRKCA|ssc:100516166:CAMK2B|ssc:100522792:PRKCB|ssc:397018:SCARB1|ssc:100154923:ORAI1|ssc:100517503:ADCY2|ssc:100155015:ITPR3|ssc:100524932:PRKCE|ssc:100155015:ITPR1|ssc:100624934:ADCY1|ssc:100516663:CREB3L1|ssc:100155015:ITPR2|ssc:397449:CREB1|ssc:100625423:ADCY…	http://www.genome.jp/kegg-bin/show_pathway?ssc04925/ssc:100522792%09red/ssc:100514745%09red/ssc:100516581%09red/ssc:100514402%09red/ssc:100515635%09red/ssc:397674%09red/ssc:100511102%09red/ssc:100520824%09red/ssc:100155015%09red/ssc:100737895%09red/ssc:100624934%09red/ssc:100523181%09red/ssc:100625423%09red/ssc:397454%09red/ssc:100515364%09red/ssc:100516663%09red/ssc:100152679%09red/ssc:397184%09…
GABAergic synapse	KEGG PATHWAY	ssc04727	37	87	1.86	0.0112934	0.157032	ssc:100511102:CACNA1C|ssc:100620994:ADCY7|ssc:100623822:GABRB1|ssc:100621431:LOC110255211|ssc:100520008:GNG14|ssc:100516885:GABRA6|ssc:100621431:LOC100621431|ssc:100517063:GABRB2|ssc:100516546:GNB1|ssc:100516405:GABRG2|ssc:100516405:GABRG3|ssc:100525387:CACNA1B|ssc:100517063:GABRB3|ssc:100522792:PRKCB|ssc:100621275:GNG7|ssc:102167646:GNG5|ssc:100521161:PLCL1|ssc:100517503:ADCY2|ssc:100624934:ADCY…	http://www.genome.jp/kegg-bin/show_pathway?ssc04727/ssc:100522792%09red/ssc:100514745%09red/ssc:106504091%09red/ssc:100155970%09red/ssc:100624934%09red/ssc:100623822%09red/ssc:100514402%09red/ssc:100516546%09red/ssc:100511102%09red/ssc:100521161%09red/ssc:100156039%09red/ssc:100516976%09red/ssc:100621275%09red/ssc:100736934%09red/ssc:100625423%09red/ssc:100621431%09red/ssc:100525387%09red/ssc:100…
Ras signaling pathway	KEGG PATHWAY	ssc04014	82	232	1.55	0.0140972	0.187055	ssc:100157221:RASGRF1|ssc:100514711:PLA2G6|ssc:100520715:RIN1|ssc:100519054:KSR2|ssc:102167646:GNG5|ssc:414900:PLD2|ssc:100521736:MAPK10|ssc:396762:FGFR3|ssc:100518983:RAPGEF5|ssc:100515847:RGL1|ssc:100524161:PDGFD|ssc:100522873:EPHA2|ssc:100621789:PIK3CA|ssc:100156321:SHC2|ssc:733705:FOXO6|ssc:100520008:GNG14|ssc:100523862:RAB5C|ssc:100155720:FGF17|ssc:100622254:RALA|ssc:397184:PRKCA|ssc:1006214…	http://www.genome.jp/kegg-bin/show_pathway?ssc04014/ssc:100521638%09red/ssc:100520008%09red/ssc:100515363%09red/ssc:100126842%09red/ssc:100627019%09red/ssc:100170851%09red/ssc:100514711%09red/ssc:100513970%09red/ssc:100522792%09red/ssc:100511026%09red/ssc:414900%09red/ssc:100519054%09red/ssc:100514498%09red/ssc:100192436%09red/ssc:100525505%09red/ssc:100153248%09red/ssc:100522873%09red/ssc:100622…
Dopaminergic synapse	KEGG PATHWAY	ssc04728	48	123	1.71	0.0147338	0.187055	ssc:100524886:GRIA4|ssc:102167646:GNG5|ssc:100158082:PPP3CC|ssc:100621431:LOC110255211|ssc:100511102:CACNA1S|ssc:100622102:KIF5A|ssc:397184:PRKCA|ssc:100621431:LOC100621431|ssc:100516546:GNB1|ssc:100525387:CACNA1B|ssc:100516166:CAMK2B|ssc:100522792:PRKCB|ssc:100154056:CALM2|ssc:100621275:GNG7|ssc:396586:KCNJ3|ssc:100155015:ITPR3|ssc:100155015:ITPR2|ssc:100155015:ITPR1|ssc:574062:MAPK13|ssc:100516…	http://www.genome.jp/kegg-bin/show_pathway?ssc04728/ssc:100525387%09red/ssc:100522792%09red/ssc:100520008%09red/ssc:100516581%09red/ssc:100158082%09red/ssc:100515635%09red/ssc:100511102%09red/ssc:397674%09red/ssc:100622950%09red/ssc:100155015%09red/ssc:100626014%09red/ssc:100154950%09red/ssc:396603%09red/ssc:100516976%09red/ssc:100521736%09red/ssc:100621275%09red/ssc:102160080%09red/ssc:100626022…
Morphine addiction	KEGG PATHWAY	ssc05032	38	93	1.79	0.0165162	0.200947	ssc:100154378:PDE10A|ssc:100620994:ADCY7|ssc:100621431:LOC110255211|ssc:100520008:GNG14|ssc:100514527:PDE8A|ssc:100127143:PDE7A|ssc:100516885:GABRA6|ssc:100037970:PDE4C|ssc:100517063:GABRB2|ssc:100516546:GNB1|ssc:100516405:GABRG2|ssc:100516405:GABRG3|ssc:100525387:CACNA1B|ssc:100621431:LOC100621431|ssc:100522792:PRKCB|ssc:100621275:GNG7|ssc:102167646:GNG5|ssc:100517063:GABRB3|ssc:396586:KCNJ3|ssc…	http://www.genome.jp/kegg-bin/show_pathway?ssc05032/ssc:100037970%09red/ssc:100522792%09red/ssc:100520008%09red/ssc:106504091%09red/ssc:100155970%09red/ssc:100624934%09red/ssc:100623822%09red/ssc:100738835%09red/ssc:100519668%09red/ssc:100514402%09red/ssc:100516546%09red/ssc:100514527%09red/ssc:100516976%09red/ssc:100621275%09red/ssc:100625423%09red/ssc:100621431%09red/ssc:100525387%09red/ssc:396…
Long-term potentiation	KEGG PATHWAY	ssc04720	30	70	1.88	0.0194231	0.226862	ssc:100515286:RPS6KA2|ssc:100158082:PPP3CC|ssc:100521797:GRIN2C|ssc:100516581:PLCB4|ssc:397184:PRKCA|ssc:100516166:CAMK2B|ssc:100516604:PPP3R1|ssc:100522792:PRKCB|ssc:100626014:CAMK2A|ssc:100155015:ITPR3|ssc:100155015:ITPR2|ssc:100155015:ITPR1|ssc:100624934:ADCY1|ssc:100620989:RAPGEF3|ssc:100233191:MAP2K1|ssc:100736973:RAP1B|ssc:100626022:GRIN2B|ssc:100525505:MAP2K2|ssc:100625610:GRM5|ssc:1006229…	http://www.genome.jp/kegg-bin/show_pathway?ssc04720/ssc:100522792%09red/ssc:100515364%09red/ssc:100516581%09red/ssc:100158082%09red/ssc:100525505%09red/ssc:397674%09red/ssc:100622950%09red/ssc:100155015%09red/ssc:397454%09red/ssc:100515286%09red/ssc:100624934%09red/ssc:396603%09red/ssc:100626022%09red/ssc:100522294%09red/ssc:100514612%09red/ssc:100736973%09red/ssc:100521797%09red/ssc:100152679%09…
Sphingolipid signaling pathway	KEGG PATHWAY	ssc04071	44	114	1.69	0.0215741	0.240295	ssc:100622769:MAP3K5|ssc:100519210:SPHK1|ssc:100521736:MAPK10|ssc:100519280:SPTLC3|ssc:100739329:DEGS2|ssc:397184:PRKCA|ssc:396633:BOK|ssc:396633:BAX|ssc:100518796:SGMS2|ssc:100049703:BCL2|ssc:100513609:GAB2|ssc:100622165:ACER1|ssc:733619:ABCC1|ssc:100524832:SGPP2|ssc:414900:PLD2|ssc:100524932:PRKCE|ssc:574062:MAPK13|ssc:100156737:CERS2|ssc:100152265:CERS3|ssc:397445:ROCK2|ssc:100518980:SMPD1|ssc…	http://www.genome.jp/kegg-bin/show_pathway?ssc04071/ssc:100153039%09red/ssc:100522792%09red/ssc:100516581%09red/ssc:414900%09red/ssc:100126279%09red/ssc:100525505%09red/ssc:100524832%09red/ssc:100152265%09red/ssc:100519210%09red/ssc:100511551%09red/ssc:100513609%09red/ssc:100521736%09red/ssc:100514498%09red/ssc:102160080%09red/ssc:100518980%09red/ssc:100533200%09red/ssc:100621789%09red/ssc:100739…
Long-term depression	KEGG PATHWAY	ssc04730	27	62	1.91	0.022219	0.240295	ssc:396718:RYR1|ssc:397184:PRKCA|ssc:100516747:GRID2|ssc:100525387:CACNA1B|ssc:100522792:PRKCB|ssc:100511608:PPP1R17|ssc:100155015:ITPR3|ssc:100155015:ITPR2|ssc:100155015:ITPR1|ssc:100514811:PLA2G4E|ssc:100519996:GRIA3|ssc:100525156:GNA12|ssc:100233191:MAP2K1|ssc:100525505:MAP2K2|ssc:100625610:GRM5|ssc:100520687:PLA2G4A|ssc:100622950:GRIA1|ssc:100625610:GRM1|ssc:100152679:PLCB1|ssc:100516581:PLCB…	http://www.genome.jp/kegg-bin/show_pathway?ssc04730/ssc:100522792%09red/ssc:100516581%09red/ssc:100152890%09red/ssc:100525505%09red/ssc:100622950%09red/ssc:100155015%09red/ssc:100520687%09red/ssc:397184%09red/ssc:100516976%09red/ssc:100525387%09red/ssc:100625610%09red/ssc:100514612%09red/ssc:100152679%09red/ssc:100522824%09red/ssc:100516747%09red/ssc:100519996%09red/ssc:100233191%09red/ssc:100525…
Vascular smooth muscle contraction	KEGG PATHWAY	ssc04270	46	121	1.66	0.0231367	0.241282	ssc:100514711:PLA2G6|ssc:100620994:ADCY7|ssc:100524288:MYLK3|ssc:100622955:PRKCD|ssc:100511102:CACNA1S|ssc:100520667:ACTG2|ssc:397184:PRKCA|ssc:100514108:PLA2G2E|ssc:397401:RAMP1|ssc:100524227:LSP1|ssc:100152637:PRKCH|ssc:100522792:PRKCB|ssc:100525832:PPP1R27|ssc:100517503:ADCY2|ssc:100155015:ITPR3|ssc:100524932:PRKCE|ssc:100155015:ITPR1|ssc:100624934:ADCY1|ssc:100514811:PLA2G4E|ssc:397445:ROCK2|…	http://www.genome.jp/kegg-bin/show_pathway?ssc04270/ssc:100522792%09red/ssc:100514745%09red/ssc:100157291%09red/ssc:100155970%09red/ssc:100516581%09red/ssc:397190%09red/ssc:100520667%09red/ssc:100525832%09red/ssc:100514402%09red/ssc:100525505%09red/ssc:100511102%09red/ssc:100622955%09red/ssc:100155015%09red/ssc:100520687%09red/ssc:100152637%09red/ssc:552898%09red/ssc:100625423%09red/ssc:100514711…
Serotonergic synapse	KEGG PATHWAY	ssc04726	43	112	1.68	0.0243666	0.245347	ssc:100511102:CACNA1C|ssc:397541:PTGS1|ssc:102167646:GNG5|ssc:100623822:GABRB1|ssc:100621431:LOC110255211|ssc:100625976:HTR3B|ssc:100511102:CACNA1S|ssc:100517063:GABRB2|ssc:100621431:LOC100621431|ssc:397184:PRKCA|ssc:100516546:GNB1|ssc:397454:LOC106505661|ssc:100525387:CACNA1B|ssc:100517063:GABRB3|ssc:100522792:PRKCB|ssc:100621275:GNG7|ssc:100620614:ALOX12|ssc:396586:KCNJ3|ssc:100155015:ITPR3|ssc…	http://www.genome.jp/kegg-bin/show_pathway?ssc04726/ssc:100522792%09red/ssc:100514745%09red/ssc:100154950%09red/ssc:100623822%09red/ssc:100516546%09red/ssc:100511102%09red/ssc:100156205%09red/ssc:100519705%09red/ssc:100520687%09red/ssc:100516581%09red/ssc:100516976%09red/ssc:397244%09red/ssc:100621275%09red/ssc:100621431%09red/ssc:100525387%09red/ssc:396586%09red/ssc:397454%09red/ssc:100514612%09…
Neurotrophin signaling pathway	KEGG PATHWAY	ssc04722	46	123	1.64	0.0282304	0.274776	ssc:100518131:PIK3CD|ssc:100515286:RPS6KA2|ssc:100622769:MAP3K5|ssc:100521736:MAPK10|ssc:100622955:PRKCD|ssc:100520164:MAP2K5|ssc:100153486:NFKBIE|ssc:100736973:RAP1B|ssc:106505672:IRAK2|ssc:100170851:PTPN11|ssc:396633:BOK|ssc:396633:BAX|ssc:100516166:CAMK2B|ssc:100049703:BCL2|ssc:100626014:CAMK2A|ssc:397674:CAMK2D|ssc:100512686:IRS2|ssc:100738968:NGF|ssc:100192436:GRB2|ssc:397511:NTRK2|ssc:10052…	http://www.genome.jp/kegg-bin/show_pathway?ssc04722/ssc:100515364%09red/ssc:100170851%09red/ssc:100511026%09red/ssc:100624428%09red/ssc:574062%09red/ssc:100192436%09red/ssc:100520418%09red/ssc:397674%09red/ssc:100622955%09red/ssc:100156321%09red/ssc:100511735%09red/ssc:100515286%09red/ssc:100622769%09red/ssc:397511%09red/ssc:100519708%09red/ssc:100521986%09red/ssc:100514498%09red/ssc:106505672%09…
ErbB signaling pathway	KEGG PATHWAY	ssc04012	35	89	1.72	0.0307803	0.281116	ssc:100627019:ABL2|ssc:100625643:NRG2|ssc:397184:PRKCA|ssc:100516166:CAMK2B|ssc:100525789:ERBB4|ssc:100522792:PRKCB|ssc:397674:CAMK2D|ssc:100152316:PAK5|ssc:100158106:NRG3|ssc:100620584:NRG1|ssc:100192436:GRB2|ssc:397070:EGFR|ssc:396610:MAPK8|ssc:100505411:BTC|ssc:100233191:MAP2K1|ssc:100514498:PIK3R1|ssc:100525766:PAK1|ssc:100525505:MAP2K2|ssc:100525766:PAK3|ssc:100520418:MAP2K7|ssc:100520100:MA…	http://www.genome.jp/kegg-bin/show_pathway?ssc04012/ssc:100522792%09red/ssc:100627019%09red/ssc:100511026%09red/ssc:100520100%09red/ssc:100525363%09red/ssc:100192436%09red/ssc:100520418%09red/ssc:397674%09red/ssc:100156321%09red/ssc:100627936%09red/ssc:100625643%09red/ssc:100153981%09red/ssc:100620584%09red/ssc:100514498%09red/ssc:100621789%09red/ssc:100518131%09red/ssc:100514612%09red/ssc:100505…
Pathways in cancer	KEGG PATHWAY	ssc05200	127	397	1.4	0.032058	0.281116	ssc:100523899:TCF7L1|ssc:102167646:GNG5|ssc:100621431:LOC110255211|ssc:100523778:CTNNA1|ssc:100523778:CTNNA2|ssc:100514975:LAMC2|ssc:396633:BAX|ssc:100621275:GNG7|ssc:100525462:WNT6|ssc:100048953:CDH3|ssc:396610:MAPK8|ssc:100157219:ARNT2|ssc:100157291:ARHGEF11|ssc:100514785:LAMC1|ssc:100521736:MAPK10|ssc:100625589:LAMA1|ssc:100627504:PTCH1|ssc:100739496:LAMC3|ssc:654405:GNAQ|ssc:100155970:ADCY5|s…	http://www.genome.jp/kegg-bin/show_pathway?ssc05200/ssc:100153974%09red/ssc:100523899%09red/ssc:100521638%09red/ssc:100155896%09red/ssc:100513655%09red/ssc:100126842%09red/ssc:100620724%09red/ssc:100514402%09red/ssc:100516546%09red/ssc:100153248%09red/ssc:100627476%09red/ssc:100038019%09red/ssc:100625290%09red/ssc:100520008%09red/ssc:100621431%09red/ssc:100621789%09red/ssc:100525120%09red/ssc:100…
cAMP signaling pathway	KEGG PATHWAY	ssc04024	72	210	1.5	0.0326912	0.281116	ssc:100524886:GRIA4|ssc:100625423:ADCY9|ssc:414900:PLD2|ssc:100521736:MAPK10|ssc:100515364:CAMK4|ssc:100521609:P2RY8|ssc:100627935:CNGB1|ssc:100156534:HCN4|ssc:100511102:CACNA1S|ssc:100521797:GRIN2C|ssc:397190:PPP1R12A|ssc:100620994:ADCY7|ssc:100516166:CAMK2B|ssc:100620989:RAPGEF3|ssc:100153359:ABCC4|ssc:100511786:RAPGEF4|ssc:100511744:ARAP3|ssc:100154923:ORAI1|ssc:100151931:VAV2|ssc:100156534:HC…	http://www.genome.jp/kegg-bin/show_pathway?ssc04024/ssc:100736973%09red/ssc:100514745%09red/ssc:106504091%09red/ssc:100624934%09red/ssc:100153054%09red/ssc:397190%09red/ssc:100233191%09red/ssc:397318%09red/ssc:100737105%09red/ssc:106510095%09red/ssc:100514402%09red/ssc:100515635%09red/ssc:100525505%09red/ssc:397674%09red/ssc:100037970%09red/ssc:100620994%09red/ssc:100515364%09red/ssc:100622950%09…
Gastric acid secretion	KEGG PATHWAY	ssc04971	30	74	1.77	0.0327327	0.281116	ssc:100620994:ADCY7|ssc:100519442:KCNJ16|ssc:397184:PRKCA|ssc:100516166:CAMK2B|ssc:100522792:PRKCB|ssc:106510095:ATP1B1|ssc:100154873:CA7|ssc:100517503:ADCY2|ssc:100155015:ITPR3|ssc:100155015:ITPR2|ssc:100155015:ITPR1|ssc:100624934:ADCY1|ssc:100155276:KCNK10|ssc:100625423:ADCY9|ssc:100626316:SLC26A7|ssc:654405:GNAQ|ssc:100627780:KCNJ10|ssc:397674:CAMK2D|ssc:100625720:HRH2|ssc:100514402:ADCY3|ssc:…	http://www.genome.jp/kegg-bin/show_pathway?ssc04971/ssc:100522792%09red/ssc:100154873%09red/ssc:100627780%09red/ssc:100516581%09red/ssc:106510095%09red/ssc:100626316%09red/ssc:100514402%09red/ssc:397674%09red/ssc:100155015%09red/ssc:100625720%09red/ssc:100624934%09red/ssc:397458%09red/ssc:100625423%09red/ssc:100155276%09red/ssc:397454%09red/ssc:100152679%09red/ssc:397184%09red/ssc:100517503%09red…
Fc epsilon RI signaling pathway	KEGG PATHWAY	ssc04664	27	66	1.79	0.0381528	0.318304	ssc:100521736:MAPK10|ssc:396781:LOC100038328|ssc:100625946:MAP2K6|ssc:397184:PRKCA|ssc:100511843:LCP2|ssc:100513609:GAB2|ssc:100151931:VAV2|ssc:574062:MAPK13|ssc:100192436:GRB2|ssc:100156630:MAPK11|ssc:396610:MAPK8|ssc:100233191:MAP2K1|ssc:100514498:PIK3R1|ssc:396781:LOC102165485|ssc:100525505:MAP2K2|ssc:100520418:MAP2K7|ssc:100520100:MAP2K4|ssc:100192445:PDPK1|ssc:100514811:PLA2G4E|ssc:100520687…	http://www.genome.jp/kegg-bin/show_pathway?ssc04664/ssc:100625946%09red/ssc:100152890%09red/ssc:100737105%09red/ssc:100520100%09red/ssc:100192436%09red/ssc:100525505%09red/ssc:396781%09red/ssc:100520687%09red/ssc:100513609%09red/ssc:100514498%09red/ssc:100511843%09red/ssc:100621789%09red/ssc:100233191%09red/ssc:574062%09red/ssc:397184%09red/ssc:100520418%09red/ssc:100521736%09red/ssc:100192445%09…
Adrenergic signaling in cardiomyocytes	KEGG PATHWAY	ssc04261	51	145	1.54	0.0470515	0.371427	ssc:100511102:CACNA1C|ssc:100523919:CACNG4|ssc:100524101:CACNB2|ssc:100152567:SCN5A|ssc:100511937:LOC100511937|ssc:100511102:CACNA1S|ssc:397184:PRKCA|ssc:100516166:CAMK2B|ssc:100620989:RAPGEF3|ssc:396856:LOC102157759|ssc:100511786:RAPGEF4|ssc:100049703:BCL2|ssc:100154056:CALM2|ssc:100514745:CACNA1F|ssc:100620994:ADCY7|ssc:552898:ADRA1D|ssc:100517503:ADCY2|ssc:396856:RYR2|ssc:100525250:CACNG5|ssc:…	http://www.genome.jp/kegg-bin/show_pathway?ssc04261/ssc:100516663%09red/ssc:100514745%09red/ssc:100516581%09red/ssc:100517557%09red/ssc:574062%09red/ssc:100515635%09red/ssc:100511102%09red/ssc:397674%09red/ssc:100512654%09red/ssc:100523919%09red/ssc:100511786%09red/ssc:733701%09red/ssc:100624934%09red/ssc:100624428%09red/ssc:100153986%09red/ssc:397458%09red/ssc:100514498%09red/ssc:397449%09red/ss…
cGMP-PKG signaling pathway	KEGG PATHWAY	ssc04022	59	172	1.5	0.0486285	0.371427	ssc:403155:SLC25A6|ssc:100511102:CACNA1C|ssc:100620994:ADCY7|ssc:100158082:PPP3CC|ssc:100627935:CNGB1|ssc:100511102:CACNA1S|ssc:100516581:PLCB4|ssc:100517196:SLC25A4|ssc:100525156:GNA12|ssc:100516604:PPP3R1|ssc:606753:TMIGD3|ssc:100510956:GTF2IRD1|ssc:397616:PDE5A|ssc:100624934:ADCY1|ssc:106510095:ATP1B1|ssc:100514745:CACNA1F|ssc:397190:PPP1R12A|ssc:100524288:MYLK3|ssc:100517503:ADCY2|ssc:1005126…	http://www.genome.jp/kegg-bin/show_pathway?ssc04022/ssc:100514402%09red/ssc:100514745%09red/ssc:100516581%09red/ssc:397190%09red/ssc:100158185%09red/ssc:100511102%09red/ssc:100515824%09red/ssc:100158082%09red/ssc:100515635%09red/ssc:100525505%09red/ssc:100152101%09red/ssc:100620994%09red/ssc:100512686%09red/ssc:397616%09red/ssc:100155015%09red/ssc:100627935%09red/ssc:733701%09red/ssc:100624934%09…
Hippo signaling pathway -multiple species	KEGG PATHWAY	ssc04392	14	29	2.11	0.0492924	0.371427	ssc:100738579:LIMD1|ssc:100514201:FRMD1|ssc:100623166:DCHS1|ssc:100517174:MOB1B|ssc:100157790:FRMD6|ssc:100520699:NF2|ssc:102159412:LOC106504728|ssc:100525766:PAK1|ssc:100525766:PAK3|ssc:100524741:STK4|ssc:100524741:STK3|ssc:100626442:DCHS2|ssc:100622418:YAP1|ssc:100522573:WWTR1	http://www.genome.jp/kegg-bin/show_pathway?ssc04392/ssc:102159412%09red/ssc:100520699%09red/ssc:100623166%09red/ssc:100524741%09red/ssc:100514201%09red/ssc:100622418%09red/ssc:100525766%09red/ssc:100626442%09red/ssc:100157790%09red/ssc:100738579%09red/ssc:100522573%09red/ssc:100517174%09red

## Sheet: ESRRB_motif_gene
TF(family)	Motif	Peak_IDs	Genes
Lhx1(Homeobox)	Lhx1(Homeobox)/EmbryoCarcinoma-Lhx1-ChIP-Seq(GSE70957)/Homer	ESRRB_peak_3673|ESRRB_peak_4310|ESRRB_peak_17329|ESRRB_peak_7785|ESRRB_peak_7999|ESRRB_peak_13978|ESRRB_peak_12816|ESRRB_peak_13437|ESRRB_peak_6982|ESRRB_peak_1351|ESRRB_peak_8491|ESRRB_peak_803|ESRRB_peak_12379|ESRRB_peak_12991|ESRRB_peak_16161|ESRRB_peak_13545|ESRRB_peak_6121|ESRRB_peak_8546|ESRRB_peak_16270|ESRRB_peak_4688|ESRRB_peak_6961|ESRRB_peak_3601|ESRRB_peak_3044|ESRRB_peak_4784|ESRRB_p…
7174|ESRRB_peak_12927|ESRRB_peak_11266|ESRRB_peak_16150|ESRRB_peak_15614|ESRRB_peak_9129|ESRRB_peak_19429|ESRRB_peak_18962|ESRRB_peak_17829|ESRRB_peak_14384|ESRRB_peak_6548|ESRRB_peak_15829|ESRRB_peak_16875|ESRRB_peak_11716|ESRRB_peak_1321|ESRRB_peak_3025|ESRRB_peak_235|ESRRB_peak_2338|ESRRB_peak_10869|ESRRB_peak_18741|ESRRB_peak_8432|ESRRB_peak_12434|ESRRB_peak_16411|ESRRB_peak_9144|ESRRB_peak_1…	LITAF|SLC30A3|PDZD2|MYOM1|LOC106507649|TRNT1|MGAT5B|LOC110256106|TSHZ3|PTPRD|ATXN1|SEMA6D|PCDH9|MAP3K3|ADAM12|LOC110256131|DERA|RIPOR2|UBXN4|LOC110260221|LOC106510507|COQ7|FBN2|TRPS1|LOC110261133|TNFRSF19|PCDH19|LOC102161020|TMC6|LOC110255744|LSG1|ZNF608|TMEFF1|NEGR1|LOC106507571|LOC110256781|RELN|ACADL|GRAP|AKAP7|DPY19L1|ASIC2|LOC102158888|CUBN|SULF2|MEDAG|IFT57|CATIP|FAM172A|VAV2|CNNM2|TMEM135|…
Maz(Zf)	23-GGGGGGGG,BestGuess:Maz(Zf)/HepG2-Maz-ChIP-Seq(GSE31477)/Homer(0.975)	ESRRB_peak_6145|ESRRB_peak_3404|ESRRB_peak_19407|ESRRB_peak_4446|ESRRB_peak_12994|ESRRB_peak_16983|ESRRB_peak_9621|ESRRB_peak_3076|ESRRB_peak_17329|ESRRB_peak_3261|ESRRB_peak_19270|ESRRB_peak_17229|ESRRB_peak_15923|ESRRB_peak_12816|ESRRB_peak_16026|ESRRB_peak_13437|ESRRB_peak_6982|ESRRB_peak_4076|ESRRB_peak_18601|ESRRB_peak_18286|ESRRB_peak_14299|ESRRB_peak_13793|ESRRB_peak_3932|ESRRB_peak_11842|…
_15025|ESRRB_peak_18767|ESRRB_peak_9483|ESRRB_peak_8059|ESRRB_peak_9075|ESRRB_peak_1369|ESRRB_peak_9537|ESRRB_peak_5647|ESRRB_peak_1094|ESRRB_peak_14486|ESRRB_peak_6557|ESRRB_peak_13711|ESRRB_peak_7222|ESRRB_peak_3399|ESRRB_peak_5782|ESRRB_peak_6757|ESRRB_peak_2607|ESRRB_peak_6412|ESRRB_peak_13504|ESRRB_peak_6923|ESRRB_peak_18269|ESRRB_peak_15483|ESRRB_peak_18985|ESRRB_peak_15336|ESRRB_peak_13404…
_peak_1653|ESRRB_peak_5593|ESRRB_peak_14181|ESRRB_peak_15558|ESRRB_peak_1922|ESRRB_peak_13086|ESRRB_peak_15903|ESRRB_peak_14884|ESRRB_peak_10063|ESRRB_peak_18981|ESRRB_peak_6083|ESRRB_peak_3435|ESRRB_peak_480|ESRRB_peak_1750|ESRRB_peak_4345|ESRRB_peak_15531|ESRRB_peak_8101|ESRRB_peak_18899|ESRRB_peak_2611|ESRRB_peak_890|ESRRB_peak_13901|ESRRB_peak_14021|ESRRB_peak_2509|ESRRB_peak_2014|ESRRB_peak_…	GPRC5D|ACHE|TRIM27|LOC106509907|LOC110256165|PTPRN|LDB2|JADE2|PDZD2|CSF1R|LOC110257796|D2HGDH|SLIT1|MGAT5B|DUSP5|LOC110256106|TSHZ3|LOC106508312|KIAA1549|B4GALT5|MECOM|LOC106505607|TCF7L1|SLC39A12|ADAM12|LOC100512907|ASPRV1|MYT1|LOC106505840|RAPGEF3|DDA1|LRRN2|LONRF3|LFNG|PTPRE|LOC106506838|ARHGEF37|CDH22|SHC4|KLF9|LOC100621431|TTLL10|CASP2|GREB1L|DAAM2|TGM1|LOC110260221|LOC106510507|GAS6|FBN2|LM…
2A|LOC110256390|TECPR2|SNTG1|IL17RC|GMDS|CARD14|EMSY|ARHGAP26|DDC|TNFRSF8|CAMK2A|LOC106508233|SPECC1|DNAI2|LOC106505771|NDUFS4|LOC106509892|PITPNM3|CEP112|MMP15|POU6F1|MYBPC2|CNNM2|TENM4|ADAMTSL4|ADAMTSL2|CTIF|SLC39A11|AIPL1|RELL1|CACNA2D4|ARHGAP24|ARHGEF10L|RAB11FIP4|RUNX1T1|KCTD20|LOC102162214|ARHGEF17|LOC100524475|PLXNA2|LOC106507125|RERE|LOC110260790|DCAF5|LOC106508008|ZMIZ1|DDX59|SPTLC2|ARHG…
PPARE(NR),DR1	PPARE(NR),DR1/3T3L1-Pparg-ChIP-Seq(GSE13511)/Homer	ESRRB_peak_16070|ESRRB_peak_12994|ESRRB_peak_16983|ESRRB_peak_4310|ESRRB_peak_9621|ESRRB_peak_5492|ESRRB_peak_17329|ESRRB_peak_3261|ESRRB_peak_11258|ESRRB_peak_12816|ESRRB_peak_16026|ESRRB_peak_4076|ESRRB_peak_18601|ESRRB_peak_1351|ESRRB_peak_15055|ESRRB_peak_13793|ESRRB_peak_14688|ESRRB_peak_11842|ESRRB_peak_4569|ESRRB_peak_10902|ESRRB_peak_8534|ESRRB_peak_5205|ESRRB_peak_18471|ESRRB_peak_18010|…
827|ESRRB_peak_19480|ESRRB_peak_12903|ESRRB_peak_9624|ESRRB_peak_10888|ESRRB_peak_16876|ESRRB_peak_3750|ESRRB_peak_6266|ESRRB_peak_13144|ESRRB_peak_15644|ESRRB_peak_4506|ESRRB_peak_14245|ESRRB_peak_14414|ESRRB_peak_11657|ESRRB_peak_672|ESRRB_peak_12099|ESRRB_peak_7130|ESRRB_peak_8473|ESRRB_peak_10990|ESRRB_peak_12696|ESRRB_peak_13570|ESRRB_peak_595|ESRRB_peak_14102|ESRRB_peak_2757|ESRRB_peak_6036…	HSPA12A|LOC110256165|PTPRN|SLC30A3|LDB2|ABCA4|PDZD2|CSF1R|BRINP2|MGAT5B|DUSP5|LOC106508312|KIAA1549|PTPRD|LOXL2|LOC106505607|CRYBG3|SLC39A12|LOC110260064|LOC110255461|LOC100512907|CFAP45|MYT1|MRPS26|RAPGEF3|LOC110256131|SLIT3|CREB5|PLBD2|CDH22|AKAP6|LOC106506224|EPB41L1|GPR107|PLEKHG7|SHC4|C14H12orf49|TTLL10|CASP2|LOC106510507|LMTK3|LOC102168138|THSD4|LOC110260723|LOC110261133|CLSTN2|GTF2IRD1|NR3…
PHA-4(Forkhead)	PHA-4(Forkhead)/cElegans-Embryos-PHA4-ChIP-Seq(modEncode)/Homer	ESRRB_peak_3404|ESRRB_peak_4446|ESRRB_peak_3673|ESRRB_peak_16070|ESRRB_peak_3126|ESRRB_peak_7961|ESRRB_peak_848|ESRRB_peak_3721|ESRRB_peak_9621|ESRRB_peak_17329|ESRRB_peak_7785|ESRRB_peak_19312|ESRRB_peak_3261|ESRRB_peak_7999|ESRRB_peak_15923|ESRRB_peak_12816|ESRRB_peak_6523|ESRRB_peak_6982|ESRRB_peak_1351|ESRRB_peak_14426|ESRRB_peak_13993|ESRRB_peak_15055|ESRRB_peak_13793|ESRRB_peak_8491|ESRRB_p…
ak_8585|ESRRB_peak_7675|ESRRB_peak_9772|ESRRB_peak_17881|ESRRB_peak_16652|ESRRB_peak_11047|ESRRB_peak_10384|ESRRB_peak_15794|ESRRB_peak_17920|ESRRB_peak_1819|ESRRB_peak_13531|ESRRB_peak_11517|ESRRB_peak_6814|ESRRB_peak_16568|ESRRB_peak_15769|ESRRB_peak_10180|ESRRB_peak_7462|ESRRB_peak_11774|ESRRB_peak_13187|ESRRB_peak_15128|ESRRB_peak_16108|ESRRB_peak_14888|ESRRB_peak_3141|ESRRB_peak_13819|ESRRB_…
k_5066|ESRRB_peak_15693|ESRRB_peak_15583|ESRRB_peak_10844|ESRRB_peak_16540|ESRRB_peak_10136|ESRRB_peak_9295|ESRRB_peak_18655|ESRRB_peak_16743|ESRRB_peak_8462|ESRRB_peak_8528|ESRRB_peak_5489|ESRRB_peak_3884|ESRRB_peak_9544|ESRRB_peak_2326|ESRRB_peak_1626|ESRRB_peak_10237|ESRRB_peak_2921|ESRRB_peak_2804|ESRRB_peak_10843|ESRRB_peak_4694|ESRRB_peak_4682|ESRRB_peak_4980|ESRRB_peak_13068|ESRRB_peak_165…	ACHE|LOC106509907|LITAF|HSPA12A|CXXC5|ADGRL2|MEIS2|PPL|LDB2|PDZD2|MYOM1|GRIA3|CSF1R|LOC106507649|SLIT1|MGAT5B|LIN7A|TSHZ3|PTPRD|ST6GAL1|ITPR1|LOXL2|LOC106505607|ATXN1|LOC106507930|PAK5|MAST2|CRYBG3|SLC39A12|LOC110260064|LOC110255461|MAP3K3|LOC100512907|UTP20|CFAP45|MINOS1|MRPS26|LOC110257429|LOC110256131|SLIT3|LRRN2|CREB5|NRG1|PTPRE|KIAA1257|PLBD2|AKAP6|TPK1|SMYD3|SYT17|GPR107|PLEKHG7|LOC10062143…
10257366|ATP5F1|LOC110255209|LOC102159340|GPC6|ACTN1|NHSL1|SYNPR|GSR|LOC110258241|PLXNA2|DMBX1|NDFIP2|CPA2|EPHA2|MARK1|EFHC2|LOC106505633|LOC106504440|DAB2IP|MXRA7|LOC106506169|FCRL5|LOC110255421|SPATA13|ERP44|COL18A1|DIAPH3|RAB11B|CLSTN2|INPP5A|PABPN1|LOC110260405|GLG1|SLC25A3|LOC110256901|TCF4|ARMC3|SYT1|USP11|LOC110262140|LOC100522921|NETO1|CCDC80|KCNQ1|ATP6V1C2|POLR1A|LOC110256984|C14H12orf49…
Pit1(Homeobox)	22-GTCTATGCAGCC,BestGuess:Pit1(Homeobox)/GCrat-Pit1-ChIP-Seq(GSE58009)/Homer(0.642)	ESRRB_peak_8560|ESRRB_peak_6662|ESRRB_peak_724|ESRRB_peak_2073|ESRRB_peak_8527|ESRRB_peak_10551|ESRRB_peak_3326|ESRRB_peak_7062|ESRRB_peak_12089|ESRRB_peak_5312|ESRRB_peak_12029|ESRRB_peak_2707|ESRRB_peak_12096|ESRRB_peak_7190|ESRRB_peak_9327|ESRRB_peak_16288|ESRRB_peak_12893|ESRRB_peak_1158|ESRRB_peak_3401|ESRRB_peak_12478|ESRRB_peak_6691|ESRRB_peak_13144|ESRRB_peak_13570|ESRRB_peak_9328|ESRRB_p…	LOC110261670|CMIP|LOC102158936|MACROD1|CDKAL1|DLG2|ELFN1|ATP5SL|TNFRSF19|LOC106510184|FBXO18|RASGEF1C|SPATA13|TTYH1|NRXN3|NCKAP5|SDK2|THSD4|ZAN|GPC5|ZNRF1|COL1A1|KCNJ12|NRXN3|LOC106509594|LOC102159820|MASP2|NRP2|CRYBG3|LOC110260826|CLCN1|LRRC49|ST3GAL6|SLC8A1|LOC100514807|SHROOM4|TCP11|LOC106506927|TRPM3|CSMD1
SeqBias: A	SeqBias: A/T bias	ESRRB_peak_14122|ESRRB_peak_6145|ESRRB_peak_3404|ESRRB_peak_19407|ESRRB_peak_4446|ESRRB_peak_4303|ESRRB_peak_3673|ESRRB_peak_16070|ESRRB_peak_18491|ESRRB_peak_15014|ESRRB_peak_7961|ESRRB_peak_848|ESRRB_peak_3721|ESRRB_peak_6234|ESRRB_peak_12994|ESRRB_peak_4310|ESRRB_peak_9621|ESRRB_peak_3076|ESRRB_peak_17329|ESRRB_peak_1390|ESRRB_peak_7785|ESRRB_peak_19312|ESRRB_peak_3261|ESRRB_peak_7999|ESRRB_pe…
65|ESRRB_peak_14556|ESRRB_peak_13598|ESRRB_peak_13368|ESRRB_peak_9092|ESRRB_peak_4079|ESRRB_peak_6705|ESRRB_peak_16539|ESRRB_peak_12882|ESRRB_peak_2749|ESRRB_peak_1368|ESRRB_peak_13177|ESRRB_peak_14732|ESRRB_peak_208|ESRRB_peak_11605|ESRRB_peak_5420|ESRRB_peak_2490|ESRRB_peak_16407|ESRRB_peak_4551|ESRRB_peak_15406|ESRRB_peak_19171|ESRRB_peak_1330|ESRRB_peak_17414|ESRRB_peak_19592|ESRRB_peak_19324…
8|ESRRB_peak_14356|ESRRB_peak_6655|ESRRB_peak_5185|ESRRB_peak_14573|ESRRB_peak_16456|ESRRB_peak_16771|ESRRB_peak_7823|ESRRB_peak_3354|ESRRB_peak_11680|ESRRB_peak_14097|ESRRB_peak_14886|ESRRB_peak_18683|ESRRB_peak_12937|ESRRB_peak_736|ESRRB_peak_15023|ESRRB_peak_13223|ESRRB_peak_2374|ESRRB_peak_16739|ESRRB_peak_16361|ESRRB_peak_1587|ESRRB_peak_6600|ESRRB_peak_17561|ESRRB_peak_12424|ESRRB_peak_4996…
216|ESRRB_peak_13826|ESRRB_peak_13690|ESRRB_peak_13810|ESRRB_peak_15783|ESRRB_peak_15645|ESRRB_peak_15689|ESRRB_peak_5362|ESRRB_peak_602|ESRRB_peak_5253|ESRRB_peak_19607|ESRRB_peak_15158|ESRRB_peak_18238|ESRRB_peak_8261|ESRRB_peak_9332|ESRRB_peak_15968|ESRRB_peak_6707|ESRRB_peak_14747|ESRRB_peak_3807|ESRRB_peak_4573|ESRRB_peak_15551|ESRRB_peak_9892|ESRRB_peak_6138|ESRRB_peak_13907|ESRRB_peak_3762…
44|ESRRB_peak_5898|ESRRB_peak_5163|ESRRB_peak_1561|ESRRB_peak_4075|ESRRB_peak_10220|ESRRB_peak_19530|ESRRB_peak_10138|ESRRB_peak_18976|ESRRB_peak_1941|ESRRB_peak_1429|ESRRB_peak_18670|ESRRB_peak_11254|ESRRB_peak_15671|ESRRB_peak_7175|ESRRB_peak_3983|ESRRB_peak_17201|ESRRB_peak_19502|ESRRB_peak_8458|ESRRB_peak_9003|ESRRB_peak_11034|ESRRB_peak_684|ESRRB_peak_9559|ESRRB_peak_14115|ESRRB_peak_3028|ES…	KY|GPRC5D|ACHE|TRIM27|LOC106509907|BABAM2|LITAF|HSPA12A|DNAJB6|LOC102164739|ADGRL2|MEIS2|PPL|TSPAN11|LOC110256165|SLC30A3|LDB2|JADE2|PDZD2|APBA1|MYOM1|GRIA3|CSF1R|LOC106507649|LOC110257796|COL6A6|TRNT1|BRINP2|MGAT5B|LIN7A|DUSP5|LOC110256106|TSHZ3|LOC106508312|KIAA1549|B4GALT5|MECOM|PTPRD|ST6GAL1|ITPR1|LOXL2|LOC106505607|ATXN1|LOC106507930|TCF7L1|PAK5|HIVEP1|SEMA6D|MAST2|CRYBG3|SLC39A12|GAREM1|LOC…
C110261575|LOC110255854|XYLT1|SPATA13|LOC106505250|SIL1|CYGB|PDE4D|PKHD1|THSD4|LOC106508944|SLC8A1|ARHGEF26|HMG20A|RAB10|DLG2|SRRM3|EML6|LOC100155967|CACNA1C|LOC110261185|LOC110256390|ST6GALNAC3|PKP2|SPSB4|HIST1H3E|AOAH|FAT3|LIMS2|PLCE1|CLTB|PKHD1|LOC106505168|LOC110262131|ZFHX4|ZMIZ1|SV2C|TMEM151B|SCP2|LTBP1|METRNL|LOC110261993|LOC102159067|ERI3|MIR9802|GUK1|HEXB|CA6|TOMM22|SLC22A17|GREB1L|ARMC3…
61|ARHGAP10|NSUN2|ZCCHC7|CD48|LOC102159243|CUBN|LOC106507512|LOC110260062|LOC100519072|SMAD9|NRXN1|IQGAP2|SDK2|LOC110260340|AGAP3|TMEM235|CNBD1|GRM3|LOC110261422|IMMP2L|NAA40|NFIB|RAI14|TIAM1|VAV2|LOC106507809|STXBP4|EFNB1|BAIAP2|AP1S3|KIAA1328|KCNH1|LOC110256592|LOC106510374|CCDC136|LOC106507125|MAPK13|LOC106509632|PRUNE2|RYR1|GRID2|FRAS1|CDAN1|SIPA1L1|SLC39A11|RALGPS1|NECAB2|MXRA7|THEGL|MORN5|T…
Lhx2(Homeobox)	Lhx2(Homeobox)/HFSC-Lhx2-ChIP-Seq(GSE48068)/Homer	ESRRB_peak_3673|ESRRB_peak_4310|ESRRB_peak_17329|ESRRB_peak_7785|ESRRB_peak_7999|ESRRB_peak_19270|ESRRB_peak_13978|ESRRB_peak_11258|ESRRB_peak_12816|ESRRB_peak_16026|ESRRB_peak_13437|ESRRB_peak_6982|ESRRB_peak_8491|ESRRB_peak_11842|ESRRB_peak_16161|ESRRB_peak_7455|ESRRB_peak_6361|ESRRB_peak_13545|ESRRB_peak_6121|ESRRB_peak_16270|ESRRB_peak_15299|ESRRB_peak_4688|ESRRB_peak_6961|ESRRB_peak_3601|ESR…
eak_8007|ESRRB_peak_15292|ESRRB_peak_10949|ESRRB_peak_15189|ESRRB_peak_18104|ESRRB_peak_16059|ESRRB_peak_8647|ESRRB_peak_778|ESRRB_peak_10480|ESRRB_peak_15029|ESRRB_peak_5519|ESRRB_peak_6293|ESRRB_peak_14300|ESRRB_peak_18172|ESRRB_peak_1347|ESRRB_peak_14128|ESRRB_peak_14829|ESRRB_peak_2140|ESRRB_peak_4984|ESRRB_peak_8196|ESRRB_peak_8193|ESRRB_peak_4495|ESRRB_peak_4192|ESRRB_peak_14029|ESRRB_peak_…	LITAF|SLC30A3|PDZD2|MYOM1|LOC106507649|LOC110257796|TRNT1|BRINP2|MGAT5B|DUSP5|LOC110256106|TSHZ3|ATXN1|SLC39A12|ADAM12|MINOS1|RAPGEF3|LOC110256131|DERA|UBXN4|C14H12orf49|LOC110260221|LOC106510507|COQ7|FBN2|LOC110261133|PCDH19|LOC102161020|TMC6|FRYL|LOC110255744|LSG1|ZNF608|LOC106507571|RELN|ACADL|GRAP|AKAP7|DPY19L1|ASIC2|LARP4B|CUBN|ANKRD24|CATIP|FAM172A|VAV2|PLAT|CNNM2|LOC100515441|POU6F2|MED12L…
Dof2	19-TGGCTTTTAA,BestGuess:Dof2/MA0020.1/Jaspar(0.699)	ESRRB_peak_12783|ESRRB_peak_16447|ESRRB_peak_10590|ESRRB_peak_3088|ESRRB_peak_12931|ESRRB_peak_11212|ESRRB_peak_14978|ESRRB_peak_18788|ESRRB_peak_11384|ESRRB_peak_2177|ESRRB_peak_10365|ESRRB_peak_19597|ESRRB_peak_8368|ESRRB_peak_13679|ESRRB_peak_18624|ESRRB_peak_7832|ESRRB_peak_13539|ESRRB_peak_11980|ESRRB_peak_11125|ESRRB_peak_7900|ESRRB_peak_1055|ESRRB_peak_18898|ESRRB_peak_2791|ESRRB_peak_576|…	TMC6|TENM3|LOC102160855|TRPC7|MAP2K6|CNTNAP2|NFIL3|DPY19L1|LOC102164427|TSPAN18|LOC100511705|CSRNP2|LYRM4|LOC110256555|EXOC4|OSBPL1A|EPN2|LOC110255617|DNAH11|CELF4|ATP8B1|UPP1|LOC106509485|PIAS2|LOC110261288|RIPOR3|TTC28|LRMDA|SGPP2|NAV3|SLIT3|CELF2|FGF1|GABRG3
RSC30	22-TAMGCRCG,BestGuess:RSC30/MA0375.1/Jaspar(0.673)	ESRRB_peak_17582|ESRRB_peak_6454|ESRRB_peak_6961|ESRRB_peak_6977|ESRRB_peak_6492|ESRRB_peak_12806|ESRRB_peak_16970|ESRRB_peak_2569|ESRRB_peak_8931|ESRRB_peak_4828|ESRRB_peak_11236|ESRRB_peak_3772|ESRRB_peak_3715|ESRRB_peak_3342|ESRRB_peak_12264|ESRRB_peak_12644|ESRRB_peak_14502|ESRRB_peak_17028|ESRRB_peak_2420|ESRRB_peak_18883|ESRRB_peak_4631|ESRRB_peak_12241|ESRRB_peak_2072|ESRRB_peak_18516|ESRR…	SLIT3|PLEKHG7|LOC106510507|C6H19orf12|LOC102161020|SEC14L1|CATIP|MAP2K7|LOC100156967|BAALC|C9H1orf105|RAB40C|TMEM114|GNA12|LOC106510651|COL4A2|XXYLT1|DOCK10|LOC106509423|CYCS|PTK2|LOC100625149|MACROD1|LOC110257544|BCAR3|FER1L5|SCUBE1|TRAPPC9|MYH7B|LOC102159132|ST5|NDUFA6|CAMK2A|DPP3|CAD|LOC102168063|LOC106507563|LOC110256034|NUSAP1|TRIAP1|DAGLA|TMEM117|TOM1L2|IL10RB|PRKCA|AGMO|LRMDA|SPICE1|CACNB2…
PB0113.1_E2F3_2	17-ATGGCCCCAAGG,BestGuess:PB0113.1_E2F3_2/Jaspar(0.650)	ESRRB_peak_6492|ESRRB_peak_2075|ESRRB_peak_970|ESRRB_peak_5747|ESRRB_peak_1371|ESRRB_peak_1177|ESRRB_peak_6744|ESRRB_peak_17489|ESRRB_peak_12827|ESRRB_peak_3270|ESRRB_peak_11091|ESRRB_peak_14888|ESRRB_peak_7009|ESRRB_peak_16594|ESRRB_peak_2787|ESRRB_peak_14668|ESRRB_peak_16650|ESRRB_peak_10944|ESRRB_peak_14903|ESRRB_peak_13101|ESRRB_peak_1010|ESRRB_peak_18743|ESRRB_peak_2153|ESRRB_peak_9722|ESRRB…	LOC102161020|MACROD1|LOC106509048|CDC42EP1|LOC110255636|MDGA2|LOC106507563|ZNF366|ST6GALNAC1|CAMK2A|AGMO|CBS|MAG|KCNJ3|LOC102158947|LOC110256437|SCN1A|ETNK2|LOC110256500|SRCIN1|DOK6|DOCK4|AMBRA1|RELL1|CAMK2D|DOCK4|LOC102161653|PTPRD|PSD3
Jun-AP1(bZIP)	Jun-AP1(bZIP)/K562-cJun-ChIP-Seq(GSE31477)/Homer	ESRRB_peak_4303|ESRRB_peak_15014|ESRRB_peak_16983|ESRRB_peak_19312|ESRRB_peak_8491|ESRRB_peak_19302|ESRRB_peak_15311|ESRRB_peak_1152|ESRRB_peak_6847|ESRRB_peak_1914|ESRRB_peak_9997|ESRRB_peak_13274|ESRRB_peak_4737|ESRRB_peak_18242|ESRRB_peak_14441|ESRRB_peak_14649|ESRRB_peak_2050|ESRRB_peak_17848|ESRRB_peak_18425|ESRRB_peak_12891|ESRRB_peak_6931|ESRRB_peak_4828|ESRRB_peak_12986|ESRRB_peak_3175|ES…	BABAM2|LOC102164739|PTPRN|GRIA3|ATXN1|LONRF3|PLBD2|THSD4|FBXL8|KCNQ1|IQCM|ASIC2|KLHL38|SULF2|LPP|IFT57|PYGM|PLAT|LAMA5|SDK2|ZNF423|BAALC|ERN1|LOC106509595|ITGA11|WDR7|LOC106509839|LOC102159120|LZTS1|AMIGO1|ANO10|SEPT9|EML1|SMARCD3|LOC110256555|MEGF11|LOC110255401|TXLNG|PLXNB2|LOC106505771|CAMTA1|LOC110257252|LOC110256625|RNF220|MACF1|CHD9|PDZK1IP1|ANO6|HHLA2|ANKUB1|LOC106504323|MAPK10|LOC11026229…
OCT4-SOX2-TCF-NANOG(POU,Homeobox,HMG)	OCT4-SOX2-TCF-NANOG(POU,Homeobox,HMG)/mES-Oct4-ChIP-Seq(GSE11431)/Homer	ESRRB_peak_16161|ESRRB_peak_16530|ESRRB_peak_9421|ESRRB_peak_9244|ESRRB_peak_9883|ESRRB_peak_8142|ESRRB_peak_4737|ESRRB_peak_1132|ESRRB_peak_18242|ESRRB_peak_16510|ESRRB_peak_12168|ESRRB_peak_6821|ESRRB_peak_18972|ESRRB_peak_18986|ESRRB_peak_10061|ESRRB_peak_14210|ESRRB_peak_17308|ESRRB_peak_8084|ESRRB_peak_12264|ESRRB_peak_17597|ESRRB_peak_156|ESRRB_peak_13675|ESRRB_peak_16979|ESRRB_peak_11844|E…	ADAM12|NRG1|CLMN|RGS6|LOC100738056|LOC102158888|KLHL38|TLE3|SULF2|UNC5D|MEDAG|LOC102162742|POU6F2|LOC110257815|MAML3|WWTR1|CDH12|FGGY|LOC106510651|TENM2|LOC102166801|TGFBR2|LOC102162937|CACNB2|SMG6|TMEM117|DCBLD1|FAM160A1|LOC110257721|GABRG3|LOC110260285|LOC110257163|CATSPERZ|LOC110260961|CNTFR|GRIA1|WWC2|KMT2E|TRPM3|LOC110262073|TPRG1|MAP3K20|LOC102165110|CADM1|CDH13|LOC100525452|INHBC|FHIT|SAMD…
Hoxc9(Homeobox)	Hoxc9(Homeobox)/Ainv15-Hoxc9-ChIP-Seq(GSE21812)/Homer	ESRRB_peak_3404|ESRRB_peak_19407|ESRRB_peak_4303|ESRRB_peak_7961|ESRRB_peak_19270|ESRRB_peak_13583|ESRRB_peak_6982|ESRRB_peak_15055|ESRRB_peak_13793|ESRRB_peak_17904|ESRRB_peak_11842|ESRRB_peak_12379|ESRRB_peak_12991|ESRRB_peak_8534|ESRRB_peak_13545|ESRRB_peak_7344|ESRRB_peak_3337|ESRRB_peak_15299|ESRRB_peak_7537|ESRRB_peak_16849|ESRRB_peak_14498|ESRRB_peak_10246|ESRRB_peak_3004|ESRRB_peak_7998|E…	ACHE|TRIM27|BABAM2|ADGRL2|LOC110257796|COL6A6|TSHZ3|LOXL2|LOC106505607|PAK5|SLC39A12|PCDH9|MAP3K3|LOC100512907|LOC110256131|PEX14|LFNG|C14H12orf49|IL22RA1|FZD7|LSG1|CCSER1|ZNF608|NEGR1|DPY19L1|YBX2|LOC110257231|FAM172A|VAV2|PLAT|LOC100515441|POU6F2|SDK2|MED12L|CLPS|BAALC|CDK8|LOC110257815|PCCA|NAV2|LOC110260280|FGFBP1|SLC2A13|QSOX1|HDAC9|LZTS1|WWTR1|LOC110260275|SRGAP2|RALYL|LOC102160539|LOC10216…
HNF4a(NR),DR1	HNF4a(NR),DR1/HepG2-HNF4a-ChIP-Seq(GSE25021)/Homer	ESRRB_peak_4303|ESRRB_peak_848|ESRRB_peak_12816|ESRRB_peak_14688|ESRRB_peak_11842|ESRRB_peak_12991|ESRRB_peak_8662|ESRRB_peak_8534|ESRRB_peak_18306|ESRRB_peak_17582|ESRRB_peak_10956|ESRRB_peak_16530|ESRRB_peak_9018|ESRRB_peak_18099|ESRRB_peak_1801|ESRRB_peak_792|ESRRB_peak_1270|ESRRB_peak_7126|ESRRB_peak_1152|ESRRB_peak_14152|ESRRB_peak_10001|ESRRB_peak_7364|ESRRB_peak_6847|ESRRB_peak_10837|ESRRB…	BABAM2|MEIS2|MGAT5B|CRYBG3|SLC39A12|MAP3K3|TCP11|LOC100512907|LOC110257429|SLIT3|LRRN2|NRG1|AKAP6|EPB41L1|GPR107|SHC4|SYNE2|LMTK3|THSD4|CLSTN2|NR3C2|LOC106510616|FBXL8|PKNOX2|FBXL12|LOC106505250|LOC110260492|CCDC151|AKAP7|LOC110259527|ZBTB8B|KLHL38|LOC102166500|CLDND2|SULF2|SLC29A3|NSUN2|ZRANB3|FGD5|SEC14L1|FAM172A|VAV2|PKNOX2|SP7|LAMA5|LOC100512793|SOD2|ATP2A3|ANKRD55|FGGY|C9H1orf105|CDK8|LSP1|T…
FOXA1(Forkhead)	FOXA1(Forkhead)/MCF7-FOXA1-ChIP-Seq(GSE26831)/Homer	ESRRB_peak_3673|ESRRB_peak_18491|ESRRB_peak_17329|ESRRB_peak_7785|ESRRB_peak_12816|ESRRB_peak_6982|ESRRB_peak_1351|ESRRB_peak_13993|ESRRB_peak_12114|ESRRB_peak_17904|ESRRB_peak_14688|ESRRB_peak_13545|ESRRB_peak_10956|ESRRB_peak_16177|ESRRB_peak_11621|ESRRB_peak_1801|ESRRB_peak_6454|ESRRB_peak_15299|ESRRB_peak_6961|ESRRB_peak_7101|ESRRB_peak_3044|ESRRB_peak_1152|ESRRB_peak_14000|ESRRB_peak_12189|E…	LITAF|DNAJB6|PDZD2|MYOM1|MGAT5B|TSHZ3|PTPRD|ITPR1|LOC106507930|PAK5|CRYBG3|LOC110256131|LRRN2|PTPRE|SMYD3|GPR107|PLEKHG7|C14H12orf49|LOC106510507|STRN4|FBN2|THSD4|EDEM1|LOC110255744|CCSER1|ZNF608|NEGR1|RGS6|MTHFD1L|LOC102164427|FBXL12|MAML2|TENM3|ASIC2|KLHL38|SULF2|LOC110255953|UNC5D|ZRANB3|IFT57|FRMD4B|CATIP|ARHGEF3|TENM2|LOC100515441|TENM2|SDK2|BAALC|LOC110262135|FGGY|ATP11A|LOC106510205|PCCA|L…
Brn1(POU,Homeobox)	Brn1(POU,Homeobox)/NPC-Brn1-ChIP-Seq(GSE35496)/Homer	ESRRB_peak_15014|ESRRB_peak_19312|ESRRB_peak_17904|ESRRB_peak_16530|ESRRB_peak_6121|ESRRB_peak_11229|ESRRB_peak_18099|ESRRB_peak_1152|ESRRB_peak_6492|ESRRB_peak_12783|ESRRB_peak_1668|ESRRB_peak_10246|ESRRB_peak_11169|ESRRB_peak_9997|ESRRB_peak_1132|ESRRB_peak_4760|ESRRB_peak_3799|ESRRB_peak_1881|ESRRB_peak_6666|ESRRB_peak_12891|ESRRB_peak_10169|ESRRB_peak_19464|ESRRB_peak_18986|ESRRB_peak_11859|E…	LOC102164739|GRIA3|PAK5|NRG1|DERA|TPK1|EPB41L1|THSD4|LOC102161020|TMC6|PTGS1|CCSER1|RELN|IQCM|TLE3|ENPP2|LOC106509733|VAV2|CMIP|SDK2|SEC24B|LOC110258135|LOC110257815|FAM171A1|MAML3|SPSB4|CDH12|EPHA6|GBE1|AIG1|KIAA1211|IQGAP2|LOC110256555|ABCC5|C8H4orf36|CNTNAP2|XXYLT1|LOC100152111|DOCK10|CNTNAP2|LOC106509171|LOC102163526|CACNB2|LOC106504323|SMG6|TMEM117|RASGRF2|DCBLD1|LOC102160854|LOC110257721|LO…
AP-2gamma(AP2)	AP-2gamma(AP2)/MCF7-TFAP2C-ChIP-Seq(GSE21234)/Homer	ESRRB_peak_14122|ESRRB_peak_19407|ESRRB_peak_3673|ESRRB_peak_16070|ESRRB_peak_3076|ESRRB_peak_17329|ESRRB_peak_19312|ESRRB_peak_3261|ESRRB_peak_13583|ESRRB_peak_13978|ESRRB_peak_12816|ESRRB_peak_18601|ESRRB_peak_15055|ESRRB_peak_13793|ESRRB_peak_17904|ESRRB_peak_11842|ESRRB_peak_7875|ESRRB_peak_10902|ESRRB_peak_8662|ESRRB_peak_8534|ESRRB_peak_18471|ESRRB_peak_18010|ESRRB_peak_18306|ESRRB_peak_135…
k_7191|ESRRB_peak_14317|ESRRB_peak_7366|ESRRB_peak_12135|ESRRB_peak_17844|ESRRB_peak_3007|ESRRB_peak_8378|ESRRB_peak_12137|ESRRB_peak_5257|ESRRB_peak_13381|ESRRB_peak_6629|ESRRB_peak_3347|ESRRB_peak_2216|ESRRB_peak_13826|ESRRB_peak_13810|ESRRB_peak_15645|ESRRB_peak_18238|ESRRB_peak_7237|ESRRB_peak_15968|ESRRB_peak_3807|ESRRB_peak_4573|ESRRB_peak_8930|ESRRB_peak_3762|ESRRB_peak_14921|ESRRB_peak_10…	KY|TRIM27|LITAF|HSPA12A|JADE2|PDZD2|GRIA3|CSF1R|COL6A6|TRNT1|MGAT5B|KIAA1549|LOXL2|LOC106505607|PAK5|SLC39A12|GAREM1|LOC110255461|TCP11|LOC100512907|MYT1|MRPS26|LOC110257429|LOC110256131|LRRN2|CREB5|PEX14|LFNG|KIAA1257|PLBD2|CDH22|AKAP6|RIPOR2|KLF9|MYCL|C14H12orf49|TTLL10|LOC110260221|ASTN2|LOC106510507|TMEM178B|GAS6|STRN4|LMTK3|THSD4|KCNQ2|LOC102159414|HK1|CRACR2A|LOC110261133|CLSTN2|TNFRSF19|PC…
RARg(NR)	RARg(NR)/ES-RARg-ChIP-Seq(GSE30538)/Homer	ESRRB_peak_7785|ESRRB_peak_11842|ESRRB_peak_4014|ESRRB_peak_14080|ESRRB_peak_15311|ESRRB_peak_8705|ESRRB_peak_10246|ESRRB_peak_9883|ESRRB_peak_2873|ESRRB_peak_8937|ESRRB_peak_13394|ESRRB_peak_3175|ESRRB_peak_11618|ESRRB_peak_12657|ESRRB_peak_13712|ESRRB_peak_15220|ESRRB_peak_5398|ESRRB_peak_124|ESRRB_peak_14079|ESRRB_peak_17852|ESRRB_peak_5038|ESRRB_peak_11219|ESRRB_peak_13630|ESRRB_peak_7525|ESR…	MYOM1|SLC39A12|ASPRV1|KIAA1257|PLBD2|DAAM2|CCSER1|LOC100738056|FAM172A|ARID3B|ATP2A3|LOC106509595|SMYD3|ATP11A|LOC106505568|NCOR2|AMIGO1|TIAM2|ACAD9|SMIM19|LOC106510074|CNTNAP2|ZNF385D|ASAP3|LOC106506869|UNC13C|LOC110262299|LOC102158976|NHSL1|MACROD1|LGALS2|JAKMIP1|LOC110260223|SOWAHC|TYW1|LRP5|DAP|TIE1|SCARF2|NTNG2|LOC110257627|LOC110260061|LOC102165110|ABCA7|NRCAM|PARN|C14H12orf49|ZNF827|ZFHX2|…
PCF	PCF/Arabidopsis-Promoters/Homer	ESRRB_peak_4303|ESRRB_peak_15014|ESRRB_peak_12379|ESRRB_peak_12991|ESRRB_peak_16161|ESRRB_peak_14779|ESRRB_peak_6121|ESRRB_peak_9043|ESRRB_peak_3465|ESRRB_peak_16096|ESRRB_peak_16273|ESRRB_peak_18866|ESRRB_peak_14224|ESRRB_peak_3175|ESRRB_peak_18986|ESRRB_peak_2881|ESRRB_peak_9149|ESRRB_peak_10061|ESRRB_peak_9013|ESRRB_peak_15220|ESRRB_peak_9728|ESRRB_peak_2257|ESRRB_peak_2965|ESRRB_peak_8460|ESR…	BABAM2|LOC102164739|PCDH9|MAP3K3|ADAM12|LOC106505840|DERA|TGM1|GTF2IRD1|LOC110256781|ZRANB3|LOC100521594|MED12L|LOC106509595|LOC110257815|RHOBTB3|KLHL25|MAML3|NPAS3|NCOR2|TBC1D1|CD44|DMXL1|LOC110261780|ERC1|ARID1B|LOC110256037|TGFBR2|AGBL4|SMARCD3|RNF220|LOC102160050|FAM136A|HHLA2|AUTS2|LOC102158976|LOC102158936|LOC110259919|SMIM11A|USP38|LOC102165318|PREX1|UST|ANK3|CNTNAP2|MAP3K20|LOC102165110|Z…
EBF1(EBF)	EBF1(EBF)/Near-E2A-ChIP-Seq(GSE21512)/Homer	ESRRB_peak_6145|ESRRB_peak_19407|ESRRB_peak_4446|ESRRB_peak_3673|ESRRB_peak_16070|ESRRB_peak_12994|ESRRB_peak_16983|ESRRB_peak_5492|ESRRB_peak_17329|ESRRB_peak_19312|ESRRB_peak_19270|ESRRB_peak_13583|ESRRB_peak_11258|ESRRB_peak_12816|ESRRB_peak_16026|ESRRB_peak_4076|ESRRB_peak_18601|ESRRB_peak_14299|ESRRB_peak_15055|ESRRB_peak_13793|ESRRB_peak_17904|ESRRB_peak_18471|ESRRB_peak_18010|ESRRB_peak_63…
eak_12696|ESRRB_peak_11544|ESRRB_peak_18785|ESRRB_peak_13570|ESRRB_peak_14102|ESRRB_peak_17935|ESRRB_peak_4185|ESRRB_peak_17169|ESRRB_peak_5234|ESRRB_peak_10131|ESRRB_peak_7061|ESRRB_peak_5773|ESRRB_peak_6659|ESRRB_peak_19730|ESRRB_peak_7533|ESRRB_peak_13726|ESRRB_peak_12333|ESRRB_peak_15196|ESRRB_peak_3133|ESRRB_peak_18032|ESRRB_peak_2280|ESRRB_peak_379|ESRRB_peak_2249|ESRRB_peak_18566|ESRRB_pea…	GPRC5D|TRIM27|LOC106509907|LITAF|HSPA12A|LOC110256165|PTPRN|ABCA4|PDZD2|GRIA3|LOC110257796|COL6A6|BRINP2|MGAT5B|DUSP5|LOC106508312|KIAA1549|MECOM|LOXL2|LOC106505607|PAK5|MYT1|MRPS26|RAPGEF3|PEX14|LONRF3|LFNG|KIAA1257|LOC106506838|ARHGEF37|PLBD2|CDH22|AKAP6|TPK1|SHC4|KLF9|MYCL|TTLL10|TAF4|DAAM2|TGM1|XXYLT1|LOC106510507|TMEM178B|EPB41L1|FBN2|LMTK3|LOC102168138|LOC102159414|LOC110261133|NXPH3|GTF2IR…
POU3F4	13-ATGCTATGCAAA,BestGuess:POU3F4/MA0789.1/Jaspar(0.716)	ESRRB_peak_6492|ESRRB_peak_14689|ESRRB_peak_1177|ESRRB_peak_17409|ESRRB_peak_6744|ESRRB_peak_1306|ESRRB_peak_11091|ESRRB_peak_10594|ESRRB_peak_396|ESRRB_peak_16594|ESRRB_peak_2787|ESRRB_peak_15988|ESRRB_peak_8215|ESRRB_peak_4132|ESRRB_peak_14668|ESRRB_peak_16650|ESRRB_peak_7666|ESRRB_peak_4794|ESRRB_peak_9364|ESRRB_peak_6342|ESRRB_peak_9840|ESRRB_peak_16986|ESRRB_peak_3215|ESRRB_peak_1010|ESRRB_p…	LOC102161020|EPHA6|MDGA2|LOC102168063|LOC106507563|SH3GL2|AGMO|GRM5|EPHA7|KCNJ3|LOC102158947|SH3PXD2A|AGBL4|LOC110260015|LOC110256437|SCN1A|PHC2|CSMD3|KCNK10|ANO6|MARCH1|SPEG|KCTD16|DOK6|AMBRA1|LOC110256592|RELL1|CSMD1|CAMK2D|LOC110255743|LOC102158243|LOC102161653|PTPRD
Oct4(POU,Homeobox)	Oct4(POU,Homeobox)/mES-Oct4-ChIP-Seq(GSE11431)/Homer	ESRRB_peak_4446|ESRRB_peak_848|ESRRB_peak_17329|ESRRB_peak_12114|ESRRB_peak_17904|ESRRB_peak_16530|ESRRB_peak_11229|ESRRB_peak_1152|ESRRB_peak_6492|ESRRB_peak_12783|ESRRB_peak_1668|ESRRB_peak_9244|ESRRB_peak_9997|ESRRB_peak_18791|ESRRB_peak_16510|ESRRB_peak_4760|ESRRB_peak_3799|ESRRB_peak_1881|ESRRB_peak_6666|ESRRB_peak_12891|ESRRB_peak_14291|ESRRB_peak_19464|ESRRB_peak_18986|ESRRB_peak_9720|ESRR…	LOC106509907|MEIS2|PDZD2|LOC106507930|PAK5|NRG1|TPK1|THSD4|LOC102161020|TMC6|PTGS1|RGS6|IQCM|DPY19L1|UNC5D|ENPP2|LOC106509733|VAV2|CMIP|SDK2|LOC100153543|LOC110258135|LOC110257815|C8H4orf19|MSH3|MAML3|TBC1D1|SRGAP2|CDH12|EPHA6|ADGRB3|AIG1|KIAA1211|IQGAP2|LOC102160243|LOC110256555|STAG1|C8H4orf36|LDLRAD3|TGFBR2|CNTNAP4|LOC106505771|HOXD9|GRIP1|XXYLT1|ETFDH|NFIA|SPTA1|DOCK10|CNTNAP2|LOC106509171|LO…
THRa(NR)	THRa(NR)/C17.2-THRa-ChIP-Seq(GSE38347)/Homer	ESRRB_peak_1390|ESRRB_peak_6982|ESRRB_peak_14299|ESRRB_peak_1351|ESRRB_peak_8491|ESRRB_peak_12114|ESRRB_peak_3932|ESRRB_peak_14688|ESRRB_peak_10956|ESRRB_peak_7344|ESRRB_peak_6454|ESRRB_peak_13135|ESRRB_peak_7232|ESRRB_peak_4688|ESRRB_peak_6961|ESRRB_peak_7101|ESRRB_peak_19631|ESRRB_peak_6211|ESRRB_peak_14152|ESRRB_peak_15260|ESRRB_peak_13347|ESRRB_peak_5645|ESRRB_peak_140|ESRRB_peak_8142|ESRRB_p…	APBA1|TSHZ3|MECOM|PTPRD|ATXN1|LOC106507930|TCF7L1|CRYBG3|LRRN2|PEX14|PLEKHG7|LOC100621431|TTLL10|LOC110260221|LOC106510507|STRN4|LOC102168138|CRACR2A|CLSTN2|PPTC7|NXN|LOC100524254|MTHFD1L|LOC102158888|EVA1C|CLDND2|SULF2|UNC5D|LPP|NSUN2|HIPK2|PYGM|CNNM2|PKNOX2|LOC102162536|SP7|TENM2|POU6F2|SDK2|ARHGEF3|CLPS|RASGRF1|ZNF423|BAALC|SEC24B|SMYD3|TMEM104|TMEM114|KIAA1522|SAMD4A|LOC110258135|LOC110257815…
Fra1(bZIP)	Fra1(bZIP)/BT549-Fra1-ChIP-Seq(GSE46166)/Homer	ESRRB_peak_6145|ESRRB_peak_4303|ESRRB_peak_15014|ESRRB_peak_16983|ESRRB_peak_4310|ESRRB_peak_17329|ESRRB_peak_19312|ESRRB_peak_19270|ESRRB_peak_13437|ESRRB_peak_18286|ESRRB_peak_15055|ESRRB_peak_8491|ESRRB_peak_13545|ESRRB_peak_19302|ESRRB_peak_15311|ESRRB_peak_792|ESRRB_peak_1395|ESRRB_peak_17361|ESRRB_peak_18575|ESRRB_peak_7101|ESRRB_peak_1152|ESRRB_peak_3465|ESRRB_peak_9771|ESRRB_peak_6847|ESR…	GPRC5D|BABAM2|LOC102164739|PTPRN|SLC30A3|PDZD2|GRIA3|LOC110257796|LOC110256106|B4GALT5|LOXL2|ATXN1|LOC110256131|LONRF3|PLBD2|SHC4|KLF9|EGFLAM|TMEM178B|STRN4|THSD4|GTF2IRD1|FRYL|FBXL8|KCNQ1|CCDC151|IQCM|ASIC2|LOC102158888|KLHL38|SULF2|LOC110255953|LPP|NSUN2|IFT57|FAM172A|PYGM|PLAT|LOC100515441|LAMA5|SDK2|LOC100512793|MED12L|CLPS|ACVRL1|ZNF423|BAALC|ERN1|LOC106509595|LSP1|ITGA11|WDR7|NAV2|LOC106509…
Sox15(HMG)	Sox15(HMG)/CPA-Sox15-ChIP-Seq(GSE62909)/Homer	ESRRB_peak_3404|ESRRB_peak_3673|ESRRB_peak_15014|ESRRB_peak_848|ESRRB_peak_4310|ESRRB_peak_7999|ESRRB_peak_12816|ESRRB_peak_16026|ESRRB_peak_4076|ESRRB_peak_18286|ESRRB_peak_13993|ESRRB_peak_3932|ESRRB_peak_16161|ESRRB_peak_8534|ESRRB_peak_7455|ESRRB_peak_18306|ESRRB_peak_6361|ESRRB_peak_17582|ESRRB_peak_7344|ESRRB_peak_6121|ESRRB_peak_18099|ESRRB_peak_8546|ESRRB_peak_1801|ESRRB_peak_16270|ESRRB_…
peak_2568|ESRRB_peak_7073|ESRRB_peak_4097|ESRRB_peak_1704|ESRRB_peak_6983|ESRRB_peak_4775|ESRRB_peak_1379|ESRRB_peak_15297|ESRRB_peak_13939|ESRRB_peak_8948|ESRRB_peak_4031|ESRRB_peak_18853|ESRRB_peak_17640|ESRRB_peak_5453|ESRRB_peak_17474|ESRRB_peak_15400|ESRRB_peak_324|ESRRB_peak_7741|ESRRB_peak_14752|ESRRB_peak_1551|ESRRB_peak_2676|ESRRB_peak_693|ESRRB_peak_3118|ESRRB_peak_15329|ESRRB_peak_5533…	ACHE|LITAF|LOC102164739|MEIS2|SLC30A3|LOC106507649|MGAT5B|DUSP5|LOC106508312|B4GALT5|ITPR1|TCF7L1|ADAM12|LOC100512907|MINOS1|LOC110257429|RAPGEF3|SLIT3|PEX14|DERA|EPB41L1|RIPOR2|GPR107|UBXN4|C14H12orf49|CASP2|SYNE2|GREB1L|LOC106510507|KIF5C|EPB41L1|FBN2|THSD4|KCNQ2|NXPH3|GTF2IRD1|MAGI2|MEX3B|CCSER1|TMEFF1|NEGR1|NXN|LOC106507571|LOC110256781|RELN|LOC110260492|DYNC1I1|CCDC151|LOC102158888|CALN1|ZBT…
pho	18-TTAAGGCTCA,BestGuess:pho/dmmpmm(Pollard)/fly(0.638)	ESRRB_peak_12523|ESRRB_peak_2769|ESRRB_peak_3891|ESRRB_peak_15967|ESRRB_peak_9627|ESRRB_peak_9325|ESRRB_peak_18045|ESRRB_peak_18989|ESRRB_peak_10764|ESRRB_peak_12826|ESRRB_peak_8682|ESRRB_peak_5990|ESRRB_peak_15243|ESRRB_peak_15135|ESRRB_peak_11833|ESRRB_peak_11179	FARP1|IQGAP2|LONRF2|SUFU|LDB2|NRXN3|CCM2L|LOC102166211|CEP164|MXRA7|LOC102165560|SLC35E3|LOC110256740|PALLD|CUBN|ATXN7L1
Oct4(POU,Homeobox)	16-CTTGTGCAAATG,BestGuess:Oct4(POU,Homeobox)/mES-Oct4-ChIP-Seq(GSE11431)/Homer(0.786)	ESRRB_peak_6492|ESRRB_peak_17308|ESRRB_peak_1404|ESRRB_peak_15757|ESRRB_peak_6971|ESRRB_peak_15427|ESRRB_peak_14909|ESRRB_peak_6332|ESRRB_peak_285|ESRRB_peak_17227|ESRRB_peak_397|ESRRB_peak_2363|ESRRB_peak_12781|ESRRB_peak_6491|ESRRB_peak_5419|ESRRB_peak_8239|ESRRB_peak_14629|ESRRB_peak_16594|ESRRB_peak_16749|ESRRB_peak_17139|ESRRB_peak_4319|ESRRB_peak_1606|ESRRB_peak_4535|ESRRB_peak_9840|ESRRB_p…	LOC102161020|CDH12|LOC102160343|LOC106506054|LOC110260972|OSBP2|HSF2BP|TMEM117|LOC110260189|FARP2|LOC106508897|ZDHHC13|TMC6|LOC102161020|NTNG1|DMBX1|SLC9C1|KCNJ3|OSBPL6|LOC102164001|KCNK3|ASTN2|LOC110260062|MARCH1|NAV2|KCTD16|DOCK4|LOC110256592|CHSY1|GABBR2|CSMD1|GPC6
RXR(NR),DR1	RXR(NR),DR1/3T3L1-RXR-ChIP-Seq(GSE13511)/Homer	ESRRB_peak_16070|ESRRB_peak_12994|ESRRB_peak_16983|ESRRB_peak_4310|ESRRB_peak_9621|ESRRB_peak_5492|ESRRB_peak_17329|ESRRB_peak_3261|ESRRB_peak_11258|ESRRB_peak_12816|ESRRB_peak_16026|ESRRB_peak_4076|ESRRB_peak_18601|ESRRB_peak_1351|ESRRB_peak_15055|ESRRB_peak_13793|ESRRB_peak_14688|ESRRB_peak_11842|ESRRB_peak_4569|ESRRB_peak_12991|ESRRB_peak_8662|ESRRB_peak_8534|ESRRB_peak_5205|ESRRB_peak_18471|E…
RB_peak_8129|ESRRB_peak_9935|ESRRB_peak_370|ESRRB_peak_16427|ESRRB_peak_4726|ESRRB_peak_7697|ESRRB_peak_17355|ESRRB_peak_11003|ESRRB_peak_358|ESRRB_peak_3135|ESRRB_peak_19215|ESRRB_peak_15540|ESRRB_peak_7205|ESRRB_peak_16071|ESRRB_peak_12894|ESRRB_peak_5792|ESRRB_peak_16193|ESRRB_peak_5729|ESRRB_peak_10244|ESRRB_peak_14870|ESRRB_peak_12200|ESRRB_peak_15637|ESRRB_peak_5266|ESRRB_peak_17671|ESRRB_p…	HSPA12A|LOC110256165|PTPRN|SLC30A3|LDB2|ABCA4|PDZD2|CSF1R|BRINP2|MGAT5B|DUSP5|LOC106508312|KIAA1549|PTPRD|LOXL2|LOC106505607|CRYBG3|SLC39A12|LOC110260064|MAP3K3|TCP11|LOC100512907|CFAP45|MYT1|MRPS26|RAPGEF3|LOC110256131|SLIT3|CREB5|NRG1|PLBD2|CDH22|AKAP6|GPR107|PLEKHG7|C14H12orf49|TTLL10|CASP2|DAAM2|LOC110260221|LOC106510507|GAS6|LMTK3|LOC102168138|THSD4|KCNQ2|LOC110260723|LOC110261133|CLSTN2|FOX…
Nr5a2(NR)	Nr5a2(NR)/Pancreas-LRH1-ChIP-Seq(GSE34295)/Homer	ESRRB_peak_6145|ESRRB_peak_4446|ESRRB_peak_18491|ESRRB_peak_3126|ESRRB_peak_3721|ESRRB_peak_12994|ESRRB_peak_4310|ESRRB_peak_9621|ESRRB_peak_1390|ESRRB_peak_7785|ESRRB_peak_19312|ESRRB_peak_3261|ESRRB_peak_19270|ESRRB_peak_13978|ESRRB_peak_117|ESRRB_peak_11258|ESRRB_peak_12816|ESRRB_peak_13437|ESRRB_peak_18601|ESRRB_peak_18286|ESRRB_peak_14426|ESRRB_peak_13993|ESRRB_peak_15055|ESRRB_peak_13793|ES…
ESRRB_peak_14536|ESRRB_peak_8352|ESRRB_peak_10691|ESRRB_peak_10655|ESRRB_peak_8758|ESRRB_peak_6284|ESRRB_peak_14642|ESRRB_peak_15641|ESRRB_peak_13385|ESRRB_peak_19552|ESRRB_peak_18504|ESRRB_peak_469|ESRRB_peak_397|ESRRB_peak_3253|ESRRB_peak_13742|ESRRB_peak_3074|ESRRB_peak_3287|ESRRB_peak_5788|ESRRB_peak_3462|ESRRB_peak_15137|ESRRB_peak_11675|ESRRB_peak_822|ESRRB_peak_13754|ESRRB_peak_12680|ESRRB…
31|ESRRB_peak_19206|ESRRB_peak_17640|ESRRB_peak_15072|ESRRB_peak_4205|ESRRB_peak_9917|ESRRB_peak_5179|ESRRB_peak_7627|ESRRB_peak_2255|ESRRB_peak_15400|ESRRB_peak_14752|ESRRB_peak_2189|ESRRB_peak_6925|ESRRB_peak_5766|ESRRB_peak_2676|ESRRB_peak_14528|ESRRB_peak_693|ESRRB_peak_3118|ESRRB_peak_11847|ESRRB_peak_12970|ESRRB_peak_1792|ESRRB_peak_4142|ESRRB_peak_18576|ESRRB_peak_6411|ESRRB_peak_2768|ESRR…	GPRC5D|LOC106509907|DNAJB6|CXXC5|PPL|LOC110256165|SLC30A3|LDB2|APBA1|MYOM1|GRIA3|CSF1R|LOC110257796|TRNT1|ARID1B|BRINP2|MGAT5B|LOC110256106|KIAA1549|B4GALT5|ST6GAL1|ITPR1|LOXL2|LOC106505607|ATXN1|LOC106507930|CRYBG3|SLC39A12|LOC110260064|PCDH9|LOC100512907|UTP20|ASPRV1|MYT1|SLIT3|LRRN2|GCH1|PEX14|LONRF3|LFNG|KIAA1257|CDH22|LOC106506224|TPK1|EPB41L1|SHC4|LOC100621431|TTLL10|SYNE2|TAF4|EGFLAM|DAAM2…
55A|EML1|SIL1|SYNE3|LOC102164818|ATCAY|TMEM117|KCNQ1|NEK5|LOC102162605|LOC110256592|SLCO3A1|PHOSPHO1|MUC5AC|RUBCNL|CAPN9|LOC106506844|LOC110256167|BCOR|FARS2|GM2A|PRTFDC1|DOCK9|LOC110257366|ATP5F1|LOC106510093|LOC102159340|MACROD1|GPC6|ACTN1|PIK3C2B|SYNPR|CRTAC1|NAV1|GRIK4|LOC106504762|GSR|PLXNA2|EPHA2|MARK1|FAM155A|LOC106509878|DAB2IP|MXRA7|FCRL5|ZMIZ1|WHRN|SPATA13|LOC106510666|ERP44|BAZ2A|DIAPH…
HOXD13(Homeobox)	HOXD13(Homeobox)/Chicken-Hoxd13-ChIP-Seq(GSE38910)/Homer	ESRRB_peak_6145|ESRRB_peak_3404|ESRRB_peak_4303|ESRRB_peak_3673|ESRRB_peak_3721|ESRRB_peak_12994|ESRRB_peak_7999|ESRRB_peak_13583|ESRRB_peak_17229|ESRRB_peak_12816|ESRRB_peak_16026|ESRRB_peak_18286|ESRRB_peak_1351|ESRRB_peak_15055|ESRRB_peak_803|ESRRB_peak_14688|ESRRB_peak_12379|ESRRB_peak_16161|ESRRB_peak_8662|ESRRB_peak_9018|ESRRB_peak_4688|ESRRB_peak_6961|ESRRB_peak_19500|ESRRB_peak_6492|ESRRB…
RB_peak_13828|ESRRB_peak_10869|ESRRB_peak_8432|ESRRB_peak_9144|ESRRB_peak_18587|ESRRB_peak_12821|ESRRB_peak_6685|ESRRB_peak_14646|ESRRB_peak_56|ESRRB_peak_3195|ESRRB_peak_620|ESRRB_peak_13672|ESRRB_peak_7459|ESRRB_peak_18746|ESRRB_peak_7783|ESRRB_peak_786|ESRRB_peak_16434|ESRRB_peak_11338|ESRRB_peak_16505|ESRRB_peak_16699|ESRRB_peak_19709|ESRRB_peak_14314|ESRRB_peak_3206|ESRRB_peak_9020|ESRRB_pea…	GPRC5D|ACHE|BABAM2|LITAF|PPL|LOC110256165|LOC106507649|COL6A6|D2HGDH|MGAT5B|DUSP5|B4GALT5|PTPRD|LOXL2|SEMA6D|CRYBG3|PCDH9|ADAM12|TCP11|AKAP6|LOC110260221|LOC106510507|LARGE1|LOC102161020|TMC6|FRYL|IL22RA1|MEX3B|PTGS1|LOC100626591|NEGR1|LOC106507571|LOC110256781|DYNC1I1|MAML2|IQCM|AKAP7|YBX2|LOC102165633|ZRANB3|FAM172A|VAV2|PLAT|ARHGEF3|LOC102162742|TENM2|SDK2|ARHGEF3|ACVRL1|ERN1|HIP1|LSP1|TMEM104…
Nanog(Homeobox)	Nanog(Homeobox)/mES-Nanog-ChIP-Seq(GSE11724)/Homer	ESRRB_peak_14122|ESRRB_peak_6145|ESRRB_peak_19407|ESRRB_peak_4303|ESRRB_peak_3673|ESRRB_peak_16070|ESRRB_peak_15014|ESRRB_peak_848|ESRRB_peak_3721|ESRRB_peak_12994|ESRRB_peak_4310|ESRRB_peak_9621|ESRRB_peak_5492|ESRRB_peak_17329|ESRRB_peak_7785|ESRRB_peak_19312|ESRRB_peak_3261|ESRRB_peak_7999|ESRRB_peak_19270|ESRRB_peak_17229|ESRRB_peak_15923|ESRRB_peak_11258|ESRRB_peak_12816|ESRRB_peak_6523|ESRR…
RRB_peak_7314|ESRRB_peak_13955|ESRRB_peak_1196|ESRRB_peak_10474|ESRRB_peak_13835|ESRRB_peak_1964|ESRRB_peak_3199|ESRRB_peak_12985|ESRRB_peak_8188|ESRRB_peak_10627|ESRRB_peak_3258|ESRRB_peak_17070|ESRRB_peak_15563|ESRRB_peak_14057|ESRRB_peak_12306|ESRRB_peak_7523|ESRRB_peak_16777|ESRRB_peak_8340|ESRRB_peak_8679|ESRRB_peak_5359|ESRRB_peak_1219|ESRRB_peak_4326|ESRRB_peak_17642|ESRRB_peak_2914|ESRRB_…
7|ESRRB_peak_10019|ESRRB_peak_8336|ESRRB_peak_1927|ESRRB_peak_16462|ESRRB_peak_15548|ESRRB_peak_13245|ESRRB_peak_14230|ESRRB_peak_7424|ESRRB_peak_14051|ESRRB_peak_11038|ESRRB_peak_13085|ESRRB_peak_5024|ESRRB_peak_1311|ESRRB_peak_3586|ESRRB_peak_12565|ESRRB_peak_13930|ESRRB_peak_13402|ESRRB_peak_15186|ESRRB_peak_9882|ESRRB_peak_14977|ESRRB_peak_19333|ESRRB_peak_15987|ESRRB_peak_11234|ESRRB_peak_82…
|ESRRB_peak_9763|ESRRB_peak_2882|ESRRB_peak_1389|ESRRB_peak_9777|ESRRB_peak_5946|ESRRB_peak_1432|ESRRB_peak_10941|ESRRB_peak_473|ESRRB_peak_5468|ESRRB_peak_9266|ESRRB_peak_18586|ESRRB_peak_13621|ESRRB_peak_2270|ESRRB_peak_16581|ESRRB_peak_2480|ESRRB_peak_5060|ESRRB_peak_16951|ESRRB_peak_5745|ESRRB_peak_12438|ESRRB_peak_19405|ESRRB_peak_12002|ESRRB_peak_13405|ESRRB_peak_17817|ESRRB_peak_8748|ESRRB…	KY|GPRC5D|TRIM27|BABAM2|LITAF|HSPA12A|LOC102164739|MEIS2|PPL|LOC110256165|SLC30A3|LDB2|ABCA4|PDZD2|MYOM1|GRIA3|CSF1R|LOC106507649|LOC110257796|D2HGDH|SLIT1|BRINP2|MGAT5B|LIN7A|DUSP5|LOC110256106|TSHZ3|LOC106508312|KIAA1549|B4GALT5|PTPRD|ITPR1|LOXL2|LOC106505607|TCF7L1|PAK5|HIVEP1|SEMA6D|CRYBG3|SLC39A12|LOC110255461|PCDH9|MAP3K3|ADAM12|TCP11|LOC100512907|UTP20|CFAP45|MYT1|MRPS26|LOC110257429|RAPGE…
22|LOC102162742|TBL1XR1|ELOVL7|TRNAP-UGG|DAAM1|GPC5|LOC106507293|ARHGAP26|ITPR2|LOC106508477|RGS1|DTNA|SCAMP1|RORA|FRMD6|LOC102165781|OSBPL6|TASP1|SAP30L|LOC110259973|LOC102165318|CLASP1|LOC102160854|PEX14|DPYSL3|MDGA2|SPON1|LOC110262153|ZNF385D|MRPL48|DOCK1|LOC106504847|LOC102159067|LOC102159645|LOC110257464|SH3BP2|HEYL|ADAM22|KIAA1217|EXD3|LRMDA|ANKRD44|FAT3|RERG|FBXO42|LOC102167290|SEPT9|USP2|…
Nkx6.1(Homeobox)	Nkx6.1(Homeobox)/Islet-Nkx6.1-ChIP-Seq(GSE40975)/Homer	ESRRB_peak_19407|ESRRB_peak_3673|ESRRB_peak_16070|ESRRB_peak_18491|ESRRB_peak_15014|ESRRB_peak_7961|ESRRB_peak_4310|ESRRB_peak_9621|ESRRB_peak_17329|ESRRB_peak_7785|ESRRB_peak_7999|ESRRB_peak_19270|ESRRB_peak_13978|ESRRB_peak_11258|ESRRB_peak_12816|ESRRB_peak_16026|ESRRB_peak_13437|ESRRB_peak_6982|ESRRB_peak_1351|ESRRB_peak_14426|ESRRB_peak_13993|ESRRB_peak_15055|ESRRB_peak_8491|ESRRB_peak_12114|…
_2638|ESRRB_peak_13867|ESRRB_peak_2982|ESRRB_peak_6404|ESRRB_peak_3093|ESRRB_peak_12623|ESRRB_peak_6292|ESRRB_peak_1485|ESRRB_peak_4218|ESRRB_peak_1401|ESRRB_peak_14821|ESRRB_peak_6324|ESRRB_peak_13840|ESRRB_peak_353|ESRRB_peak_13240|ESRRB_peak_1654|ESRRB_peak_13652|ESRRB_peak_10692|ESRRB_peak_3370|ESRRB_peak_184|ESRRB_peak_5944|ESRRB_peak_13507|ESRRB_peak_14705|ESRRB_peak_16964|ESRRB_peak_2907|E…
RRB_peak_14181|ESRRB_peak_17326|ESRRB_peak_19027|ESRRB_peak_13086|ESRRB_peak_1511|ESRRB_peak_19242|ESRRB_peak_6417|ESRRB_peak_16748|ESRRB_peak_10688|ESRRB_peak_6083|ESRRB_peak_9484|ESRRB_peak_18650|ESRRB_peak_14151|ESRRB_peak_1750|ESRRB_peak_14843|ESRRB_peak_18819|ESRRB_peak_9722|ESRRB_peak_8101|ESRRB_peak_18884|ESRRB_peak_19382|ESRRB_peak_890|ESRRB_peak_15187|ESRRB_peak_283|ESRRB_peak_13901|ESRR…	TRIM27|LITAF|HSPA12A|DNAJB6|LOC102164739|ADGRL2|SLC30A3|LDB2|PDZD2|MYOM1|LOC106507649|LOC110257796|TRNT1|BRINP2|MGAT5B|DUSP5|LOC110256106|TSHZ3|PTPRD|ST6GAL1|ITPR1|LOXL2|ATXN1|LOC106507930|SEMA6D|SLC39A12|PCDH9|MAP3K3|ADAM12|TCP11|LOC100512907|CFAP45|MINOS1|RAPGEF3|LOC110256131|SLIT3|CREB5|NRG1|DERA|TPK1|SMYD3|RIPOR2|PLEKHG7|KLF9|UBXN4|C14H12orf49|XXYLT1|LOC110260221|LOC106510507|COQ7|FBN2|TRPS1|…
3|PKD2L2|RPH3AL|GSN|HGF|TAS1R3|LOC110260952|NECAB2|LOC102163801|MYOF|KDM4B|LOC110257768|EYS|LOC102165506|ARHGAP26|C3H16orf62|PLEKHG3|ADCY9|LOC110262151|RGS5|RBM20|ZMAT3|COL4A4|TMED8|KIAA1324|NRG3|PDE6A|MAP4K4|ALDOA|CLNS1A|LOC100624467|KCNJ16|MEIS2|LOC110255514|CTBP2|COL26A1|LOC102164693|ATP5B|SLCO3A1|NDOR1|TTC39C|LOC102157930|ADAM22|LOC110257446|ETV6|ATP11B|NAV3|GCNT1|CLVS1|ALOX5|ESRRB|LOC1102572…
bab1	21-TCTCTTATTMTT,BestGuess:bab1/dmmpmm(Pollard)/fly(0.698)	ESRRB_peak_6492|ESRRB_peak_14345|ESRRB_peak_17409|ESRRB_peak_18690|ESRRB_peak_6332|ESRRB_peak_1032|ESRRB_peak_17624|ESRRB_peak_456|ESRRB_peak_6491|ESRRB_peak_6037|ESRRB_peak_11980|ESRRB_peak_14629|ESRRB_peak_16594|ESRRB_peak_4132|ESRRB_peak_14668|ESRRB_peak_7837|ESRRB_peak_4794|ESRRB_peak_7803|ESRRB_peak_9840|ESRRB_peak_3215|ESRRB_peak_14329|ESRRB_peak_13998|ESRRB_peak_12062|ESRRB_peak_2153|ESRRB…	LOC102161020|LOC106505747|LOC102168063|GRM8|TMEM117|LOC102165284|ATP10B|CRYBG1|LOC102161020|BICD1|LOC110255617|SLC9C1|KCNJ3|LOC110260015|LOC110256437|LOC102159243|CSMD3|GREB1L|MARCH1|KCTD16|NLGN1|ITPR1|LARP4B|AMBRA1|MICAL3|RELL1|LOC102168138|NAV3|CSMD1|LOC102158243|TMTC2|LOC102161653|PTPRD
daf-12	25-GYGTGTGTGTGT,BestGuess:daf-12/MA0538.1/Jaspar(0.827)	ESRRB_peak_16070|ESRRB_peak_3126|ESRRB_peak_15923|ESRRB_peak_7397|ESRRB_peak_10759|ESRRB_peak_6977|ESRRB_peak_8863|ESRRB_peak_1914|ESRRB_peak_17411|ESRRB_peak_5005|ESRRB_peak_6224|ESRRB_peak_9571|ESRRB_peak_9392|ESRRB_peak_11264|ESRRB_peak_9424|ESRRB_peak_8266|ESRRB_peak_2174|ESRRB_peak_1339|ESRRB_peak_10735|ESRRB_peak_5965|ESRRB_peak_14539|ESRRB_peak_17167|ESRRB_peak_8225|ESRRB_peak_2420|ESRRB_p…	HSPA12A|CXXC5|SLIT1|FAM131C|LOC102159414|C6H19orf12|MEX3B|KCNQ1|ANKRD55|LOC110260280|LOC102161833|EVC|C7H14orf159|LOC110255513|CLMN|RNF220|TSPAN18|LOC106509171|ZBTB16|GRIP1|KALRN|AGAP1|TRABD2B|LOC106509423|LOC110257395|SOX5|TTC39A|IFFO2|MACROD1|ZNF407|ZMIZ1|HOXC4|TRIOBP|ATP5SL|AGAP1|LOC102164131|VAV2|BMF|CPNE2|PACSIN2|ASS1|WWTR1|CARD10|MGAT5|TCF4|ZBTB16|PCDH7|JADE1|NFASC|MAML3|HOXA3|RGS12|ADCY5|L…
P0510F09.23	14-TGCAAACCTAGG,BestGuess:P0510F09.23/MA1030.1/Jaspar(0.654)	ESRRB_peak_10001|ESRRB_peak_6492|ESRRB_peak_14689|ESRRB_peak_14345|ESRRB_peak_7776|ESRRB_peak_17409|ESRRB_peak_16705|ESRRB_peak_11091|ESRRB_peak_3778|ESRRB_peak_10594|ESRRB_peak_6491|ESRRB_peak_11980|ESRRB_peak_16594|ESRRB_peak_2787|ESRRB_peak_8215|ESRRB_peak_4132|ESRRB_peak_14668|ESRRB_peak_16650|ESRRB_peak_4794|ESRRB_peak_9364|ESRRB_peak_7841|ESRRB_peak_6342|ESRRB_peak_9840|ESRRB_peak_3215|ESRR…	NR3C2|LOC102161020|EPHA6|LOC106505747|EPB41L3|LOC102168063|RAPGEF4|AGMO|LOC110259959|GRM5|LOC102161020|LOC110255617|KCNJ3|LOC102158947|AGBL4|LOC110260015|LOC110256437|SCN1A|CSMD3|KCNK10|LOC102159243|ANO6|MARCH1|KCTD16|LOC102158284|WDR86|KCNH7|LOC110256592|RELL1|LOC102168138|NAV3|CSMD1|LOC102158243|PTPRD
Six1(Homeobox)	Six1(Homeobox)/Myoblast-Six1-ChIP-Chip(GSE20150)/Homer	ESRRB_peak_7785|ESRRB_peak_12114|ESRRB_peak_10902|ESRRB_peak_8662|ESRRB_peak_6361|ESRRB_peak_16470|ESRRB_peak_4688|ESRRB_peak_7659|ESRRB_peak_19248|ESRRB_peak_11169|ESRRB_peak_5542|ESRRB_peak_11052|ESRRB_peak_16510|ESRRB_peak_3799|ESRRB_peak_2050|ESRRB_peak_753|ESRRB_peak_10842|ESRRB_peak_19276|ESRRB_peak_7654|ESRRB_peak_1206|ESRRB_peak_3789|ESRRB_peak_15450|ESRRB_peak_2881|ESRRB_peak_9728|ESRRB_…	MYOM1|LOC106507930|LOC110255461|TCP11|RAPGEF3|LOC106506224|LOC110260221|LOC110261133|PCDH19|RELN|LOC110260492|DYNC1I1|UNC5D|LOC106509733|PYGM|UNC13C|PKNOX2|PAK3|KIAA1522|SAMD4A|MERTK|BCR|RHOBTB3|TBC1D1|PRKN|SRGAP2|STXBP1|LOC110259878|KDM4B|SEPT6|NENF|COL4A2|MEGF11|LOC110255477|COLGALT2|RPH3AL|LOC110256037|CSRNP1|GLRA1|SLC2A7|LOC110257011|UNC13C|SMG6|LOC106509123|ERGIC1|ACO2|CDH13|FCHSD1|ROR1|CACN…
Nr5a2(NR)	Nr5a2(NR)/mES-Nr5a2-ChIP-Seq(GSE19019)/Homer	ESRRB_peak_6145|ESRRB_peak_4446|ESRRB_peak_18491|ESRRB_peak_3126|ESRRB_peak_3721|ESRRB_peak_12994|ESRRB_peak_9621|ESRRB_peak_1390|ESRRB_peak_7785|ESRRB_peak_19312|ESRRB_peak_19270|ESRRB_peak_13978|ESRRB_peak_117|ESRRB_peak_11258|ESRRB_peak_12816|ESRRB_peak_13437|ESRRB_peak_18601|ESRRB_peak_18286|ESRRB_peak_13993|ESRRB_peak_15055|ESRRB_peak_13793|ESRRB_peak_8491|ESRRB_peak_12114|ESRRB_peak_14688|E…
RRB_peak_1591|ESRRB_peak_16668|ESRRB_peak_10279|ESRRB_peak_18092|ESRRB_peak_18836|ESRRB_peak_5888|ESRRB_peak_18892|ESRRB_peak_14188|ESRRB_peak_9506|ESRRB_peak_6278|ESRRB_peak_272|ESRRB_peak_13322|ESRRB_peak_15003|ESRRB_peak_116|ESRRB_peak_10677|ESRRB_peak_3723|ESRRB_peak_1667|ESRRB_peak_7454|ESRRB_peak_1453|ESRRB_peak_15726|ESRRB_peak_4574|ESRRB_peak_6061|ESRRB_peak_17357|ESRRB_peak_10947|ESRRB_p…
ak_16434|ESRRB_peak_19531|ESRRB_peak_11338|ESRRB_peak_5092|ESRRB_peak_11449|ESRRB_peak_8338|ESRRB_peak_16699|ESRRB_peak_12738|ESRRB_peak_10452|ESRRB_peak_2712|ESRRB_peak_1702|ESRRB_peak_12144|ESRRB_peak_11845|ESRRB_peak_17451|ESRRB_peak_16143|ESRRB_peak_19199|ESRRB_peak_12876|ESRRB_peak_14511|ESRRB_peak_13416|ESRRB_peak_12957|ESRRB_peak_6773|ESRRB_peak_19595|ESRRB_peak_7154|ESRRB_peak_13904|ESRRB…	GPRC5D|LOC106509907|DNAJB6|CXXC5|PPL|LOC110256165|LDB2|APBA1|MYOM1|GRIA3|LOC110257796|TRNT1|ARID1B|BRINP2|MGAT5B|LOC110256106|KIAA1549|B4GALT5|ITPR1|LOXL2|LOC106505607|ATXN1|LOC106507930|CRYBG3|SLC39A12|LOC110260064|LOC110255461|PCDH9|UTP20|ASPRV1|MYT1|SLIT3|LRRN2|CREB5|NRG1|PEX14|LONRF3|KIAA1257|CDH22|LOC106506224|TPK1|EPB41L1|SHC4|TTLL10|TAF4|EGFLAM|DAAM2|FAM131C|TGM1|XXYLT1|ASTN2|COQ7|EPB41L1|…
Bach2(bZIP)	Bach2(bZIP)/OCILy7-Bach2-ChIP-Seq(GSE44420)/Homer	ESRRB_peak_16983|ESRRB_peak_19312|ESRRB_peak_19302|ESRRB_peak_15311|ESRRB_peak_7101|ESRRB_peak_1152|ESRRB_peak_15642|ESRRB_peak_3465|ESRRB_peak_6847|ESRRB_peak_9997|ESRRB_peak_13274|ESRRB_peak_18242|ESRRB_peak_12777|ESRRB_peak_14441|ESRRB_peak_14649|ESRRB_peak_2050|ESRRB_peak_12891|ESRRB_peak_5834|ESRRB_peak_6931|ESRRB_peak_4828|ESRRB_peak_1100|ESRRB_peak_2347|ESRRB_peak_4210|ESRRB_peak_6461|ESRR…	PTPRN|GRIA3|LONRF3|PLBD2|STRN4|THSD4|HK1|GTF2IRD1|FBXL8|IQCM|ASIC2|SULF2|LOC110255953|LPP|IFT57|PYGM|SDK2|ACVRL1|ZNF423|BAALC|ITGA11|NAV2|LOC106509839|LOC102159120|AMIGO1|LOC110256555|NYX|LOC110255401|TXLNG|CAMTA1|CHD9|PDZK1IP1|C14H10orf90|HHLA2|UNC13C|ANKUB1|LOC110262299|ACO2|TRIM67|SYT6|ROR1|DENND5B|KCNN1|CDC42EP4|LOC100152111|LOC102162742|DTX4|LOC102158332|SNAI1|PPM1H|CNTFR|S1PR2|AGAP3|HOMER2|…
Atf3(bZIP)	Atf3(bZIP)/GBM-ATF3-ChIP-Seq(GSE33912)/Homer	ESRRB_peak_6145|ESRRB_peak_4303|ESRRB_peak_15014|ESRRB_peak_16983|ESRRB_peak_4310|ESRRB_peak_17329|ESRRB_peak_19312|ESRRB_peak_19270|ESRRB_peak_18286|ESRRB_peak_15055|ESRRB_peak_8491|ESRRB_peak_13545|ESRRB_peak_18829|ESRRB_peak_19302|ESRRB_peak_15311|ESRRB_peak_792|ESRRB_peak_1395|ESRRB_peak_17361|ESRRB_peak_18575|ESRRB_peak_7101|ESRRB_peak_1152|ESRRB_peak_14152|ESRRB_peak_3465|ESRRB_peak_15260|E…	GPRC5D|BABAM2|LOC102164739|PTPRN|SLC30A3|PDZD2|GRIA3|LOC110257796|B4GALT5|LOXL2|ATXN1|LOC110256131|CREB5|LONRF3|PLBD2|SHC4|KLF9|EGFLAM|TMEM178B|STRN4|THSD4|CLSTN2|GTF2IRD1|PPTC7|FRYL|PTGS1|FBXL8|KCNQ1|CCDC151|IQCM|ASIC2|LOC102158888|KLHL38|SULF2|LOC110255953|LPP|NSUN2|IFT57|CATIP|FAM172A|PYGM|PLAT|LOC100515441|LAMA5|SDK2|LOC100512793|MED12L|CLPS|ACVRL1|ZNF423|BAALC|ERN1|LOC106509595|LOC110257511|…
PB0168.1_Sox14_2	22-GAGACAATAG,BestGuess:PB0168.1_Sox14_2/Jaspar(0.762)	ESRRB_peak_16160|ESRRB_peak_8002|ESRRB_peak_4476|ESRRB_peak_4646|ESRRB_peak_27|ESRRB_peak_1439|ESRRB_peak_17899|ESRRB_peak_10290|ESRRB_peak_7590|ESRRB_peak_14093|ESRRB_peak_9572|ESRRB_peak_1415|ESRRB_peak_19051|ESRRB_peak_17451	FANK1|LRRC7|NOL10|ZFAT|LOC110256592|SPATA31D1|LOC110257357|WDFY3|MAP3K6|EEFSEC|STK32B|PRUNE2|LOC106506927|SREK1IP1
HNF6(Homeobox)	HNF6(Homeobox)/Liver-Hnf6-ChIP-Seq(ERP000394)/Homer	ESRRB_peak_6523|ESRRB_peak_16026|ESRRB_peak_15055|ESRRB_peak_8253|ESRRB_peak_16177|ESRRB_peak_18099|ESRRB_peak_6961|ESRRB_peak_18575|ESRRB_peak_9421|ESRRB_peak_9244|ESRRB_peak_16917|ESRRB_peak_5542|ESRRB_peak_11052|ESRRB_peak_1881|ESRRB_peak_13837|ESRRB_peak_10576|ESRRB_peak_12891|ESRRB_peak_8841|ESRRB_peak_92|ESRRB_peak_18820|ESRRB_peak_11618|ESRRB_peak_12865|ESRRB_peak_18986|ESRRB_peak_2347|ESR…	LIN7A|DUSP5|LOXL2|MAST2|PTPRE|EPB41L1|LOC106510507|TMEM178B|CLMN|RGS6|ACADL|LOC110260492|DYNC1I1|VAV2|ARHGEF3|TMEM135|SDK2|RASGRF1|SOD2|LOC110257511|SMYD3|TMEM104|LOC110257815|NAV2|FGFBP1|LOC110259931|MPC2|LOC100522141|LOC106509865|LOC110256686|TMEM182|LOC102158936|LOC110259878|MEGF11|COLGALT2|LOC102166013|CNTNAP4|MACF1|LOC110261077|ETFDH|SPTA1|ZMIZ1|C3H16orf62|IP6K3|LOC100522787|LOC102162742|MET…
HOXB13(Homeobox)	HOXB13(Homeobox)/ProstateTumor-HOXB13-ChIP-Seq(GSE56288)/Homer	ESRRB_peak_6145|ESRRB_peak_3404|ESRRB_peak_4303|ESRRB_peak_3673|ESRRB_peak_3721|ESRRB_peak_12994|ESRRB_peak_17329|ESRRB_peak_3261|ESRRB_peak_19270|ESRRB_peak_13583|ESRRB_peak_17229|ESRRB_peak_16026|ESRRB_peak_1351|ESRRB_peak_8491|ESRRB_peak_14688|ESRRB_peak_4569|ESRRB_peak_12379|ESRRB_peak_4014|ESRRB_peak_7455|ESRRB_peak_18829|ESRRB_peak_7344|ESRRB_peak_6121|ESRRB_peak_14080|ESRRB_peak_15311|ESRR…
18|ESRRB_peak_18949|ESRRB_peak_9932|ESRRB_peak_15725|ESRRB_peak_4029|ESRRB_peak_2958|ESRRB_peak_5466|ESRRB_peak_1052|ESRRB_peak_17420|ESRRB_peak_5920|ESRRB_peak_7750|ESRRB_peak_9007|ESRRB_peak_16586|ESRRB_peak_13853|ESRRB_peak_14052|ESRRB_peak_13795|ESRRB_peak_11942|ESRRB_peak_1190|ESRRB_peak_14845|ESRRB_peak_4113|ESRRB_peak_8257|ESRRB_peak_16023|ESRRB_peak_19054|ESRRB_peak_10642|ESRRB_peak_13335…	GPRC5D|ACHE|BABAM2|LITAF|PPL|LOC110256165|PDZD2|CSF1R|LOC110257796|COL6A6|D2HGDH|DUSP5|PTPRD|ATXN1|CRYBG3|LOC110260064|PCDH9|ASPRV1|MINOS1|CREB5|PEX14|DERA|KIAA1257|PLBD2|SHC4|KLF9|LOC100621431|SYNE2|EGFLAM|LARGE1|KIF5C|TRPS1|LOC102161020|TMC6|LARP6|FRYL|IL22RA1|MEX3B|FZD7|LOC100626591|CCSER1|NEGR1|LOC106507571|MTHFD1L|CCDC151|MAML2|IQCM|AKAP7|TENM3|YBX2|LOC102158888|UNC5D|LOC102165633|ZRANB3|LOC…
NeuroD1(bHLH)	NeuroD1(bHLH)/Islet-NeuroD1-ChIP-Seq(GSE30298)/Homer	ESRRB_peak_14122|ESRRB_peak_3673|ESRRB_peak_12994|ESRRB_peak_19270|ESRRB_peak_12816|ESRRB_peak_15055|ESRRB_peak_4569|ESRRB_peak_18010|ESRRB_peak_14779|ESRRB_peak_5629|ESRRB_peak_6361|ESRRB_peak_17582|ESRRB_peak_10956|ESRRB_peak_3252|ESRRB_peak_16470|ESRRB_peak_3044|ESRRB_peak_7126|ESRRB_peak_6091|ESRRB_peak_6211|ESRRB_peak_13138|ESRRB_peak_10001|ESRRB_peak_11799|ESRRB_peak_12189|ESRRB_peak_7537|E…	KY|LITAF|LOC110256165|LOC110257796|MGAT5B|LOXL2|LOC110260064|MRPS26|LOC106505840|TTLL12|RAPGEF3|SLIT3|LRRN2|ARHGEF37|LOC106506224|FBN2|LMTK3|LOC110260723|CRACR2A|NXPH3|NR3C2|MPP7|LOC110255744|IL22RA1|TMEFF1|NXN|LOC100524254|LOC102164427|ACADL|LOC110260492|DPY19L1|SULF2|LOC110255953|RAB22A|UNC5D|NSUN2|GREB1|HIPK2|LOC110257231|CATIP|FAM172A|PLAT|TIMM8B|PKNOX2|LOC106509865|SP7|LOC100515441|LAMA5|ARH…
Sox2(HMG)	Sox2(HMG)/mES-Sox2-ChIP-Seq(GSE11431)/Homer	ESRRB_peak_3404|ESRRB_peak_19407|ESRRB_peak_3673|ESRRB_peak_15014|ESRRB_peak_848|ESRRB_peak_4310|ESRRB_peak_7999|ESRRB_peak_12816|ESRRB_peak_16026|ESRRB_peak_4076|ESRRB_peak_15055|ESRRB_peak_3932|ESRRB_peak_8253|ESRRB_peak_8534|ESRRB_peak_7455|ESRRB_peak_18306|ESRRB_peak_6361|ESRRB_peak_17582|ESRRB_peak_19302|ESRRB_peak_6121|ESRRB_peak_18854|ESRRB_peak_18099|ESRRB_peak_1801|ESRRB_peak_6454|ESRRB_…
eak_12911|ESRRB_peak_9854|ESRRB_peak_11247|ESRRB_peak_15075|ESRRB_peak_6718|ESRRB_peak_747|ESRRB_peak_7384|ESRRB_peak_12174|ESRRB_peak_5466|ESRRB_peak_2068|ESRRB_peak_14296|ESRRB_peak_9598|ESRRB_peak_8904|ESRRB_peak_16670|ESRRB_peak_9401|ESRRB_peak_10484|ESRRB_peak_14052|ESRRB_peak_13795|ESRRB_peak_11942|ESRRB_peak_6215|ESRRB_peak_11194|ESRRB_peak_17084|ESRRB_peak_15862|ESRRB_peak_10642|ESRRB_pea…	ACHE|TRIM27|LITAF|LOC102164739|MEIS2|SLC30A3|LOC106507649|MGAT5B|DUSP5|LOC106508312|LOXL2|TCF7L1|MAST2|LOC100512907|MINOS1|LOC110257429|RAPGEF3|SLIT3|LONRF3|DERA|LOC106506838|EPB41L1|GPR107|PLEKHG7|C14H12orf49|GREB1L|LOC106510507|KIF5C|THSD4|KCNQ2|NXPH3|EDEM1|MAGI2|CCSER1|TMEFF1|NEGR1|LOC106507571|RELN|LOC110260492|CCDC151|DPY19L1|CALN1|LOC110259527|ZBTB8B|KLHL38|SULF2|RAB22A|SLC29A3|ZRANB3|FRMD4…
PR(NR)	PR(NR)/T47D-PR-ChIP-Seq(GSE31130)/Homer	ESRRB_peak_19407|ESRRB_peak_4303|ESRRB_peak_16070|ESRRB_peak_3126|ESRRB_peak_7961|ESRRB_peak_16983|ESRRB_peak_9621|ESRRB_peak_3076|ESRRB_peak_17329|ESRRB_peak_19270|ESRRB_peak_13978|ESRRB_peak_12816|ESRRB_peak_6523|ESRRB_peak_16026|ESRRB_peak_4076|ESRRB_peak_14426|ESRRB_peak_13793|ESRRB_peak_17904|ESRRB_peak_803|ESRRB_peak_14688|ESRRB_peak_7875|ESRRB_peak_4569|ESRRB_peak_16161|ESRRB_peak_8662|ESR…
eak_9122|ESRRB_peak_7567|ESRRB_peak_70|ESRRB_peak_125|ESRRB_peak_12899|ESRRB_peak_15407|ESRRB_peak_16719|ESRRB_peak_13428|ESRRB_peak_6310|ESRRB_peak_16445|ESRRB_peak_2797|ESRRB_peak_7124|ESRRB_peak_141|ESRRB_peak_10665|ESRRB_peak_3878|ESRRB_peak_4463|ESRRB_peak_17049|ESRRB_peak_8775|ESRRB_peak_4241|ESRRB_peak_13707|ESRRB_peak_17966|ESRRB_peak_13704|ESRRB_peak_12054|ESRRB_peak_12224|ESRRB_peak_953…	TRIM27|BABAM2|HSPA12A|CXXC5|ADGRL2|PTPRN|LDB2|JADE2|PDZD2|LOC110257796|TRNT1|MGAT5B|LIN7A|DUSP5|LOC106508312|ST6GAL1|LOC106505607|PAK5|SEMA6D|CRYBG3|GAREM1|LOC110260064|ADAM12|TCP11|UTP20|ASPRV1|LOC106505840|RAPGEF3|DDA1|SLIT3|CREB5|PEX14|PTPRE|ARHGEF37|PLBD2|AKAP6|SHC4|UBXN4|C14H12orf49|TTLL10|CASP2|FAM131C|KIF5C|LOC102168138|LOC102159414|TRPS1|CLSTN2|EDEM1|PCDH19|PPTC7|LOC102161020|LARP6|MAGI2|…
Sox6(HMG)	Sox6(HMG)/Myotubes-Sox6-ChIP-Seq(GSE32627)/Homer	ESRRB_peak_3404|ESRRB_peak_19407|ESRRB_peak_3673|ESRRB_peak_16070|ESRRB_peak_848|ESRRB_peak_4310|ESRRB_peak_19312|ESRRB_peak_7999|ESRRB_peak_11258|ESRRB_peak_12816|ESRRB_peak_16026|ESRRB_peak_13437|ESRRB_peak_6982|ESRRB_peak_4076|ESRRB_peak_14426|ESRRB_peak_15055|ESRRB_peak_3932|ESRRB_peak_8253|ESRRB_peak_11842|ESRRB_peak_16161|ESRRB_peak_8534|ESRRB_peak_7455|ESRRB_peak_18471|ESRRB_peak_18306|ESR…
RRB_peak_14641|ESRRB_peak_578|ESRRB_peak_17625|ESRRB_peak_16974|ESRRB_peak_2850|ESRRB_peak_19412|ESRRB_peak_17601|ESRRB_peak_2456|ESRRB_peak_9624|ESRRB_peak_10888|ESRRB_peak_16876|ESRRB_peak_10302|ESRRB_peak_15240|ESRRB_peak_7149|ESRRB_peak_9326|ESRRB_peak_13144|ESRRB_peak_14414|ESRRB_peak_4203|ESRRB_peak_17997|ESRRB_peak_2688|ESRRB_peak_12099|ESRRB_peak_766|ESRRB_peak_9028|ESRRB_peak_2876|ESRRB_…	ACHE|TRIM27|LITAF|HSPA12A|MEIS2|SLC30A3|GRIA3|LOC106507649|BRINP2|MGAT5B|DUSP5|LOC110256106|TSHZ3|LOC106508312|ST6GAL1|LOXL2|TCF7L1|MAST2|SLC39A12|ADAM12|LOC100512907|MINOS1|MYT1|LOC110257429|RAPGEF3|SLIT3|LRRN2|GCH1|LONRF3|PTPRE|DERA|KIAA1257|LOC106506838|AKAP6|LOC106506224|EPB41L1|GPR107|PLEKHG7|C14H12orf49|GREB1L|KIF5C|FBN2|THSD4|NXPH3|EDEM1|TNFRSF19|LOC110260097|TMC6|MAGI2|LOC110255744|CCSER1…
Foxa2(Forkhead)	Foxa2(Forkhead)/Liver-Foxa2-ChIP-Seq(GSE25694)/Homer	ESRRB_peak_16070|ESRRB_peak_18491|ESRRB_peak_3721|ESRRB_peak_7785|ESRRB_peak_6523|ESRRB_peak_6982|ESRRB_peak_12114|ESRRB_peak_17904|ESRRB_peak_14688|ESRRB_peak_13545|ESRRB_peak_18829|ESRRB_peak_3252|ESRRB_peak_3604|ESRRB_peak_1801|ESRRB_peak_13135|ESRRB_peak_15299|ESRRB_peak_7397|ESRRB_peak_18575|ESRRB_peak_7101|ESRRB_peak_3044|ESRRB_peak_9421|ESRRB_peak_12189|ESRRB_peak_10246|ESRRB_peak_3004|ESR…	HSPA12A|DNAJB6|PPL|MYOM1|LIN7A|TSHZ3|LOC106507930|PAK5|CRYBG3|LOC110256131|CREB5|ARHGEF37|SYT17|GPR107|LOC100621431|C14H12orf49|FAM131C|TMEM178B|STRN4|FBN2|CLMN|LOC110255744|CCSER1|ZNF608|NEGR1|RGS6|LOC102164427|LOC100738056|ACADL|MAML2|ZBTB8B|KLHL38|LOC110255953|UNC5D|FRMD4B|TENM2|LOC100515441|LOC102162742|TENM2|ARID3B|SDK2|LOC110262135|ERN1|ZFHX3|FGGY|ATP11A|LOC110257815|LOC106510205|PCCA|LOC10…
Gata1(Zf)	Gata1(Zf)/K562-GATA1-ChIP-Seq(GSE18829)/Homer	ESRRB_peak_3673|ESRRB_peak_7961|ESRRB_peak_13793|ESRRB_peak_3932|ESRRB_peak_14688|ESRRB_peak_16530|ESRRB_peak_7344|ESRRB_peak_19302|ESRRB_peak_15311|ESRRB_peak_11621|ESRRB_peak_6454|ESRRB_peak_1395|ESRRB_peak_18098|ESRRB_peak_6091|ESRRB_peak_3465|ESRRB_peak_11161|ESRRB_peak_12189|ESRRB_peak_3004|ESRRB_peak_7998|ESRRB_peak_5645|ESRRB_peak_12155|ESRRB_peak_18791|ESRRB_peak_8142|ESRRB_peak_7652|ESRR…	LITAF|ADGRL2|LOC106505607|TCF7L1|CRYBG3|NRG1|PEX14|LONRF3|PLBD2|SMYD3|PLEKHG7|KLF9|EPB41L1|LOC110260723|GTF2IRD1|MAGI2|LOC110255744|ZNF608|NEGR1|LOC100524254|LOC106505250|DPY19L1|LOC102158888|ZBTB8B|EVA1C|CLDND2|LOC110256117|LOC102165633|GREB1|LOC106509865|SP7|LAMA5|SDK2|ARHGEF3|LOC110262135|CAPN2|SEC24B|HIP1|CDK8|PAK3|TENM3|LOC110257815|RPP40|WDR7|C8H4orf19|FGFBP1|FAM171A1|LOC106509839|SLC2A13|A…
DPL-1(E2F)	DPL-1(E2F)/cElegans-Adult-ChIP-Seq(modEncode)/Homer	ESRRB_peak_3404|ESRRB_peak_3673|ESRRB_peak_19312|ESRRB_peak_17229|ESRRB_peak_15923|ESRRB_peak_14299|ESRRB_peak_4014|ESRRB_peak_17582|ESRRB_peak_7344|ESRRB_peak_16177|ESRRB_peak_1801|ESRRB_peak_792|ESRRB_peak_1395|ESRRB_peak_7804|ESRRB_peak_10759|ESRRB_peak_15260|ESRRB_peak_6847|ESRRB_peak_14498|ESRRB_peak_6808|ESRRB_peak_2531|ESRRB_peak_13274|ESRRB_peak_7187|ESRRB_peak_14441|ESRRB_peak_17756|ESRR…	ACHE|LITAF|GRIA3|D2HGDH|SLIT1|MECOM|ASPRV1|SLIT3|PEX14|PTPRE|GPR107|SHC4|KLF9|GREB1L|LOC102159414|PPTC7|FBXL8|LSG1|LOC106507571|FBXL12|ASIC2|CLDND2|LPP|NSUN2|MAP2K7|LOC100156967|LAMA5|TENM2|LOC100512793|SOD2|C9H1orf105|SYNPR|GNA12|LOC110260280|LOC110255809|SMPD1|QSOX1|IGSF3|LOC102161330|ATF3|LOC100510918|MIDN|ACTG1|TPRN|LOC100737977|MAPK8|STK11|MTFP1|RHBDD3|RPH3AL|MFSD7|TRAPPC9|TRNAF-GAA|TRNAC-GC…
HAP1	12-AGAGGACATATC,BestGuess:HAP1/HAP1_YPD/[](Harbison)/Yeast(0.650)	ESRRB_peak_17308|ESRRB_peak_14345|ESRRB_peak_17409|ESRRB_peak_17643|ESRRB_peak_6332|ESRRB_peak_11091|ESRRB_peak_7005|ESRRB_peak_10594|ESRRB_peak_16583|ESRRB_peak_14629|ESRRB_peak_16594|ESRRB_peak_2787|ESRRB_peak_15200|ESRRB_peak_4132|ESRRB_peak_6342|ESRRB_peak_9840|ESRRB_peak_17372|ESRRB_peak_3215|ESRRB_peak_1010|ESRRB_peak_11996|ESRRB_peak_2153|ESRRB_peak_14846|ESRRB_peak_31|ESRRB_peak_10155|ESR…	CDH12|LOC106505747|LOC102168063|EBF1|TMEM117|AGMO|HPN|GRM5|LIMS2|SLC9C1|KCNJ3|LOC102158947|SCARB1|LOC110260015|ANO6|MARCH1|LOC106506475|KCTD16|DOK6|CELF2|AMBRA1|DOPEY2|LOC110256592|CAMK2D|PHACTR1|LOC102158243|LOC102161653
Lhx3(Homeobox)	Lhx3(Homeobox)/Neuron-Lhx3-ChIP-Seq(GSE31456)/Homer	ESRRB_peak_3673|ESRRB_peak_15014|ESRRB_peak_4310|ESRRB_peak_17329|ESRRB_peak_7785|ESRRB_peak_3261|ESRRB_peak_7999|ESRRB_peak_19270|ESRRB_peak_13978|ESRRB_peak_12816|ESRRB_peak_13437|ESRRB_peak_6982|ESRRB_peak_1351|ESRRB_peak_14426|ESRRB_peak_15055|ESRRB_peak_8491|ESRRB_peak_17904|ESRRB_peak_803|ESRRB_peak_8253|ESRRB_peak_12379|ESRRB_peak_12991|ESRRB_peak_16161|ESRRB_peak_6394|ESRRB_peak_6361|ESRR…
ESRRB_peak_12060|ESRRB_peak_14878|ESRRB_peak_2238|ESRRB_peak_14440|ESRRB_peak_17899|ESRRB_peak_3023|ESRRB_peak_16045|ESRRB_peak_9428|ESRRB_peak_1233|ESRRB_peak_6520|ESRRB_peak_16410|ESRRB_peak_9022|ESRRB_peak_18864|ESRRB_peak_4120|ESRRB_peak_8947|ESRRB_peak_13791|ESRRB_peak_16466|ESRRB_peak_14226|ESRRB_peak_3368|ESRRB_peak_1147|ESRRB_peak_9232|ESRRB_peak_9111|ESRRB_peak_12782|ESRRB_peak_13134|ESR…	LITAF|LOC102164739|SLC30A3|PDZD2|MYOM1|CSF1R|LOC106507649|LOC110257796|TRNT1|MGAT5B|LOC110256106|TSHZ3|PTPRD|ST6GAL1|LOXL2|ATXN1|PAK5|SEMA6D|MAST2|PCDH9|MAP3K3|ADAM12|UTP20|RAPGEF3|LOC110256131|DERA|AKAP6|EPB41L1|RIPOR2|UBXN4|EGFLAM|XXYLT1|LOC110260221|LOC106510507|COQ7|LARGE1|FBN2|TRPS1|LOC110261133|TNFRSF19|PCDH19|FOXR1|LOC102161020|TMC6|FRYL|LOC110255744|MEX3B|LSG1|ZNF608|TMEFF1|NEGR1|LOC10650…
TEAD2(TEA)	TEAD2(TEA)/Py2T-Tead2-ChIP-Seq(GSE55709)/Homer	ESRRB_peak_848|ESRRB_peak_12816|ESRRB_peak_6523|ESRRB_peak_14426|ESRRB_peak_14688|ESRRB_peak_4569|ESRRB_peak_6394|ESRRB_peak_16530|ESRRB_peak_7344|ESRRB_peak_16177|ESRRB_peak_16470|ESRRB_peak_4688|ESRRB_peak_15260|ESRRB_peak_11799|ESRRB_peak_11161|ESRRB_peak_12189|ESRRB_peak_1668|ESRRB_peak_11169|ESRRB_peak_13442|ESRRB_peak_14814|ESRRB_peak_18242|ESRRB_peak_13532|ESRRB_peak_19214|ESRRB_peak_15668…	MEIS2|MGAT5B|LIN7A|ST6GAL1|CRYBG3|LOC110260064|UTP20|NRG1|PEX14|PTPRE|LOC106506224|LOC110260221|PPTC7|MPP7|MAGI2|LOC110255744|PTGS1|RELN|YBX2|EVA1C|SULF2|LOC110256117|LOC102165633|SLC29A3|HIPK2|CNNM2|TMEM135|ARID3B|SDK2|RASGRF1|SOD2|HIP1|LOC110257511|LSP1|RAB40C|TJP3|NAV2|FAM43B|LOC106505568|NPAS3|SULF1|LOC100737764|RALYL|ADGRB3|GALNT18|ERC1|LOC100737977|SYT6|SLC22A23|LOC102165127|CSRP1|TSC22D3|C…
FOXM1(Forkhead)	FOXM1(Forkhead)/MCF7-FOXM1-ChIP-Seq(GSE72977)/Homer	ESRRB_peak_3404|ESRRB_peak_16070|ESRRB_peak_18491|ESRRB_peak_17329|ESRRB_peak_7999|ESRRB_peak_15923|ESRRB_peak_1351|ESRRB_peak_13993|ESRRB_peak_12114|ESRRB_peak_17904|ESRRB_peak_14688|ESRRB_peak_7455|ESRRB_peak_13545|ESRRB_peak_16177|ESRRB_peak_11621|ESRRB_peak_1801|ESRRB_peak_13135|ESRRB_peak_15299|ESRRB_peak_6961|ESRRB_peak_7101|ESRRB_peak_3044|ESRRB_peak_14000|ESRRB_peak_4102|ESRRB_peak_10774|…	ACHE|HSPA12A|DNAJB6|PDZD2|LOC106507649|SLIT1|PTPRD|ITPR1|LOC106507930|PAK5|CRYBG3|MINOS1|LOC110256131|PTPRE|SMYD3|GPR107|LOC100621431|C14H12orf49|LOC106510507|STRN4|FBN2|EDEM1|LOC110260097|FOXR1|LOC110255744|CCSER1|ZNF608|NEGR1|RGS6|MTHFD1L|LOC102164427|FBXL12|CCDC151|MAML2|TENM3|ASIC2|KLHL38|SULF2|UNC5D|ZRANB3|IFT57|FRMD4B|CATIP|FAM172A|ARHGEF3|TENM2|LOC100515441|LOC102162742|TENM2|TMEM135|SDK2|…
Nur77(NR)	Nur77(NR)/K562-NR4A1-ChIP-Seq(GSE31363)/Homer	ESRRB_peak_18491|ESRRB_peak_848|ESRRB_peak_117|ESRRB_peak_12816|ESRRB_peak_1351|ESRRB_peak_12114|ESRRB_peak_3932|ESRRB_peak_14688|ESRRB_peak_10902|ESRRB_peak_9018|ESRRB_peak_9043|ESRRB_peak_16231|ESRRB_peak_3044|ESRRB_peak_6211|ESRRB_peak_7659|ESRRB_peak_19248|ESRRB_peak_6492|ESRRB_peak_12783|ESRRB_peak_11161|ESRRB_peak_6847|ESRRB_peak_10246|ESRRB_peak_7998|ESRRB_peak_12155|ESRRB_peak_9883|ESRRB_…	DNAJB6|MEIS2|ARID1B|MGAT5B|PTPRD|LOC106507930|TCF7L1|CRYBG3|LOC110255461|AKAP6|TGM1|KIF5C|FBN2|CRACR2A|LOC110261133|PCDH19|LOC102161020|TMC6|MAGI2|FBXL8|CCSER1|NEGR1|LOC106505250|LOC100738056|RAB22A|ENPP2|ADPRHL1|FAM172A|PYGM|TENM2|LOC106509865|LAMA5|TMEM135|MED12L|ANKRD55|LOC110257511|C9H1orf105|LOC110258135|LOC110257815|NEIL3|TMEM178A|LOC102161330|LOC106505747|CD83|EVC|PDZD2|SRGAP2|EPHA6|LOC102…
ZFX(Zf)	ZFX(Zf)/mES-Zfx-ChIP-Seq(GSE11431)/Homer	ESRRB_peak_14122|ESRRB_peak_3404|ESRRB_peak_4446|ESRRB_peak_4303|ESRRB_peak_15014|ESRRB_peak_3126|ESRRB_peak_3721|ESRRB_peak_16983|ESRRB_peak_3076|ESRRB_peak_17329|ESRRB_peak_13978|ESRRB_peak_12816|ESRRB_peak_16026|ESRRB_peak_14299|ESRRB_peak_14426|ESRRB_peak_15055|ESRRB_peak_13793|ESRRB_peak_8491|ESRRB_peak_14688|ESRRB_peak_11842|ESRRB_peak_10902|ESRRB_peak_8662|ESRRB_peak_4014|ESRRB_peak_18471|…
RRB_peak_19565|ESRRB_peak_7366|ESRRB_peak_14823|ESRRB_peak_8378|ESRRB_peak_17139|ESRRB_peak_920|ESRRB_peak_1141|ESRRB_peak_6629|ESRRB_peak_3347|ESRRB_peak_13690|ESRRB_peak_13810|ESRRB_peak_15783|ESRRB_peak_15689|ESRRB_peak_1971|ESRRB_peak_15968|ESRRB_peak_14747|ESRRB_peak_3807|ESRRB_peak_4573|ESRRB_peak_8930|ESRRB_peak_9328|ESRRB_peak_10718|ESRRB_peak_12990|ESRRB_peak_14168|ESRRB_peak_18051|ESRRB…	KY|ACHE|LOC106509907|BABAM2|LOC102164739|CXXC5|PPL|PTPRN|JADE2|PDZD2|TRNT1|MGAT5B|DUSP5|MECOM|ST6GAL1|LOXL2|LOC106505607|ATXN1|CRYBG3|SLC39A12|LOC110255461|TCP11|ASPRV1|MYT1|TTLL12|LOC110256131|LRRN2|PEX14|LFNG|LOC106506838|AKAP6|TPK1|RIPOR2|GPR107|KLF9|MYCL|TTLL10|TAF4|XXYLT1|LOC110260221|STRN4|LMTK3|LOC102159414|LOC110260723|HK1|CRACR2A|CLSTN2|FOXR1|PPTC7|TMC6|LOC106510616|FZD7|FBXL8|ZDHHC1|TME…
CTCF(Zf)	CTCF(Zf)/CD4+-CTCF-ChIP-Seq(Barski_et_al.)/Homer	ESRRB_peak_17329|ESRRB_peak_14299|ESRRB_peak_18471|ESRRB_peak_15311|ESRRB_peak_16470|ESRRB_peak_7659|ESRRB_peak_16970|ESRRB_peak_2569|ESRRB_peak_12725|ESRRB_peak_10842|ESRRB_peak_4828|ESRRB_peak_19276|ESRRB_peak_9488|ESRRB_peak_2677|ESRRB_peak_14079|ESRRB_peak_13150|ESRRB_peak_16942|ESRRB_peak_19430|ESRRB_peak_1776|ESRRB_peak_2679|ESRRB_peak_19120|ESRRB_peak_10446|ESRRB_peak_19020|ESRRB_peak_1826…	PDZD2|MECOM|MYT1|PLBD2|LOC106506224|LOC110261133|CATIP|MAP2K7|SLC38A10|PKNOX2|BAALC|PAK3|WARS|MIDN|ACAD9|EPN3|MARCH4|TPRN|LOC110256391|STK11|NYX|LOC110255401|TXLNG|AIF1L|GRIP1|TSPAN18|PPP1R16B|ZMIZ1|BAIAP2|CACNB2|ZNF683|AGAP1|TLDC1|CDK2AP2|CYCS|LOC100516669|HK1|SSU72|SLC4A8|NADK|KLF16|LRP5|AGAP3|WNT9A|MYO19|MAP3K20|LOC110261492|TMEM61|FANK1|MAB21L3|ENDOU|LOC110256165|LOC110261422|MST1R|TROAP|LOC1…
Erra(NR)	Erra(NR)/HepG2-Erra-ChIP-Seq(GSE31477)/Homer	ESRRB_peak_14122|ESRRB_peak_6145|ESRRB_peak_4446|ESRRB_peak_4303|ESRRB_peak_3673|ESRRB_peak_16070|ESRRB_peak_18491|ESRRB_peak_3126|ESRRB_peak_848|ESRRB_peak_3721|ESRRB_peak_12994|ESRRB_peak_16983|ESRRB_peak_4310|ESRRB_peak_9621|ESRRB_peak_3076|ESRRB_peak_17329|ESRRB_peak_7785|ESRRB_peak_19312|ESRRB_peak_3261|ESRRB_peak_19270|ESRRB_peak_13978|ESRRB_peak_117|ESRRB_peak_17229|ESRRB_peak_12816|ESRRB_…
458|ESRRB_peak_11184|ESRRB_peak_6343|ESRRB_peak_19433|ESRRB_peak_8272|ESRRB_peak_5721|ESRRB_peak_9395|ESRRB_peak_9625|ESRRB_peak_12998|ESRRB_peak_9180|ESRRB_peak_15752|ESRRB_peak_14856|ESRRB_peak_2503|ESRRB_peak_3642|ESRRB_peak_10899|ESRRB_peak_11180|ESRRB_peak_7137|ESRRB_peak_5246|ESRRB_peak_9553|ESRRB_peak_17657|ESRRB_peak_14|ESRRB_peak_9962|ESRRB_peak_16904|ESRRB_peak_4603|ESRRB_peak_7842|ESRR…
|ESRRB_peak_17172|ESRRB_peak_10885|ESRRB_peak_17358|ESRRB_peak_11541|ESRRB_peak_14464|ESRRB_peak_10491|ESRRB_peak_199|ESRRB_peak_19196|ESRRB_peak_11288|ESRRB_peak_7155|ESRRB_peak_4117|ESRRB_peak_8273|ESRRB_peak_13389|ESRRB_peak_9207|ESRRB_peak_9119|ESRRB_peak_11976|ESRRB_peak_7526|ESRRB_peak_13263|ESRRB_peak_2377|ESRRB_peak_5966|ESRRB_peak_17511|ESRRB_peak_1039|ESRRB_peak_8850|ESRRB_peak_4344|ESR…
460|ESRRB_peak_18406|ESRRB_peak_9391|ESRRB_peak_18211|ESRRB_peak_2804|ESRRB_peak_10843|ESRRB_peak_4694|ESRRB_peak_15094|ESRRB_peak_4682|ESRRB_peak_7351|ESRRB_peak_4980|ESRRB_peak_15026|ESRRB_peak_4630|ESRRB_peak_13068|ESRRB_peak_16570|ESRRB_peak_110|ESRRB_peak_2278|ESRRB_peak_14654|ESRRB_peak_3625|ESRRB_peak_15098|ESRRB_peak_8310|ESRRB_peak_4888|ESRRB_peak_19499|ESRRB_peak_13457|ESRRB_peak_19570|…	KY|GPRC5D|LOC106509907|BABAM2|LITAF|HSPA12A|DNAJB6|CXXC5|MEIS2|PPL|LOC110256165|PTPRN|SLC30A3|LDB2|JADE2|PDZD2|MYOM1|GRIA3|CSF1R|LOC110257796|TRNT1|ARID1B|D2HGDH|MGAT5B|DUSP5|LOC110256106|TSHZ3|KIAA1549|B4GALT5|MECOM|PTPRD|ST6GAL1|ITPR1|LOXL2|LOC106505607|ATXN1|LOC106507930|TCF7L1|PAK5|MAST2|CRYBG3|SLC39A12|LOC110260064|LOC110255461|PCDH9|TCP11|LOC100512907|CFAP45|ASPRV1|MYT1|LOC110257429|RAPGEF3…
SYNPR|AGBL4|PTPRG|LYPD6|SLIT3|HIPK2|ADCK1|CUX1|DNAH17|GNG7|PLA2G4A|KLHL14|MCTP1|FCHSD2|PTMS|R3HCC1L|LPP|ADCY7|TBC1D2B|MFSD4A|OSBPL3|ZFHX2|LOC106509485|CCDC159|VAV3|EDAR|RTN4RL1|TMEM135|PALM2|FGD6|CEP89|HLCS|LOC110261114|LOC100510918|IQGAP3|ANK1|PLA2G4A|CTNNBIP1|FAM3D|LOC106506786|TENM3|RAPGEF4|LOC102164818|CYTH3|FGD4|CMTM4|C8B|AHDC1|LOC106507571|LOC106505250|LOC110257186|MYO15A|TIGAR|LOC110257262…
PAX5(Paired,Homeobox),condensed	PAX5(Paired,Homeobox),condensed/GM12878-PAX5-ChIP-Seq(GSE32465)/Homer	ESRRB_peak_4446|ESRRB_peak_17329|ESRRB_peak_18098|ESRRB_peak_15260|ESRRB_peak_17594|ESRRB_peak_92|ESRRB_peak_18986|ESRRB_peak_11349|ESRRB_peak_19479|ESRRB_peak_2597|ESRRB_peak_14416|ESRRB_peak_9060|ESRRB_peak_8327|ESRRB_peak_12140|ESRRB_peak_6213|ESRRB_peak_12848|ESRRB_peak_17385|ESRRB_peak_15828|ESRRB_peak_17795|ESRRB_peak_588|ESRRB_peak_970|ESRRB_peak_10105|ESRRB_peak_16061|ESRRB_peak_12984|ESR…	LOC106509907|PDZD2|EPB41L1|PPTC7|LOC110257231|SOD2|LOC110257815|HMCN1|LOC102161330|KDM4B|DGKG|SLC7A8|NFYC|FLT1|CRACR2A|RECQL5|NNT|MARCH8|KIAA1456|ZBTB7C|LOC106509048|ABHD18|LOC102160539|TEX2|LOC102167132|B3GALT1|IGSF21|LEKR1|AAR2|SLC38A8|CGNL1|MPRIP|LOC110256376|DNAH17|AUTS2|SEMA6A|LOC110259504|OLFM4|MAPT|TNFRSF13B|LOC110256117|TRAK1|LOC110261226|ELFN1|GGA1|ADAMTS6|LOC110257550|XYLT1|CLIC6|PARD3|…
ERE(NR),IR3	ERE(NR),IR3/MCF7-ERa-ChIP-Seq(Unpublished)/Homer	ESRRB_peak_6145|ESRRB_peak_4303|ESRRB_peak_16070|ESRRB_peak_18491|ESRRB_peak_12816|ESRRB_peak_18601|ESRRB_peak_14688|ESRRB_peak_7101|ESRRB_peak_14152|ESRRB_peak_2562|ESRRB_peak_18791|ESRRB_peak_3213|ESRRB_peak_15668|ESRRB_peak_12168|ESRRB_peak_6889|ESRRB_peak_2873|ESRRB_peak_13837|ESRRB_peak_10842|ESRRB_peak_8937|ESRRB_peak_9470|ESRRB_peak_12986|ESRRB_peak_19276|ESRRB_peak_19464|ESRRB_peak_12556|…	GPRC5D|BABAM2|HSPA12A|DNAJB6|MGAT5B|KIAA1549|CRYBG3|STRN4|CLSTN2|CCDC151|DPY19L1|LOC110259527|SLC29A3|MEDAG|CHD9|FAM172A|ARHGEF3|PKNOX2|ARID3B|LOC100512793|ERN1|PAK3|LOC110258135|PCCA|LOC110260280|LOC106509839|HDAC9|LZTS1|NCOR2|ATCAY|MICAL2|LOC110260275|LOC100737764|KCNQ4|LOC102160539|EML1|MASP2|SERPINA1|TPRN|ERC1|FGGY|IQGAP2|GDNF|MEGF11|C8H4orf36|TGFBR2|CXADR|PLXNB2|AIF1L|GRIP1|PRAG1|LOC10015211…
Hoxb4(Homeobox)	Hoxb4(Homeobox)/ES-Hoxb4-ChIP-Seq(GSE34014)/Homer	ESRRB_peak_4310|ESRRB_peak_15923|ESRRB_peak_12991|ESRRB_peak_8534|ESRRB_peak_6961|ESRRB_peak_18575|ESRRB_peak_10246|ESRRB_peak_11052|ESRRB_peak_2873|ESRRB_peak_1881|ESRRB_peak_17604|ESRRB_peak_8937|ESRRB_peak_12891|ESRRB_peak_14224|ESRRB_peak_12556|ESRRB_peak_2347|ESRRB_peak_5005|ESRRB_peak_9611|ESRRB_peak_6309|ESRRB_peak_10998|ESRRB_peak_19558|ESRRB_peak_8084|ESRRB_peak_15401|ESRRB_peak_5921|ESR…	SLC30A3|SLIT1|MAP3K3|LOC100512907|LOC106510507|TMEM178B|CCSER1|DYNC1I1|FAM172A|VAV2|TENM2|ARID3B|SDK2|MED12L|PCCA|NAV2|LOC110260280|FGFBP1|SLC2A13|SRGAP2|CUNH14orf180|FGGY|RHBDD3|LOC102166013|LOC106506470|NEK7|AFAP1L2|MAGI3|SORCS1|KALRN|TMEM117|FAM160A1|LOC110257721|C9H11orf63|LOC102162742|PREX1|SLC5A10|PLEKHA7|GALNTL6|S1PR2|RAI1|FAM198A|LOC110259931|KCNAB2|TMEM117|DAAM1|CHRNE|LOC102167686|BMP8B|…
Oct2(POU,Homeobox)	Oct2(POU,Homeobox)/Bcell-Oct2-ChIP-Seq(GSE21512)/Homer	ESRRB_peak_13793|ESRRB_peak_16530|ESRRB_peak_11229|ESRRB_peak_1152|ESRRB_peak_9421|ESRRB_peak_1668|ESRRB_peak_16510|ESRRB_peak_13929|ESRRB_peak_6666|ESRRB_peak_14291|ESRRB_peak_19464|ESRRB_peak_9720|ESRRB_peak_10061|ESRRB_peak_14347|ESRRB_peak_10998|ESRRB_peak_9853|ESRRB_peak_19390|ESRRB_peak_661|ESRRB_peak_13680|ESRRB_peak_14135|ESRRB_peak_10276|ESRRB_peak_2241|ESRRB_peak_6688|ESRRB_peak_15688|E…	LOC106505607|NRG1|TPK1|THSD4|CLMN|PTGS1|UNC5D|FRMD4B|CMIP|LOC100153543|LOC110258135|C8H4orf19|MAML3|LOC106505747|SRGAP2|KIAA1211|LOC102160243|OAZ2|LOC110256555|STAG1|C8H4orf36|LDLRAD3|CNTNAP4|PPP3CB|HEATR5A|HOXD9|XXYLT1|DOCK10|LOC102163526|SEMA6D|PHF10|SMG6|TMEM117|RASGRF2|GABRG3|LOC102160343|MORN5|CATSPERZ|LOC110260223|LOC110260952|LOC106509048|HDGF|SPDL1|F8|NOX5|TFCP2|KMT2E|ANK3|LOC106504595|LO…
TR4(NR),DR1	TR4(NR),DR1/Hela-TR4-ChIP-Seq(GSE24685)/Homer	ESRRB_peak_3261|ESRRB_peak_16026|ESRRB_peak_18601|ESRRB_peak_11842|ESRRB_peak_18829|ESRRB_peak_7126|ESRRB_peak_14152|ESRRB_peak_10001|ESRRB_peak_7364|ESRRB_peak_10837|ESRRB_peak_1492|ESRRB_peak_12155|ESRRB_peak_5542|ESRRB_peak_7187|ESRRB_peak_12777|ESRRB_peak_14060|ESRRB_peak_2873|ESRRB_peak_5860|ESRRB_peak_18866|ESRRB_peak_18425|ESRRB_peak_8937|ESRRB_peak_4828|ESRRB_peak_17411|ESRRB_peak_5758|ES…	CSF1R|DUSP5|KIAA1549|SLC39A12|CREB5|LMTK3|CLSTN2|NR3C2|LOC106510616|PKNOX2|TMEFF1|LOC106505250|LOC110260492|CLDND2|LOC110255953|FGD5|FAM172A|SP7|LOC100521594|LAMA5|ARID3B|BAALC|ANKRD55|LOC110260650|LOC110258135|RING1|PEPD|HDAC9|NCOR2|FURIN|SEPT9|PDZD2|TPRN|AIG1|KIAA1211|SEPT6|CSRP1|TSC22D3|ABCC5|MFSD7|LOC110255401|TRAPPC9|LRRC66|AIG1|ANKRD55|PLXNB2|WNT7B|HOXD9|TXNRD2|ASL|NFIA|ZMIZ1|RGS5|PUS1|PLXN…
Pdx1(Homeobox)	Pdx1(Homeobox)/Islet-Pdx1-ChIP-Seq(SRA008281)/Homer	ESRRB_peak_15014|ESRRB_peak_848|ESRRB_peak_4310|ESRRB_peak_17329|ESRRB_peak_19270|ESRRB_peak_13583|ESRRB_peak_15923|ESRRB_peak_11258|ESRRB_peak_13993|ESRRB_peak_13793|ESRRB_peak_12114|ESRRB_peak_17904|ESRRB_peak_7875|ESRRB_peak_10902|ESRRB_peak_12991|ESRRB_peak_16161|ESRRB_peak_17582|ESRRB_peak_18099|ESRRB_peak_15299|ESRRB_peak_6961|ESRRB_peak_18575|ESRRB_peak_19631|ESRRB_peak_7659|ESRRB_peak_942…	LOC102164739|MEIS2|SLC30A3|PDZD2|LOC110257796|COL6A6|SLIT1|BRINP2|ITPR1|LOC106505607|LOC106507930|PAK5|GAREM1|LOC110255461|MAP3K3|ADAM12|SLIT3|EPB41L1|C14H12orf49|LOC106510507|TMEM178B|LOC102168138|LOC110261133|CLMN|TMC6|FRYL|LOC110255744|LOC100626591|CCSER1|RGS6|NXN|LOC106507571|LOC110256781|ACADL|DYNC1I1|TENM3|ZBTB8B|ANKRD24|FAM172A|VAV2|LOC106504325|LOC100515441|CMIP|TENM2|ARID3B|SDK2|MED12L|B…
Maz(Zf)	Maz(Zf)/HepG2-Maz-ChIP-Seq(GSE31477)/Homer	ESRRB_peak_6145|ESRRB_peak_3404|ESRRB_peak_19407|ESRRB_peak_4446|ESRRB_peak_12994|ESRRB_peak_16983|ESRRB_peak_9621|ESRRB_peak_3076|ESRRB_peak_3261|ESRRB_peak_19270|ESRRB_peak_17229|ESRRB_peak_15923|ESRRB_peak_12816|ESRRB_peak_16026|ESRRB_peak_13437|ESRRB_peak_6982|ESRRB_peak_4076|ESRRB_peak_18286|ESRRB_peak_14299|ESRRB_peak_15055|ESRRB_peak_13793|ESRRB_peak_12114|ESRRB_peak_3932|ESRRB_peak_11842|…
ESRRB_peak_16065|ESRRB_peak_12893|ESRRB_peak_8087|ESRRB_peak_1158|ESRRB_peak_3095|ESRRB_peak_19024|ESRRB_peak_19358|ESRRB_peak_8239|ESRRB_peak_3600|ESRRB_peak_13130|ESRRB_peak_1790|ESRRB_peak_8157|ESRRB_peak_1929|ESRRB_peak_2746|ESRRB_peak_16246|ESRRB_peak_8210|ESRRB_peak_15412|ESRRB_peak_3569|ESRRB_peak_1720|ESRRB_peak_18931|ESRRB_peak_12926|ESRRB_peak_7319|ESRRB_peak_1461|ESRRB_peak_17677|ESRRB…	GPRC5D|ACHE|TRIM27|LOC106509907|LOC110256165|PTPRN|LDB2|JADE2|CSF1R|LOC110257796|D2HGDH|SLIT1|MGAT5B|DUSP5|LOC110256106|TSHZ3|LOC106508312|B4GALT5|MECOM|LOXL2|LOC106505607|LOC106507930|TCF7L1|SLC39A12|ADAM12|LOC100512907|ASPRV1|MYT1|LOC106505840|RAPGEF3|DDA1|LRRN2|LONRF3|KIAA1257|ARHGEF37|CDH22|SHC4|KLF9|LOC100621431|TTLL10|GREB1L|TGM1|LOC110260221|LOC106510507|LMTK3|THSD4|KCNQ2|HK1|TNFRSF19|PCDH…
ceh-48	24-CCGATAGC,BestGuess:ceh-48/MA0921.1/Jaspar(0.687)	ESRRB_peak_5019|ESRRB_peak_229|ESRRB_peak_13431|ESRRB_peak_5114|ESRRB_peak_7314|ESRRB_peak_7034|ESRRB_peak_13321|ESRRB_peak_3423|ESRRB_peak_9982|ESRRB_peak_13320|ESRRB_peak_6659|ESRRB_peak_10429|ESRRB_peak_10074|ESRRB_peak_17954|ESRRB_peak_1915|ESRRB_peak_5127|ESRRB_peak_7990|ESRRB_peak_13453|ESRRB_peak_12229	LOC110260285|LOC100621792|CHRNE|PRRX1|SLC2A5|ACTN4|LOC100515508|CUX1|FAM160A1|LOC110255229|CMIP|MAP6|LOC110262015|BANF2|KCNQ1|LOC110260299|LOC102164667|KDM6B|LOC102163801
HAHB4(HD-ZIP)	12-RCAATCATTA,BestGuess:HAHB4(HD-ZIP)/Helianthus anuus/AthaMap(0.900)	ESRRB_peak_6492|ESRRB_peak_14345|ESRRB_peak_6496|ESRRB_peak_19324|ESRRB_peak_1177|ESRRB_peak_17409|ESRRB_peak_14059|ESRRB_peak_10994|ESRRB_peak_10594|ESRRB_peak_12170|ESRRB_peak_19708|ESRRB_peak_6037|ESRRB_peak_8215|ESRRB_peak_16650|ESRRB_peak_4794|ESRRB_peak_10844|ESRRB_peak_969|ESRRB_peak_11128|ESRRB_peak_9722|ESRRB_peak_6540|ESRRB_peak_17727|ESRRB_peak_1347	LOC102161020|LOC106505747|MGAT4C|ENOX2|MDGA2|LOC102168063|NR2C2|SRGAP2|GRM5|LOC102159067|LOC110259073|BICD1|AGBL4|SCN1A|CSMD3|PKNOX2|LOC110261567|DNAH11|RELL1|NAV3|LOC102161653|PTPRD
caudal(Homeobox)	caudal(Homeobox)/Drosophila-Embryos-ChIP-Chip(modEncode)/Homer	ESRRB_peak_3404|ESRRB_peak_4303|ESRRB_peak_3673|ESRRB_peak_6234|ESRRB_peak_12994|ESRRB_peak_13583|ESRRB_peak_16026|ESRRB_peak_1351|ESRRB_peak_15055|ESRRB_peak_11842|ESRRB_peak_4569|ESRRB_peak_12379|ESRRB_peak_7344|ESRRB_peak_3337|ESRRB_peak_6121|ESRRB_peak_14080|ESRRB_peak_9018|ESRRB_peak_16470|ESRRB_peak_13135|ESRRB_peak_16270|ESRRB_peak_1270|ESRRB_peak_7804|ESRRB_peak_15642|ESRRB_peak_12783|ESR…	ACHE|BABAM2|LITAF|TSPAN11|LOC110256165|COL6A6|DUSP5|PTPRD|LOXL2|SLC39A12|LOC110260064|PCDH9|PEX14|LFNG|DERA|KIAA1257|AKAP6|LOC106506224|LOC100621431|UBXN4|SYNE2|GREB1L|HK1|TMC6|IL22RA1|CCSER1|LOC106507571|LOC110256781|YBX2|ECHDC3|LOC102165633|ZRANB3|FAM172A|PLAT|SLC38A10|CNNM2|ARHGEF3|LOC100521594|POU6F2|SDK2|LOC110255214|ARHGEF3|SRGAP3|ACVRL1|ATP2A3|ERN1|SEC24B|HIP1|CDK8|PAK3|LOC110257815|HMCN1|…
Foxo1(Forkhead)	Foxo1(Forkhead)/RAW-Foxo1-ChIP-Seq(Fan_et_al.)/Homer	ESRRB_peak_19407|ESRRB_peak_18491|ESRRB_peak_3721|ESRRB_peak_12994|ESRRB_peak_3076|ESRRB_peak_17329|ESRRB_peak_7785|ESRRB_peak_19312|ESRRB_peak_17229|ESRRB_peak_11258|ESRRB_peak_12816|ESRRB_peak_6523|ESRRB_peak_16026|ESRRB_peak_6982|ESRRB_peak_14299|ESRRB_peak_1351|ESRRB_peak_14426|ESRRB_peak_13993|ESRRB_peak_12114|ESRRB_peak_3932|ESRRB_peak_8421|ESRRB_peak_10902|ESRRB_peak_8662|ESRRB_peak_4014|E…
|ESRRB_peak_15721|ESRRB_peak_14328|ESRRB_peak_9848|ESRRB_peak_15669|ESRRB_peak_9270|ESRRB_peak_12851|ESRRB_peak_18904|ESRRB_peak_13520|ESRRB_peak_3386|ESRRB_peak_17568|ESRRB_peak_5571|ESRRB_peak_2644|ESRRB_peak_5367|ESRRB_peak_7880|ESRRB_peak_10391|ESRRB_peak_6179|ESRRB_peak_14442|ESRRB_peak_8838|ESRRB_peak_13374|ESRRB_peak_13426|ESRRB_peak_6420|ESRRB_peak_6990|ESRRB_peak_8062|ESRRB_peak_1067|ESR…	TRIM27|DNAJB6|PPL|LOC110256165|JADE2|PDZD2|MYOM1|GRIA3|D2HGDH|BRINP2|MGAT5B|LIN7A|DUSP5|TSHZ3|MECOM|PTPRD|ST6GAL1|ITPR1|LOC106507930|TCF7L1|HIVEP1|LOC110255461|TCP11|ASPRV1|MINOS1|LOC110257429|LOC110256131|DDA1|SLIT3|LRRN2|CREB5|NRG1|LONRF3|PTPRE|DERA|KIAA1257|ARHGEF37|PLBD2|LOC106506224|SMYD3|SYT17|LOC100621431|C14H12orf49|TAF4|DAAM2|FAM131C|XXYLT1|LOC106510507|FBN2|LMTK3|LOC102168138|LOC1102611…
Arnt:Ahr(bHLH)	Arnt:Ahr(bHLH)/MCF7-Arnt-ChIP-Seq(Lo_et_al.)/Homer	ESRRB_peak_3404|ESRRB_peak_3673|ESRRB_peak_5492|ESRRB_peak_7785|ESRRB_peak_17229|ESRRB_peak_15923|ESRRB_peak_1351|ESRRB_peak_15055|ESRRB_peak_13793|ESRRB_peak_16161|ESRRB_peak_18829|ESRRB_peak_18099|ESRRB_peak_3604|ESRRB_peak_1801|ESRRB_peak_792|ESRRB_peak_18420|ESRRB_peak_6961|ESRRB_peak_18575|ESRRB_peak_7101|ESRRB_peak_7126|ESRRB_peak_18459|ESRRB_peak_15260|ESRRB_peak_9421|ESRRB_peak_12783|ESRR…	ACHE|LITAF|ABCA4|MYOM1|D2HGDH|SLIT1|PTPRD|LOXL2|LOC106505607|ADAM12|CREB5|EPB41L1|SYT17|GPR107|SHC4|TAF4|LOC106510507|TMEM178B|STRN4|LMTK3|KCNQ2|PPTC7|CLMN|TMC6|LARP6|MEX3B|ZNF608|TMEFF1|LOC106507571|FBXL12|IQCM|VAV2|MAP2K7|LOC100156967|CUBN|SEC24B|TMEM104|PAK3|ATP11A|LOC110258135|LOC110257815|MERTK|GNA12|LOC110260280|QSOX1|ARHGAP26|LOC102161833|WARS|SULF1|TIAM2|ADCY2|CDH12|CUNH14orf180|GBE1|RELB…
E-box	E-box/Drosophila-Promoters/Homer	ESRRB_peak_19407|ESRRB_peak_13978|ESRRB_peak_8662|ESRRB_peak_14779|ESRRB_peak_18829|ESRRB_peak_3252|ESRRB_peak_3044|ESRRB_peak_13138|ESRRB_peak_19248|ESRRB_peak_11799|ESRRB_peak_1492|ESRRB_peak_16096|ESRRB_peak_17756|ESRRB_peak_4461|ESRRB_peak_10701|ESRRB_peak_12891|ESRRB_peak_9948|ESRRB_peak_12117|ESRRB_peak_5410|ESRRB_peak_6309|ESRRB_peak_4244|ESRRB_peak_8436|ESRRB_peak_3871|ESRRB_peak_2597|ESR…	TRIM27|TRNT1|TCP11|LOC106505840|CREB5|ARHGEF37|FBN2|NXPH3|PCDH19|MPP7|TMEFF1|LOC110256781|NSUN2|GREB1|TIMM8B|SDK2|LOC110262135|CDK8|LOC106510205|SLC2A13|TMEM178A|CD83|TMEM182|KDM4B|SMIM19|NCS1|LOC110256625|ATOH8|LOC102162937|AXL|GRIP1|TMEM117|TLDC1|LOC106509865|MYO5A|FCHSD1|LOC100516669|HK1|INPP5A|PRICKLE1|LOC102161741|AGPAT2|RAI1|TENM3|KMT2E|FRMD3|LOC110257271|SLC43A2|ACIN1|LOC110261492|URB2|LOC…
Gata4(Zf)	Gata4(Zf)/Heart-Gata4-ChIP-Seq(GSE35151)/Homer	ESRRB_peak_3673|ESRRB_peak_6234|ESRRB_peak_4310|ESRRB_peak_1351|ESRRB_peak_13793|ESRRB_peak_3932|ESRRB_peak_18010|ESRRB_peak_16530|ESRRB_peak_7344|ESRRB_peak_19302|ESRRB_peak_15311|ESRRB_peak_9018|ESRRB_peak_11621|ESRRB_peak_6454|ESRRB_peak_1395|ESRRB_peak_7804|ESRRB_peak_9043|ESRRB_peak_19500|ESRRB_peak_18098|ESRRB_peak_6091|ESRRB_peak_6211|ESRRB_peak_3465|ESRRB_peak_11799|ESRRB_peak_11161|ESRRB…	LITAF|TSPAN11|SLC30A3|PTPRD|LOC106505607|TCF7L1|MRPS26|NRG1|PEX14|LONRF3|PLBD2|AKAP6|SMYD3|PLEKHG7|KLF9|GREB1L|TGM1|LARGE1|EPB41L1|LOC110260723|CRACR2A|GTF2IRD1|MPP7|MAGI2|LOC110255744|ZNF608|NEGR1|LOC110256781|LOC100524254|LOC106505250|IQCM|DPY19L1|LOC102158888|ZBTB8B|EVA1C|CLDND2|LOC110256117|UNC5D|LOC102165633|ENPP2|GREB1|LOC106509733|UNC13C|LOC106509865|SP7|LAMA5|POU6F2|SDK2|ARHGEF3|CLPS|ATP2…
Sox4(HMG)	Sox4(HMG)/proB-Sox4-ChIP-Seq(GSE50066)/Homer	ESRRB_peak_3404|ESRRB_peak_19407|ESRRB_peak_15014|ESRRB_peak_848|ESRRB_peak_7999|ESRRB_peak_12816|ESRRB_peak_16026|ESRRB_peak_4076|ESRRB_peak_13993|ESRRB_peak_15055|ESRRB_peak_3932|ESRRB_peak_16161|ESRRB_peak_8662|ESRRB_peak_8534|ESRRB_peak_7455|ESRRB_peak_18471|ESRRB_peak_18306|ESRRB_peak_6361|ESRRB_peak_17582|ESRRB_peak_10956|ESRRB_peak_18854|ESRRB_peak_18099|ESRRB_peak_1801|ESRRB_peak_6454|ESR…
833|ESRRB_peak_16414|ESRRB_peak_10155|ESRRB_peak_15729|ESRRB_peak_645|ESRRB_peak_2923|ESRRB_peak_13258|ESRRB_peak_3971|ESRRB_peak_4750|ESRRB_peak_322|ESRRB_peak_16689|ESRRB_peak_12910|ESRRB_peak_13864|ESRRB_peak_8400|ESRRB_peak_11950|ESRRB_peak_1831|ESRRB_peak_3626|ESRRB_peak_1791|ESRRB_peak_11586|ESRRB_peak_15929|ESRRB_peak_15330|ESRRB_peak_13463|ESRRB_peak_14674|ESRRB_peak_4121|ESRRB_peak_10243…	ACHE|TRIM27|LOC102164739|MEIS2|LOC106507649|MGAT5B|DUSP5|LOC106508312|ITPR1|LOXL2|TCF7L1|ADAM12|TCP11|LOC100512907|MINOS1|MYT1|LOC110257429|RAPGEF3|SLIT3|LRRN2|LOC106506838|EPB41L1|GPR107|PLEKHG7|KIF5C|FBN2|THSD4|KCNQ2|NXPH3|MAGI2|FZD7|TMEFF1|NEGR1|NXN|LOC110256781|LOC110260492|DYNC1I1|CCDC151|DPY19L1|CALN1|SULF2|RAB22A|SLC29A3|ENPP2|GREB1|FRMD4B|ADPRHL1|LOC106509733|LOC102162536|LOC100515441|ARI…
MITF(bHLH)	MITF(bHLH)/MastCells-MITF-ChIP-Seq(GSE48085)/Homer	ESRRB_peak_6145|ESRRB_peak_19407|ESRRB_peak_4303|ESRRB_peak_16070|ESRRB_peak_848|ESRRB_peak_6234|ESRRB_peak_16983|ESRRB_peak_4310|ESRRB_peak_9621|ESRRB_peak_17329|ESRRB_peak_19312|ESRRB_peak_1351|ESRRB_peak_14426|ESRRB_peak_13793|ESRRB_peak_8662|ESRRB_peak_8534|ESRRB_peak_4014|ESRRB_peak_17582|ESRRB_peak_10956|ESRRB_peak_18829|ESRRB_peak_1211|ESRRB_peak_3252|ESRRB_peak_1395|ESRRB_peak_7232|ESRRB_…
RB_peak_6293|ESRRB_peak_4505|ESRRB_peak_2652|ESRRB_peak_14128|ESRRB_peak_3033|ESRRB_peak_14829|ESRRB_peak_1716|ESRRB_peak_9552|ESRRB_peak_18095|ESRRB_peak_17228|ESRRB_peak_3415|ESRRB_peak_9365|ESRRB_peak_5599|ESRRB_peak_18994|ESRRB_peak_10770|ESRRB_peak_8091|ESRRB_peak_3367|ESRRB_peak_17632|ESRRB_peak_5767|ESRRB_peak_12035|ESRRB_peak_8605	GPRC5D|TRIM27|BABAM2|HSPA12A|MEIS2|TSPAN11|PTPRN|SLC30A3|LDB2|PDZD2|GRIA3|PTPRD|ST6GAL1|LOC106505607|TCP11|LOC100512907|ASPRV1|SLIT3|LRRN2|CREB5|GCH1|ARHGEF37|KLF9|TTLL10|TGM1|LOC106510507|COQ7|LMTK3|CRACR2A|CLMN|SLA-1|LOC106507571|RELN|ACADL|LOC110260492|CACNA1B|CLDND2|LOC110256117|SLC29A3|LOC110257231|CATIP|LOC106509733|PLAT|TIMM8B|ARHGEF3|PKNOX2|LOC106509865|TIE1|LAMA5|ARHGEF3|SOD2|ACVRL1|LOC1…
Oct6(POU,Homeobox)	Oct6(POU,Homeobox)/NPC-Oct6-ChIP-Seq(GSE35496)/Homer	ESRRB_peak_15014|ESRRB_peak_17329|ESRRB_peak_19312|ESRRB_peak_17904|ESRRB_peak_4569|ESRRB_peak_8534|ESRRB_peak_16530|ESRRB_peak_6121|ESRRB_peak_3252|ESRRB_peak_11229|ESRRB_peak_18099|ESRRB_peak_1152|ESRRB_peak_6492|ESRRB_peak_12783|ESRRB_peak_11161|ESRRB_peak_1668|ESRRB_peak_10246|ESRRB_peak_11169|ESRRB_peak_9997|ESRRB_peak_4737|ESRRB_peak_1132|ESRRB_peak_16510|ESRRB_peak_4760|ESRRB_peak_3799|ESR…	LOC102164739|PDZD2|GRIA3|PAK5|LOC110260064|LOC100512907|NRG1|DERA|ARHGEF37|TPK1|EPB41L1|THSD4|LOC102161020|TMC6|MAGI2|PTGS1|CCSER1|RELN|IQCM|KLHL38|TLE3|UNC5D|ENPP2|LOC106509733|VAV2|CMIP|SDK2|CAPN2|SEC24B|LOC110258135|LOC110257815|LOC106510205|MSH3|FAM171A1|SPSB4|CDH12|EPHA6|LOC102160539|LOC102162152|TPRN|AIG1|FGGY|LOC106510651|KIAA1211|IQGAP2|LOC102160243|OAZ2|LOC110256555|ARID1B|STAG1|C8H4orf3…
Tcf3(HMG)	Tcf3(HMG)/mES-Tcf3-ChIP-Seq(GSE11724)/Homer	ESRRB_peak_117|ESRRB_peak_4076|ESRRB_peak_8662|ESRRB_peak_3252|ESRRB_peak_11621|ESRRB_peak_1801|ESRRB_peak_4688|ESRRB_peak_3044|ESRRB_peak_19631|ESRRB_peak_6211|ESRRB_peak_12092|ESRRB_peak_16849|ESRRB_peak_10246|ESRRB_peak_3004|ESRRB_peak_12155|ESRRB_peak_9883|ESRRB_peak_11052|ESRRB_peak_2562|ESRRB_peak_8142|ESRRB_peak_1132|ESRRB_peak_13532|ESRRB_peak_16273|ESRRB_peak_2873|ESRRB_peak_6821|ESRRB_p…	ARID1B|LOC106508312|TCP11|ARHGEF37|SMYD3|GPR107|LOC110260221|FBN2|LOC102168138|CRACR2A|TNFRSF19|FZD7|CCSER1|ZNF608|LOC106505250|LOC100738056|DYNC1I1|CCDC151|LOC102158888|TLE3|LOC110256117|ZRANB3|FAM172A|LOC102162742|SDK2|MED12L|SRGAP3|LOC110257511|C9H1orf105|LSP1|LOC110258135|LOC102160539|MASP2|LOC106510382|PACRG|CNTNAP4|HOXD9|CNTNAP2|NFIA|TNFRSF8|LOC102158976|VGLL4|LOC102158936|ST18|KIAA1456|CDC…
Stat3(Stat)	Stat3(Stat)/mES-Stat3-ChIP-Seq(GSE11431)/Homer	ESRRB_peak_6145|ESRRB_peak_3673|ESRRB_peak_17329|ESRRB_peak_117|ESRRB_peak_12816|ESRRB_peak_6523|ESRRB_peak_6982|ESRRB_peak_8491|ESRRB_peak_17904|ESRRB_peak_10902|ESRRB_peak_1152|ESRRB_peak_13138|ESRRB_peak_3004|ESRRB_peak_11052|ESRRB_peak_18791|ESRRB_peak_14814|ESRRB_peak_4461|ESRRB_peak_18594|ESRRB_peak_12806|ESRRB_peak_6889|ESRRB_peak_8931|ESRRB_peak_18425|ESRRB_peak_12891|ESRRB_peak_11834|ESR…	GPRC5D|LITAF|PDZD2|ARID1B|MGAT5B|LIN7A|TSHZ3|ATXN1|PAK5|LOC110255461|THSD4|NXPH3|ZNF608|DYNC1I1|DPY19L1|EVA1C|GREB1|HIPK2|SEC14L1|CHD9|LOC100156967|LAMA5|SDK2|CUBN|SOD2|LOC110262135|LOC110260650|LOC110257511|KIAA1522|LOC110258135|LOC110257815|RING1|LOC110255809|LOC106509839|TMEM178A|LOC106505568|TBC1D1|LOC100522141|ATCAY|MICAL2|WWTR1|CD44|EVC|LOC102160539|TENM4|MASP2|FGGY|SYT6|LOC106505263|LOC110…
Esrrb(NR)	Esrrb(NR)/mES-Esrrb-ChIP-Seq(GSE11431)/Homer	ESRRB_peak_6145|ESRRB_peak_4446|ESRRB_peak_16070|ESRRB_peak_18491|ESRRB_peak_3126|ESRRB_peak_848|ESRRB_peak_3721|ESRRB_peak_12994|ESRRB_peak_4310|ESRRB_peak_9621|ESRRB_peak_1390|ESRRB_peak_7785|ESRRB_peak_19312|ESRRB_peak_19270|ESRRB_peak_13978|ESRRB_peak_117|ESRRB_peak_12816|ESRRB_peak_13437|ESRRB_peak_18601|ESRRB_peak_18286|ESRRB_peak_1351|ESRRB_peak_14426|ESRRB_peak_13993|ESRRB_peak_15055|ESRR…
7|ESRRB_peak_8370|ESRRB_peak_11299|ESRRB_peak_13973|ESRRB_peak_990|ESRRB_peak_11154|ESRRB_peak_12494|ESRRB_peak_3917|ESRRB_peak_2559|ESRRB_peak_7136|ESRRB_peak_16297|ESRRB_peak_17528|ESRRB_peak_9507|ESRRB_peak_101|ESRRB_peak_3157|ESRRB_peak_15130|ESRRB_peak_8433|ESRRB_peak_13653|ESRRB_peak_12965|ESRRB_peak_16659|ESRRB_peak_12250|ESRRB_peak_17182|ESRRB_peak_2820|ESRRB_peak_10671|ESRRB_peak_17562|E…
k_6862|ESRRB_peak_912|ESRRB_peak_6987|ESRRB_peak_18488|ESRRB_peak_3289|ESRRB_peak_8311|ESRRB_peak_2723|ESRRB_peak_2264|ESRRB_peak_12425|ESRRB_peak_5316|ESRRB_peak_11411|ESRRB_peak_16146|ESRRB_peak_6716|ESRRB_peak_2008|ESRRB_peak_15552|ESRRB_peak_7113|ESRRB_peak_2645|ESRRB_peak_10943|ESRRB_peak_18697|ESRRB_peak_3776|ESRRB_peak_2345|ESRRB_peak_17947|ESRRB_peak_11897|ESRRB_peak_2428|ESRRB_peak_16401…	GPRC5D|LOC106509907|HSPA12A|DNAJB6|CXXC5|MEIS2|PPL|LOC110256165|SLC30A3|LDB2|APBA1|MYOM1|GRIA3|LOC110257796|TRNT1|ARID1B|MGAT5B|LOC110256106|KIAA1549|B4GALT5|PTPRD|ST6GAL1|ITPR1|LOXL2|LOC106505607|ATXN1|LOC106507930|TCF7L1|CRYBG3|SLC39A12|LOC110260064|LOC110255461|PCDH9|UTP20|ASPRV1|MINOS1|MYT1|MRPS26|RAPGEF3|SLIT3|PEX14|LONRF3|DERA|KIAA1257|PLBD2|CDH22|AKAP6|LOC106506224|TPK1|EPB41L1|GPR107|PLEK…
|KIF13B|RAB11FIP5|LOC106505309|KHDRBS2|C1H15orf61|LOC106508521|CELF4|BMP5|ACTN1|C12H17orf50|CLYBL|ST5|ROBO2|LOC106506610|LOC110261987|OSBPL3|LOC106507128|DAND5|SYPL1|YPEL3|TGM2|TENM2|CUBN|FOXP4|LAMP1|FBXO39|FOXN1|ASGR2|LOC110261478|CACNA2D2|TNS3|COL27A1|WWC1|LOC106505425|EFNA5|DPF3|ITGA11|LRCH1|XRRA1|LOC110257090|LOC110256592|PAN3|LOC106507128|HRH2|FAM53C|NUDCD3|MAP3K8|LOC110262015|RAD51B|PAPPA2|…
Fosl2(bZIP)	Fosl2(bZIP)/3T3L1-Fosl2-ChIP-Seq(GSE56872)/Homer	ESRRB_peak_4303|ESRRB_peak_15014|ESRRB_peak_16983|ESRRB_peak_17329|ESRRB_peak_19312|ESRRB_peak_18286|ESRRB_peak_8491|ESRRB_peak_19302|ESRRB_peak_15311|ESRRB_peak_1395|ESRRB_peak_7101|ESRRB_peak_1152|ESRRB_peak_3465|ESRRB_peak_9771|ESRRB_peak_6847|ESRRB_peak_1914|ESRRB_peak_9997|ESRRB_peak_13274|ESRRB_peak_4737|ESRRB_peak_18242|ESRRB_peak_12777|ESRRB_peak_14441|ESRRB_peak_14649|ESRRB_peak_2050|ESR…	BABAM2|LOC102164739|PTPRN|PDZD2|GRIA3|B4GALT5|ATXN1|LONRF3|PLBD2|KLF9|STRN4|THSD4|GTF2IRD1|FRYL|FBXL8|KCNQ1|IQCM|ASIC2|KLHL38|SULF2|LOC110255953|LPP|IFT57|PYGM|PLAT|LAMA5|SDK2|ACVRL1|ZNF423|BAALC|ERN1|LOC106509595|LSP1|ITGA11|WDR7|NAV2|LOC106509839|LOC102159120|LZTS1|MPC2|LOC106509865|AMIGO1|ANO10|SEPT9|EML1|LOC106510651|SMARCD3|LOC110256555|MEGF11|LOC110255401|SMIM19|TXLNG|PLXNB2|LOC106505771|CA…
Atf2(bZIP)	Atf2(bZIP)/3T3L1-Atf2-ChIP-Seq(GSE56872)/Homer	ESRRB_peak_3673|ESRRB_peak_7961|ESRRB_peak_17229|ESRRB_peak_1351|ESRRB_peak_8491|ESRRB_peak_18306|ESRRB_peak_6361|ESRRB_peak_1211|ESRRB_peak_7703|ESRRB_peak_18560|ESRRB_peak_4688|ESRRB_peak_3601|ESRRB_peak_7101|ESRRB_peak_19631|ESRRB_peak_4784|ESRRB_peak_8573|ESRRB_peak_16096|ESRRB_peak_14814|ESRRB_peak_18594|ESRRB_peak_4293|ESRRB_peak_6666|ESRRB_peak_12891|ESRRB_peak_13394|ESRRB_peak_19464|ESRRB…	LITAF|ADGRL2|D2HGDH|PTPRD|ATXN1|LOC110257429|RAPGEF3|GCH1|MYCL|CASP2|LOC110260221|COQ7|STRN4|LOC102168138|TRPS1|SLA-1|LOC110256781|EVA1C|HIPK2|LOC106509865|CMIP|SDK2|ATP2A3|LOC110258135|LOC100519118|HMCN1|C8H4orf19|NEIL3|ATCAY|LOC106505747|ADM2|LOC102164493|DMXL1|ERC1|KIAA1211|GDNF|LOC110255401|TGFBR2|NCS1|KCNJ12|ANKRD55|ZBTB7A|LOC106510074|LAMC2|TNFRSF8|LOC100519314|C3H16orf62|ALDH3A1|ERGIC1|ACO…
SOK2	20-TTGCTGCAGATA,BestGuess:SOK2/SOK2_BUT14/4-SUT1(Harbison)/Yeast(0.657)	ESRRB_peak_140|ESRRB_peak_14689|ESRRB_peak_13890|ESRRB_peak_3813|ESRRB_peak_5927|ESRRB_peak_6037|ESRRB_peak_4077|ESRRB_peak_6894|ESRRB_peak_14668|ESRRB_peak_16650|ESRRB_peak_9364|ESRRB_peak_8646|ESRRB_peak_13682|ESRRB_peak_457|ESRRB_peak_2153|ESRRB_peak_13405|ESRRB_peak_9722|ESRRB_peak_3025|ESRRB_peak_17727	MTHFD1L|EPHA6|SNTN|LOC102159991|FAM19A2|BICD1|LOC106508312|TOX3|LOC110256437|SCN1A|KCNK10|ITPR3|STT3B|C1H6orf203|AMBRA1|SMTNL2|RELL1|LOC102158243|LOC102161653
Cdx2(Homeobox)	Cdx2(Homeobox)/mES-Cdx2-ChIP-Seq(GSE14586)/Homer	ESRRB_peak_3404|ESRRB_peak_4303|ESRRB_peak_3673|ESRRB_peak_3721|ESRRB_peak_12994|ESRRB_peak_17329|ESRRB_peak_16026|ESRRB_peak_1351|ESRRB_peak_15055|ESRRB_peak_14688|ESRRB_peak_4569|ESRRB_peak_6394|ESRRB_peak_7344|ESRRB_peak_6121|ESRRB_peak_14080|ESRRB_peak_9018|ESRRB_peak_16470|ESRRB_peak_7804|ESRRB_peak_12783|ESRRB_peak_7537|ESRRB_peak_10246|ESRRB_peak_7998|ESRRB_peak_6808|ESRRB_peak_16096|ESRRB…	ACHE|BABAM2|LITAF|PPL|LOC110256165|PDZD2|DUSP5|PTPRD|LOXL2|CRYBG3|LOC110260064|UTP20|PEX14|DERA|KIAA1257|AKAP6|LOC106506224|GREB1L|TMC6|IL22RA1|CCSER1|NEGR1|LOC106507571|LOC110256781|DYNC1I1|MAML2|IQCM|YBX2|LOC102165633|ZRANB3|PLAT|CNNM2|ARHGEF3|LOC100521594|POU6F2|ARHGEF3|ACVRL1|ERN1|SEC24B|HIP1|CDK8|LOC110257815|HMCN1|C8H4orf19|TJP3|MERTK|PCCA|LOC102165694|KLHL20|LOC102159120|DNAJB6|ATF3|LOC100…
Sox10(HMG)	Sox10(HMG)/SciaticNerve-Sox3-ChIP-Seq(GSE35132)/Homer	ESRRB_peak_3404|ESRRB_peak_19407|ESRRB_peak_3673|ESRRB_peak_16070|ESRRB_peak_15014|ESRRB_peak_848|ESRRB_peak_4310|ESRRB_peak_7999|ESRRB_peak_13978|ESRRB_peak_12816|ESRRB_peak_16026|ESRRB_peak_13437|ESRRB_peak_6982|ESRRB_peak_4076|ESRRB_peak_18286|ESRRB_peak_1351|ESRRB_peak_13993|ESRRB_peak_15055|ESRRB_peak_3932|ESRRB_peak_803|ESRRB_peak_14688|ESRRB_peak_16161|ESRRB_peak_8662|ESRRB_peak_8534|ESRRB…
peak_16788|ESRRB_peak_9822|ESRRB_peak_19331|ESRRB_peak_14881|ESRRB_peak_15628|ESRRB_peak_3411|ESRRB_peak_2294|ESRRB_peak_813|ESRRB_peak_17978|ESRRB_peak_7057|ESRRB_peak_1112|ESRRB_peak_16625|ESRRB_peak_3701|ESRRB_peak_4857|ESRRB_peak_16678|ESRRB_peak_3146|ESRRB_peak_8232|ESRRB_peak_15818|ESRRB_peak_15721|ESRRB_peak_19098|ESRRB_peak_9270|ESRRB_peak_18878|ESRRB_peak_18904|ESRRB_peak_13880|ESRRB_pea…	ACHE|TRIM27|LITAF|HSPA12A|LOC102164739|MEIS2|SLC30A3|LOC106507649|TRNT1|MGAT5B|DUSP5|LOC110256106|TSHZ3|LOC106508312|B4GALT5|PTPRD|ITPR1|LOXL2|TCF7L1|SEMA6D|CRYBG3|ADAM12|TCP11|LOC100512907|MINOS1|MYT1|LOC110257429|RAPGEF3|SLIT3|LRRN2|PEX14|LOC106506838|AKAP6|LOC106506224|EPB41L1|RIPOR2|GPR107|PLEKHG7|C14H12orf49|CASP2|LOC110260221|LOC106510507|KIF5C|EPB41L1|FBN2|THSD4|KCNQ2|LOC102159414|NXPH3|CL…
TEAD3	16-CGGAATGC,BestGuess:TEAD3/MA0808.1/Jaspar(0.857)	ESRRB_peak_6145|ESRRB_peak_16070|ESRRB_peak_7961|ESRRB_peak_848|ESRRB_peak_12994|ESRRB_peak_4310|ESRRB_peak_7999|ESRRB_peak_117|ESRRB_peak_11258|ESRRB_peak_12816|ESRRB_peak_16026|ESRRB_peak_1351|ESRRB_peak_15055|ESRRB_peak_8491|ESRRB_peak_3932|ESRRB_peak_14688|ESRRB_peak_6394|ESRRB_peak_18471|ESRRB_peak_18010|ESRRB_peak_17582|ESRRB_peak_10956|ESRRB_peak_16530|ESRRB_peak_18854|ESRRB_peak_3252|ESRR…
SRRB_peak_6615|ESRRB_peak_1045|ESRRB_peak_16524|ESRRB_peak_7518|ESRRB_peak_5929|ESRRB_peak_2472|ESRRB_peak_14878|ESRRB_peak_2238|ESRRB_peak_7734|ESRRB_peak_11918|ESRRB_peak_16410|ESRRB_peak_9022|ESRRB_peak_13791|ESRRB_peak_1853|ESRRB_peak_8337|ESRRB_peak_3410|ESRRB_peak_13452|ESRRB_peak_7043|ESRRB_peak_17971|ESRRB_peak_3368|ESRRB_peak_15409|ESRRB_peak_1147|ESRRB_peak_12782|ESRRB_peak_2759|ESRRB_p…	GPRC5D|HSPA12A|ADGRL2|MEIS2|LOC110256165|SLC30A3|LOC106507649|ARID1B|BRINP2|MGAT5B|DUSP5|PTPRD|LOXL2|ATXN1|TCF7L1|CRYBG3|UTP20|MYT1|MRPS26|SLIT3|LRRN2|NRG1|LOC106506838|ARHGEF37|TPK1|RIPOR2|SYT17|KLF9|MYCL|C14H12orf49|LOC110260221|LOC106510507|EPB41L1|FBN2|LMTK3|LOC102168138|TRPS1|CRACR2A|PCDH19|PPTC7|LOC102161020|MAGI2|LOC110255744|PTGS1|CCSER1|PKNOX2|ZNF608|LOC106507571|MTHFD1L|FBXL12|LOC106505…
Abd-B	11-CHCTCATAAACC,BestGuess:Abd-B/MA0165.1/Jaspar(0.751)	ESRRB_peak_6492|ESRRB_peak_17308|ESRRB_peak_14345|ESRRB_peak_2393|ESRRB_peak_13912|ESRRB_peak_17409|ESRRB_peak_6744|ESRRB_peak_10737|ESRRB_peak_6332|ESRRB_peak_11091|ESRRB_peak_8966|ESRRB_peak_9489|ESRRB_peak_10594|ESRRB_peak_6491|ESRRB_peak_19632|ESRRB_peak_11980|ESRRB_peak_14629|ESRRB_peak_8215|ESRRB_peak_4132|ESRRB_peak_11511|ESRRB_peak_14668|ESRRB_peak_6427|ESRRB_peak_6342|ESRRB_peak_9840|ESR…	LOC102161020|CDH12|LOC106505747|SPON1|MAGI1|LOC102168063|LOC106507563|ZBTB16|TMEM117|AGMO|HCN4|WDR25|GRM5|LOC102161020|LOC102168138|LOC110255617|SLC9C1|AGBL4|LOC110260015|EGFR|LOC110256437|TMCC3|ANO6|MARCH1|ST8SIA1|C7H6orf132|KCTD16|DOK6|AMBRA1|LOC110256592|RELL1|CSMD1|CAMK2D|LOC102158243|LOC102161653|PTPRD
TEAD(TEA)	TEAD(TEA)/Fibroblast-PU.1-ChIP-Seq(Unpublished)/Homer	ESRRB_peak_848|ESRRB_peak_3721|ESRRB_peak_12994|ESRRB_peak_4310|ESRRB_peak_12816|ESRRB_peak_6523|ESRRB_peak_1351|ESRRB_peak_14426|ESRRB_peak_15055|ESRRB_peak_14688|ESRRB_peak_4569|ESRRB_peak_12379|ESRRB_peak_6394|ESRRB_peak_16530|ESRRB_peak_7344|ESRRB_peak_16177|ESRRB_peak_4688|ESRRB_peak_3044|ESRRB_peak_15642|ESRRB_peak_19248|ESRRB_peak_15260|ESRRB_peak_11799|ESRRB_peak_11161|ESRRB_peak_12189|ES…	MEIS2|PPL|LOC110256165|SLC30A3|MGAT5B|LIN7A|PTPRD|ST6GAL1|LOXL2|CRYBG3|LOC110260064|PCDH9|UTP20|NRG1|PEX14|PTPRE|LOC110260221|FBN2|HK1|PCDH19|PPTC7|MPP7|MAGI2|LOC110255744|PTGS1|RELN|DYNC1I1|YBX2|FARP1|EVA1C|LOC110256117|LOC102165633|SLC29A3|NSUN2|FRMD4B|CNNM2|ARID3B|RASGRF1|SOD2|ATP2A3|HIP1|LOC110257511|RAB40C|LOC100519118|C8H4orf19|TJP3|NAV2|FAM43B|TMEM178A|NPAS3|MPC2|SULF1|TIAM2|LOC100737764|E…
eve	8-TCATTAGCAHTT,BestGuess:eve/dmmpmm(Noyes_hd)/fly(0.783)	ESRRB_peak_3604|ESRRB_peak_6492|ESRRB_peak_12783|ESRRB_peak_5155|ESRRB_peak_17308|ESRRB_peak_14689|ESRRB_peak_17679|ESRRB_peak_436|ESRRB_peak_14242|ESRRB_peak_8002|ESRRB_peak_8527|ESRRB_peak_10551|ESRRB_peak_15529|ESRRB_peak_7936|ESRRB_peak_11846|ESRRB_peak_1325|ESRRB_peak_17409|ESRRB_peak_6744|ESRRB_peak_7895|ESRRB_peak_18661|ESRRB_peak_2707|ESRRB_peak_3791|ESRRB_peak_12937|ESRRB_peak_19036|ESRR…	SYT17|LOC102161020|TMC6|LOC106507442|CDH12|EPHA6|GRIA1|GRIK2|LEKR1|LRRC7|CDKAL1|DLG2|PCNX2|ADNP2|CACNB2|FREM1|LOC102168063|LOC106507563|FHOD3|LOC110257580|RASGEF1C|LOC106509732|ARSG|CNKSR2|LOC102161020|KCNJ3|LOC102167351|AGBL4|LOC110260015|LOC110257357|IL31RA|LOC106504720|SPATC1|SCN1A|CSMD3|ANO6|MARCH1|LOC110262073|LOC102159394|LOC110260826|LRRC49|LOC110255461|OTUD7A|ITPR1|AMBRA1|LOC110256592|LOC…
PHD1	9-CAGCKGGG,BestGuess:PHD1/PHD1_BUT90/8-SUT1(Harbison)/Yeast(0.837)	ESRRB_peak_14122|ESRRB_peak_3673|ESRRB_peak_16070|ESRRB_peak_15014|ESRRB_peak_12994|ESRRB_peak_3076|ESRRB_peak_7785|ESRRB_peak_3261|ESRRB_peak_19270|ESRRB_peak_16026|ESRRB_peak_6982|ESRRB_peak_14299|ESRRB_peak_4569|ESRRB_peak_10902|ESRRB_peak_5205|ESRRB_peak_4014|ESRRB_peak_18471|ESRRB_peak_5629|ESRRB_peak_17582|ESRRB_peak_15311|ESRRB_peak_18215|ESRRB_peak_16470|ESRRB_peak_792|ESRRB_peak_7703|ESR…
96|ESRRB_peak_7734|ESRRB_peak_9566|ESRRB_peak_6300|ESRRB_peak_13995|ESRRB_peak_9022|ESRRB_peak_4120|ESRRB_peak_13791|ESRRB_peak_16466|ESRRB_peak_6641|ESRRB_peak_3410|ESRRB_peak_5069|ESRRB_peak_3151|ESRRB_peak_14880|ESRRB_peak_494|ESRRB_peak_7043|ESRRB_peak_3368|ESRRB_peak_15409|ESRRB_peak_1147|ESRRB_peak_6932|ESRRB_peak_9232|ESRRB_peak_12782|ESRRB_peak_3430|ESRRB_peak_15992|ESRRB_peak_12338|ESRRB…	KY|LITAF|HSPA12A|LOC102164739|LOC110256165|JADE2|MYOM1|CSF1R|LOC110257796|DUSP5|TSHZ3|MECOM|LOC110260064|LOC110255461|CFAP45|ASPRV1|MYT1|TTLL12|SLIT3|PLBD2|CDH22|LOC106506224|SHC4|MYCL|LOC100621431|XXYLT1|COQ7|LMTK3|KCNQ2|NXPH3|TNFRSF19|PPTC7|CLMN|C6H19orf12|TMC6|PTGS1|ZDHHC1|TMEFF1|NXN|LOC106507571|LOC106505250|ACADL|LOC110260492|IQCM|AKAP7|FARP1|MATK|EVA1C|ICOSLG|LARP4B|LOC102166500|CLDND2|SULF…
PB0170.1_Sox17_2	19-CATTCACA,BestGuess:PB0170.1_Sox17_2/Jaspar(0.785)	ESRRB_peak_4446|ESRRB_peak_5492|ESRRB_peak_17329|ESRRB_peak_19312|ESRRB_peak_117|ESRRB_peak_17904|ESRRB_peak_6394|ESRRB_peak_4014|ESRRB_peak_14779|ESRRB_peak_6121|ESRRB_peak_8546|ESRRB_peak_1270|ESRRB_peak_10246|ESRRB_peak_12168|ESRRB_peak_17604|ESRRB_peak_11834|ESRRB_peak_4828|ESRRB_peak_16447|ESRRB_peak_18986|ESRRB_peak_6309|ESRRB_peak_9149|ESRRB_peak_5136|ESRRB_peak_4291|ESRRB_peak_14210|ESRRB…	LOC106509907|ABCA4|PDZD2|GRIA3|ARID1B|PAK5|UTP20|ASPRV1|LOC106505840|DERA|RIPOR2|SYNE2|CCSER1|MEDAG|TENM2|CUBN|BAALC|TENM3|LOC110257815|SLC2A13|KLHL25|MPC2|LOC106509865|WWTR1|SPSB4|RALYL|RGS3|ADGRB3|TENM2|UST|RPH3AL|LOC106506470|LDLRAD3|MAGI3|HOXD9|LOC110257252|OLA1|TRIM25|NFIA|LOC100152111|LOC102163816|LOC102162742|LOC106508153|NFYC|CRACR2A|TMEM117|AUTS2|LOC110262299|LOC106509865|LOC110255947|LA…
c-Jun-CRE(bZIP)	c-Jun-CRE(bZIP)/K562-cJun-ChIP-Seq(GSE31477)/Homer	ESRRB_peak_3673|ESRRB_peak_7961|ESRRB_peak_1351|ESRRB_peak_8491|ESRRB_peak_18306|ESRRB_peak_6361|ESRRB_peak_1211|ESRRB_peak_7703|ESRRB_peak_7232|ESRRB_peak_18560|ESRRB_peak_4688|ESRRB_peak_3601|ESRRB_peak_7101|ESRRB_peak_19631|ESRRB_peak_8573|ESRRB_peak_16096|ESRRB_peak_14814|ESRRB_peak_18594|ESRRB_peak_4293|ESRRB_peak_6666|ESRRB_peak_12891|ESRRB_peak_13394|ESRRB_peak_19464|ESRRB_peak_18738|ESRRB…	LITAF|ADGRL2|PTPRD|ATXN1|LOC110257429|RAPGEF3|GCH1|MYCL|TTLL10|CASP2|LOC110260221|COQ7|STRN4|LOC102168138|SLA-1|LOC110256781|EVA1C|HIPK2|LOC106509865|CMIP|SDK2|ATP2A3|LOC110258135|LOC100519118|HMCN1|C8H4orf19|NEIL3|DAGLA|ATCAY|LOC106505747|LOC102164493|DMXL1|ERC1|KIAA1211|GDNF|LOC110255401|TGFBR2|KCNJ12|ANKRD55|ZBTB7A|LOC106510074|LAMC2|TNFRSF8|LOC100519314|C3H16orf62|ALDH3A1|ACO2|KIF21B|CYCS|LON…
BATF(bZIP)	10-YGATGASTCA,BestGuess:BATF(bZIP)/Th17-BATF-ChIP-Seq(GSE39756)/Homer(0.970)	ESRRB_peak_4303|ESRRB_peak_15014|ESRRB_peak_16983|ESRRB_peak_19312|ESRRB_peak_8491|ESRRB_peak_19302|ESRRB_peak_15311|ESRRB_peak_17361|ESRRB_peak_18575|ESRRB_peak_7101|ESRRB_peak_6847|ESRRB_peak_1914|ESRRB_peak_9997|ESRRB_peak_13274|ESRRB_peak_8142|ESRRB_peak_2623|ESRRB_peak_4737|ESRRB_peak_18242|ESRRB_peak_14441|ESRRB_peak_2050|ESRRB_peak_17848|ESRRB_peak_18425|ESRRB_peak_12891|ESRRB_peak_4828|ES…	BABAM2|LOC102164739|PTPRN|GRIA3|ATXN1|LONRF3|PLBD2|EGFLAM|TMEM178B|STRN4|FBXL8|KCNQ1|IQCM|ASIC2|LOC102158888|MATK|KLHL38|SULF2|LPP|PYGM|PLAT|LAMA5|SDK2|BAALC|ERN1|LOC106509595|LSP1|ITGA11|WDR7|LOC106509839|LOC102159120|LZTS1|LOC100522141|LOC106509865|ANO10|EML1|LOC106510651|SMARCD3|TSC22D3|LOC110256555|MEGF11|RHBDD3|TXLNG|CAMTA1|CHD9|ANO6|HHLA2|UNC13C|ANKUB1|MAPK10|TMEM117|LOC110262299|VGLL4|LOC1…
GATA3(Zf)	GATA3(Zf)/iTreg-Gata3-ChIP-Seq(GSE20898)/Homer	ESRRB_peak_3673|ESRRB_peak_16070|ESRRB_peak_7961|ESRRB_peak_3721|ESRRB_peak_6234|ESRRB_peak_12994|ESRRB_peak_4310|ESRRB_peak_13978|ESRRB_peak_11258|ESRRB_peak_1351|ESRRB_peak_13793|ESRRB_peak_3932|ESRRB_peak_14688|ESRRB_peak_8662|ESRRB_peak_18010|ESRRB_peak_17582|ESRRB_peak_16530|ESRRB_peak_7344|ESRRB_peak_19302|ESRRB_peak_15311|ESRRB_peak_9018|ESRRB_peak_11621|ESRRB_peak_8546|ESRRB_peak_6454|ESR…
_peak_2791|ESRRB_peak_8005|ESRRB_peak_1149|ESRRB_peak_14082|ESRRB_peak_4200|ESRRB_peak_555|ESRRB_peak_17762|ESRRB_peak_16527|ESRRB_peak_516|ESRRB_peak_7118|ESRRB_peak_2218|ESRRB_peak_8646|ESRRB_peak_9719|ESRRB_peak_14876|ESRRB_peak_6048|ESRRB_peak_18689|ESRRB_peak_2339|ESRRB_peak_14068|ESRRB_peak_10775|ESRRB_peak_3027|ESRRB_peak_15767|ESRRB_peak_5754|ESRRB_peak_14672|ESRRB_peak_4924|ESRRB_peak_17…	LITAF|HSPA12A|ADGRL2|PPL|TSPAN11|LOC110256165|SLC30A3|TRNT1|BRINP2|PTPRD|LOC106505607|TCF7L1|CRYBG3|TCP11|MRPS26|SLIT3|NRG1|PEX14|LONRF3|PLBD2|AKAP6|SMYD3|RIPOR2|PLEKHG7|SHC4|KLF9|GREB1L|EGFLAM|LARGE1|EPB41L1|LOC110260723|GTF2IRD1|MPP7|MAGI2|LOC110255744|ZNF608|TMEFF1|NEGR1|LOC110256781|LOC100524254|MTHFD1L|LOC106505250|IQCM|DPY19L1|LOC102158888|ZBTB8B|EVA1C|LOC102166500|CLDND2|LOC110256117|UNC5D…
VDR(NR),DR3	VDR(NR),DR3/GM10855-VDR+vitD-ChIP-Seq(GSE22484)/Homer	ESRRB_peak_7785|ESRRB_peak_18601|ESRRB_peak_11842|ESRRB_peak_4569|ESRRB_peak_6361|ESRRB_peak_15311|ESRRB_peak_7703|ESRRB_peak_15299|ESRRB_peak_7232|ESRRB_peak_18098|ESRRB_peak_12674|ESRRB_peak_7126|ESRRB_peak_1152|ESRRB_peak_14152|ESRRB_peak_9421|ESRRB_peak_10837|ESRRB_peak_12155|ESRRB_peak_11052|ESRRB_peak_7652|ESRRB_peak_14814|ESRRB_peak_18242|ESRRB_peak_15668|ESRRB_peak_8937|ESRRB_peak_12891|E…	MYOM1|KIAA1549|SLC39A12|LOC110260064|RAPGEF3|PLBD2|MYCL|C14H12orf49|TTLL10|EPB41L1|GAS6|LMTK3|THSD4|CLSTN2|CLMN|PKNOX2|LOC106505250|DYNC1I1|ZBTB8B|EVA1C|SULF2|SLC29A3|ARID3B|SDK2|ARHGEF3|MED12L|CLPS|ACVRL1|ZNF423|BAALC|CAPN2|LOC110260650|HIP1|SMYD3|ATXN10|LZTS1|LOC102161833|LOC106505747|AMIGO1|ADM2|CD44|LOC110260275|GBE1|ERC1|SLC22A23|LOC102158399|CSRP1|TTLL11|LOC110256391|ESCO1|LOC110255401|AFAP…
Unknown-ESC-element(?)	Unknown-ESC-element(?)/mES-Nanog-ChIP-Seq(GSE11724)/Homer	ESRRB_peak_14122|ESRRB_peak_3673|ESRRB_peak_3721|ESRRB_peak_3076|ESRRB_peak_17329|ESRRB_peak_7785|ESRRB_peak_19270|ESRRB_peak_11258|ESRRB_peak_6982|ESRRB_peak_10902|ESRRB_peak_8662|ESRRB_peak_4014|ESRRB_peak_18010|ESRRB_peak_15311|ESRRB_peak_6454|ESRRB_peak_792|ESRRB_peak_14501|ESRRB_peak_3601|ESRRB_peak_12092|ESRRB_peak_9421|ESRRB_peak_6492|ESRRB_peak_12783|ESRRB_peak_11161|ESRRB_peak_16849|ESRR…
|ESRRB_peak_15484|ESRRB_peak_5471|ESRRB_peak_13364|ESRRB_peak_8699|ESRRB_peak_19525|ESRRB_peak_9019|ESRRB_peak_14075|ESRRB_peak_1877|ESRRB_peak_6290|ESRRB_peak_1347|ESRRB_peak_9393|ESRRB_peak_14128|ESRRB_peak_3033|ESRRB_peak_17162|ESRRB_peak_15298|ESRRB_peak_11704|ESRRB_peak_4495|ESRRB_peak_19138|ESRRB_peak_17228|ESRRB_peak_8464|ESRRB_peak_12248|ESRRB_peak_10083|ESRRB_peak_7800|ESRRB_peak_10770|E…	KY|LITAF|PPL|JADE2|PDZD2|MYOM1|LOC110257796|BRINP2|TSHZ3|LOC110255461|TCP11|ASPRV1|MRPS26|PLBD2|PLEKHG7|SHC4|XXYLT1|COQ7|TNFRSF19|CLMN|LOC102161020|TMC6|MAGI2|FZD7|PTGS1|TMEFF1|LOC106507571|LOC106505250|LOC110260492|DPY19L1|ASIC2|ECHDC3|SULF2|LOC110256117|RAB22A|UNC5D|SLC29A3|ANKRD24|ENPP2|MEDAG|SEC14L1|SLC38A10|PKNOX2|LOC100156967|LOC100515441|LAMA5|SDK2|CUBN|ARHGEF3|HIP1|LSP1|TMEM104|PAK3|LOC11…
CG11617	6-CTGTAAAABG,BestGuess:CG11617/dmmpmm(Noyes_hd)/fly(0.784)	ESRRB_peak_6145|ESRRB_peak_3721|ESRRB_peak_1390|ESRRB_peak_19270|ESRRB_peak_6523|ESRRB_peak_16026|ESRRB_peak_15055|ESRRB_peak_8491|ESRRB_peak_17904|ESRRB_peak_803|ESRRB_peak_14688|ESRRB_peak_8534|ESRRB_peak_5205|ESRRB_peak_4014|ESRRB_peak_7455|ESRRB_peak_13545|ESRRB_peak_16177|ESRRB_peak_14080|ESRRB_peak_15311|ESRRB_peak_9018|ESRRB_peak_16470|ESRRB_peak_11229|ESRRB_peak_792|ESRRB_peak_1395|ESRRB_…
3|ESRRB_peak_5505|ESRRB_peak_14770|ESRRB_peak_4097|ESRRB_peak_19537|ESRRB_peak_11925|ESRRB_peak_170|ESRRB_peak_4236|ESRRB_peak_6983|ESRRB_peak_14073|ESRRB_peak_2349|ESRRB_peak_10502|ESRRB_peak_457|ESRRB_peak_13939|ESRRB_peak_16003|ESRRB_peak_15072|ESRRB_peak_5179|ESRRB_peak_18130|ESRRB_peak_1551|ESRRB_peak_1524|ESRRB_peak_14528|ESRRB_peak_693|ESRRB_peak_3118|ESRRB_peak_18757|ESRRB_peak_5533|ESRRB…	GPRC5D|PPL|APBA1|LOC110257796|LIN7A|DUSP5|LOXL2|ATXN1|PAK5|SEMA6D|CRYBG3|LOC100512907|CFAP45|ASPRV1|MINOS1|LOC110256131|PTPRE|KIAA1257|PLBD2|AKAP6|LOC106506224|TPK1|SHC4|KLF9|LOC100621431|EGFLAM|KIF5C|EPB41L1|PCDH19|FOXR1|LOC102161020|MPP7|TMC6|MAGI2|LOC106510616|FZD7|FBXL8|CCSER1|ZNF608|SLA-1|LOC106507571|LOC100524254|LOC102164427|LOC106505250|ACADL|LOC110260492|MAML2|IQCM|ELAVL4|LOC102158888|KL…
AP-1(bZIP)	AP-1(bZIP)/ThioMac-PU.1-ChIP-Seq(GSE21512)/Homer	ESRRB_peak_4303|ESRRB_peak_15014|ESRRB_peak_12994|ESRRB_peak_16983|ESRRB_peak_4310|ESRRB_peak_5492|ESRRB_peak_17329|ESRRB_peak_19312|ESRRB_peak_19270|ESRRB_peak_16026|ESRRB_peak_18286|ESRRB_peak_15055|ESRRB_peak_13793|ESRRB_peak_8491|ESRRB_peak_8534|ESRRB_peak_13545|ESRRB_peak_18829|ESRRB_peak_19302|ESRRB_peak_15311|ESRRB_peak_792|ESRRB_peak_1395|ESRRB_peak_17361|ESRRB_peak_18575|ESRRB_peak_7101|…	BABAM2|LOC102164739|LOC110256165|PTPRN|SLC30A3|ABCA4|PDZD2|GRIA3|LOC110257796|DUSP5|B4GALT5|LOXL2|LOC106505607|ATXN1|LOC100512907|LOC110256131|CREB5|LONRF3|PLBD2|SHC4|KLF9|EGFLAM|TMEM178B|STRN4|THSD4|HK1|CLSTN2|GTF2IRD1|FRYL|PTGS1|FBXL8|KCNQ1|IQCM|ASIC2|LOC102158888|KLHL38|SULF2|LOC110255953|LPP|NSUN2|IFT57|CATIP|PYGM|PLAT|LOC100515441|LAMA5|SDK2|MED12L|CLPS|ACVRL1|ZNF423|BAALC|ERN1|LOC106509595|…
Sox3(HMG)	Sox3(HMG)/NPC-Sox3-ChIP-Seq(GSE33059)/Homer	ESRRB_peak_3404|ESRRB_peak_19407|ESRRB_peak_3673|ESRRB_peak_16070|ESRRB_peak_15014|ESRRB_peak_848|ESRRB_peak_4310|ESRRB_peak_7999|ESRRB_peak_13978|ESRRB_peak_12816|ESRRB_peak_16026|ESRRB_peak_13437|ESRRB_peak_6982|ESRRB_peak_4076|ESRRB_peak_18286|ESRRB_peak_1351|ESRRB_peak_13993|ESRRB_peak_15055|ESRRB_peak_3932|ESRRB_peak_8253|ESRRB_peak_14688|ESRRB_peak_4569|ESRRB_peak_16161|ESRRB_peak_8662|ESRR…
k_5338|ESRRB_peak_15567|ESRRB_peak_13053|ESRRB_peak_934|ESRRB_peak_12525|ESRRB_peak_4025|ESRRB_peak_1665|ESRRB_peak_13679|ESRRB_peak_210|ESRRB_peak_6126|ESRRB_peak_12893|ESRRB_peak_8087|ESRRB_peak_12377|ESRRB_peak_7724|ESRRB_peak_1158|ESRRB_peak_3095|ESRRB_peak_19024|ESRRB_peak_13849|ESRRB_peak_8239|ESRRB_peak_17064|ESRRB_peak_14338|ESRRB_peak_13661|ESRRB_peak_12454|ESRRB_peak_4128|ESRRB_peak_186…	ACHE|TRIM27|LITAF|HSPA12A|LOC102164739|MEIS2|SLC30A3|LOC106507649|TRNT1|MGAT5B|DUSP5|LOC110256106|TSHZ3|LOC106508312|B4GALT5|PTPRD|ITPR1|LOXL2|TCF7L1|MAST2|CRYBG3|LOC110260064|ADAM12|TCP11|LOC100512907|MINOS1|MYT1|LOC110257429|RAPGEF3|SLIT3|LRRN2|PEX14|LONRF3|LFNG|DERA|LOC106506838|AKAP6|LOC106506224|EPB41L1|RIPOR2|GPR107|PLEKHG7|UBXN4|C14H12orf49|CASP2|SYNE2|GREB1L|EGFLAM|LOC106510507|KIF5C|EPB4…
RDR1	15-TGCKGAAGCACA,BestGuess:RDR1/MA0360.1/Jaspar(0.635)	ESRRB_peak_6492|ESRRB_peak_11387|ESRRB_peak_14345|ESRRB_peak_17409|ESRRB_peak_8454|ESRRB_peak_17528|ESRRB_peak_6491|ESRRB_peak_9624|ESRRB_peak_2787|ESRRB_peak_16650|ESRRB_peak_399|ESRRB_peak_9840|ESRRB_peak_18691|ESRRB_peak_3215|ESRRB_peak_1592|ESRRB_peak_1010|ESRRB_peak_2153|ESRRB_peak_9722|ESRRB_peak_6540|ESRRB_peak_16414|ESRRB_peak_3025|ESRRB_peak_17727|ESRRB_peak_8742|ESRRB_peak_11020|ESRRB_p…	LOC102161020|NENF|LOC106505747|LOC102168063|LOC106504325|LOC102166710|LOC102161020|LDB2|LOC102158947|SCN1A|LOC110260379|MARCH1|GRM8|KCTD16|WHRN|DOK6|AMBRA1|RELL1|NAV3|CSMD1|LOC102158243|LOC102161653|MDFI|LOC106504949|PTPRD
unc-86	11-CTAATGCATA,BestGuess:unc-86/MA0926.1/Jaspar(0.815)	ESRRB_peak_12379|ESRRB_peak_6492|ESRRB_peak_17308|ESRRB_peak_14689|ESRRB_peak_713|ESRRB_peak_17409|ESRRB_peak_6744|ESRRB_peak_552|ESRRB_peak_8682|ESRRB_peak_11268|ESRRB_peak_28|ESRRB_peak_9670|ESRRB_peak_14629|ESRRB_peak_16594|ESRRB_peak_7886|ESRRB_peak_8215|ESRRB_peak_4132|ESRRB_peak_15992|ESRRB_peak_14668|ESRRB_peak_16650|ESRRB_peak_4122|ESRRB_peak_11890|ESRRB_peak_6342|ESRRB_peak_9840|ESRRB_pe…	PCDH9|LOC102161020|CDH12|EPHA6|MYO1E|LOC102168063|LOC106507563|CD109|LOC102165560|RASAL2|LOC110256592|SEL1L3|SLC9C1|KCNJ3|DTNA|AGBL4|LOC110260015|CFAP43|LOC110256437|SCN1A|ACYP2|MYO3A|ANO6|MARCH1|DLG2|LOC106505903|KCTD16|LOC110256592|RELL1|LOC102168138|CSMD1|CAMK2D|LOC102158243
TCFL2(HMG)	TCFL2(HMG)/K562-TCF7L2-ChIP-Seq(GSE29196)/Homer	ESRRB_peak_117|ESRRB_peak_8662|ESRRB_peak_3252|ESRRB_peak_4688|ESRRB_peak_6211|ESRRB_peak_12092|ESRRB_peak_2562|ESRRB_peak_8142|ESRRB_peak_1132|ESRRB_peak_13532|ESRRB_peak_16273|ESRRB_peak_19464|ESRRB_peak_7368|ESRRB_peak_16726|ESRRB_peak_14038|ESRRB_peak_5019|ESRRB_peak_12898|ESRRB_peak_2072|ESRRB_peak_19596|ESRRB_peak_3073|ESRRB_peak_16443|ESRRB_peak_6871|ESRRB_peak_18015|ESRRB_peak_16506|ESRRB…	ARID1B|TCP11|ARHGEF37|LOC110260221|CRACR2A|TNFRSF19|CCDC151|LOC102158888|TLE3|LOC110256117|ZRANB3|LOC110258135|MASP2|HOXD9|VGLL4|LOC110260285|CDC42EP4|MACROD1|TFCP2|JADE2|TENM3|LOC110260952|STK35|UNC5D|PARN|FLT1|CDH13|BBS9|SOX5|SPON1|SFXN2|JADE1|DNAJC24|AFF2|LOC110256273|CDH2|ALCAM|LOC100521594|MGAT4C|SEMA6A|MRPS18B|FARS2|BTN1A1|PARD6G|PKHD1|NAV2|TBC1D22A|RNF165|LOC110260376|LARGE1|CAMSAP2|TMCC3|…
Esrrb(NR)	1-DTGACCTTBR,BestGuess:Esrrb(NR)/mES-Esrrb-ChIP-Seq(GSE11431)/Homer(0.985)	ESRRB_peak_14122|ESRRB_peak_6145|ESRRB_peak_4446|ESRRB_peak_3673|ESRRB_peak_16070|ESRRB_peak_18491|ESRRB_peak_3126|ESRRB_peak_848|ESRRB_peak_3721|ESRRB_peak_12994|ESRRB_peak_16983|ESRRB_peak_4310|ESRRB_peak_9621|ESRRB_peak_1390|ESRRB_peak_7785|ESRRB_peak_19312|ESRRB_peak_19270|ESRRB_peak_13978|ESRRB_peak_117|ESRRB_peak_11258|ESRRB_peak_12816|ESRRB_peak_13437|ESRRB_peak_18601|ESRRB_peak_18286|ESRR…
peak_18742|ESRRB_peak_18131|ESRRB_peak_7801|ESRRB_peak_9411|ESRRB_peak_7458|ESRRB_peak_7022|ESRRB_peak_9528|ESRRB_peak_11440|ESRRB_peak_19593|ESRRB_peak_14256|ESRRB_peak_19076|ESRRB_peak_1947|ESRRB_peak_1162|ESRRB_peak_13552|ESRRB_peak_12856|ESRRB_peak_3203|ESRRB_peak_10845|ESRRB_peak_13083|ESRRB_peak_3970|ESRRB_peak_17609|ESRRB_peak_11957|ESRRB_peak_4011|ESRRB_peak_15890|ESRRB_peak_3991|ESRRB_pe…
RRB_peak_6776|ESRRB_peak_15328|ESRRB_peak_19328|ESRRB_peak_4669|ESRRB_peak_1800|ESRRB_peak_18849|ESRRB_peak_16613|ESRRB_peak_13551|ESRRB_peak_7546|ESRRB_peak_14236|ESRRB_peak_2570|ESRRB_peak_16279|ESRRB_peak_5610|ESRRB_peak_8973|ESRRB_peak_4873|ESRRB_peak_17565|ESRRB_peak_2406|ESRRB_peak_10542|ESRRB_peak_8498|ESRRB_peak_13375|ESRRB_peak_15398|ESRRB_peak_11259|ESRRB_peak_11692|ESRRB_peak_16024|ESR…
14|ESRRB_peak_12876|ESRRB_peak_4387|ESRRB_peak_13416|ESRRB_peak_12957|ESRRB_peak_4165|ESRRB_peak_6773|ESRRB_peak_19595|ESRRB_peak_7154|ESRRB_peak_13904|ESRRB_peak_5270|ESRRB_peak_3821|ESRRB_peak_1864|ESRRB_peak_596|ESRRB_peak_147|ESRRB_peak_12908|ESRRB_peak_6850|ESRRB_peak_8493|ESRRB_peak_13418|ESRRB_peak_9723|ESRRB_peak_16892|ESRRB_peak_17727|ESRRB_peak_7066|ESRRB_peak_6271|ESRRB_peak_11778|ESRR…	KY|GPRC5D|LOC106509907|LITAF|HSPA12A|DNAJB6|CXXC5|MEIS2|PPL|LOC110256165|PTPRN|SLC30A3|LDB2|APBA1|MYOM1|GRIA3|LOC110257796|TRNT1|ARID1B|BRINP2|MGAT5B|LOC110256106|KIAA1549|B4GALT5|PTPRD|ST6GAL1|ITPR1|LOXL2|ATXN1|LOC106507930|TCF7L1|CRYBG3|SLC39A12|LOC110260064|LOC110255461|PCDH9|TCP11|UTP20|CFAP45|ASPRV1|MINOS1|MYT1|MRPS26|RAPGEF3|LOC110256131|SLIT3|NRG1|PEX14|LONRF3|DERA|KIAA1257|ARHGEF37|PLBD2|…
9820|MASP2|LOC106506869|NFIA|ASCC2|CACNA1C|SNX8|UBIAD1|IL21R|ITGBL1|ZDHHC14|LOC106507559|RSF1|WHRN|CABP4|HSDL1|LOC102160183|LOC102159243|TJP1|UPB1|LOC102161833|MGAT5B|LOC102159645|LOC110255854|TNFRSF19|LOC110260292|LOC106505250|PARM1|FAM189A1|LOC102161833|PAX5|SCN1A|LOC106509551|AGAP1|ASAP1|LDB2|COL8A1|LANCL3|RASSF3|HEMK1|CGNL1|SERP2|LOC110257414|BCOR|BCR|HSPE1|GLT1D1|NRP2|EPAS1|SLC25A21|LOC11025…
NF-E2(bZIP)	NF-E2(bZIP)/K562-NFE2-ChIP-Seq(GSE31477)/Homer	ESRRB_peak_16983|ESRRB_peak_19312|ESRRB_peak_19302|ESRRB_peak_15311|ESRRB_peak_15642|ESRRB_peak_9997|ESRRB_peak_13274|ESRRB_peak_18242|ESRRB_peak_19120|ESRRB_peak_10446|ESRRB_peak_19020|ESRRB_peak_15555|ESRRB_peak_6820|ESRRB_peak_15437|ESRRB_peak_10104|ESRRB_peak_4202|ESRRB_peak_17406|ESRRB_peak_15385|ESRRB_peak_16537|ESRRB_peak_13000|ESRRB_peak_5123|ESRRB_peak_10780|ESRRB_peak_4746|ESRRB_peak_10…	PTPRN|GRIA3|LONRF3|PLBD2|HK1|IQCM|ASIC2|SULF2|NYX|LOC110255401|TXLNG|TRIM67|LOC102162742|LOC102158332|JADE1|THADA|PLPP1|MN1|GSR|MAPT|ATP1B1|USP2|LOC102162152|LOC102161477|NPAS1|LOC106505771|MYH7B|GADD45G|MYO16|LOC106506066|LOC106507125|RNF130|UBE2O|OSGIN1|ERC2|LOC100520629|CELF4|FAT3|AP1G1|LOC106504458|LOC110259504|TMEM132C|LOC102166141|LOC110256262|HSF2BP|RAPGEF1|SREK1IP1|LOC102162053|LOC1021662…
Sox1	18-ACAATATCTTTG,BestGuess:Sox1/MA0870.1/Jaspar(0.766)	ESRRB_peak_14416|ESRRB_peak_6867|ESRRB_peak_14242|ESRRB_peak_8527|ESRRB_peak_609|ESRRB_peak_16931|ESRRB_peak_2707|ESRRB_peak_16340|ESRRB_peak_6465|ESRRB_peak_16672|ESRRB_peak_13867|ESRRB_peak_16288|ESRRB_peak_19358|ESRRB_peak_9326|ESRRB_peak_3957|ESRRB_peak_17943|ESRRB_peak_2798|ESRRB_peak_6502|ESRRB_peak_1144|ESRRB_peak_6525|ESRRB_peak_684|ESRRB_peak_4867|ESRRB_peak_16411|ESRRB_peak_14707	DGKG|LOC110260952|LEKR1|CDKAL1|DYM|SPAG16|RASGEF1C|CLASP1|LOC102159901|MYO3B|FHIT|NCKAP5|LOC110257800|NRXN3|LOC110260136|MACROD2|SERINC5|LOC110260826|LRRC49|OTOGL|TLN2|VPS13B|CSMD1|LOC110256457
Tcf4(HMG)	4-AGATCAAAGG,BestGuess:Tcf4(HMG)/Hct116-Tcf4-ChIP-Seq(SRA012054)/Homer(0.903)	ESRRB_peak_3404|ESRRB_peak_3673|ESRRB_peak_848|ESRRB_peak_4310|ESRRB_peak_7999|ESRRB_peak_11258|ESRRB_peak_12816|ESRRB_peak_6982|ESRRB_peak_4076|ESRRB_peak_17904|ESRRB_peak_8253|ESRRB_peak_14688|ESRRB_peak_4569|ESRRB_peak_7455|ESRRB_peak_18471|ESRRB_peak_18306|ESRRB_peak_2483|ESRRB_peak_3337|ESRRB_peak_3252|ESRRB_peak_18099|ESRRB_peak_1801|ESRRB_peak_6454|ESRRB_peak_17361|ESRRB_peak_8705|ESRRB_pe…
9707|ESRRB_peak_12676|ESRRB_peak_1023|ESRRB_peak_8238|ESRRB_peak_12441|ESRRB_peak_11563|ESRRB_peak_8004|ESRRB_peak_5218|ESRRB_peak_15766|ESRRB_peak_1589|ESRRB_peak_12363|ESRRB_peak_9058|ESRRB_peak_13415|ESRRB_peak_10975|ESRRB_peak_6398|ESRRB_peak_2226|ESRRB_peak_18698|ESRRB_peak_3924|ESRRB_peak_7299|ESRRB_peak_635|ESRRB_peak_16750|ESRRB_peak_17672|ESRRB_peak_6522|ESRRB_peak_2153|ESRRB_peak_4534|E…	ACHE|LITAF|MEIS2|SLC30A3|LOC106507649|BRINP2|MGAT5B|TSHZ3|LOC106508312|PAK5|MAST2|CRYBG3|LOC110260064|MINOS1|MYT1|LOC110257429|DDA1|LFNG|ARHGEF37|EPB41L1|GPR107|PLEKHG7|EGFLAM|DAAM2|LOC110260221|LOC106510507|TMEM178B|KIF5C|STRN4|FBN2|LOC102168138|THSD4|LOC110260723|CRACR2A|NXPH3|CLSTN2|FOXR1|LOC106510616|IL22RA1|CCSER1|PKNOX2|ZNF608|NEGR1|LOC106507571|LOC106505250|RELN|LOC110260492|DYNC1I1|CCDC15…
Atf7(bZIP)	Atf7(bZIP)/3T3L1-Atf7-ChIP-Seq(GSE56872)/Homer	ESRRB_peak_4446|ESRRB_peak_3673|ESRRB_peak_7961|ESRRB_peak_17229|ESRRB_peak_1351|ESRRB_peak_8491|ESRRB_peak_8662|ESRRB_peak_18306|ESRRB_peak_6361|ESRRB_peak_1211|ESRRB_peak_7703|ESRRB_peak_7232|ESRRB_peak_18560|ESRRB_peak_4688|ESRRB_peak_6961|ESRRB_peak_3601|ESRRB_peak_7101|ESRRB_peak_19631|ESRRB_peak_4784|ESRRB_peak_15260|ESRRB_peak_11161|ESRRB_peak_8573|ESRRB_peak_16096|ESRRB_peak_14814|ESRRB_p…	LOC106509907|LITAF|ADGRL2|D2HGDH|PTPRD|ATXN1|TCP11|LOC110257429|RAPGEF3|GCH1|MYCL|TTLL10|CASP2|LOC110260221|LOC106510507|COQ7|STRN4|LOC102168138|TRPS1|PPTC7|MAGI2|SLA-1|LOC110256781|EVA1C|NSUN2|HIPK2|LOC106509865|CMIP|SDK2|ATP2A3|HIP1|LOC110258135|LOC100519118|HMCN1|LOC106510205|C8H4orf19|LOC110260280|LOC106509839|NEIL3|ATCAY|LOC106505747|ADM2|LOC102164493|LOC100737764|DMXL1|SPSB4|MASP2|ERC1|KIAA…
KLF14(Zf)	KLF14(Zf)/HEK293-KLF14.GFP-ChIP-Seq(GSE58341)/Homer	ESRRB_peak_6145|ESRRB_peak_3404|ESRRB_peak_19407|ESRRB_peak_4446|ESRRB_peak_3673|ESRRB_peak_12994|ESRRB_peak_16983|ESRRB_peak_4310|ESRRB_peak_9621|ESRRB_peak_3076|ESRRB_peak_5492|ESRRB_peak_3261|ESRRB_peak_19270|ESRRB_peak_17229|ESRRB_peak_15923|ESRRB_peak_12816|ESRRB_peak_16026|ESRRB_peak_13437|ESRRB_peak_6982|ESRRB_peak_18286|ESRRB_peak_14299|ESRRB_peak_13793|ESRRB_peak_12114|ESRRB_peak_3932|ES…
16952|ESRRB_peak_4679|ESRRB_peak_5676|ESRRB_peak_9093|ESRRB_peak_14062|ESRRB_peak_19425|ESRRB_peak_19597|ESRRB_peak_16943|ESRRB_peak_12843|ESRRB_peak_12279|ESRRB_peak_13644|ESRRB_peak_10163|ESRRB_peak_13506|ESRRB_peak_18833|ESRRB_peak_4119|ESRRB_peak_5145|ESRRB_peak_7160|ESRRB_peak_2629|ESRRB_peak_10629|ESRRB_peak_6606|ESRRB_peak_10385|ESRRB_peak_18030|ESRRB_peak_5907|ESRRB_peak_9933|ESRRB_peak_1…
61|ESRRB_peak_14459|ESRRB_peak_16147|ESRRB_peak_433|ESRRB_peak_11817|ESRRB_peak_19225|ESRRB_peak_9282|ESRRB_peak_10341|ESRRB_peak_4670|ESRRB_peak_6516|ESRRB_peak_5414|ESRRB_peak_99|ESRRB_peak_16953|ESRRB_peak_5657|ESRRB_peak_1372|ESRRB_peak_17801|ESRRB_peak_19110|ESRRB_peak_1747|ESRRB_peak_7446|ESRRB_peak_15031|ESRRB_peak_3451|ESRRB_peak_13176|ESRRB_peak_6852|ESRRB_peak_17226|ESRRB_peak_5469|ESRR…	GPRC5D|ACHE|TRIM27|LOC106509907|LITAF|LOC110256165|PTPRN|SLC30A3|LDB2|JADE2|ABCA4|CSF1R|LOC110257796|D2HGDH|SLIT1|MGAT5B|DUSP5|LOC110256106|TSHZ3|B4GALT5|MECOM|LOC106505607|LOC106507930|TCF7L1|PAK5|SLC39A12|GAREM1|LOC110255461|ADAM12|TCP11|LOC100512907|MYT1|RAPGEF3|DDA1|SLIT3|LRRN2|LONRF3|LFNG|LOC106506838|ARHGEF37|CDH22|EPB41L1|KLF9|UBXN4|TTLL10|SYNE2|GREB1L|DAAM2|TGM1|LOC110260221|LOC106510507|…
0256245|AGAP1|C14H12orf49|CDC14B|RRM2|ARL15|AFAP1|ELF3|SLC9A7|TRIOBP|BOK|SLC6A11|LOC110255810|CHST11|TRERF1|ZNRF3|DPF3|LOC110260613|LOC110260285|SHROOM2|TREH|MROH7|GAB2|FGGY|RIPPLY1|LOC106509620|CNN3|CMIP|MPHOSPH10|ADRA1B|LOC110256477|PITPNM1|MGAT3|GSE1|UCN3|TJP1|KLHL3|CRTAP|MYCN|ROCK2|LOC110259879
Rfx2(HTH)	Rfx2(HTH)/LoVo-RFX2-ChIP-Seq(GSE49402)/Homer	ESRRB_peak_4014|ESRRB_peak_16530|ESRRB_peak_3337|ESRRB_peak_18560|ESRRB_peak_18392|ESRRB_peak_16970|ESRRB_peak_8841|ESRRB_peak_14015|ESRRB_peak_12709|ESRRB_peak_4978|ESRRB_peak_17739|ESRRB_peak_1570|ESRRB_peak_4745|ESRRB_peak_2679|ESRRB_peak_11634|ESRRB_peak_17705|ESRRB_peak_19304|ESRRB_peak_16979|ESRRB_peak_7960|ESRRB_peak_12095|ESRRB_peak_16413|ESRRB_peak_16504|ESRRB_peak_4112|ESRRB_peak_6086|E…	ASPRV1|NRG1|LFNG|CASP2|RAB22A|CATIP|RASGRF1|SRGAP3|PDE6G|LOC110260275|ADCY2|RGS3|LOC102162152|STK11|NEK7|LOC110257252|SLC25A5|LOC102162937|ADGRL2|MIPEP|CSMD1|LOC110257163|CCDC85A|SOX5|UST|TESC|CCDC12|PALD1|LOC110259228|LOC110261492|FGGY|CDC14A|COL16A1|LOC110261422|ST8SIA2|LRMDA|ABLIM2|PKNOX2|RUNDC3B|TENM4|DOHH|RGMA|NEK6|C7H15orf32|JAKMIP2|DHX35|CTIF|DAB2IP|PREX1|MYO10|RASGEF1A|GRK5|SHB|ARHGEF10L|…
NFY(CCAAT)	17-GCAGATTGTC,BestGuess:NFY(CCAAT)/Promoter/Homer(0.701)	ESRRB_peak_6492|ESRRB_peak_2881|ESRRB_peak_17308|ESRRB_peak_10800|ESRRB_peak_11771|ESRRB_peak_18756|ESRRB_peak_17409|ESRRB_peak_6744|ESRRB_peak_10737|ESRRB_peak_14155|ESRRB_peak_6332|ESRRB_peak_13307|ESRRB_peak_18273|ESRRB_peak_521|ESRRB_peak_14624|ESRRB_peak_17611|ESRRB_peak_10594|ESRRB_peak_11413|ESRRB_peak_1540|ESRRB_peak_8239|ESRRB_peak_6037|ESRRB_peak_11980|ESRRB_peak_4132|ESRRB_peak_4301|ES…	LOC102161020|RHOBTB3|CDH12|LOC100523684|CNTFR|LOC106506814|LOC102168063|LOC106507563|ZBTB16|CLSTN2|TMEM117|VTN|LOC110257465|IBTK|CCDC80|TENM2|GRM5|LAMB3|EPB41L4B|DMBX1|BICD1|LOC110255617|LOC110260015|BABAM2|LOC110256437|LOC102159243|SCN1A|TTC39C|RIN1|LOC100519366|FN3KRP|GOT2|ANO6|DOK6|AMBRA1|NSUN2|RELL1|CSMD1|CAMK2D|LOC102158243|LOC102161653
BATF(bZIP)	BATF(bZIP)/Th17-BATF-ChIP-Seq(GSE39756)/Homer	ESRRB_peak_6145|ESRRB_peak_4303|ESRRB_peak_15014|ESRRB_peak_16983|ESRRB_peak_4310|ESRRB_peak_17329|ESRRB_peak_19312|ESRRB_peak_19270|ESRRB_peak_18286|ESRRB_peak_1351|ESRRB_peak_15055|ESRRB_peak_8491|ESRRB_peak_13545|ESRRB_peak_18829|ESRRB_peak_19302|ESRRB_peak_15311|ESRRB_peak_792|ESRRB_peak_1395|ESRRB_peak_17361|ESRRB_peak_18575|ESRRB_peak_7101|ESRRB_peak_1152|ESRRB_peak_14152|ESRRB_peak_3465|ES…	GPRC5D|BABAM2|LOC102164739|PTPRN|SLC30A3|PDZD2|GRIA3|LOC110257796|B4GALT5|PTPRD|LOXL2|ATXN1|LOC110256131|CREB5|LONRF3|PLBD2|SHC4|KLF9|EGFLAM|TMEM178B|STRN4|THSD4|CLSTN2|GTF2IRD1|FRYL|PTGS1|FBXL8|KCNQ1|IQCM|ASIC2|LOC102158888|KLHL38|SULF2|LOC110255953|LPP|NSUN2|IFT57|FAM172A|PYGM|PLAT|LOC100515441|LAMA5|SDK2|LOC100512793|MED12L|CLPS|ACVRL1|ZNF423|BAALC|ERN1|LOC106509595|LOC110257511|LSP1|ITGA11|WD…
Egr1(Zf)	Egr1(Zf)/K562-Egr1-ChIP-Seq(GSE32465)/Homer	ESRRB_peak_12994|ESRRB_peak_9621|ESRRB_peak_5492|ESRRB_peak_19270|ESRRB_peak_13583|ESRRB_peak_17229|ESRRB_peak_15923|ESRRB_peak_12816|ESRRB_peak_16026|ESRRB_peak_13437|ESRRB_peak_6982|ESRRB_peak_14299|ESRRB_peak_13793|ESRRB_peak_3932|ESRRB_peak_803|ESRRB_peak_6361|ESRRB_peak_17582|ESRRB_peak_10956|ESRRB_peak_18215|ESRRB_peak_16470|ESRRB_peak_4688|ESRRB_peak_6961|ESRRB_peak_3601|ESRRB_peak_18459|E…	LOC110256165|LDB2|ABCA4|LOC110257796|COL6A6|D2HGDH|SLIT1|MGAT5B|DUSP5|LOC110256106|TSHZ3|MECOM|LOC106505607|TCF7L1|SEMA6D|RAPGEF3|SLIT3|LRRN2|CDH22|LOC106506224|LOC110260221|LOC106510507|COQ7|KCNQ2|HK1|TNFRSF19|PCDH19|GTF2IRD1|LARP6|LOC100524254|FBXL12|LOC106505250|AKAP7|ICOSLG|CACNA1B|LOC102166500|SULF2|HIPK2|LOC110257231|SEC14L1|CATIP|CHD9|PYGM|CNNM2|LOC106509865|TENM2|LOC110262135|ZFHX3|LOC110…
Hoxc9	18-RTAAATCG,BestGuess:Hoxc9/MA0485.1/Jaspar(0.822)	ESRRB_peak_4303|ESRRB_peak_13583|ESRRB_peak_17904|ESRRB_peak_4569|ESRRB_peak_12379|ESRRB_peak_16177|ESRRB_peak_792|ESRRB_peak_10246|ESRRB_peak_9244|ESRRB_peak_13347|ESRRB_peak_17594|ESRRB_peak_2873|ESRRB_peak_4828|ESRRB_peak_18986|ESRRB_peak_12247|ESRRB_peak_124|ESRRB_peak_4978|ESRRB_peak_16062|ESRRB_peak_13561|ESRRB_peak_6325|ESRRB_peak_17597|ESRRB_peak_17901|ESRRB_peak_11082|ESRRB_peak_14013|ES…	BABAM2|COL6A6|PAK5|LOC110260064|PCDH9|PTPRE|SHC4|CCSER1|RGS6|NXN|LOC110257231|FAM172A|BAALC|LOC110257815|LOC110255809|TIAM2|LOC110260275|LOC102160539|LOC106505263|LOC106510382|TENM2|PLCB1|LOC110255477|SRGAP3|LOC106506470|LOC106505054|LOC106506229|MAGI3|ASAP3|SPTA1|EPS8|RGS5|HHLA2|LOC106508153|SEMA6D|MACROD1|ERGIC1|DENND5B|LONRF2|ZBTB7C|LOC106509442|FRMD4A|ARHGEF3|PREX1|LOC110259931|WWC2|SPDL1|RIC…
Reverb(NR),DR2	Reverb(NR),DR2/RAW-Reverba.biotin-ChIP-Seq(GSE45914)/Homer	ESRRB_peak_848|ESRRB_peak_11258|ESRRB_peak_13793|ESRRB_peak_8421|ESRRB_peak_8662|ESRRB_peak_18010|ESRRB_peak_1152|ESRRB_peak_10759|ESRRB_peak_6847|ESRRB_peak_19420|ESRRB_peak_14060|ESRRB_peak_10842|ESRRB_peak_12891|ESRRB_peak_13133|ESRRB_peak_11834|ESRRB_peak_13838|ESRRB_peak_15006|ESRRB_peak_10643|ESRRB_peak_7368|ESRRB_peak_2679|ESRRB_peak_7809|ESRRB_peak_19120|ESRRB_peak_10446|ESRRB_peak_13675|…	MEIS2|BRINP2|LOC106505607|HIVEP1|TCP11|MRPS26|THSD4|LOC102159414|FBXL8|CACNA1B|FGD5|PKNOX2|SDK2|LOC110255214|CUBN|ARHGEF3|LZTS1|MAML2|MASP2|STK11|ESCO1|NYX|LOC110255401|TGFBR2|AFAP1L2|ANKRD55|ASL|ASAP3|TSPAN18|CXXC5|METAP1D|UNC13C|CACNB2|MYO7A|CASKIN1|PRKCZ|MAPKAPK2|MACROD1|HSPG2|LOC106509912|RORA|LOC100516669|CDC42EP4|SSU72|MTIF3|TTC39A|NEDD4L|TYW1|KCNH1|LOC100512793|MIA2|LOC102164155|DACT1|LOC1…
Unknown(Homeobox)	Unknown(Homeobox)/Limb-p300-ChIP-Seq/Homer	ESRRB_peak_6145|ESRRB_peak_3404|ESRRB_peak_3673|ESRRB_peak_3721|ESRRB_peak_4310|ESRRB_peak_16026|ESRRB_peak_18286|ESRRB_peak_1351|ESRRB_peak_15055|ESRRB_peak_803|ESRRB_peak_14688|ESRRB_peak_12379|ESRRB_peak_12991|ESRRB_peak_8662|ESRRB_peak_8534|ESRRB_peak_18306|ESRRB_peak_7344|ESRRB_peak_8546|ESRRB_peak_13135|ESRRB_peak_4688|ESRRB_peak_7537|ESRRB_peak_1668|ESRRB_peak_7998|ESRRB_peak_6808|ESRRB_pe…	GPRC5D|ACHE|LITAF|PPL|SLC30A3|DUSP5|B4GALT5|PTPRD|LOXL2|SEMA6D|CRYBG3|PCDH9|MAP3K3|TCP11|LOC100512907|LOC110257429|PEX14|RIPOR2|LOC100621431|LOC110260221|IL22RA1|PTGS1|NEGR1|LOC106507571|MAML2|IQCM|AKAP7|YBX2|UNC5D|LOC102165633|ZRANB3|VAV2|PLAT|SLC38A10|ARHGEF3|LOC100515441|LOC102162742|SDK2|ARHGEF3|SRGAP3|ACVRL1|ERN1|TMEM104|KIAA1522|SAMD4A|HMCN1|C8H4orf19|MERTK|SLC2A13|KLHL25|LOC102159120|LOC10…
TEAD4(TEA)	TEAD4(TEA)/Tropoblast-Tead4-ChIP-Seq(GSE37350)/Homer	ESRRB_peak_4446|ESRRB_peak_848|ESRRB_peak_12816|ESRRB_peak_6523|ESRRB_peak_1351|ESRRB_peak_14426|ESRRB_peak_14688|ESRRB_peak_4569|ESRRB_peak_6394|ESRRB_peak_10956|ESRRB_peak_16530|ESRRB_peak_7344|ESRRB_peak_16177|ESRRB_peak_4688|ESRRB_peak_3044|ESRRB_peak_14000|ESRRB_peak_15260|ESRRB_peak_11799|ESRRB_peak_11161|ESRRB_peak_12189|ESRRB_peak_1668|ESRRB_peak_11169|ESRRB_peak_13442|ESRRB_peak_14814|ES…	LOC106509907|MEIS2|MGAT5B|LIN7A|PTPRD|ST6GAL1|CRYBG3|LOC110260064|UTP20|LRRN2|NRG1|PEX14|PTPRE|LOC110260221|FBN2|EDEM1|PPTC7|MPP7|MAGI2|LOC110255744|PTGS1|RELN|YBX2|EVA1C|SULF2|LOC110256117|UNC5D|LOC102165633|SLC29A3|LPP|HIPK2|FGD5|FAM172A|CNNM2|TMEM135|ARID3B|SDK2|RASGRF1|SOD2|SRGAP3|LOC110257511|LSP1|RAB40C|HMCN1|C8H4orf19|TJP3|NAV2|SPECC1|FAM43B|LOC106505568|NPAS3|CAPN8|SULF1|LOC100737764|RALY…
AP-2alpha(AP2)	AP-2alpha(AP2)/Hela-AP2alpha-ChIP-Seq(GSE31477)/Homer	ESRRB_peak_14122|ESRRB_peak_19407|ESRRB_peak_3673|ESRRB_peak_16070|ESRRB_peak_3076|ESRRB_peak_17329|ESRRB_peak_19312|ESRRB_peak_3261|ESRRB_peak_13583|ESRRB_peak_12816|ESRRB_peak_18601|ESRRB_peak_15055|ESRRB_peak_13793|ESRRB_peak_17904|ESRRB_peak_7875|ESRRB_peak_10902|ESRRB_peak_8662|ESRRB_peak_8534|ESRRB_peak_18471|ESRRB_peak_18306|ESRRB_peak_10956|ESRRB_peak_7344|ESRRB_peak_3337|ESRRB_peak_14080…
_10967|ESRRB_peak_399|ESRRB_peak_7502|ESRRB_peak_2423|ESRRB_peak_6217|ESRRB_peak_1944|ESRRB_peak_9514|ESRRB_peak_17736|ESRRB_peak_2664|ESRRB_peak_6347|ESRRB_peak_2609|ESRRB_peak_9730|ESRRB_peak_2046|ESRRB_peak_561|ESRRB_peak_16925|ESRRB_peak_12989|ESRRB_peak_3331|ESRRB_peak_14984|ESRRB_peak_12740|ESRRB_peak_9161|ESRRB_peak_6442|ESRRB_peak_12813|ESRRB_peak_2272|ESRRB_peak_14305|ESRRB_peak_10068|ES…	KY|TRIM27|LITAF|HSPA12A|JADE2|PDZD2|GRIA3|CSF1R|COL6A6|MGAT5B|KIAA1549|LOXL2|LOC106505607|PAK5|GAREM1|LOC110255461|TCP11|LOC100512907|MYT1|LOC110257429|LRRN2|PEX14|LFNG|KIAA1257|PLBD2|AKAP6|RIPOR2|KLF9|MYCL|C14H12orf49|TTLL10|DAAM2|ASTN2|LOC106510507|TMEM178B|GAS6|STRN4|LMTK3|THSD4|KCNQ2|LOC102159414|HK1|CRACR2A|LOC110261133|TNFRSF19|PCDH19|GTF2IRD1|LARP6|LOC106510616|SLA-1|TMEFF1|NXN|LOC10052425…
LXRE(NR),DR4	LXRE(NR),DR4/RAW-LXRb.biotin-ChIP-Seq(GSE21512)/Homer	ESRRB_peak_6982|ESRRB_peak_3252|ESRRB_peak_6454|ESRRB_peak_7101|ESRRB_peak_5542|ESRRB_peak_2562|ESRRB_peak_18242|ESRRB_peak_2612|ESRRB_peak_10842|ESRRB_peak_1907|ESRRB_peak_3715|ESRRB_peak_15450|ESRRB_peak_2103|ESRRB_peak_19558|ESRRB_peak_3728|ESRRB_peak_13356|ESRRB_peak_1804|ESRRB_peak_10152|ESRRB_peak_1170|ESRRB_peak_15828|ESRRB_peak_8154|ESRRB_peak_5742|ESRRB_peak_4112|ESRRB_peak_3816|ESRRB_pe…	TSHZ3|ARHGEF37|PLEKHG7|STRN4|LOC110260492|CCDC151|SULF2|ANKRD24|PKNOX2|LSP1|TMEM114|BCR|DAGLA|CUNH14orf180|GLIS2|RPH3AL|NCS1|ARSJ|LOC110257011|MARCH8|LOC106508664|GGA1|CCDC85A|SOWAHC|C6H1orf174|RC3H1|ABHD18|LOC102164155|SULF1|FLT1|LOC102159559|LOC102164818|CXXC5|CSRNP3|SBF2|LOC106505748|MECOM|PTPRG|CGNL1|HRH1|LOC110257515|PAWR|COL16A1|LOC102167059|LOC106505137|LOC110260394|ADAM22|LARGE1|LOC110256…
FXR(NR),IR1	FXR(NR),IR1/Liver-FXR-ChIP-Seq(Chong_et_al.)/Homer	ESRRB_peak_19270|ESRRB_peak_12816|ESRRB_peak_16026|ESRRB_peak_18601|ESRRB_peak_14299|ESRRB_peak_15055|ESRRB_peak_13793|ESRRB_peak_3932|ESRRB_peak_18306|ESRRB_peak_16470|ESRRB_peak_792|ESRRB_peak_13135|ESRRB_peak_16270|ESRRB_peak_17361|ESRRB_peak_9043|ESRRB_peak_3601|ESRRB_peak_18459|ESRRB_peak_13138|ESRRB_peak_12092|ESRRB_peak_10001|ESRRB_peak_15260|ESRRB_peak_1668|ESRRB_peak_1492|ESRRB_peak_1334…	LOC110257796|MGAT5B|DUSP5|KIAA1549|MECOM|LOXL2|LOC106505607|TCF7L1|LOC110257429|LOC106506224|SHC4|LOC100621431|UBXN4|EGFLAM|TGM1|COQ7|KCNQ2|NXPH3|TNFRSF19|NR3C2|PPTC7|PTGS1|TMEFF1|NXN|LOC100524254|YBX2|LOC102158888|UNC5D|ZRANB3|LOC110257231|FGD5|CATIP|PKNOX2|LOC106509865|SP7|LAMA5|LOC100512793|CLPS|SOD2|ATP2A3|ZNF423|LOC106509595|CDK8|LSP1|ITGA11|KIAA1522|LOC110257815|TJP3|BCR|RING1|SMPD1|LOC1102…
LIN-39(Homeobox)	LIN-39(Homeobox)/cElegans.L3-LIN39-ChIP-Seq(modEncode)/Homer	ESRRB_peak_6145|ESRRB_peak_4446|ESRRB_peak_15014|ESRRB_peak_4310|ESRRB_peak_17329|ESRRB_peak_19270|ESRRB_peak_13583|ESRRB_peak_15923|ESRRB_peak_11258|ESRRB_peak_13437|ESRRB_peak_18286|ESRRB_peak_13993|ESRRB_peak_17904|ESRRB_peak_12991|ESRRB_peak_16161|ESRRB_peak_7455|ESRRB_peak_18099|ESRRB_peak_3604|ESRRB_peak_15299|ESRRB_peak_6961|ESRRB_peak_19631|ESRRB_peak_7659|ESRRB_peak_12092|ESRRB_peak_1278…
56|ESRRB_peak_12927|ESRRB_peak_11266|ESRRB_peak_4800|ESRRB_peak_14822|ESRRB_peak_12323|ESRRB_peak_18962|ESRRB_peak_11010|ESRRB_peak_17829|ESRRB_peak_2205|ESRRB_peak_9296|ESRRB_peak_14483|ESRRB_peak_17418|ESRRB_peak_14104|ESRRB_peak_2936|ESRRB_peak_10438|ESRRB_peak_7417|ESRRB_peak_13925|ESRRB_peak_13828|ESRRB_peak_9015|ESRRB_peak_17261|ESRRB_peak_10869|ESRRB_peak_11308|ESRRB_peak_16411|ESRRB_peak_…	GPRC5D|LOC106509907|LOC102164739|SLC30A3|PDZD2|LOC110257796|COL6A6|SLIT1|BRINP2|LOC110256106|B4GALT5|ITPR1|PAK5|MAP3K3|ADAM12|MINOS1|EPB41L1|SYT17|C14H12orf49|LOC106510507|LOC102168138|LOC110261133|TNFRSF19|TMC6|MAGI2|FRYL|MEX3B|CCSER1|ZNF608|RGS6|NXN|LOC106507571|MTHFD1L|LOC100738056|ACADL|TENM3|DPY19L1|FARP1|CUBN|LOC102165633|NSUN2|ENPP2|FAM172A|VAV2|TENM2|ARID3B|MED12L|CLPS|LOC110262135|ERN1|Z…
HLH-1(bHLH)	HLH-1(bHLH)/cElegans-Embryo-HLH1-ChIP-Seq(modEncode)/Homer	ESRRB_peak_14122|ESRRB_peak_15014|ESRRB_peak_3721|ESRRB_peak_8491|ESRRB_peak_8253|ESRRB_peak_4569|ESRRB_peak_12379|ESRRB_peak_5205|ESRRB_peak_18010|ESRRB_peak_18829|ESRRB_peak_19302|ESRRB_peak_3252|ESRRB_peak_7232|ESRRB_peak_7804|ESRRB_peak_18420|ESRRB_peak_3601|ESRRB_peak_3044|ESRRB_peak_7126|ESRRB_peak_13138|ESRRB_peak_12092|ESRRB_peak_19248|ESRRB_peak_10001|ESRRB_peak_11799|ESRRB_peak_11161|ES…	KY|LOC102164739|PPL|ATXN1|MAST2|LOC110260064|PCDH9|CFAP45|MRPS26|CREB5|LONRF3|ARHGEF37|TTLL10|GREB1L|TAF4|COQ7|FBN2|LMTK3|NXPH3|TNFRSF19|PCDH19|NR3C2|MPP7|MAGI2|LOC110255744|ZDHHC1|TMEFF1|RGS6|LOC110256781|LOC106505250|IQCM|AKAP7|FARP1|SULF2|ANKRD24|NSUN2|GREB1|ZRANB3|CATIP|FAM172A|TIMM8B|LOC106509865|SP7|SDK2|ARHGEF3|LOC100512793|SOD2|ZNF423|BAALC|ANKRD55|LOC110262135|CAPN2|FGGY|SEC24B|C9H1orf10…
Gata2(Zf)	Gata2(Zf)/K562-GATA2-ChIP-Seq(GSE18829)/Homer	ESRRB_peak_3673|ESRRB_peak_7961|ESRRB_peak_4310|ESRRB_peak_13793|ESRRB_peak_3932|ESRRB_peak_14688|ESRRB_peak_16530|ESRRB_peak_7344|ESRRB_peak_19302|ESRRB_peak_15311|ESRRB_peak_11621|ESRRB_peak_6454|ESRRB_peak_1395|ESRRB_peak_7804|ESRRB_peak_18098|ESRRB_peak_6091|ESRRB_peak_3465|ESRRB_peak_11799|ESRRB_peak_11161|ESRRB_peak_12189|ESRRB_peak_3004|ESRRB_peak_7998|ESRRB_peak_5645|ESRRB_peak_12155|ESRR…	LITAF|ADGRL2|SLC30A3|LOC106505607|TCF7L1|CRYBG3|NRG1|PEX14|LONRF3|PLBD2|SMYD3|PLEKHG7|KLF9|GREB1L|EPB41L1|LOC110260723|GTF2IRD1|MPP7|MAGI2|LOC110255744|ZNF608|NEGR1|LOC100524254|LOC106505250|DPY19L1|LOC102158888|ZBTB8B|EVA1C|CLDND2|LOC110256117|LOC102165633|GREB1|UNC13C|LOC106509865|SP7|LAMA5|SDK2|ARHGEF3|LOC110262135|CAPN2|SEC24B|HIP1|CDK8|PAK3|TENM3|LOC110257815|RPP40|WDR7|C8H4orf19|FGFBP1|FAM1…
Sox9(HMG)	Sox9(HMG)/Limb-SOX9-ChIP-Seq(GSE73225)/Homer	ESRRB_peak_3404|ESRRB_peak_19407|ESRRB_peak_848|ESRRB_peak_7785|ESRRB_peak_13583|ESRRB_peak_16026|ESRRB_peak_13993|ESRRB_peak_15055|ESRRB_peak_803|ESRRB_peak_16161|ESRRB_peak_4014|ESRRB_peak_7455|ESRRB_peak_18306|ESRRB_peak_6361|ESRRB_peak_13545|ESRRB_peak_17582|ESRRB_peak_16177|ESRRB_peak_6121|ESRRB_peak_16470|ESRRB_peak_15299|ESRRB_peak_18098|ESRRB_peak_12674|ESRRB_peak_1152|ESRRB_peak_18459|ES…
|ESRRB_peak_14511|ESRRB_peak_12957|ESRRB_peak_4165|ESRRB_peak_13904|ESRRB_peak_15979|ESRRB_peak_13418|ESRRB_peak_17727|ESRRB_peak_7066|ESRRB_peak_6271|ESRRB_peak_11778|ESRRB_peak_10287|ESRRB_peak_6455|ESRRB_peak_11438|ESRRB_peak_8446|ESRRB_peak_12729|ESRRB_peak_2741|ESRRB_peak_9549|ESRRB_peak_18808|ESRRB_peak_6569|ESRRB_peak_3537|ESRRB_peak_115|ESRRB_peak_15292|ESRRB_peak_5581|ESRRB_peak_11051|ES…	ACHE|TRIM27|MEIS2|MYOM1|COL6A6|DUSP5|ITPR1|LOXL2|SEMA6D|ADAM12|ASPRV1|MINOS1|LOC110257429|RAPGEF3|LOC110256131|SLIT3|PTPRE|DERA|LOC106506224|C14H12orf49|EPB41L1|GAS6|THSD4|KCNQ2|LOC102159414|TNFRSF19|CCSER1|NXN|LOC110256781|LOC110260492|DYNC1I1|CCDC151|AKAP7|DPY19L1|LOC110259527|CACNA1B|SULF2|RAB22A|ENPP2|LOC106504325|CNNM2|TIE1|ARID3B|CUBN|ARHGEF3|LOC100512793|BAALC|ANKRD55|SEC24B|HIP1|TMEM104|P…
RFX(HTH)	RFX(HTH)/K562-RFX3-ChIP-Seq(SRA012198)/Homer	ESRRB_peak_4014|ESRRB_peak_16530|ESRRB_peak_3337|ESRRB_peak_18560|ESRRB_peak_18392|ESRRB_peak_16970|ESRRB_peak_8841|ESRRB_peak_14015|ESRRB_peak_12709|ESRRB_peak_4978|ESRRB_peak_17739|ESRRB_peak_1570|ESRRB_peak_4745|ESRRB_peak_2679|ESRRB_peak_11634|ESRRB_peak_17705|ESRRB_peak_19304|ESRRB_peak_11057|ESRRB_peak_16979|ESRRB_peak_7960|ESRRB_peak_12095|ESRRB_peak_16413|ESRRB_peak_16504|ESRRB_peak_4112|…	ASPRV1|NRG1|LFNG|CASP2|RAB22A|CATIP|RASGRF1|SRGAP3|PDE6G|LOC110260275|ADCY2|RGS3|LOC102162152|STK11|NEK7|LOC110257252|SLC25A5|LOC110255476|LOC102162937|ADGRL2|MIPEP|CSMD1|LOC110257163|CCDC85A|SOX5|UST|TESC|CCDC12|PALD1|LOC110259228|LOC110261492|FGGY|CDC14A|COL16A1|LOC110261422|ST8SIA2|LRMDA|ABLIM2|PKNOX2|DOHH|RGMA|NEK6|C7H15orf32|FAT3|DAB2IP|PREX1|MYO10|RASGEF1A|SHB|AIFM3|UNC5CL|C14H12orf49|LETM2…
Tcf4(HMG)	Tcf4(HMG)/Hct116-Tcf4-ChIP-Seq(SRA012054)/Homer	ESRRB_peak_117|ESRRB_peak_4076|ESRRB_peak_8662|ESRRB_peak_3337|ESRRB_peak_3252|ESRRB_peak_1801|ESRRB_peak_6454|ESRRB_peak_9043|ESRRB_peak_4688|ESRRB_peak_7101|ESRRB_peak_3044|ESRRB_peak_19631|ESRRB_peak_1152|ESRRB_peak_4784|ESRRB_peak_6211|ESRRB_peak_12092|ESRRB_peak_16849|ESRRB_peak_10246|ESRRB_peak_3004|ESRRB_peak_7998|ESRRB_peak_12155|ESRRB_peak_11052|ESRRB_peak_2562|ESRRB_peak_8142|ESRRB_peak…	ARID1B|LOC106508312|TCP11|LFNG|ARHGEF37|GPR107|PLEKHG7|TGM1|LOC110260221|STRN4|FBN2|LOC102168138|THSD4|TRPS1|CRACR2A|TNFRSF19|FZD7|CCSER1|ZNF608|NEGR1|LOC106505250|DYNC1I1|CCDC151|LOC102158888|CALN1|KLHL38|TLE3|LOC110256117|ZRANB3|IFT57|FAM172A|LOC106504325|LOC102162742|SDK2|MED12L|SRGAP3|BAALC|LOC110257511|C9H1orf105|LSP1|LOC110258135|TMEM178A|LOC110259931|IGSF3|TBC1D1|AMIGO1|LOC102160577|SRGAP2…
Atf1(bZIP)	Atf1(bZIP)/K562-ATF1-ChIP-Seq(GSE31477)/Homer	ESRRB_peak_3673|ESRRB_peak_4076|ESRRB_peak_1351|ESRRB_peak_8491|ESRRB_peak_12114|ESRRB_peak_17904|ESRRB_peak_8421|ESRRB_peak_12379|ESRRB_peak_8662|ESRRB_peak_18306|ESRRB_peak_6361|ESRRB_peak_16530|ESRRB_peak_1211|ESRRB_peak_18215|ESRRB_peak_9018|ESRRB_peak_7703|ESRRB_peak_13135|ESRRB_peak_18560|ESRRB_peak_18420|ESRRB_peak_4688|ESRRB_peak_6961|ESRRB_peak_3601|ESRRB_peak_7101|ESRRB_peak_3044|ESRRB_…	LITAF|LOC106508312|PTPRD|ATXN1|LOC106507930|PAK5|HIVEP1|PCDH9|TCP11|LOC110257429|RAPGEF3|NRG1|GCH1|CDH22|AKAP6|MYCL|LOC100621431|CASP2|TAF4|LOC110260221|LOC106510507|COQ7|STRN4|FBN2|LOC102168138|TRPS1|EDEM1|FOXR1|PPTC7|LOC102161020|MAGI2|SLA-1|LOC110256781|FBXL12|EVA1C|RAB22A|LPP|NSUN2|HIPK2|TIMM8B|LOC106509865|CMIP|SDK2|ATP2A3|CAPN2|LOC106509595|SEC24B|HIP1|LOC110258135|LOC106510205|C8H4orf19|BC…
FOXA1(Forkhead)	FOXA1(Forkhead)/LNCAP-FOXA1-ChIP-Seq(GSE27824)/Homer	ESRRB_peak_3673|ESRRB_peak_16070|ESRRB_peak_18491|ESRRB_peak_17329|ESRRB_peak_7785|ESRRB_peak_12816|ESRRB_peak_6523|ESRRB_peak_6982|ESRRB_peak_1351|ESRRB_peak_13993|ESRRB_peak_12114|ESRRB_peak_17904|ESRRB_peak_14688|ESRRB_peak_13545|ESRRB_peak_10956|ESRRB_peak_16530|ESRRB_peak_16177|ESRRB_peak_11621|ESRRB_peak_1801|ESRRB_peak_6454|ESRRB_peak_13135|ESRRB_peak_15299|ESRRB_peak_4688|ESRRB_peak_6961|…	LITAF|HSPA12A|DNAJB6|PDZD2|MYOM1|MGAT5B|LIN7A|TSHZ3|PTPRD|ITPR1|LOC106507930|PAK5|CRYBG3|LOC110256131|LRRN2|NRG1|PTPRE|SMYD3|GPR107|PLEKHG7|LOC100621431|C14H12orf49|LOC110260221|LOC106510507|STRN4|FBN2|THSD4|EDEM1|LOC110260097|LARP6|LOC110255744|LOC100626591|CCSER1|ZNF608|NEGR1|RGS6|MTHFD1L|LOC102164427|FBXL12|MAML2|TENM3|DPY19L1|ASIC2|ZBTB8B|KLHL38|SULF2|LOC110255953|UNC5D|ZRANB3|IFT57|FRMD4B|CA…
BORIS(Zf)	BORIS(Zf)/K562-CTCFL-ChIP-Seq(GSE32465)/Homer	ESRRB_peak_3076|ESRRB_peak_17329|ESRRB_peak_16026|ESRRB_peak_14299|ESRRB_peak_6361|ESRRB_peak_15311|ESRRB_peak_16470|ESRRB_peak_1395|ESRRB_peak_14501|ESRRB_peak_7659|ESRRB_peak_15260|ESRRB_peak_15668|ESRRB_peak_2612|ESRRB_peak_16970|ESRRB_peak_3279|ESRRB_peak_2569|ESRRB_peak_12725|ESRRB_peak_10842|ESRRB_peak_8286|ESRRB_peak_4828|ESRRB_peak_19276|ESRRB_peak_7480|ESRRB_peak_19479|ESRRB_peak_2677|ES…	JADE2|PDZD2|DUSP5|MECOM|RAPGEF3|PLBD2|LOC106506224|KLF9|XXYLT1|LOC110261133|PPTC7|SLC29A3|ANKRD24|CATIP|NDST1|MAP2K7|SLC38A10|PKNOX2|TIE1|BAALC|PAK3|FAM43B|LOC102161330|MIDN|ACAD9|EPN3|MARCH4|CUNH14orf180|TPRN|LOC110259878|STK11|NYX|MEGF11|DGKG|LOC110255401|TXLNG|AIF1L|GRIP1|LOC110257252|TSPAN18|LOC102160336|SLC25A5|PPP1R16B|ZMIZ1|BAIAP2|CACNB2|ZNF683|AGAP1|TLDC1|CDK2AP2|TRAPPC9|LOC106509865|LOC1…
HOXA9(Homeobox)	HOXA9(Homeobox)/HSC-Hoxa9-ChIP-Seq(GSE33509)/Homer	ESRRB_peak_3404|ESRRB_peak_19407|ESRRB_peak_12994|ESRRB_peak_13583|ESRRB_peak_11258|ESRRB_peak_15055|ESRRB_peak_13793|ESRRB_peak_11842|ESRRB_peak_12379|ESRRB_peak_12991|ESRRB_peak_8534|ESRRB_peak_17582|ESRRB_peak_16530|ESRRB_peak_7344|ESRRB_peak_3337|ESRRB_peak_13135|ESRRB_peak_15299|ESRRB_peak_6961|ESRRB_peak_9421|ESRRB_peak_7537|ESRRB_peak_14498|ESRRB_peak_10246|ESRRB_peak_3004|ESRRB_peak_16096…	ACHE|TRIM27|LOC110256165|COL6A6|BRINP2|LOXL2|LOC106505607|SLC39A12|PCDH9|MAP3K3|LOC100512907|SLIT3|NRG1|PEX14|LFNG|LOC100621431|C14H12orf49|LOC106510507|CLMN|IL22RA1|LSG1|CCSER1|ZNF608|LOC110256781|YBX2|FARP1|ZRANB3|LOC110257231|FAM172A|VAV2|PLAT|CNNM2|ARID3B|POU6F2|SDK2|MED12L|CLPS|BAALC|CDK8|SYNPR|LOC110257815|HMCN1|C8H4orf19|NAV2|LOC110260280|LOC102165694|FGFBP1|SLC2A13|NAALADL2|LZTS1|LOC10216…
Isl1(Homeobox)	Isl1(Homeobox)/Neuron-Isl1-ChIP-Seq(GSE31456)/Homer	ESRRB_peak_3673|ESRRB_peak_16070|ESRRB_peak_18491|ESRRB_peak_4310|ESRRB_peak_17329|ESRRB_peak_7999|ESRRB_peak_19270|ESRRB_peak_13583|ESRRB_peak_13978|ESRRB_peak_16026|ESRRB_peak_6982|ESRRB_peak_18286|ESRRB_peak_15055|ESRRB_peak_8491|ESRRB_peak_12114|ESRRB_peak_803|ESRRB_peak_12379|ESRRB_peak_12991|ESRRB_peak_16161|ESRRB_peak_8662|ESRRB_peak_8534|ESRRB_peak_13545|ESRRB_peak_18829|ESRRB_peak_16530|…
947|ESRRB_peak_3003|ESRRB_peak_17410|ESRRB_peak_12400|ESRRB_peak_15113|ESRRB_peak_2932|ESRRB_peak_2916|ESRRB_peak_8780|ESRRB_peak_14218|ESRRB_peak_6037|ESRRB_peak_11307|ESRRB_peak_6735|ESRRB_peak_15001|ESRRB_peak_9822|ESRRB_peak_4896|ESRRB_peak_1807|ESRRB_peak_3411|ESRRB_peak_2294|ESRRB_peak_18189|ESRRB_peak_16879|ESRRB_peak_10283|ESRRB_peak_7057|ESRRB_peak_16625|ESRRB_peak_3740|ESRRB_peak_3701|E…	LITAF|HSPA12A|DNAJB6|SLC30A3|PDZD2|LOC106507649|LOC110257796|COL6A6|TRNT1|DUSP5|TSHZ3|B4GALT5|LOXL2|ATXN1|LOC106507930|SEMA6D|PCDH9|MAP3K3|ADAM12|TCP11|LOC100512907|LOC110256131|CREB5|NRG1|DERA|ARHGEF37|RIPOR2|SYT17|PLEKHG7|SHC4|KLF9|UBXN4|C14H12orf49|TTLL10|LOC110260221|LOC106510507|COQ7|TMEM178B|FBN2|KCNQ2|TNFRSF19|PCDH19|LOC102161020|TMC6|LOC110255744|PTGS1|LSG1|ZNF608|TMEFF1|NEGR1|LOC10650757…
Ap4(bHLH)	Ap4(bHLH)/AML-Tfap4-ChIP-Seq(GSE45738)/Homer	ESRRB_peak_19407|ESRRB_peak_15014|ESRRB_peak_3721|ESRRB_peak_12994|ESRRB_peak_5492|ESRRB_peak_19270|ESRRB_peak_13978|ESRRB_peak_13993|ESRRB_peak_15055|ESRRB_peak_4569|ESRRB_peak_8662|ESRRB_peak_5205|ESRRB_peak_4014|ESRRB_peak_7455|ESRRB_peak_18010|ESRRB_peak_14779|ESRRB_peak_18306|ESRRB_peak_5629|ESRRB_peak_17582|ESRRB_peak_18829|ESRRB_peak_1211|ESRRB_peak_19302|ESRRB_peak_3252|ESRRB_peak_18215|E…
|ESRRB_peak_12299|ESRRB_peak_14904|ESRRB_peak_5935|ESRRB_peak_4176|ESRRB_peak_18937|ESRRB_peak_13616|ESRRB_peak_9419|ESRRB_peak_2016|ESRRB_peak_10485|ESRRB_peak_15237|ESRRB_peak_7390|ESRRB_peak_18626|ESRRB_peak_592|ESRRB_peak_6174|ESRRB_peak_8287|ESRRB_peak_13485|ESRRB_peak_13429|ESRRB_peak_15743|ESRRB_peak_15342|ESRRB_peak_842|ESRRB_peak_1207|ESRRB_peak_16909|ESRRB_peak_13975|ESRRB_peak_12519|ES…	TRIM27|LOC102164739|PPL|LOC110256165|ABCA4|LOC110257796|TRNT1|ITPR1|LOXL2|LOC110260064|TCP11|CFAP45|ASPRV1|MINOS1|MRPS26|LOC106505840|LOC110257429|TTLL12|SLIT3|CREB5|GCH1|LONRF3|ARHGEF37|CDH22|LOC106506224|SYT17|SHC4|TTLL10|TAF4|LARGE1|FBN2|LMTK3|HK1|LOC110261133|NXPH3|PCDH19|NR3C2|MPP7|LOC106510616|LOC110255744|FZD7|TMEFF1|NXN|LOC110256781|FBXL12|LOC106505250|ACADL|AKAP7|FARP1|MATK|EVA1C|LOC1001…
RAR:RXR(NR),DR5	RAR:RXR(NR),DR5/ES-RAR-ChIP-Seq(GSE56893)/Homer	ESRRB_peak_16070|ESRRB_peak_9621|ESRRB_peak_7785|ESRRB_peak_19312|ESRRB_peak_12816|ESRRB_peak_14688|ESRRB_peak_11842|ESRRB_peak_4014|ESRRB_peak_14080|ESRRB_peak_15311|ESRRB_peak_11229|ESRRB_peak_1395|ESRRB_peak_8705|ESRRB_peak_6961|ESRRB_peak_7126|ESRRB_peak_19631|ESRRB_peak_6091|ESRRB_peak_1668|ESRRB_peak_10246|ESRRB_peak_140|ESRRB_peak_9883|ESRRB_peak_16446|ESRRB_peak_2623|ESRRB_peak_14814|ESRR…	HSPA12A|LDB2|MYOM1|GRIA3|MGAT5B|CRYBG3|SLC39A12|ASPRV1|KIAA1257|PLBD2|TPK1|KLF9|DAAM2|LOC106510507|LMTK3|LOC102168138|LOC110260723|PTGS1|CCSER1|MTHFD1L|LOC100738056|TENM3|MATK|EVA1C|TLE3|LOC102166500|LOC110255953|ADPRHL1|FGD5|FAM172A|ARHGEF3|LOC102162536|LOC106509865|LOC100156967|ARID3B|ATP2A3|ZNF423|BAALC|LOC110262135|LOC106509595|SMYD3|ITGA11|ATP11A|LOC110257815|LOC110255809|QSOX1|LOC106505568|…
