# Supplementary material for: ESRRB Facilitates the Conversion of Trophoblast-Like Stem Cells From Induced Pluripotent Stem Cells by Directly Regulating CDX2
Source: Front Cell Dev Biol. 2021 Sep 20;9:712224. doi: 10.3389/fcell.2021.712224 (PMC8488167; doi:10.3389/fcell.2021.712224)
Supplement: Supplementary file 7 [file Table_2.XLS]

## Sheet: The IP-MS data of ESRRB 
Protein Group	Protein ID	Accession	-10lgP	Coverage (%)	Coverage (%) CON	Coverage (%) ESRRB	Area CON	Area ESRRB	#Peptides	#Unique	#Spec CON	#Spec ESRRB	PTM	Avg. Mass	Description
2	21	sp|P02543|VIME_PIG	413.91	93	78	91	930000000	43700000000	162	143	165	678	Carbamidomethylation; Oxidation (M); Deamidation (NQ)	53668	Vimentin OS=Sus scrofa OX=9823 GN=VIM PE=1 SV=2
1	11	tr|F1SKJ1|F1SKJ1_PIG	481.95	75	51	72	351000000	4550000000	249	190	235	574	Carbamidomethylation; Acetylation (Protein N-term); Oxidation (M); Deamidation (NQ)	226223	Uncharacterized protein OS=Sus scrofa OX=9823 GN=MYH9 PE=1 SV=3
4	7	sp|Q6QAQ1|ACTB_PIG	430.3	86	81	85	3830000	43600000	134	2	252	372	Carbamidomethylation; Acetylation (Protein N-term); Oxidation (M); Deamidation (NQ)	41737	Actin cytoplasmic 1 OS=Sus scrofa OX=9823 GN=ACTB PE=1 SV=2
5	6	tr|I3LVD5|I3LVD5_PIG	430.47	86	81	85	5090000	18600000	135	3	254	372	Carbamidomethylation; Acetylation (Protein N-term); Oxidation (M); Deamidation (NQ)	41793	Actin cytoplasmic 2 OS=Sus scrofa OX=9823 GN=ACTG1 PE=1 SV=1
13	34	tr|F1SSA6|F1SSA6_PIG	396.26	75	54	71	30800000	913000000	120	84	82	246	Carbamidomethylation; Oxidation (M); Deamidation (NQ)	110716	Uncharacterized protein OS=Sus scrofa OX=9823 PE=1 SV=3
11	52	tr|C7AI81|C7AI81_PIG	357.47	77	64	77	508000	5380000	77	1	152	243	Carbamidomethylation; Oxidation (M); Deamidation (NQ)	42009	Actin alpha 2 OS=Sus scrofa OX=9823 GN=ACTA2 PE=2 SV=1
16	749	sp|P62802|H4_PIG	314.52	73	62	66	1620000000	19100000000	59	59	87	216	Oxidation (M); Deamidation (NQ)	11367	Histone H4 OS=Sus scrofa OX=9823 PE=1 SV=2
19	87	tr|A0A287BNK7|A0A287BNK7_PIG	366.06	40	16	34	45600000	520000000	194	191	90	213	Carbamidomethylation; Oxidation (M); Deamidation (NQ)	514514	Uncharacterized protein OS=Sus scrofa OX=9823 GN=PLEC PE=1 SV=1
37	677	tr|F2Z584|F2Z584_PIG	290.48	83	71	83		1480000	50	1	68	196	Oxidation (M); Deamidation (NQ)	13936	Histone H2B OS=Sus scrofa OX=9823 GN=HIST1H2BD PE=3 SV=1
53	859	tr|A0A287AWZ3|A0A287AWZ3_PIG	267.98	69	55	69	775000	6160000	38	1	61	163	Oxidation (M); Deamidation (NQ)	13938	Histone H2B OS=Sus scrofa OX=9823 GN=HIST3H2BB PE=3 SV=1
20	48	tr|A0A286ZJK2|A0A286ZJK2_PIG	329.03	77	72	75	29400000	67200000	63	7	136	161	Carbamidomethylation; Acetylation (Protein N-term); Oxidation (M); Deamidation (NQ)	73589	Uncharacterized protein OS=Sus scrofa OX=9823 GN=HNRNPM PE=1 SV=1
26	439	tr|A0A287A4R1|A0A287A4R1_PIG	334.88	59	54	45	7900000		67	5	132	158	Carbamidomethylation; Oxidation (M); Deamidation (NQ)	41815	Uncharacterized protein OS=Sus scrofa OX=9823 GN=ACTBL2 PE=1 SV=1
24	61	tr|A0A287AR13|A0A287AR13_PIG	312.73	65	60	61			56	1	123	149	Carbamidomethylation; Oxidation (M); Deamidation (NQ)	79309	Uncharacterized protein OS=Sus scrofa OX=9823 GN=HNRNPM PE=1 SV=1
46	42	tr|K7GND3|K7GND3_PIG	372.17	50	23	49	72500000	1180000000	82	82	50	148	Carbamidomethylation; Oxidation (M); Deamidation (NQ)	149740	ATP-dependent RNA helicase A OS=Sus scrofa OX=9823 GN=DHX9 PE=1 SV=2
158	10	tr|A0A287B3Q2|A0A287B3Q2_PIG	370.03	74	0	74		3150000000	59	59	0	145	Carbamidomethylation; Oxidation (M); Deamidation (NQ)	50593	Uncharacterized protein OS=Sus scrofa OX=9823 GN=ESRRB PE=3 SV=1
158	12	tr|A0A287AYZ8|A0A287AYZ8_PIG	370.03	77	0	77		3150000000	59	59	0	145	Carbamidomethylation; Oxidation (M); Deamidation (NQ)	48617	Uncharacterized protein OS=Sus scrofa OX=9823 GN=ESRRB PE=3 SV=1
158	13	tr|F1S2P9|F1S2P9_PIG	370.03	74	0	74		3150000000	59	59	0	145	Carbamidomethylation; Oxidation (M); Deamidation (NQ)	50398	Steroid hormone receptor ERR2 isoform X2 OS=Sus scrofa OX=9823 GN=ESRRB PE=3 SV=3
81	68	sp|P02540|DESM_PIG	326.1	70	11	68	586000	417000000	58	41	19	138	Carbamidomethylation; Acetylation (Protein N-term); Oxidation (M); Deamidation (NQ)	53629	Desmin OS=Sus scrofa OX=9823 GN=DES PE=1 SV=4
76	1131	tr|F2Z5L2|F2Z5L2_PIG	308.28	78	58	78	327000	5190000	46	2	47	121	Deamidation (NQ)	14095	Histone H2A OS=Sus scrofa OX=9823 GN=LOC102159655 PE=3 SV=1
48	364	sp|P62272|RS18_PIG	259.32	74	70	74	485000000	2140000000	40	23	89	113	Acetylation (Protein N-term); Oxidation (M); Deamidation (NQ)	17719	40S ribosomal protein S18 OS=Sus scrofa OX=9823 GN=RPS18 PE=1 SV=3
49	62	tr|A0A286ZVL0|A0A286ZVL0_PIG	331.44	41	30	38	226000000	822000000	54	54	59	105	Carbamidomethylation; Acetylation (Protein N-term); Oxidation (M); Deamidation (NQ)	90666	Heterogeneous nuclear ribonucleoprotein U OS=Sus scrofa OX=9823 GN=HNRNPU PE=1 SV=1
106	137	tr|F1RLQ2|F1RLQ2_PIG	288.2	52	41	52	51200000	959000000	50	48	38	104	Carbamidomethylation; Acetylation (Protein N-term); Oxidation (M); Deamidation (NQ)	74233	Lamin isoform A OS=Sus scrofa OX=9823 GN=LMNA PE=1 SV=1
95	1113	tr|F2Z587|F2Z587_PIG	303.63	78	58	78		1730000	44	2	33	102	Deamidation (NQ)	14135	Histone H2A OS=Sus scrofa OX=9823 GN=LOC100155734 PE=3 SV=1
95	1114	tr|A0A287BFK0|A0A287BFK0_PIG	303.63	78	58	78		1730000	44	2	33	102	Deamidation (NQ)	14121	Histone H2A OS=Sus scrofa OX=9823 GN=HIST3H2A PE=3 SV=1
22	31	tr|F2Z5B2|F2Z5B2_PIG	376.35	79	68	72	139000000	124000000	58	7	164	99	Carbamidomethylation; Oxidation (M); Deamidation (NQ)	51268	Tubulin beta chain OS=Sus scrofa OX=9823 GN=TUBB PE=1 SV=2
22	32	sp|Q767L7|TBB5_PIG	376.35	82	70	74	139000000	124000000	58	7	164	99	Carbamidomethylation; Oxidation (M); Deamidation (NQ)	49671	Tubulin beta chain OS=Sus scrofa OX=9823 GN=TUBB PE=2 SV=1
68	114	tr|F1S9Q3|F1S9Q3_PIG	296.63	61	48	56	89700000	453000000	48	30	66	97	Carbamidomethylation; Oxidation (M); Deamidation (NQ)	71882	Uncharacterized protein OS=Sus scrofa OX=9823 GN=HSPA8 PE=1 SV=3
68	115	tr|F1S9Q1|F1S9Q1_PIG	296.63	61	48	57	89700000	453000000	48	30	66	97	Carbamidomethylation; Oxidation (M); Deamidation (NQ)	70866	Heat shock cognate 71 kDa protein isoform X1 OS=Sus scrofa OX=9823 GN=HSPA8 PE=1 SV=3
70	189	tr|F1SKI0|F1SKI0_PIG	282.01	23	10	19	3670000	65700000	57	12	36	96	Carbamidomethylation; Oxidation (M); Deamidation (NQ)	197295	Myosin-11 OS=Sus scrofa OX=9823 GN=MYH11 PE=1 SV=3
70	190	tr|A0A286ZR94|A0A286ZR94_PIG	282.01	22	10	19	3670000	65700000	57	12	36	96	Carbamidomethylation; Oxidation (M); Deamidation (NQ)	202680	Myosin-11 OS=Sus scrofa OX=9823 GN=MYH11 PE=1 SV=1
70	191	tr|A0A287ASK1|A0A287ASK1_PIG	282.01	22	10	19	3670000	65700000	57	12	36	96	Carbamidomethylation; Oxidation (M); Deamidation (NQ)	203430	Myosin-11 OS=Sus scrofa OX=9823 GN=MYH11 PE=1 SV=1
30	35	tr|A0A287A275|A0A287A275_PIG	369.08	78	66	71	5420000	5910000	56	1	156	95	Carbamidomethylation; Oxidation (M); Deamidation (NQ)	49831	Tubulin beta chain OS=Sus scrofa OX=9823 GN=TUBB4B PE=1 SV=1
30	37	tr|A0A287A217|A0A287A217_PIG	369.08	74	63	68	5420000	5910000	56	1	156	95	Carbamidomethylation; Oxidation (M); Deamidation (NQ)	51568	Tubulin beta chain OS=Sus scrofa OX=9823 GN=TUBB4B PE=1 SV=1
101	705	tr|A0A287BKF7|A0A287BKF7_PIG	256.82	79	47	70		2830000	46	3	38	95	Carbamidomethylation; Oxidation (M); Deamidation (NQ)	14677	Histone H3 OS=Sus scrofa OX=9823 PE=3 SV=1
101	708	tr|F1RVA0|F1RVA0_PIG	256.82	75	45	66		2830000	46	3	38	95	Carbamidomethylation; Oxidation (M); Deamidation (NQ)	15404	Histone H3 OS=Sus scrofa OX=9823 GN=LOC110261664 PE=2 SV=2
102	704	tr|A0A286ZJQ0|A0A286ZJQ0_PIG	230.94	75	45	66		1520000	46	1	38	95	Carbamidomethylation; Oxidation (M); Deamidation (NQ)	15388	Histone H3 OS=Sus scrofa OX=9823 GN=LOC100156741 PE=3 SV=1
103	747	sp|Q71LE2|H33_PIG	228.32	75	45	75		1470000	43	2	38	93	Carbamidomethylation; Oxidation (M); Deamidation (NQ)	15328	Histone H3.3 OS=Sus scrofa OX=9823 GN=H3F3A PE=2 SV=3
100	81	tr|F1RGI7|F1RGI7_PIG	304.82	52	22	46	42600000	394000000	50	50	28	90	Carbamidomethylation; Oxidation (M); Deamidation (NQ)	94733	Uncharacterized protein OS=Sus scrofa OX=9823 GN=MATR3 PE=1 SV=2
100	83	tr|A0A286ZWJ3|A0A286ZWJ3_PIG	304.82	51	22	45	42600000	394000000	50	50	28	90	Carbamidomethylation; Oxidation (M); Deamidation (NQ)	96456	Uncharacterized protein OS=Sus scrofa OX=9823 GN=MATR3 PE=1 SV=1
136	219	tr|F1RRG9|F1RRG9_PIG	276.33	45	17	44	14900000	196000000	55	55	22	87	Carbamidomethylation; Oxidation (M); Deamidation (NQ)	121995	Uncharacterized protein OS=Sus scrofa OX=9823 GN=SMARCA5 PE=1 SV=1
212	44	tr|A0A286ZY95|A0A286ZY95_PIG	341.44	25	1	25	77100	743000000	51	51	1	87	Carbamidomethylation; Oxidation (M); Deamidation (NQ)	262325	Uncharacterized protein OS=Sus scrofa OX=9823 GN=FN1 PE=1 SV=1
212	45	tr|F1SS24|F1SS24_PIG	341.44	24	0	24	77100	743000000	50	50	1	86	Carbamidomethylation; Oxidation (M); Deamidation (NQ)	270595	Uncharacterized protein OS=Sus scrofa OX=9823 GN=FN1 PE=1 SV=2
35	54	tr|A0A287AHL4|A0A287AHL4_PIG	312.76	76	65	65			50	2	149	83	Carbamidomethylation; Oxidation (M); Deamidation (NQ)	49937	Tubulin beta chain OS=Sus scrofa OX=9823 GN=TUBB2B PE=1 SV=1
72	2029	tr|A0A287B541|A0A287B541_PIG	217.92	21	21	21	19600000	88600000	21	6	58	83	Carbamidomethylation	17031	Uncharacterized protein OS=Sus scrofa OX=9823 PE=4 SV=1
69	1107	tr|A0A287AE24|A0A287AE24_PIG	237.46	38	20	17	6760000	8820000	21	5	61	82	Carbamidomethylation; Deamidation (NQ)	23512	Uncharacterized protein OS=Sus scrofa OX=9823 PE=1 SV=1
69	1108	tr|F1STC5|F1STC5_PIG	237.46	38	20	17	6760000	8820000	21	5	61	82	Carbamidomethylation; Deamidation (NQ)	23626	Uncharacterized protein OS=Sus scrofa OX=9823 PE=1 SV=4
45	1092	sp|P00761|TRYP_PIG	283.44	57	34	38	4180000000	7860000000	42	38	81	81	Carbamidomethylation; Oxidation (M); Deamidation (NQ)	24409	Trypsin OS=Sus scrofa OX=9823 PE=1 SV=1
45	1094	tr|A0A287B5W2|A0A287B5W2_PIG	283.44	54	32	36	4180000000	7860000000	42	38	81	81	Carbamidomethylation; Oxidation (M); Deamidation (NQ)	25895	Trypsinogen isoform X1 OS=Sus scrofa OX=9823 GN=LOC100302368 PE=3 SV=1
137	192	tr|F1RS45|F1RS45_PIG	286.01	37	9	34	4270000	136000000	66	51	16	81	Carbamidomethylation; Oxidation (M); Deamidation (NQ)	181849	DNA topoisomerase 2 OS=Sus scrofa OX=9823 GN=TOP2B PE=1 SV=3
77	1996	tr|A0A287B2X8|A0A287B2X8_PIG	213.23	29	21	17			17	1	56	79	Deamidation (NQ)	13155	Uncharacterized protein OS=Sus scrofa OX=9823 PE=4 SV=1
77	2003	tr|A0A286ZRV9|A0A286ZRV9_PIG	213.23	19	14	11			17	1	56	79	Deamidation (NQ)	20794	Uncharacterized protein OS=Sus scrofa OX=9823 PE=1 SV=1
168	294	tr|F1RHH8|F1RHH8_PIG	268.65	28	6	26	5580000	79700000	61	61	17	78	Carbamidomethylation; Oxidation (M); Deamidation (NQ)	273599	Uncharacterized protein OS=Sus scrofa OX=9823 GN=PRPF8 PE=1 SV=3
39	111	tr|A0A287AZ37|A0A287AZ37_PIG	303.92	74	64	65	0		45	1	142	77	Carbamidomethylation; Acetylation (Protein N-term); Oxidation (M); Deamidation (NQ)	44454	Tubulin beta chain OS=Sus scrofa OX=9823 GN=TUBB2B PE=1 SV=1
61	520	tr|I3LDS3|I3LDS3_PIG	230.64	29	18	22		0	36	3	54	77	Oxidation (M); Deamidation (NQ)	58980	Uncharacterized protein OS=Sus scrofa OX=9823 GN=KRT10 PE=1 SV=2
143	1439	tr|F1RTQ6|F1RTQ6_PIG	218.65	60	38	54		0	23	1	26	76	Deamidation (NQ)	14123	Histone H2B OS=Sus scrofa OX=9823 GN=HIST1H2BA PE=1 SV=1
87	1956	tr|A0A286ZYQ7|A0A286ZYQ7_PIG	184.6	21	15	11			12	1	43	76		16445	Uncharacterized protein OS=Sus scrofa OX=9823 PE=4 SV=1
87	1962	tr|A0A287B0K5|A0A287B0K5_PIG	184.6	29	21	16			12	1	43	76		11166	Uncharacterized protein OS=Sus scrofa OX=9823 PE=4 SV=1
87	1972	tr|A0A286ZWZ0|A0A286ZWZ0_PIG	184.6	25	17	13			12	1	43	76		13357	Uncharacterized protein OS=Sus scrofa OX=9823 PE=4 SV=1
93	155	tr|A0A286ZM27|A0A286ZM27_PIG	279.38	48	40	47	45000000	150000000	42	28	48	75	Carbamidomethylation; Oxidation (M); Deamidation (NQ)	68881	Uncharacterized protein OS=Sus scrofa OX=9823 GN=DDX5 PE=3 SV=1
93	156	tr|A0A287ACV3|A0A287ACV3_PIG	279.38	48	40	47	45000000	150000000	42	28	48	75	Carbamidomethylation; Oxidation (M); Deamidation (NQ)	69160	Putative ATP-dependent RNA helicase DDX5 isoform a OS=Sus scrofa OX=9823 GN=DDX5 PE=3 SV=1
120	183	tr|F2Z5B4|F2Z5B4_PIG	305.86	57	30	53	35400000	699000000	40	34	28	75	Carbamidomethylation; Acetylation (Protein N-term); Oxidation (M); Deamidation (NQ)	39595	Heterogeneous nuclear ribonucleoprotein A3 isoform a OS=Sus scrofa OX=9823 GN=HNRNPA3 PE=1 SV=2
109	157	tr|A0A287AW32|A0A287AW32_PIG	313.47	69	35	69	55200000	735000000	34	27	38	74	Carbamidomethylation; Oxidation (M); Deamidation (NQ)	38403	Uncharacterized protein OS=Sus scrofa OX=9823 GN=HNRNPA2B1 PE=1 SV=1
109	158	tr|A0A286ZYY2|A0A286ZYY2_PIG	313.47	71	35	71	55200000	735000000	34	27	38	74	Carbamidomethylation; Oxidation (M); Deamidation (NQ)	37430	Heterogeneous nuclear ribonucleoproteins A2/B1 isoform X1 OS=Sus scrofa OX=9823 GN=HNRNPA2B1 PE=1 SV=1
109	159	tr|A0A286ZI52|A0A286ZI52_PIG	313.47	67	34	67	55200000	735000000	34	27	38	74	Carbamidomethylation; Oxidation (M); Deamidation (NQ)	39477	Uncharacterized protein OS=Sus scrofa OX=9823 GN=HNRNPA2B1 PE=1 SV=1
104	396	tr|I3LIE3|I3LIE3_PIG	256.66	15	10	10	4530000	7110000	41	8	32	73	Carbamidomethylation; Oxidation (M); Deamidation (NQ)	228194	Uncharacterized protein OS=Sus scrofa OX=9823 GN=MYH14 PE=1 SV=2
104	400	tr|I3LV99|I3LV99_PIG	256.66	15	10	10	4530000	7110000	41	8	32	73	Carbamidomethylation; Oxidation (M); Deamidation (NQ)	228961	Uncharacterized protein OS=Sus scrofa OX=9823 GN=MYH14 PE=1 SV=2
123	263	tr|Q06A94|Q06A94_PIG	305.64	64	52	64	49400000	426000000	38	30	38	73	Carbamidomethylation; Acetylation (Protein N-term); Oxidation (M); Deamidation (NQ)	34196	Heterogeneous nuclear ribonucleoprotein A1 OS=Sus scrofa OX=9823 GN=HNRNPA1 PE=1 SV=1
123	264	tr|A0A286ZPE3|A0A286ZPE3_PIG	305.64	55	45	55	49400000	426000000	38	30	38	73	Carbamidomethylation; Acetylation (Protein N-term); Oxidation (M); Deamidation (NQ)	38804	Uncharacterized protein OS=Sus scrofa OX=9823 GN=HNRNPA1 PE=1 SV=1
170	508	tr|A0A287ACN9|A0A287ACN9_PIG	273.16	55	37	55	57900000	537000000	26	26	26	71	Carbamidomethylation; Oxidation (M); Deamidation (NQ)	33008	Uncharacterized protein OS=Sus scrofa OX=9823 GN=FBL PE=1 SV=1
170	509	tr|I3L5T3|I3L5T3_PIG	273.16	54	36	54	57900000	537000000	26	26	26	71	Carbamidomethylation; Oxidation (M); Deamidation (NQ)	33680	Uncharacterized protein OS=Sus scrofa OX=9823 GN=FBL PE=1 SV=2
56	113	tr|F2Z5K5|F2Z5K5_PIG	338.89	65	53	55	551000		42	1	124	69	Carbamidomethylation; Oxidation (M); Deamidation (NQ)	49572	Tubulin beta chain OS=Sus scrofa OX=9823 GN=TUBB4A PE=1 SV=2
111	853	tr|F6PYW2|F6PYW2_PIG	279.5	40	33	37	13900000	356000000	35	8	30	69	Acetylation (Protein N-term); Deamidation (NQ)	27675	Histone cluster 1 H1 family member d OS=Sus scrofa OX=9823 GN=HIST1H1D PE=1 SV=1
121	99	tr|A0A286ZXU2|A0A286ZXU2_PIG	332.6	36	7	27	4750000	63000000	76	69	18	69	Carbamidomethylation; Oxidation (M); Deamidation (NQ)	279882	Filamin-A isoform 1 OS=Sus scrofa OX=9823 GN=FLNA PE=1 SV=1
121	100	tr|A0A286ZNR2|A0A286ZNR2_PIG	332.6	36	7	27	4750000	63000000	76	69	18	69	Carbamidomethylation; Oxidation (M); Deamidation (NQ)	280602	Filamin-A isoform 2 OS=Sus scrofa OX=9823 GN=FLNA PE=1 SV=1
186	207	tr|F1S8K5|F1S8K5_PIG	263.2	37	8	37	2230000	195000000	47	47	10	68	Carbamidomethylation; Oxidation (M); Deamidation (NQ)	123660	FACT complex subunit SPT16 OS=Sus scrofa OX=9823 GN=SUPT16H PE=1 SV=2
183	194	tr|A0A287BHM1|A0A287BHM1_PIG	281.05	72	27	67		22700000	39	2	13	68	Oxidation (M); Deamidation (NQ)	35364	Tropomyosin alpha-1 chain OS=Sus scrofa OX=9823 GN=TPM1 PE=1 SV=1
160	225	tr|F1RHC5|F1RHC5_PIG	302.5	63	57	63	38100000	594000000	36	27	29	68	Carbamidomethylation; Oxidation (M); Deamidation (NQ)	39547	Core histone macro-H2A OS=Sus scrofa OX=9823 GN=H2AFY PE=1 SV=2
175	249	tr|A0A287B5N7|A0A287B5N7_PIG	275.15	56	23	53	1070000	18800000	38	2	14	66	Oxidation (M); Deamidation (NQ)	44173	Tropomyosin alpha-1 chain OS=Sus scrofa OX=9823 GN=TPM1 PE=1 SV=1
157	1139	tr|A0A287AZA7|A0A287AZA7_PIG	215.06	59	44	51	593000	3460000	23	3	19	66	Carbamidomethylation; Oxidation (M); Deamidation (NQ)	17965	Uncharacterized protein OS=Sus scrofa OX=9823 GN=RPS27A PE=1 SV=1
97	92	tr|I3LSG1|I3LSG1_PIG	315.2	50	21	44	12200000	257000000	56	55	21	65	Carbamidomethylation; Acetylation (Protein N-term); Oxidation (M); Deamidation (NQ)	108194	Uncharacterized protein OS=Sus scrofa OX=9823 GN=GTF2I PE=1 SV=2
97	93	tr|A0A287B4N0|A0A287B4N0_PIG	315.2	49	20	43	12200000	257000000	56	55	21	65	Carbamidomethylation; Acetylation (Protein N-term); Oxidation (M); Deamidation (NQ)	110561	Uncharacterized protein OS=Sus scrofa OX=9823 GN=GTF2I PE=1 SV=1
97	94	tr|F1RJL2|F1RJL2_PIG	315.2	48	20	42	12200000	257000000	56	55	21	65	Carbamidomethylation; Acetylation (Protein N-term); Oxidation (M); Deamidation (NQ)	112602	General transcription factor II-I isoform 1 OS=Sus scrofa OX=9823 GN=GTF2I PE=1 SV=3
163	1207	tr|A7U5U2|A7U5U2_PIG	207.42	36	24	30	1430000	23600000	22	2	19	65	Carbamidomethylation; Deamidation (NQ)	25762	Ubiquitin B OS=Sus scrofa OX=9823 GN=UBB PE=2 SV=1
341	104	tr|F1SN67|F1SN67_PIG	292.12	18	2	16	8630000	134000000	43	39	1	65	Carbamidomethylation; Oxidation (M); Deamidation (NQ)	312424	Fibrillin-1 OS=Sus scrofa OX=9823 GN=FBN1 PE=1 SV=3
341	105	sp|Q9TV36|FBN1_PIG	292.12	16	0	16		134000000	42	38	0	65	Carbamidomethylation; Oxidation (M); Deamidation (NQ)	312699	Fibrillin-1 OS=Sus scrofa OX=9823 GN=FBN1 PE=2 SV=1
162	152	sp|O46374|TOP2A_PIG	295.71	31	11	29	7360000	125000000	57	42	20	64	Carbamidomethylation; Acetylation (Protein N-term); Oxidation (M); Deamidation (NQ)	174306	DNA topoisomerase 2-alpha OS=Sus scrofa OX=9823 GN=TOP2A PE=2 SV=1
115	878	tr|A0A286ZZB7|A0A286ZZB7_PIG	277.45	51	37	51	98500000	840000000	38	11	30	63	Acetylation (Protein N-term); Deamidation (NQ)	21993	Histone H1.4 OS=Sus scrofa OX=9823 GN=HIST1H1E PE=3 SV=1
196	307	tr|A0A287AMU3|A0A287AMU3_PIG	296.9	78	45	77	7200000	129000000	28	19	16	63	Carbamidomethylation; Oxidation (M); Deamidation (NQ)	26016	Uncharacterized protein OS=Sus scrofa OX=9823 PE=1 SV=1
196	308	tr|A0A287BIK2|A0A287BIK2_PIG	296.9	77	45	77	7200000	129000000	28	19	16	63	Carbamidomethylation; Oxidation (M); Deamidation (NQ)	26347	Uncharacterized protein OS=Sus scrofa OX=9823 PE=1 SV=1
190	373	tr|A0A287A784|A0A287A784_PIG	226.78	56	17	55	420000	32200000	41	15	25	62	Oxidation (M); Deamidation (NQ)	54427	Uncharacterized protein OS=Sus scrofa OX=9823 GN=KRT8 PE=1 SV=1
140	146	tr|K7GL83|K7GL83_PIG	298.16	50	24	50		1570000	39	1	16	59	Carbamidomethylation; Oxidation (M); Deamidation (NQ)	76367	Uncharacterized protein OS=Sus scrofa OX=9823 GN=ILF3 PE=1 SV=2
142	147	tr|K7GP99|K7GP99_PIG	297.77	50	24	49		1910000	39	1	16	59	Carbamidomethylation; Oxidation (M); Deamidation (NQ)	76837	Uncharacterized protein OS=Sus scrofa OX=9823 GN=ILF3 PE=1 SV=2
182	139	tr|F1SV47|F1SV47_PIG	287.88	41	6	39	1230000	227000000	42	42	6	59	Oxidation (M); Deamidation (NQ)	109027	Thyroid hormone receptor-associated protein 3 OS=Sus scrofa OX=9823 GN=THRAP3 PE=1 SV=3
204	131	tr|I3LDH3|I3LDH3_PIG	285.85	44	10	43	8300000	125000000	46	45	11	59	Carbamidomethylation; Acetylation (Protein N-term); Oxidation (M); Deamidation (NQ)	111525	Poly [ADP-ribose] polymerase OS=Sus scrofa OX=9823 GN=PARP1 PE=1 SV=2
166	79	tr|F1S895|F1S895_PIG	286.43	61	36	59	26100000	241000000	39	39	24	59	Carbamidomethylation; Oxidation (M); Deamidation (NQ)	62942	Uncharacterized protein OS=Sus scrofa OX=9823 GN=NOP56 PE=1 SV=3
166	80	tr|I3LB64|I3LB64_PIG	286.43	59	34	56	26100000	241000000	39	39	24	59	Carbamidomethylation; Oxidation (M); Deamidation (NQ)	66161	Uncharacterized protein OS=Sus scrofa OX=9823 GN=NOP56 PE=1 SV=1
206	255	tr|K9J4V0|K9J4V0_PIG	273.46	25	5	24	2720000	71000000	55	55	12	58	Carbamidomethylation; Oxidation (M); Deamidation (NQ)	244521	Protogenin isoform X1 OS=Sus scrofa OX=9823 GN=SNRNP200 PE=1 SV=1
217	285	tr|A0A287BRY0|A0A287BRY0_PIG	263.82	79	24	74		55100000	34	6	10	57	Acetylation (Protein N-term); Oxidation (M); Deamidation (NQ)	28717	Tropomyosin alpha-1 chain OS=Sus scrofa OX=9823 GN=TPM1 PE=1 SV=1
180	150	tr|A0A286ZYY8|A0A286ZYY8_PIG	280.69	34	14	31	25100000	78500000	46	45	31	56	Carbamidomethylation; Oxidation (M); Deamidation (NQ)	170953	Uncharacterized protein OS=Sus scrofa OX=9823 GN=MYBBP1A PE=1 SV=1
310	282	tr|A0A287B9V7|A0A287B9V7_PIG	246	38	1	38	270000	64100000	45	45	1	55	Carbamidomethylation; Oxidation (M)	143248	Structural maintenance of chromosomes protein OS=Sus scrofa OX=9823 GN=SMC1A PE=1 SV=1
145	319	tr|F2Z5C7|F2Z5C7_PIG	218.23	72	63	72	59300000	159000000	28	28	42	54	Carbamidomethylation; Oxidation (M); Deamidation (NQ)	29945	40S ribosomal protein S3a OS=Sus scrofa OX=9823 GN=RPS3A PE=1 SV=1
169	1125	tr|F2Z5L6|F2Z5L6_PIG	279.4	71	57	71	3350000	18200000	30	1	25	53	Deamidation (NQ)	13995	Histone H2A OS=Sus scrofa OX=9823 GN=HIST2H2AB PE=1 SV=1
124	208	tr|A0A287B771|A0A287B771_PIG	276.6	80	76	80	108000000	284000000	31	23	39	53	Carbamidomethylation; Oxidation (M); Deamidation (NQ)	27504	40S ribosomal protein S4 OS=Sus scrofa OX=9823 GN=RPS4X PE=1 SV=1
124	209	tr|F1RQ91|F1RQ91_PIG	276.6	75	70	75	108000000	284000000	31	23	39	53	Carbamidomethylation; Oxidation (M); Deamidation (NQ)	29598	40S ribosomal protein S4 OS=Sus scrofa OX=9823 GN=RPS4X PE=1 SV=2
131	149	tr|F1SUG7|F1SUG7_PIG	278.95	50	23	45	36100000	103000000	42	38	31	52	Carbamidomethylation; Oxidation (M); Deamidation (NQ)	87194	DEAD (Asp-Glu-Ala-Asp) box helicase 21 OS=Sus scrofa OX=9823 GN=DDX21 PE=1 SV=3
213	465	tr|A0A286ZS83|A0A286ZS83_PIG	236.6	51	29	50	41700000	646000000	21	21	19	52	Carbamidomethylation; Acetylation (Protein N-term); Oxidation (M); Deamidation (NQ)	32091	Uncharacterized protein OS=Sus scrofa OX=9823 GN=HNRNPC PE=1 SV=1
213	466	tr|A0A287AJY0|A0A287AJY0_PIG	236.6	50	29	49	41700000	646000000	21	21	19	52	Carbamidomethylation; Acetylation (Protein N-term); Oxidation (M); Deamidation (NQ)	32413	Heterogeneous nuclear ribonucleoproteins C1/C2 isoform X2 OS=Sus scrofa OX=9823 GN=HNRNPC PE=1 SV=1
213	467	tr|I3LK71|I3LK71_PIG	236.6	48	27	47	41700000	646000000	21	21	19	52	Carbamidomethylation; Acetylation (Protein N-term); Oxidation (M); Deamidation (NQ)	33741	Heterogeneous nuclear ribonucleoproteins C1/C2 isoform X1 OS=Sus scrofa OX=9823 GN=HNRNPC PE=1 SV=2
60	69	tr|F1RYV9|F1RYV9_PIG	327.12	74	74	63	5650000	14700000	60	1	132	51	Carbamidomethylation; Oxidation (M); Deamidation (NQ)	46089	Tubulin alpha chain OS=Sus scrofa OX=9823 GN=LOC100127131 PE=3 SV=3
60	75	tr|F1SHC1|F1SHC1_PIG	327.12	69	69	58	5650000	14700000	60	1	132	51	Carbamidomethylation; Oxidation (M); Deamidation (NQ)	49927	Tubulin alpha chain OS=Sus scrofa OX=9823 GN=LOC100127131 PE=1 SV=1
127	201	tr|I3LLD5|I3LLD5_PIG	264.17	60	58	53	167000000	120000000	28	24	73	51	Carbamidomethylation; Oxidation (M); Deamidation (NQ)	44492	Uncharacterized protein OS=Sus scrofa OX=9823 GN=EIF4A1 PE=1 SV=2
127	203	tr|A6M928|A6M928_PIG	264.17	58	56	51	167000000	120000000	28	24	73	51	Carbamidomethylation; Oxidation (M); Deamidation (NQ)	46154	Eukaryotic initiation factor 4A-I isoform 1 OS=Sus scrofa OX=9823 GN=EIF4A1 PE=1 SV=1
255	357	tr|F1S842|F1S842_PIG	236.33	26	3	25	1560000	45000000	43	43	7	51	Carbamidomethylation; Oxidation (M); Deamidation (NQ)	209416	Protein RRP5 homolog OS=Sus scrofa OX=9823 GN=PDCD11 PE=4 SV=3
63	116	sp|P02550|TBA1A_PIG	317.83	66	66	54	47200000	3580000	53	2	122	50	Carbamidomethylation; Oxidation (M); Deamidation (NQ)	50069	Tubulin alpha-1A chain OS=Sus scrofa OX=9823 GN=TUBA1A PE=1 SV=1
133	176	tr|A0A286ZLI8|A0A286ZLI8_PIG	261.02	46	30	43	22800000	86800000	35	22	39	50	Carbamidomethylation; Oxidation (M); Deamidation (NQ)	72312	Uncharacterized protein OS=Sus scrofa OX=9823 GN=DDX17 PE=1 SV=1
133	178	tr|F1SKQ0|F1SKQ0_PIG	261.02	47	31	44	22800000	86800000	35	22	39	50	Carbamidomethylation; Oxidation (M); Deamidation (NQ)	70581	Uncharacterized protein OS=Sus scrofa OX=9823 GN=DDX17 PE=1 SV=3
130	210	sp|P00355|G3P_PIG	255.07	73	66	54	227000000	234000000	26	24	62	50	Carbamidomethylation; Oxidation (M); Deamidation (NQ)	35836	Glyceraldehyde-3-phosphate dehydrogenase OS=Sus scrofa OX=9823 GN=GAPDH PE=1 SV=4
130	211	tr|A0A286ZQE4|A0A286ZQE4_PIG	255.07	67	61	50	227000000	234000000	26	24	62	50	Carbamidomethylation; Oxidation (M); Deamidation (NQ)	38951	Glyceraldehyde-3-phosphate dehydrogenase OS=Sus scrofa OX=9823 GN=GAPDH PE=1 SV=1
375	430	tr|I3LCE6|I3LCE6_PIG	235.47	28	2	26	4130000	110000000	40	38	3	49	Carbamidomethylation; Oxidation (M); Deamidation (NQ)	170666	Tyrosine-protein kinase BAZ1B isoform X1 OS=Sus scrofa OX=9823 GN=BAZ1B PE=1 SV=1
281	268	tr|A0A287AKA3|A0A287AKA3_PIG	260.2	58	22	58	909000	195000000	23	18	7	49	Carbamidomethylation; Oxidation (M); Deamidation (NQ)	40044	Core histone macro-H2A OS=Sus scrofa OX=9823 GN=H2AFY2 PE=1 SV=1
153	226	tr|A0A287A4Q7|A0A287A4Q7_PIG	259.99	53	36	41	11400000	44200000	42	25	36	48	Carbamidomethylation; Oxidation (M); Deamidation (NQ)	104905	Alpha-actinin-4 isoform 1 OS=Sus scrofa OX=9823 GN=ACTN4 PE=1 SV=1
153	228	tr|F1RI39|F1RI39_PIG	259.99	52	35	40	11400000	44200000	42	25	36	48	Carbamidomethylation; Oxidation (M); Deamidation (NQ)	107293	Alpha-actinin-4 isoform X1 OS=Sus scrofa OX=9823 GN=ACTN4 PE=1 SV=3
153	230	tr|A0A287AA30|A0A287AA30_PIG	259.99	47	32	36	11400000	44200000	42	25	36	48	Carbamidomethylation; Oxidation (M); Deamidation (NQ)	117026	Uncharacterized protein OS=Sus scrofa OX=9823 GN=ACTN4 PE=1 SV=1
90	118	tr|A0A287A9T4|A0A287A9T4_PIG	298.33	55	52	44	134000000	75000000	51	31	97	48	Carbamidomethylation; Oxidation (M); Deamidation (NQ)	81421	Uncharacterized protein OS=Sus scrofa OX=9823 GN=HSP90AB1 PE=1 SV=1
90	120	tr|F1RQU2|F1RQU2_PIG	298.33	54	51	43	134000000	75000000	51	31	97	48	Carbamidomethylation; Oxidation (M); Deamidation (NQ)	83253	Uncharacterized protein OS=Sus scrofa OX=9823 GN=HSP90AB1 PE=1 SV=1
90	121	tr|A0A286ZR68|A0A286ZR68_PIG	298.33	54	51	42	134000000	75000000	51	31	97	48	Carbamidomethylation; Oxidation (M); Deamidation (NQ)	83967	Heat shock protein HSP 90-beta isoform a OS=Sus scrofa OX=9823 GN=HSP90AB1 PE=1 SV=1
231	374	tr|F1SG00|F1SG00_PIG	255.07	69	21	64		14900000	31	9	11	48	Oxidation (M); Deamidation (NQ)	32976	Uncharacterized protein OS=Sus scrofa OX=9823 GN=TPM2 PE=1 SV=1
144	269	sp|Q0Z8U2|RS3_PIG	254.88	88	88	81	117000000	281000000	31	31	47	48	Carbamidomethylation; Acetylation (Protein N-term); Oxidation (M); Deamidation (NQ)	26688	40S ribosomal protein S3 OS=Sus scrofa OX=9823 GN=RPS3 PE=1 SV=1
200	236	tr|A0A287AU26|A0A287AU26_PIG	294.44	48	36	48	2730000	60500000	25	5	18	48	Carbamidomethylation; Acetylation (Protein N-term); Oxidation (M); Deamidation (NQ)	57264	Polypyrimidine tract-binding protein 1 OS=Sus scrofa OX=9823 GN=PTBP1 PE=1 SV=1
200	239	tr|A0A286ZKQ3|A0A286ZKQ3_PIG	294.44	45	34	45	2730000	60500000	25	5	18	48	Carbamidomethylation; Acetylation (Protein N-term); Oxidation (M); Deamidation (NQ)	59694	Polypyrimidine tract-binding protein 1 OS=Sus scrofa OX=9823 GN=PTBP1 PE=1 SV=1
181	161	tr|A0A287A699|A0A287A699_PIG	281.26	58	37	58	37700000	241000000	26	26	27	47	Carbamidomethylation; Acetylation (Protein N-term); Oxidation (M); Deamidation (NQ)	48502	Heterogeneous nuclear ribonucleoprotein K isoform c OS=Sus scrofa OX=9823 GN=HNRNPK PE=1 SV=1
181	162	tr|I3LQS0|I3LQS0_PIG	281.26	58	37	58	37700000	241000000	26	26	27	47	Carbamidomethylation; Acetylation (Protein N-term); Oxidation (M); Deamidation (NQ)	48553	Heterogeneous nuclear ribonucleoprotein K isoform X1 OS=Sus scrofa OX=9823 GN=HNRNPK PE=1 SV=2
221	420	tr|A0A288CFY3|A0A288CFY3_PIG	255.4	71	31	63		12200000	34	5	13	46	Acetylation (Protein N-term); Oxidation (M); Deamidation (NQ)	28922	Tropomyosin alpha-3 chain OS=Sus scrofa OX=9823 GN=TPM3 PE=1 SV=1
261	292	tr|I3LNY6|I3LNY6_PIG	234.18	21	3	18	113000000	115000000	37	37	6	46	Carbamidomethylation; Oxidation (M); Deamidation (NQ)	184810	Uncharacterized protein OS=Sus scrofa OX=9823 GN=NES PE=1 SV=2
177	166	tr|A0A286ZQN9|A0A286ZQN9_PIG	294.33	57	48	55	13300000	94400000	19	10	30	46	Carbamidomethylation; Acetylation (Protein N-term); Oxidation (M); Deamidation (NQ)	49229	Heterogeneous nuclear ribonucleoprotein H isoform X4 OS=Sus scrofa OX=9823 GN=HNRNPH1 PE=1 SV=1
177	169	tr|A0A287BL05|A0A287BL05_PIG	294.33	54	45	52	13300000	94400000	19	10	30	46	Carbamidomethylation; Acetylation (Protein N-term); Oxidation (M); Deamidation (NQ)	51221	Heterogeneous nuclear ribonucleoprotein H isoform X1 OS=Sus scrofa OX=9823 GN=HNRNPH1 PE=1 SV=1
245	433	tr|F1RKM0|F1RKM0_PIG	218.54	52	28	46	16000000	74000000	38	31	22	46	Carbamidomethylation; Acetylation (Protein N-term); Oxidation (M); Deamidation (NQ)	66486	Lamin-B1 isoform 1 OS=Sus scrofa OX=9823 GN=LMNB1 PE=1 SV=2
251	251	tr|A0A287B0R6|A0A287B0R6_PIG	256.5	26	0	22	141000	44400000	46	43	1	45	Carbamidomethylation; Acetylation (Protein N-term); Oxidation (M); Deamidation (NQ)	215050	Unconventional myosin-Va isoform 1 OS=Sus scrofa OX=9823 GN=MYO5A PE=1 SV=1
251	254	tr|F1RZD2|F1RZD2_PIG	256.5	26	0	21	141000	44400000	46	43	1	45	Carbamidomethylation; Acetylation (Protein N-term); Oxidation (M); Deamidation (NQ)	218254	Unconventional myosin-Va isoform X3 OS=Sus scrofa OX=9823 GN=MYO5A PE=1 SV=3
234	411	tr|D3K5N7|D3K5N7_PIG	261.64	59	25	56	7880000	174000000	22	20	12	45	Oxidation (M); Deamidation (NQ)	36135	ELAV-like protein OS=Sus scrofa OX=9823 GN=ELAVL1 PE=1 SV=1
164	1103	tr|F1S4M2|F1S4M2_PIG	207.94	41	28	41		2020000	18	2	30	45	Acetylation (Protein N-term); Deamidation (NQ)	17424	Uncharacterized protein OS=Sus scrofa OX=9823 PE=3 SV=2
75	126	tr|F2Z5S8|F2Z5S8_PIG	298.55	66	66	47	13700000		50	5	121	44	Carbamidomethylation; Oxidation (M); Deamidation (NQ)	48896	Tubulin alpha chain OS=Sus scrofa OX=9823 GN=TUBA4A PE=1 SV=2
75	127	tr|A0A286ZNY1|A0A286ZNY1_PIG	298.55	65	65	46	13700000		50	5	121	44	Carbamidomethylation; Oxidation (M); Deamidation (NQ)	49924	Tubulin alpha chain OS=Sus scrofa OX=9823 GN=TUBA4A PE=1 SV=1
117	128	tr|A0A287AIK1|A0A287AIK1_PIG	279.61	58	41	50	35600000	152000000	37	34	38	44	Carbamidomethylation; Oxidation (M); Deamidation (NQ)	62845	Uncharacterized protein OS=Sus scrofa OX=9823 GN=IGF2BP1 PE=1 SV=1
117	129	tr|I3L9X2|I3L9X2_PIG	279.61	57	41	50	35600000	152000000	37	34	38	44	Carbamidomethylation; Oxidation (M); Deamidation (NQ)	63496	Insulin-like growth factor 2 mRNA-binding protein 1 isoform X1 OS=Sus scrofa OX=9823 GN=IGF2BP1 PE=1 SV=1
288	313	tr|A0A286ZHW0|A0A286ZHW0_PIG	226.8	37	4	35		4750000	33	2	5	44	Carbamidomethylation; Oxidation (M); Deamidation (NQ)	129645	Uncharacterized protein OS=Sus scrofa OX=9823 GN=SF3B1 PE=1 SV=1
298	179	tr|F1RQZ9|F1RQZ9_PIG	266.34	43	6	43	2510000	69400000	36	35	7	44	Carbamidomethylation; Oxidation (M); Deamidation (NQ)	109478	116 kDa U5 small nuclear ribonucleoprotein component OS=Sus scrofa OX=9823 GN=EFTUD2 PE=1 SV=2
88	339	tr|A0A287B749|A0A287B749_PIG	244.88	53	45	37	558000	0	31	2	87	42	Carbamidomethylation; Oxidation (M); Deamidation (NQ)	45362	Tubulin beta chain OS=Sus scrofa OX=9823 GN=TUBB6 PE=1 SV=1
238	495	tr|A0A287AID2|A0A287AID2_PIG	238.4	53	29	50	850000	9490000	23	2	14	42	Oxidation (M); Deamidation (NQ)	32929	Tropomyosin alpha-3 chain OS=Sus scrofa OX=9823 GN=TPM3 PE=1 SV=1
306	337	tr|F1SMZ9|F1SMZ9_PIG	220.84	34	4	31		942000	32	1	5	42	Carbamidomethylation; Oxidation (M); Deamidation (NQ)	136446	Uncharacterized protein OS=Sus scrofa OX=9823 GN=SF3B1 PE=1 SV=3
318	316	tr|A0A286ZLW6|A0A286ZLW6_PIG	231.16	36	0	35		788000	31	2	0	41	Carbamidomethylation; Acetylation (Protein N-term); Oxidation (M); Deamidation (NQ)	88288	Uncharacterized protein OS=Sus scrofa OX=9823 GN=SAFB PE=1 SV=1
220	280	tr|F1RQ90|F1RQ90_PIG	244.54	57	18	53	4060000	281000000	32	30	10	40	Acetylation (Protein N-term); Oxidation (M); Deamidation (NQ)	42275	RNA-binding motif protein X chromosome isoform 1 OS=Sus scrofa OX=9823 GN=RBMXL1 PE=1 SV=1
191	334	tr|I3LLY3|I3LLY3_PIG	240.91	45	25	33	12800000	50900000	32	18	30	40	Carbamidomethylation; Oxidation (M); Deamidation (NQ)	102322	Uncharacterized protein OS=Sus scrofa OX=9823 GN=ACTN1 PE=1 SV=1
172	270	tr|A0A287AE76|A0A287AE76_PIG	251.62	58	48	53	43600000	135000000	31	31	29	40	Carbamidomethylation; Acetylation (Protein N-term); Oxidation (M); Deamidation (NQ)	44693	60S ribosomal protein L4 OS=Sus scrofa OX=9823 GN=RPL4 PE=1 SV=1
172	271	tr|F1SJJ5|F1SJJ5_PIG	251.62	54	44	49	43600000	135000000	31	31	29	40	Carbamidomethylation; Acetylation (Protein N-term); Oxidation (M); Deamidation (NQ)	48032	60S ribosomal protein L4 OS=Sus scrofa OX=9823 GN=RPL4 PE=1 SV=3
308	318	tr|F1S7J6|F1S7J6_PIG	232.34	28	0	25		3610000	31	1	0	40	Carbamidomethylation; Oxidation (M); Deamidation (NQ)	110139	Uncharacterized protein OS=Sus scrofa OX=9823 GN=SAFB PE=1 SV=3
263	609	sp|P67937|TPM4_PIG	230.45	67	37	60	2890000	30700000	27	11	14	39	Acetylation (Protein N-term); Oxidation (M); Deamidation (NQ)	28522	Tropomyosin alpha-4 chain OS=Sus scrofa OX=9823 GN=TPM4 PE=2 SV=3
246	401	tr|A0A286ZPA4|A0A286ZPA4_PIG	271.15	47	36	46			21	1	15	39	Carbamidomethylation; Acetylation (Protein N-term); Deamidation (NQ)	49160	Polypyrimidine tract-binding protein 1 OS=Sus scrofa OX=9823 GN=PTBP1 PE=1 SV=1
380	355	tr|I3LUR7|I3LUR7_PIG	245.3	9	0	9		239000000	27	27	0	39	Carbamidomethylation; Deamidation (NQ)	317801	Uncharacterized protein OS=Sus scrofa OX=9823 GN=COL6A3 PE=1 SV=2
174	817	tr|A0A287AKC0|A0A287AKC0_PIG	210.64	43	43	39	67900000	442000000	19	19	26	38	Carbamidomethylation; Acetylation (Protein N-term); Oxidation (M); Deamidation (NQ)	26802	40S ribosomal protein S5 OS=Sus scrofa OX=9823 GN=RPS5 PE=1 SV=1
174	820	tr|F2Z5E6|F2Z5E6_PIG	210.64	51	50	46	67900000	442000000	19	19	26	38	Carbamidomethylation; Acetylation (Protein N-term); Oxidation (M); Deamidation (NQ)	22876	40S ribosomal protein S5 OS=Sus scrofa OX=9823 GN=RPS5 PE=1 SV=1
174	821	tr|A0A287AEM2|A0A287AEM2_PIG	210.64	45	45	41	67900000	442000000	19	19	26	38	Carbamidomethylation; Acetylation (Protein N-term); Oxidation (M); Deamidation (NQ)	25334	40S ribosomal protein S5 OS=Sus scrofa OX=9823 GN=RPS5 PE=1 SV=1
151	216	tr|A0A287AVQ1|A0A287AVQ1_PIG	252.15	52	36	46	52700000	116000000	36	33	53	37	Carbamidomethylation; Oxidation (M); Deamidation (NQ)	72947	Uncharacterized protein OS=Sus scrofa OX=9823 GN=DDX3X PE=1 SV=1
151	218	tr|F1RX16|F1RX16_PIG	252.15	52	35	46	52700000	116000000	36	33	53	37	Carbamidomethylation; Oxidation (M); Deamidation (NQ)	73242	ATP-dependent RNA helicase DDX3X isoform 1 OS=Sus scrofa OX=9823 GN=DDX3X PE=1 SV=3
210	555	tr|K7GS49|K7GS49_PIG	241.11	48	30	48	26500000	272000000	20	20	22	37	Carbamidomethylation; Oxidation (M); Deamidation (NQ)	43050	Interleukin enhancer-binding factor 2 OS=Sus scrofa OX=9823 GN=ILF2 PE=1 SV=1
207	130	tr|F1SHL9|F1SHL9_PIG	284.06	57	46	50	4650000	9640000	31	4	39	37	Carbamidomethylation; Oxidation (M); Deamidation (NQ)	57878	Pyruvate kinase OS=Sus scrofa OX=9823 GN=PKM PE=1 SV=3
218	257	tr|A0A287A9H4|A0A287A9H4_PIG	251.81	56	56	56	48800000	149000000	17	15	35	37	Carbamidomethylation; Acetylation (Protein N-term); Oxidation (M); Deamidation (NQ)	42478	Uncharacterized protein OS=Sus scrofa OX=9823 GN=HNRNPF PE=1 SV=1
218	259	tr|F1RG16|F1RG16_PIG	251.81	51	51	51	48800000	149000000	17	15	35	37	Carbamidomethylation; Acetylation (Protein N-term); Oxidation (M); Deamidation (NQ)	45670	Heterogeneous nuclear ribonucleoprotein F OS=Sus scrofa OX=9823 GN=HNRNPF PE=1 SV=1
324	404	tr|A0A287APR9|A0A287APR9_PIG	212.37	30	8	30	5400000	53800000	24	23	10	37	Carbamidomethylation; Oxidation (M); Deamidation (NQ)	85802	Uncharacterized protein OS=Sus scrofa OX=9823 GN=HNRNPUL2 PE=1 SV=1
324	405	tr|I3LUR1|I3LUR1_PIG	212.37	31	8	31	5400000	53800000	24	23	10	37	Carbamidomethylation; Oxidation (M); Deamidation (NQ)	82764	Uncharacterized protein OS=Sus scrofa OX=9823 GN=HNRNPUL2 PE=1 SV=2
228	317	tr|F1S5A8|F1S5A8_PIG	225.31	36	18	33	16700000	69600000	30	29	17	36	Carbamidomethylation; Oxidation (M); Deamidation (NQ)	90933	Pre-mRNA-splicing factor ATP-dependent RNA helicase DHX15 OS=Sus scrofa OX=9823 GN=DHX15 PE=1 SV=1
185	204	tr|A0A288CG57|A0A288CG57_PIG	278.35	57	47	48	235000000	151000000	29	14	50	36	Carbamidomethylation; Oxidation (M); Deamidation (NQ)	48943	Elongation factor 1-alpha OS=Sus scrofa OX=9823 GN=EEF1A1 PE=1 SV=1
185	205	tr|Q0PY11|Q0PY11_PIG	278.35	56	46	47	235000000	151000000	29	14	50	36	Carbamidomethylation; Oxidation (M); Deamidation (NQ)	50141	Elongation factor 1-alpha OS=Sus scrofa OX=9823 GN=EEF1A PE=1 SV=1
250	1535	tr|B1PEY3|B1PEY3_PIG	171.78	45	20	45	2960000	392000000	13	6	14	36	Deamidation (NQ)	13553	Histone H2A OS=Sus scrofa OX=9823 GN=H2A.Z PE=2 SV=1
250	1536	tr|F2Z5P1|F2Z5P1_PIG	171.78	45	20	45	2960000	392000000	13	6	14	36	Deamidation (NQ)	13509	Histone H2A OS=Sus scrofa OX=9823 GN=H2AFV PE=3 SV=2
232	231	tr|A0A286ZRL8|A0A286ZRL8_PIG	251.26	44	37	40	21900000	176000000	24	24	22	36	Carbamidomethylation; Oxidation (M); Deamidation (NQ)	57407	Nucleolar protein 58 OS=Sus scrofa OX=9823 GN=NOP58 PE=1 SV=1
232	232	tr|A0A287B5X3|A0A287B5X3_PIG	251.26	42	35	39	21900000	176000000	24	24	22	36	Carbamidomethylation; Oxidation (M); Deamidation (NQ)	60460	Nucleolar protein 58 OS=Sus scrofa OX=9823 GN=NOP58 PE=1 SV=1
232	233	tr|A0A287AGF9|A0A287AGF9_PIG	251.26	41	35	38	21900000	176000000	24	24	22	36	Carbamidomethylation; Oxidation (M); Deamidation (NQ)	61404	Nucleolar protein 58 OS=Sus scrofa OX=9823 GN=NOP58 PE=1 SV=1
188	414	tr|F2Z565|F2Z565_PIG	226.58	58	47	57	22700000	52500000	26	4	41	36	Carbamidomethylation; Acetylation (Protein N-term); Oxidation (M); Deamidation (NQ)	32955	ADP/ATP translocase 2 OS=Sus scrofa OX=9823 GN=SLC25A5 PE=1 SV=1
299	494	tr|A0A286ZYT0|A0A286ZYT0_PIG	201.26	52	21	47	11200000	169000000	21	21	8	36	Oxidation (M); Deamidation (NQ)	31937	Uncharacterized protein OS=Sus scrofa OX=9823 GN=RALY PE=1 SV=1
94	444	tr|I3LDM6|I3LDM6_PIG	245.59	24	21	19	27500		41	1	61	35	Oxidation (M); Deamidation (NQ)	64800	Uncharacterized protein OS=Sus scrofa OX=9823 GN=KRT3 PE=1 SV=2
239	900	sp|P60662|MYL6_PIG	186.99	63	52	63	21600000	508000000	11	11	16	35	Carbamidomethylation; Oxidation (M); Deamidation (NQ)	16930	Myosin light polypeptide 6 OS=Sus scrofa OX=9823 GN=MYL6 PE=1 SV=2
239	901	tr|A0A2C9F331|A0A2C9F331_PIG	186.99	59	49	59	21600000	508000000	11	11	16	35	Carbamidomethylation; Oxidation (M); Deamidation (NQ)	17929	Myosin light polypeptide 6 OS=Sus scrofa OX=9823 GN=MYL6 PE=1 SV=1
176	644	tr|F1S0K1|F1S0K1_PIG	185.52	33	24	20	753000		24	1	40	35	Carbamidomethylation; Deamidation (NQ)	45868	Uncharacterized protein OS=Sus scrofa OX=9823 GN=LOC100515166 PE=1 SV=2
205	296	tr|F1S1V1|F1S1V1_PIG	272.2	46	37	43	53800000	233000000	29	28	30	35	Carbamidomethylation; Acetylation (Protein N-term); Oxidation (M); Deamidation (NQ)	47267	Lupus La protein OS=Sus scrofa OX=9823 GN=SSB PE=1 SV=3
307	193	tr|A0A286ZVS0|A0A286ZVS0_PIG	244.46	25	6	24	7520000	77300000	27	27	7	35	Carbamidomethylation; Deamidation (NQ)	135563	Splicing factor 3B subunit 3 OS=Sus scrofa OX=9823 GN=SF3B3 PE=1 SV=1
215	798	sp|Q29201|RS16_PIG	193.36	69	59	64	93400000	247000000	16	16	36	35	Oxidation (M); Deamidation (NQ)	16445	40S ribosomal protein S16 OS=Sus scrofa OX=9823 GN=RPS16 PE=1 SV=4
154	186	sp|O02705|HS90A_PIG	260.78	42	41	33	34100000	12000000	39	21	58	34	Carbamidomethylation; Oxidation (M); Deamidation (NQ)	84775	Heat shock protein HSP 90-alpha OS=Sus scrofa OX=9823 GN=HSP90AA1 PE=2 SV=3
154	187	tr|A0A287B8J5|A0A287B8J5_PIG	260.78	40	38	31	34100000	12000000	39	21	58	34	Carbamidomethylation; Oxidation (M); Deamidation (NQ)	90601	Heat shock protein HSP 90-alpha OS=Sus scrofa OX=9823 GN=HSP90AA1 PE=1 SV=1
154	188	tr|A0A287AQK7|A0A287AQK7_PIG	260.78	39	38	31	34100000	12000000	39	21	58	34	Carbamidomethylation; Oxidation (M); Deamidation (NQ)	90640	Heat shock protein HSP 90-alpha OS=Sus scrofa OX=9823 GN=HSP90AA1 PE=1 SV=1
323	273	tr|A0A287BTG4|A0A287BTG4_PIG	234.72	28	8	27	2640000	64500000	30	26	8	34	Carbamidomethylation; Oxidation (M); Deamidation (NQ)	124938	Uncharacterized protein OS=Sus scrofa OX=9823 GN=MYO1B PE=1 SV=1
323	274	tr|A0A287AR16|A0A287AR16_PIG	234.72	27	8	26	2640000	64500000	30	26	8	34	Carbamidomethylation; Oxidation (M); Deamidation (NQ)	128468	Uncharacterized protein OS=Sus scrofa OX=9823 GN=MYO1B PE=1 SV=1
323	275	tr|A0A287AIF2|A0A287AIF2_PIG	234.72	27	8	26	2640000	64500000	30	26	8	34	Carbamidomethylation; Oxidation (M); Deamidation (NQ)	128314	Uncharacterized protein OS=Sus scrofa OX=9823 GN=MYO1B PE=1 SV=1
323	276	tr|A0A287BFH0|A0A287BFH0_PIG	234.72	26	7	26	2640000	64500000	30	26	8	34	Carbamidomethylation; Oxidation (M); Deamidation (NQ)	131845	Uncharacterized protein OS=Sus scrofa OX=9823 GN=MYO1B PE=1 SV=1
178	165	tr|F2Z557|F2Z557_PIG	278.42	49	35	30	23300000	27100000	39	21	32	34	Carbamidomethylation; Oxidation (M); Deamidation (NQ)	70671	Polyadenylate-binding protein OS=Sus scrofa OX=9823 GN=PABPC1 PE=1 SV=1
242	464	tr|A0A287B5V1|A0A287B5V1_PIG	239.64	47	28	45	44400000	118000000	26	26	19	34	Carbamidomethylation; Oxidation (M); Deamidation (NQ)	46123	60S ribosomal protein L3 OS=Sus scrofa OX=9823 GN=RPL3 PE=1 SV=1
348	422	tr|A0A286ZL61|A0A286ZL61_PIG	209.18	31	5	31	1050000	53100000	33	32	5	34	Carbamidomethylation; Oxidation (M); Deamidation (NQ)	122061	Unconventional myosin-Ic isoform a OS=Sus scrofa OX=9823 GN=MYO1C PE=1 SV=1
348	419	tr|I3LIL4|I3LIL4_PIG	209.18	32	5	32	1050000	53100000	33	32	5	34	Carbamidomethylation; Oxidation (M); Deamidation (NQ)	119993	Unconventional myosin-Ic isoform b OS=Sus scrofa OX=9823 GN=MYO1C PE=1 SV=2
347	1862	tr|A0A287BMA5|A0A287BMA5_PIG	146.03	46	44	46		306000	15	1	12	34	Acetylation (Protein N-term); Oxidation (M); Deamidation (NQ)	10152	Uncharacterized protein OS=Sus scrofa OX=9823 PE=1 SV=1
253	806	tr|I3L7Y1|I3L7Y1_PIG	198	59	47	54	9430000	12400000	19	5	20	34	Oxidation (M); Deamidation (NQ)	17258	Uncharacterized protein OS=Sus scrofa OX=9823 GN=RPL26 PE=1 SV=1
208	375	tr|A0A287AXS7|A0A287AXS7_PIG	226.58	59	47	57	9900000	19400000	26	5	36	33	Carbamidomethylation; Acetylation (Protein N-term); Oxidation (M); Deamidation (NQ)	32920	ADP/ATP translocase 3 OS=Sus scrofa OX=9823 GN=SLC25A6 PE=3 SV=1
233	163	tr|A0A287ACX9|A0A287ACX9_PIG	259.2	50	42	42		685000	28	1	37	33	Carbamidomethylation; Oxidation (M); Deamidation (NQ)	58033	Pyruvate kinase OS=Sus scrofa OX=9823 GN=PKM PE=1 SV=1
233	164	tr|A0A287B8G0|A0A287B8G0_PIG	259.2	45	39	38		685000	28	1	37	33	Carbamidomethylation; Oxidation (M); Deamidation (NQ)	63182	Pyruvate kinase OS=Sus scrofa OX=9823 GN=PKM PE=1 SV=1
199	572	tr|A0A287A8T0|A0A287A8T0_PIG	223.69	57	49	57	43300000	144000000	24	24	28	33	Acetylation (Protein N-term); Oxidation (M); Deamidation (NQ)	29410	60S ribosomal protein L7 OS=Sus scrofa OX=9823 GN=RPL7 PE=1 SV=1
271	382	tr|K9IVQ3|K9IVQ3_PIG	219.95	43	28	40	29000000	51900000	24	21	23	33	Carbamidomethylation; Oxidation (M); Deamidation (NQ)	54103	Non-POU domain containing octamer binding OS=Sus scrofa OX=9823 GN=NONO PE=1 SV=1
271	381	tr|A0A287B3Y2|A0A287B3Y2_PIG	219.95	42	27	39	29000000	51900000	24	21	23	33	Carbamidomethylation; Oxidation (M); Deamidation (NQ)	55258	Non-POU domain containing octamer binding OS=Sus scrofa OX=9823 GN=NONO PE=1 SV=1
271	385	tr|I3LSU1|I3LSU1_PIG	219.95	37	24	34	29000000	51900000	24	21	23	33	Carbamidomethylation; Oxidation (M); Deamidation (NQ)	62445	Non-POU domain containing octamer binding OS=Sus scrofa OX=9823 GN=NONO PE=1 SV=2
303	214	tr|I3LLA8|I3LLA8_PIG	235.9	38	17	37	6690000	117000000	28	28	14	32	Carbamidomethylation; Acetylation (Protein N-term); Oxidation (M); Deamidation (NQ)	81077	FACT complex subunit SSRP1 OS=Sus scrofa OX=9823 GN=SSRP1 PE=1 SV=1
337	523	tr|A0A286ZR85|A0A286ZR85_PIG	208.92	19	2	13	977000	16400000	36	36	5	32	Carbamidomethylation; Deamidation (NQ)	267581	Uncharacterized protein OS=Sus scrofa OX=9823 GN=SPTAN1 PE=1 SV=1
337	524	tr|A0A287BJQ1|A0A287BJQ1_PIG	208.92	19	2	13	977000	16400000	36	36	5	32	Carbamidomethylation; Deamidation (NQ)	271582	Uncharacterized protein OS=Sus scrofa OX=9823 GN=SPTAN1 PE=1 SV=1
364	344	tr|I3LHM3|I3LHM3_PIG	215.63	38	8	35	4450000	63900000	30	30	6	32	Carbamidomethylation; Oxidation (M)	91171	DNA topoisomerase I OS=Sus scrofa OX=9823 GN=TOP1 PE=1 SV=2
293	258	tr|A0A287AQG4|A0A287AQG4_PIG	233.12	43	18	42	2250000	51200000	23	18	14	32	Carbamidomethylation; Oxidation (M); Deamidation (NQ)	62656	Uncharacterized protein OS=Sus scrofa OX=9823 GN=SYNCRIP PE=1 SV=1
293	265	tr|F2Z5D4|F2Z5D4_PIG	233.12	39	16	38	2250000	51200000	23	18	14	32	Carbamidomethylation; Oxidation (M); Deamidation (NQ)	69576	Uncharacterized protein OS=Sus scrofa OX=9823 GN=SYNCRIP PE=1 SV=3
477	561	tr|F2Z5G2|F2Z5G2_PIG	186.83	28	0	28		32600000	31	31	0	32	Carbamidomethylation; Oxidation (M); Deamidation (NQ)	141541	Structural maintenance of chromosomes protein OS=Sus scrofa OX=9823 GN=SMC3 PE=1 SV=3
410	397	tr|F1RG23|F1RG23_PIG	210.59	19	2	19	622000	19200000	24	24	2	31	Carbamidomethylation; Deamidation (NQ)	146635	Uncharacterized protein OS=Sus scrofa OX=9823 GN=BMS1 PE=4 SV=3
113	518	tr|A0A287BHY5|A0A287BHY5_PIG	234.31	25	18	15	1140000		37	3	40	30	Carbamidomethylation; Acetylation (Protein N-term); Oxidation (M); Deamidation (NQ)	65663	Uncharacterized protein OS=Sus scrofa OX=9823 GN=KRT2 PE=1 SV=1
194	171	tr|F1RS36|F1RS36_PIG	259.84	46	43	40	64100000	32700000	32	29	48	30	Oxidation (M); Deamidation (NQ)	68787	Endoplasmic reticulum chaperone BiP OS=Sus scrofa OX=9823 GN=HSPA5 PE=1 SV=3
194	172	tr|A0A287BIL8|A0A287BIL8_PIG	259.84	44	41	38	64100000	32700000	32	29	48	30	Oxidation (M); Deamidation (NQ)	72269	78 kDa glucose-regulated protein OS=Sus scrofa OX=9823 GN=HSPA5 PE=1 SV=1
294	416	tr|I3LG73|I3LG73_PIG	266.61	39	13	38	14100000	120000000	27	27	11	30	Carbamidomethylation; Deamidation (NQ)	54221	Ribosomal L1 domain-containing protein 1 OS=Sus scrofa OX=9823 GN=RSL1D1 PE=1 SV=2
417	453	tr|F1RU38|F1RU38_PIG	213.2	29	1	28	215000	71400000	26	26	1	30	Oxidation (M)	100136	Splicing factor 3B subunit 2 OS=Sus scrofa OX=9823 GN=SF3B2 PE=1 SV=3
377	1173	tr|A0A287AP66|A0A287AP66_PIG	141.69	48	35	44	9970000	30500000	7	7	7	30	Carbamidomethylation; Deamidation (NQ)	17819	Uncharacterized protein OS=Sus scrofa OX=9823 GN=RPL12 PE=1 SV=1
377	1175	tr|A0A287AJH8|A0A287AJH8_PIG	141.69	42	30	38	9970000	30500000	7	7	7	30	Carbamidomethylation; Deamidation (NQ)	20512	Uncharacterized protein OS=Sus scrofa OX=9823 GN=RPL12 PE=1 SV=1
331	303	tr|A0A287A0I8|A0A287A0I8_PIG	244.94	35	5	33	1320000	121000000	24	24	3	29	Carbamidomethylation; Acetylation (Protein N-term); Oxidation (M); Deamidation (NQ)	69127	Drebrin isoform a OS=Sus scrofa OX=9823 GN=DBN1 PE=1 SV=1
235	746	sp|Q2YGT9|RL6_PIG	237.38	44	43	44	34400000	103000000	22	22	23	29	Deamidation (NQ)	32190	60S ribosomal protein L6 OS=Sus scrofa OX=9823 GN=RPL6 PE=1 SV=3
237	539	tr|A0A286ZIE8|A0A286ZIE8_PIG	213.41	46	40	46	580000	6420000	19	2	33	29	Carbamidomethylation; Oxidation (M); Deamidation (NQ)	33026	Uncharacterized protein OS=Sus scrofa OX=9823 GN=SLC25A4 PE=1 SV=1
355	536	sp|Q3YLA6|SRSF1_PIG	200.68	56	35	53	8450000	88100000	19	18	9	29	Carbamidomethylation; Oxidation (M)	27745	Serine/arginine-rich splicing factor 1 OS=Sus scrofa OX=9823 GN=SRSF1 PE=2 SV=3
355	537	tr|A0A287BMV2|A0A287BMV2_PIG	200.68	55	34	52	8450000	88100000	19	18	9	29	Carbamidomethylation; Oxidation (M)	28329	Serine/arginine-rich-splicing factor 1 OS=Sus scrofa OX=9823 GN=SRSF1 PE=1 SV=1
407	478	tr|F1RHL7|F1RHL7_PIG	217.04	15	2	14	1670000	22200000	26	26	4	29	Carbamidomethylation; Acetylation (Protein N-term); Deamidation (NQ)	207822	Uncharacterized protein OS=Sus scrofa OX=9823 GN=HEATR1 PE=4 SV=3
407	479	tr|A0A287AQC5|A0A287AQC5_PIG	217.04	14	2	14	1670000	22200000	26	26	4	29	Carbamidomethylation; Acetylation (Protein N-term); Deamidation (NQ)	212171	Uncharacterized protein OS=Sus scrofa OX=9823 GN=HEATR1 PE=4 SV=1
412	1287	tr|F1RJU6|F1RJU6_PIG	146.74	13	1	12		7280000	13	8	6	29	Deamidation (NQ)	103975	Neurofilament medium polypeptide OS=Sus scrofa OX=9823 GN=NEFM PE=1 SV=3
292	406	tr|A0A287BDN2|A0A287BDN2_PIG	226.51	19	4	11	2860000	17400000	38	38	8	28	Oxidation (M); Deamidation (NQ)	272786	Spectrin beta chain OS=Sus scrofa OX=9823 GN=SPTBN1 PE=3 SV=1
292	407	tr|A0A287BJV2|A0A287BJV2_PIG	226.51	19	4	11	2860000	17400000	38	38	8	28	Oxidation (M); Deamidation (NQ)	274477	Spectrin beta chain OS=Sus scrofa OX=9823 GN=SPTBN1 PE=1 SV=1
311	349	tr|A0A286ZIC1|A0A286ZIC1_PIG	228.42	30	18	23	517000	14100000	23	6	18	28	Carbamidomethylation; Acetylation (Protein N-term); Oxidation (M); Deamidation (NQ)	80783	Gelsolin OS=Sus scrofa OX=9823 GN=GSN PE=4 SV=1
311	351	tr|A0A286ZSM7|A0A286ZSM7_PIG	228.42	30	17	22	517000	14100000	23	6	18	28	Carbamidomethylation; Acetylation (Protein N-term); Oxidation (M); Deamidation (NQ)	82070	Gelsolin OS=Sus scrofa OX=9823 GN=GSN PE=4 SV=1
311	352	tr|A0A287A6P1|A0A287A6P1_PIG	228.42	30	17	22	517000	14100000	23	6	18	28	Carbamidomethylation; Acetylation (Protein N-term); Oxidation (M); Deamidation (NQ)	82557	Gelsolin OS=Sus scrofa OX=9823 GN=GSN PE=4 SV=1
328	353	tr|A0A287BPH8|A0A287BPH8_PIG	218.67	25	4	22	2390000	30500000	28	28	6	28	Carbamidomethylation; Acetylation (Protein N-term); Oxidation (M); Deamidation (NQ)	144152	Protein flightless-1 homolog isoform 1 OS=Sus scrofa OX=9823 GN=FLII PE=4 SV=1
270	460	sp|A6M931|IF4A3_PIG	211.32	41	30	41	12400000	80400000	22	18	25	28	Acetylation (Protein N-term); Oxidation (M); Deamidation (NQ)	46841	Eukaryotic initiation factor 4A-III OS=Sus scrofa OX=9823 GN=EIF4A3 PE=2 SV=1
259	654	tr|A0A287A1H3|A0A287A1H3_PIG	178.58	61	58	58	82500000	191000000	22	22	31	28	Oxidation (M); Deamidation (NQ)	22591	40S ribosomal protein S9 OS=Sus scrofa OX=9823 GN=RPS9 PE=1 SV=1
412	1285	sp|P08552|NFM_PIG	146.74	24	3	22		6560000	12	7	6	28	Deamidation (NQ)	51986	Neurofilament medium polypeptide (Fragment) OS=Sus scrofa OX=9823 GN=NEFM PE=1 SV=2
230	310	tr|A0A287AGU2|A0A287AGU2_PIG	220.52	41	41	38	89400000	82300000	26	26	36	27	Oxidation (M); Deamidation (NQ)	59428	ATP synthase subunit alpha OS=Sus scrofa OX=9823 GN=ATP5F1A PE=1 SV=1
230	311	sp|P80021|ATPA_PIG	220.52	41	40	38	89400000	82300000	26	26	36	27	Oxidation (M); Deamidation (NQ)	59688	ATP synthase subunit alpha mitochondrial OS=Sus scrofa OX=9823 GN=ATP5F1A PE=1 SV=2
230	312	tr|F1RPS8|F1RPS8_PIG	220.52	39	39	37	89400000	82300000	26	26	36	27	Oxidation (M); Deamidation (NQ)	61590	ATP synthase subunit alpha OS=Sus scrofa OX=9823 GN=ATP5F1A PE=1 SV=2
264	277	tr|M3V815|M3V815_PIG	225.67	40	22	39	11100000	65300000	24	19	18	27	Carbamidomethylation; Oxidation (M); Deamidation (NQ)	70930	Heterogeneous nuclear ribonucleoprotein R isoform X2 OS=Sus scrofa OX=9823 GN=HNRNPR PE=1 SV=1
216	543	tr|A0A286ZQA5|A0A286ZQA5_PIG	228.76	50	33	40	30700000	124000000	22	22	26	27	Carbamidomethylation; Oxidation (M); Deamidation (NQ)	33717	60S ribosomal protein L7a OS=Sus scrofa OX=9823 GN=RPL7A PE=1 SV=1
216	546	tr|A0A287BM53|A0A287BM53_PIG	228.76	57	38	45	30700000	124000000	22	22	26	27	Carbamidomethylation; Oxidation (M); Deamidation (NQ)	29996	60S ribosomal protein L7a OS=Sus scrofa OX=9823 GN=RPL7A PE=1 SV=1
203	626	tr|A0A287ASI0|A0A287ASI0_PIG	184.46	24	22	13			24	1	40	27	Deamidation (NQ)	50787	Keratin 7 OS=Sus scrofa OX=9823 GN=KRT7 PE=3 SV=1
203	627	tr|A0A287AG48|A0A287AG48_PIG	184.46	24	21	13			24	1	40	27	Deamidation (NQ)	51859	Keratin 7 OS=Sus scrofa OX=9823 GN=KRT7 PE=3 SV=1
258	386	tr|F1SA70|F1SA70_PIG	217.13	32	32	13	25600000		27	11	39	27	Carbamidomethylation; Oxidation (M); Deamidation (NQ)	69025	Uncharacterized protein OS=Sus scrofa OX=9823 GN=HSPA2 PE=1 SV=2
241	929	sp|Q29195|RL10_PIG	181.09	42	36	35	35300000	94700000	16	16	27	27	Carbamidomethylation; Oxidation (M); Deamidation (NQ)	24603	60S ribosomal protein L10 OS=Sus scrofa OX=9823 GN=RPL10 PE=1 SV=3
241	934	tr|A0A287AEG8|A0A287AEG8_PIG	181.09	55	47	46	35300000	94700000	16	16	27	27	Carbamidomethylation; Oxidation (M); Deamidation (NQ)	18591	60S ribosomal protein L10 OS=Sus scrofa OX=9823 GN=RPL10 PE=1 SV=1
501	605	tr|F1SC53|F1SC53_PIG	180.76	30	0	29		24100000	16	16	0	27	Carbamidomethylation; Oxidation (M); Deamidation (NQ)	66432	Nuclear receptor coactivator 5 isoform 1 OS=Sus scrofa OX=9823 GN=NCOA5 PE=1 SV=1
320	914	tr|A0A2C9F352|A0A2C9F352_PIG	183.25	39	27	39	13100000	164000000	11	11	12	26	Carbamidomethylation; Oxidation (M); Deamidation (NQ)	26311	Dehydrogenase/reductase SDR family member 4 OS=Sus scrofa OX=9823 GN=DHRS4 PE=1 SV=1
320	916	sp|Q8WNV7|DHRS4_PIG	183.25	34	24	34	13100000	164000000	11	11	12	26	Carbamidomethylation; Oxidation (M); Deamidation (NQ)	29919	Dehydrogenase/reductase SDR family member 4 OS=Sus scrofa OX=9823 GN=DHRS4 PE=1 SV=2
273	743	tr|A0A287B7R3|A0A287B7R3_PIG	217.15	39	21	36	24000000	155000000	18	18	13	26	Carbamidomethylation; Oxidation (M); Deamidation (NQ)	35732	Prostaglandin reductase 1 OS=Sus scrofa OX=9823 GN=PTGR1 PE=4 SV=1
273	744	sp|Q29073|PTGR1_PIG	217.15	39	21	36	24000000	155000000	18	18	13	26	Carbamidomethylation; Oxidation (M); Deamidation (NQ)	35762	Prostaglandin reductase 1 OS=Sus scrofa OX=9823 GN=PTGR1 PE=1 SV=1
291	665	tr|F1RFQ7|F1RFQ7_PIG	209.39	54	45	53	81300000	137000000	17	17	20	26	Carbamidomethylation; Acetylation (Protein N-term); Deamidation (NQ)	24423	GTP-binding nuclear protein Ran OS=Sus scrofa OX=9823 GN=RAN PE=1 SV=2
295	1057	tr|F2Z5N5|F2Z5N5_PIG	186.35	56	40	46	560000	4500000	16	2	16	26	Oxidation (M); Deamidation (NQ)	17256	60S ribosomal protein L26-like 1 isoform X1 OS=Sus scrofa OX=9823 GN=RPL26L1 PE=1 SV=1
465	783	tr|F1RJU4|F1RJU4_PIG	169.81	18	3	18	398000	83800000	13	9	4	26	Oxidation (M); Deamidation (NQ)	62420	Neurofilament light polypeptide OS=Sus scrofa OX=9823 GN=NEFL PE=1 SV=1
465	786	tr|A0A287A4Y1|A0A287A4Y1_PIG	169.81	17	3	17	398000	83800000	13	9	4	26	Oxidation (M); Deamidation (NQ)	65579	Neurofilament light polypeptide OS=Sus scrofa OX=9823 GN=NEFL PE=1 SV=1
222	735	tr|A0A287B7K6|A0A287B7K6_PIG	193.2	16	8	13		8930000	21	1	23	25	Oxidation (M); Deamidation (NQ)	62608	Uncharacterized protein OS=Sus scrofa OX=9823 GN=KRT78 PE=1 SV=1
269	361	tr|F1RGJ3|F1RGJ3_PIG	218.51	43	30	35	16800000	14400000	24	21	32	25	Carbamidomethylation; Oxidation (M); Deamidation (NQ)	66572	Uncharacterized protein OS=Sus scrofa OX=9823 GN=HSPA9 PE=3 SV=3
269	362	tr|A0A287ADJ2|A0A287ADJ2_PIG	218.51	39	27	32	16800000	14400000	24	21	32	25	Carbamidomethylation; Oxidation (M); Deamidation (NQ)	73651	Stress-70 protein mitochondrial OS=Sus scrofa OX=9823 GN=HSPA9 PE=1 SV=1
286	534	tr|A0A286ZWW2|A0A286ZWW2_PIG	227.47	40	29	34	1410000	2440000	14	6	20	25	Carbamidomethylation; Oxidation (M); Deamidation (NQ)	49250	Heterogeneous nuclear ribonucleoprotein H2 OS=Sus scrofa OX=9823 GN=HNRNPH2 PE=1 SV=1
371	576	tr|F1SGS7|F1SGS7_PIG	206.69	26	7	23	3570000	58800000	26	26	7	25	Carbamidomethylation; Deamidation (NQ)	115923	RNA cytidine acetyltransferase OS=Sus scrofa OX=9823 GN=NAT10 PE=3 SV=2
368	461	tr|A0A287A4F2|A0A287A4F2_PIG	200.8	31	14	27	17200000	33900000	21	19	13	25	Oxidation (M); Deamidation (NQ)	75503	Splicing factor proline-and glutamine-rich isoform X1 OS=Sus scrofa OX=9823 GN=SFPQ PE=4 SV=1
282	804	tr|F6Q5P0|F6Q5P0_PIG	197.71	56	56	56	41500000	110000000	15	15	24	25	Deamidation (NQ)	17222	40S ribosomal protein S13 OS=Sus scrofa OX=9823 GN=RPS13 PE=1 SV=3
275	389	tr|F1S5K0|F1S5K0_PIG	218.94	39	28	37	18300000	92900000	17	17	18	25	Carbamidomethylation; Oxidation (M); Deamidation (NQ)	52388	Uncharacterized protein OS=Sus scrofa OX=9823 GN=PPM1B PE=1 SV=3
201	862	tr|A0A286ZJM8|A0A286ZJM8_PIG	179.51	21	12	16	726000	1920000	22	5	26	24	Carbamidomethylation; Oxidation (M); Deamidation (NQ)	63296	Uncharacterized protein OS=Sus scrofa OX=9823 GN=KRT77 PE=3 SV=1
201	863	tr|I3LNT6|I3LNT6_PIG	179.51	21	12	16	726000	1920000	22	5	26	24	Carbamidomethylation; Oxidation (M); Deamidation (NQ)	62898	Uncharacterized protein OS=Sus scrofa OX=9823 GN=KRT77 PE=3 SV=2
408	502	tr|A0A287AI71|A0A287AI71_PIG	193.7	27	6	23	1100000	48200000	21	21	5	24	Oxidation (M)	80963	Uncharacterized protein OS=Sus scrofa OX=9823 GN=PNN PE=1 SV=1
408	503	tr|F1SIQ0|F1SIQ0_PIG	193.7	27	6	22	1100000	48200000	21	21	5	24	Oxidation (M)	83107	Uncharacterized protein OS=Sus scrofa OX=9823 GN=PNN PE=1 SV=1
227	302	tr|A0A287AWI9|A0A287AWI9_PIG	241.06	40	38	24	107000000	25700000	40	38	65	24	Carbamidomethylation; Oxidation (M); Deamidation (NQ)	95354	Elongation factor 2 OS=Sus scrofa OX=9823 GN=EEF2 PE=1 SV=1
227	305	tr|I3LII3|I3LII3_PIG	241.06	40	38	24	107000000	25700000	40	38	65	24	Carbamidomethylation; Oxidation (M); Deamidation (NQ)	95868	Uncharacterized protein OS=Sus scrofa OX=9823 GN=EEF2 PE=1 SV=2
302	376	tr|F1RY93|F1RY93_PIG	214.49	43	20	40	6190000	54500000	23	17	13	24	Carbamidomethylation; Oxidation (M); Deamidation (NQ)	54170	Non-specific serine/threonine protein kinase OS=Sus scrofa OX=9823 GN=STK38 PE=3 SV=3
523	559	tr|F1SAY9|F1SAY9_PIG	175.81	24	2	24	1110000	15500000	20	20	2	24	Carbamidomethylation	106370	Uncharacterized protein OS=Sus scrofa OX=9823 GN=WDR3 PE=4 SV=3
419	437	tr|F1RSN3|F1RSN3_PIG	211.83	26	0	23		16600000	26	26	0	24	Carbamidomethylation; Deamidation (NQ)	136294	Uncharacterized protein OS=Sus scrofa OX=9823 GN=OPLAH PE=1 SV=3
301	564	tr|A0A287BE21|A0A287BE21_PIG	191.71	24	3	19	924000	77100000	22	22	6	23	Oxidation (M); Deamidation (NQ)	106310	Uncharacterized protein OS=Sus scrofa OX=9823 GN=BCLAF1 PE=1 SV=1
301	565	tr|A0A287BLS0|A0A287BLS0_PIG	191.71	24	3	18	924000	77100000	22	22	6	23	Oxidation (M); Deamidation (NQ)	107777	Uncharacterized protein OS=Sus scrofa OX=9823 GN=BCLAF1 PE=1 SV=1
236	242	tr|I3LK59|I3LK59_PIG	266.24	52	51	45	74100000	55700000	23	18	40	23	Carbamidomethylation; Oxidation (M); Deamidation (NQ)	47288	Alpha-enolase isoform 1 OS=Sus scrofa OX=9823 GN=ENO1 PE=1 SV=2
243	306	tr|I3LC73|I3LC73_PIG	239.4	19	16	9	33200000	10100000	42	42	41	23	Carbamidomethylation; Acetylation (Protein N-term); Oxidation (M); Deamidation (NQ)	272017	Uncharacterized protein OS=Sus scrofa OX=9823 GN=FASN PE=1 SV=2
312	910	tr|I3LUP6|I3LUP6_PIG	238.01	48	48	35	49900000	135000000	18	17	22	23	Carbamidomethylation; Oxidation (M); Deamidation (NQ)	32603	Nucleophosmin OS=Sus scrofa OX=9823 GN=NPM1 PE=1 SV=2
312	912	tr|F1RRY2|F1RRY2_PIG	238.01	45	45	32	49900000	135000000	18	17	22	23	Carbamidomethylation; Oxidation (M); Deamidation (NQ)	35039	Nucleophosmin isoform 3 OS=Sus scrofa OX=9823 GN=NPM1 PE=1 SV=3
404	943	tr|A0A287B3U6|A0A287B3U6_PIG	179.88	51	43	51	4640000	125000000	9	8	6	23	Carbamidomethylation; Oxidation (M); Deamidation (NQ)	20983	Uncharacterized protein OS=Sus scrofa OX=9823 PE=1 SV=1
406	515	tr|A0A287A7R5|A0A287A7R5_PIG	185.41	14	4	11	1430000	12000000	24	24	5	23	Oxidation (M); Deamidation (NQ)	195286	Uncharacterized protein OS=Sus scrofa OX=9823 GN=IQGAP1 PE=1 SV=1
406	511	tr|F1RMJ4|F1RMJ4_PIG	185.41	14	4	11	1430000	12000000	24	24	5	23	Oxidation (M); Deamidation (NQ)	189247	Uncharacterized protein OS=Sus scrofa OX=9823 GN=IQGAP1 PE=1 SV=3
406	512	tr|I3LDA8|I3LDA8_PIG	185.41	14	4	11	1430000	12000000	24	24	5	23	Oxidation (M); Deamidation (NQ)	189922	Uncharacterized protein OS=Sus scrofa OX=9823 GN=IQGAP1 PE=1 SV=2
491	514	tr|F1RFD3|F1RFD3_PIG	205.99	24	1	24	4060000	54700000	19	19	1	23		88772	Splicing factor 3A subunit 1 OS=Sus scrofa OX=9823 GN=SF3A1 PE=1 SV=1
277	548	tr|I3LJ87|I3LJ87_PIG	199.76	44	44	42	75200000	193000000	16	15	19	22	Carbamidomethylation; Oxidation (M); Deamidation (NQ)	31217	Uncharacterized protein OS=Sus scrofa OX=9823 GN=RPS2 PE=1 SV=2
372	474	tr|A0A287BNE9|A0A287BNE9_PIG	199.22	29	11	25	9000000	32600000	22	22	12	22	Carbamidomethylation; Acetylation (Protein N-term); Oxidation (M); Deamidation (NQ)	88488	Uncharacterized protein OS=Sus scrofa OX=9823 GN=TRIM28 PE=4 SV=1
343	2642	sp|P06348|H1T_PIG	193.53	16	13	11	4860000	0	10	2	7	22	Deamidation (NQ)	22059	Histone H1t OS=Sus scrofa OX=9823 GN=HIST1H1T PE=1 SV=1
343	2643	tr|A0A287BAD3|A0A287BAD3_PIG	193.53	16	13	11	4860000	0	10	2	7	22	Deamidation (NQ)	22206	Histone H1t OS=Sus scrofa OX=9823 GN=HIST1H1T PE=3 SV=1
321	1252	sp|P62831|RL23_PIG	178.66	54	54	54	39500000	82000000	10	10	17	22	Carbamidomethylation; Oxidation (M); Deamidation (NQ)	14865	60S ribosomal protein L23 OS=Sus scrofa OX=9823 GN=RPL23 PE=1 SV=1
297	706	tr|F2Z4Y8|F2Z4Y8_PIG	177.26	66	54	62	66200000	204000000	18	18	18	22	Carbamidomethylation; Oxidation (M); Deamidation (NQ)	18431	Uncharacterized protein OS=Sus scrofa OX=9823 GN=RPS11 PE=1 SV=1
381	457	tr|A0A287BDL1|A0A287BDL1_PIG	233.63	41	11	38	5670000	35200000	19	19	7	22	Carbamidomethylation; Acetylation (Protein N-term); Oxidation (M); Deamidation (NQ)	53293	Uncharacterized protein OS=Sus scrofa OX=9823 GN=DKC1 PE=1 SV=1
381	458	tr|F1RZ24|F1RZ24_PIG	233.63	38	10	35	5670000	35200000	19	19	7	22	Carbamidomethylation; Acetylation (Protein N-term); Oxidation (M); Deamidation (NQ)	58137	H/ACA ribonucleoprotein complex subunit 4 isoform 1 OS=Sus scrofa OX=9823 GN=DKC1 PE=1 SV=1
381	459	tr|K7GN67|K7GN67_PIG	233.63	38	10	34	5670000	35200000	19	19	7	22	Carbamidomethylation; Acetylation (Protein N-term); Oxidation (M); Deamidation (NQ)	58597	Uncharacterized protein OS=Sus scrofa OX=9823 GN=DKC1 PE=1 SV=1
563	728	tr|I3L897|I3L897_PIG	157.43	30	0	30		26400000	16	16	0	22		61506	SNW domain-containing protein 1 OS=Sus scrofa OX=9823 GN=SNW1 PE=1 SV=1
44	41	tr|F1RW75|F1RW75_PIG	380.43	39	38	6	1060000000	16300000	148	147	221	21	Carbamidomethylation; Oxidation (M); Deamidation (NQ)	331618	Uncharacterized protein OS=Sus scrofa OX=9823 GN=DSP PE=1 SV=3
369	2109	tr|G3FNU6|G3FNU6_PIG	177.81	41	21	41	3640000	334000000	6	6	2	21	Acetylation (Protein N-term); Deamidation (NQ)	11860	High mobility group AT-hook 2 protein OS=Sus scrofa OX=9823 GN=HMGA2 PE=1 SV=1
363	469	tr|F1SGJ3|F1SGJ3_PIG	219.47	13	5	9	3290000	9730000	28	22	13	21	Carbamidomethylation	272072	Uncharacterized protein OS=Sus scrofa OX=9823 GN=FLNB PE=1 SV=3
363	471	tr|A0A286ZPG4|A0A286ZPG4_PIG	219.47	13	5	9	3290000	9730000	28	22	13	21	Carbamidomethylation	278931	Uncharacterized protein OS=Sus scrofa OX=9823 GN=FLNB PE=1 SV=1
363	472	tr|A0A287BLE0|A0A287BLE0_PIG	219.47	13	5	9	3290000	9730000	28	22	13	21	Carbamidomethylation	281396	Uncharacterized protein OS=Sus scrofa OX=9823 GN=FLNB PE=1 SV=1
363	473	tr|A0A287BGW3|A0A287BGW3_PIG	219.47	13	5	9	3290000	9730000	28	22	13	21	Carbamidomethylation	277824	Uncharacterized protein OS=Sus scrofa OX=9823 GN=FLNB PE=1 SV=1
249	298	tr|F1SMV6|F1SMV6_PIG	239.8	34	26	20	50000000	71800000	34	34	33	21	Deamidation (NQ)	78228	Nucleolin OS=Sus scrofa OX=9823 GN=NCL PE=1 SV=2
382	660	tr|A0A286ZIN0|A0A286ZIN0_PIG	221.22	43	21	43	7110000	72100000	17	14	9	21	Carbamidomethylation; Oxidation (M); Deamidation (NQ)	32786	Heterogeneous nuclear ribonucleoprotein D0 isoform c OS=Sus scrofa OX=9823 GN=HNRNPD PE=1 SV=1
382	661	tr|F1RVC9|F1RVC9_PIG	221.22	37	18	37	7110000	72100000	17	14	9	21	Carbamidomethylation; Oxidation (M); Deamidation (NQ)	38354	Heterogeneous nuclear ribonucleoprotein D0 isoform a OS=Sus scrofa OX=9823 GN=HNRNPD PE=1 SV=2
346	1708	tr|A0A287BHE7|A0A287BHE7_PIG	192.78	47	41	43	39100000	121000000	11	11	12	21	Carbamidomethylation; Oxidation (M); Deamidation (NQ)	16273	40S ribosomal protein S14 OS=Sus scrofa OX=9823 GN=RPS14 PE=3 SV=1
274	655	tr|F2Z5F5|F2Z5F5_PIG	210.49	60	53	46	25700000	115000000	17	17	17	21	Carbamidomethylation; Deamidation (NQ)	24205	40S ribosomal protein S8 OS=Sus scrofa OX=9823 GN=RPS8 PE=1 SV=3
415	1054	tr|A0A287A0J0|A0A287A0J0_PIG	215.04	61	17	49	5400000	99700000	10	5	6	21	Carbamidomethylation; Oxidation (M); Deamidation (NQ)	20528	Myosin regulatory light chain 12A isoform 2 OS=Sus scrofa OX=9823 GN=LOC733637 PE=1 SV=1
415	1066	tr|F2Z5V6|F2Z5V6_PIG	215.04	63	17	51	5400000	99700000	10	5	6	21	Carbamidomethylation; Oxidation (M); Deamidation (NQ)	19865	Myosin regulatory light chain 12B OS=Sus scrofa OX=9823 GN=LOC733637 PE=1 SV=1
415	1067	tr|F1SM78|F1SM78_PIG	215.04	63	17	51	5400000	99700000	10	5	6	21	Carbamidomethylation; Oxidation (M); Deamidation (NQ)	19779	Myosin regulatory light chain 12B OS=Sus scrofa OX=9823 GN=LOC733637 PE=1 SV=2
441	727	tr|Q06AA7|Q06AA7_PIG	206.42	41	12	41	2060000	77000000	16	13	4	21	Oxidation (M); Deamidation (NQ)	33666	TRA2B OS=Sus scrofa OX=9823 GN=TRA2B PE=1 SV=1
345	833	tr|A0A287BSA8|A0A287BSA8_PIG	196.17	49	28	46	34100000	96900000	14	14	15	21	Carbamidomethylation; Oxidation (M); Deamidation (NQ)	24831	Ribosomal protein OS=Sus scrofa OX=9823 GN=RPL10A PE=1 SV=1
480	1272	tr|F1RY92|F1RY92_PIG	184.45	46	34	46	16900000	140000000	11	10	7	21	Carbamidomethylation; Deamidation (NQ)	19330	Uncharacterized protein OS=Sus scrofa OX=9823 GN=SRSF3 PE=1 SV=2
503	594	tr|I3LQS7|I3LQS7_PIG	182.65	30	7	25	1870000	31600000	15	15	3	21	Carbamidomethylation; Deamidation (NQ)	51998	U3 small nucleolar RNA-interacting protein 2 OS=Sus scrofa OX=9823 GN=RRP9 PE=4 SV=2
276	184	tr|F1SLA0|F1SLA0_PIG	241.87	58	58	42	72700000	23800000	20	20	34	20	Oxidation (M); Deamidation (NQ)	48662	ATP synthase subunit beta OS=Sus scrofa OX=9823 GN=ATP5F1B PE=1 SV=2
276	185	tr|K7GLT8|K7GLT8_PIG	241.87	46	46	33	72700000	23800000	20	20	34	20	Oxidation (M); Deamidation (NQ)	60831	ATP synthase subunit beta OS=Sus scrofa OX=9823 GN=ATP5F1B PE=1 SV=2
304	398	tr|A0A287BBQ0|A0A287BBQ0_PIG	200.11	40	26	29	5280000	11100000	18	13	20	20	Carbamidomethylation; Oxidation (M); Deamidation (NQ)	59404	Uncharacterized protein OS=Sus scrofa OX=9823 GN=IGF2BP3 PE=1 SV=1
304	399	tr|A0A287A9X8|A0A287A9X8_PIG	200.11	37	25	27	5280000	11100000	18	13	20	20	Carbamidomethylation; Oxidation (M); Deamidation (NQ)	63741	Insulin-like growth factor 2 mRNA-binding protein 3 OS=Sus scrofa OX=9823 GN=IGF2BP3 PE=1 SV=1
490	625	tr|I3LJR4|I3LJR4_PIG	174.9	11	1	9	195000	10300000	21	21	2	20	Carbamidomethylation; Deamidation (NQ)	215865	DNA-directed RNA polymerase subunit OS=Sus scrofa OX=9823 GN=POLR2A PE=1 SV=2
482	692	tr|A9XFX6|A9XFX6_PIG	178.34	45	9	45	3090000	44200000	14	14	2	20	Carbamidomethylation; Acetylation (Protein N-term); Oxidation (M); Deamidation (NQ)	30629	F-actin-capping protein subunit beta OS=Sus scrofa OX=9823 GN=Capzb PE=1 SV=1
482	693	tr|A0A286ZU64|A0A286ZU64_PIG	178.34	45	9	45	3090000	44200000	14	14	2	20	Carbamidomethylation; Acetylation (Protein N-term); Oxidation (M); Deamidation (NQ)	31154	F-actin-capping protein subunit beta OS=Sus scrofa OX=9823 GN=CAPZB PE=1 SV=1
464	638	tr|I3L7B7|I3L7B7_PIG	181.99	22	6	21	2580000	19300000	17	16	5	20	Deamidation (NQ)	87129	RNA helicase OS=Sus scrofa OX=9823 GN=DDX18 PE=1 SV=2
484	497	tr|F1S7K1|F1S7K1_PIG	188.8	23	1	23	172000	20600000	16	16	2	20	Carbamidomethylation; Deamidation (NQ)	91605	E3 ubiquitin-protein ligase UHRF1 isoform 1 OS=Sus scrofa OX=9823 GN=UHRF1 PE=4 SV=3
547	1227	tr|I3LF36|I3LF36_PIG	155.48	46	0	46		58700000	11	11	0	20	Carbamidomethylation; Oxidation (M); Deamidation (NQ)	17579	Histone deacetylase complex subunit SAP18 OS=Sus scrofa OX=9823 GN=SAP18 PE=1 SV=1
385	491	sp|Q19PY3|RTCB_PIG	182.81	39	19	37	6990000	24500000	16	16	11	20	Carbamidomethylation; Oxidation (M); Deamidation (NQ)	55238	tRNA-splicing ligase RtcB homolog OS=Sus scrofa OX=9823 GN=RTCB PE=2 SV=1
385	492	tr|F2Z5V0|F2Z5V0_PIG	182.81	39	19	37	6990000	24500000	16	16	11	20	Carbamidomethylation; Oxidation (M); Deamidation (NQ)	55210	tRNA-splicing ligase RtcB homolog OS=Sus scrofa OX=9823 GN=RTCB PE=3 SV=1
573	614	tr|I3LGP4|I3LGP4_PIG	179.66	17	0	17		11300000	16	16	0	20	Carbamidomethylation; Deamidation (NQ)	142239	DNA-directed RNA polymerase subunit beta OS=Sus scrofa OX=9823 GN=POLR2B PE=1 SV=2
257	955	tr|F1RGG1|F1RGG1_PIG	187.74	66	51	55	17900000	101000000	17	17	15	19	Oxidation (M); Deamidation (NQ)	16060	40S ribosomal protein S19 OS=Sus scrofa OX=9823 GN=RPS19 PE=1 SV=2
333	468	tr|Q9N0Y9|Q9N0Y9_PIG	206.94	51	32	49	13700000	120000000	18	18	18	19	Oxidation (M); Deamidation (NQ)	39640	Ubiquitous tropomodulin U-Tmod OS=Sus scrofa OX=9823 GN=TMOD3 PE=1 SV=1
373	1062	tr|R4JU57|R4JU57_PIG	185.02	19	3	16	1200000	53600000	15	15	2	19	Carbamidomethylation; Oxidation (M); Deamidation (NQ)	50582	LSm14A OS=Sus scrofa OX=9823 GN=LSm14A PE=2 SV=1
373	1071	tr|F1RNW3|F1RNW3_PIG	185.02	21	4	18	1200000	53600000	15	15	2	19	Carbamidomethylation; Oxidation (M); Deamidation (NQ)	46534	Uncharacterized protein OS=Sus scrofa OX=9823 GN=LSM14A PE=4 SV=3
290	942	sp|Q95342|RL18_PIG	189.69	48	41	43	36900000	105000000	13	12	16	19	Carbamidomethylation; Deamidation (NQ)	22304	60S ribosomal protein L18 OS=Sus scrofa OX=9823 GN=RPL18 PE=1 SV=4
471	711	tr|A0A286ZW75|A0A286ZW75_PIG	181.1	22	2	17	641000	3920000	19	9	3	19	Carbamidomethylation; Deamidation (NQ)	98453	Scaffold attachment factor B2 OS=Sus scrofa OX=9823 GN=SAFB2 PE=1 SV=1
471	713	tr|A0A286ZQ76|A0A286ZQ76_PIG	181.1	21	2	16	641000	3920000	19	9	3	19	Carbamidomethylation; Deamidation (NQ)	102489	Uncharacterized protein OS=Sus scrofa OX=9823 GN=SAFB2 PE=4 SV=1
471	716	tr|F1SBU9|F1SBU9_PIG	181.1	20	2	16	641000	3920000	19	9	3	19	Carbamidomethylation; Deamidation (NQ)	108008	Scaffold attachment factor B2 OS=Sus scrofa OX=9823 GN=SAFB2 PE=1 SV=3
497	734	tr|F1S8Y8|F1S8Y8_PIG	152.34	13	2	13	489000	16400000	18	18	2	19	Carbamidomethylation	143298	RRP12-like protein OS=Sus scrofa OX=9823 GN=RRP12 PE=4 SV=3
527	618	tr|F1SV40|F1SV40_PIG	207.62	30	2	26	368000	27100000	15	15	1	19	Carbamidomethylation; Acetylation (Protein N-term); Oxidation (M); Deamidation (NQ)	58892	Splicing factor 3A subunit 3 isoform 1 OS=Sus scrofa OX=9823 GN=SF3A3 PE=1 SV=1
492	582	tr|I3LIQ3|I3LIQ3_PIG	178.9	31	2	27	0	22500000	17	17	1	19	Carbamidomethylation; Deamidation (NQ)	73790	U3 small nucleolar RNA-associated protein 4 homolog isoform 1 OS=Sus scrofa OX=9823 GN=UTP4 PE=4 SV=2
492	583	tr|A0A287B1A2|A0A287B1A2_PIG	178.9	29	1	26	0	22500000	17	17	1	19	Carbamidomethylation; Deamidation (NQ)	76917	U3 small nucleolar RNA-associated protein 4 homolog isoform 1 OS=Sus scrofa OX=9823 GN=UTP4 PE=4 SV=1
455	1555	tr|F2Z5J5|F2Z5J5_PIG	180.51	62	18	62	1700000	59600000	8	8	2	19	Carbamidomethylation; Acetylation (Protein N-term); Oxidation (M); Deamidation (NQ)	12259	Enhancer of rudimentary homolog OS=Sus scrofa OX=9823 GN=ERH PE=1 SV=1
398	1226	sp|A1XQU5|RL27_PIG	157.14	54	49	54	17500000	66700000	12	12	13	19	Oxidation (M); Deamidation (NQ)	15798	60S ribosomal protein L27 OS=Sus scrofa OX=9823 GN=RPL27 PE=1 SV=1
459	664	tr|F1RXX7|F1RXX7_PIG	205.64	49	13	45	1890000	49700000	12	12	4	19	Carbamidomethylation; Oxidation (M); Deamidation (NQ)	34057	Uncharacterized protein OS=Sus scrofa OX=9823 GN=NIFK PE=4 SV=2
394	999	tr|I3LT81|I3LT81_PIG	168.46	56	36	49	11100000	56000000	11	11	10	19	Carbamidomethylation; Oxidation (M); Deamidation (NQ)	21397	Uncharacterized protein OS=Sus scrofa OX=9823 GN=RPL17-C18orf32 PE=1 SV=2
394	1000	tr|A0A287B386|A0A287B386_PIG	168.46	55	36	49	11100000	56000000	11	11	10	19	Carbamidomethylation; Oxidation (M); Deamidation (NQ)	21595	60S ribosomal protein L17 isoform a OS=Sus scrofa OX=9823 GN=RPL17-C18orf32 PE=1 SV=1
376	909	tr|A0A287AK65|A0A287AK65_PIG	127.44	31	18	24	14600000	66000000	16	16	15	18	Carbamidomethylation; Oxidation (M); Deamidation (NQ)	42431	Uncharacterized protein OS=Sus scrofa OX=9823 GN=ASS1 PE=1 SV=1
376	911	tr|F1S0X9|F1S0X9_PIG	127.44	31	18	24	14600000	66000000	16	16	15	18	Carbamidomethylation; Oxidation (M); Deamidation (NQ)	42459	Uncharacterized protein OS=Sus scrofa OX=9823 GN=ASS1 PE=1 SV=2
376	915	tr|A0A287A9G4|A0A287A9G4_PIG	127.44	29	17	22	14600000	66000000	16	16	15	18	Carbamidomethylation; Oxidation (M); Deamidation (NQ)	46480	Argininosuccinate synthase OS=Sus scrofa OX=9823 GN=ASS1 PE=1 SV=1
325	563	tr|I3LIC2|I3LIC2_PIG	193.6	20	11	13	5280000	15200000	26	25	16	18	Carbamidomethylation; Oxidation (M); Deamidation (NQ)	155981	Leucine-rich PPR motif-containing protein mitochondrial isoform X1 OS=Sus scrofa OX=9823 GN=LRPPRC PE=1 SV=2
325	566	tr|F1S5J1|F1S5J1_PIG	193.6	19	11	13	5280000	15200000	26	25	16	18	Carbamidomethylation; Oxidation (M); Deamidation (NQ)	158770	Leucine-rich PPR motif-containing protein mitochondrial OS=Sus scrofa OX=9823 GN=LRPPRC PE=1 SV=2
316	507	tr|A0A286ZRU9|A0A286ZRU9_PIG	213.7	39	33	38	28800000	64000000	16	16	25	18	Oxidation (M); Deamidation (NQ)	46525	Uncharacterized protein OS=Sus scrofa OX=9823 GN=SERPINH1 PE=1 SV=1
507	641	tr|A0A287APV2|A0A287APV2_PIG	191.86	23	3	21	32100000	11500000	20	20	3	18	Carbamidomethylation; Deamidation (NQ)	104284	Uncharacterized protein OS=Sus scrofa OX=9823 PE=1 SV=1
507	642	tr|I3LHC4|I3LHC4_PIG	191.86	24	3	21	32100000	11500000	20	20	3	18	Carbamidomethylation; Deamidation (NQ)	102425	Uncharacterized protein OS=Sus scrofa OX=9823 PE=1 SV=1
507	643	tr|F1RN91|F1RN91_PIG	191.86	23	3	20	32100000	11500000	20	20	3	18	Carbamidomethylation; Deamidation (NQ)	106087	Uncharacterized protein OS=Sus scrofa OX=9823 PE=1 SV=3
430	427	tr|F2Z5D2|F2Z5D2_PIG	227.72	51	27	48	5020000	34200000	17	17	9	18	Carbamidomethylation; Oxidation (M); Deamidation (NQ)	47371	Actin-related protein 3 isoform 1 OS=Sus scrofa OX=9823 GN=ACTR3 PE=1 SV=1
467	907	tr|A0A286ZYE7|A0A286ZYE7_PIG	176.61	29	10	29	1210000	36700000	12	9	5	18	Carbamidomethylation	39995	Heterogeneous nuclear ribonucleoprotein D-like isoform b OS=Sus scrofa OX=9823 GN=HNRNPDL PE=1 SV=1
467	908	tr|A0A287B2L4|A0A287B2L4_PIG	176.61	25	8	25	1210000	36700000	12	9	5	18	Carbamidomethylation	46393	Heterogeneous nuclear ribonucleoprotein D-like isoform a OS=Sus scrofa OX=9823 GN=HNRNPDL PE=1 SV=1
493	769	tr|F1SE73|F1SE73_PIG	146.51	41	12	39	2620000	20200000	13	13	6	18	Carbamidomethylation; Deamidation (NQ)	44868	DnaJ homolog subfamily A member 1 isoform 1 OS=Sus scrofa OX=9823 GN=DNAJA1 PE=1 SV=1
319	1193	tr|A0A287AYM2|A0A287AYM2_PIG	125.41	25	11	19	496000	17500000	13	5	19	18	Deamidation (NQ)	43063	Uncharacterized protein OS=Sus scrofa OX=9823 GN=GFAP PE=1 SV=1
319	1195	tr|A0A287BHN3|A0A287BHN3_PIG	125.41	24	10	18	496000	17500000	13	5	19	18	Deamidation (NQ)	44860	Uncharacterized protein OS=Sus scrofa OX=9823 GN=GFAP PE=1 SV=1
319	1198	tr|A0A287A1W4|A0A287A1W4_PIG	125.41	21	9	16	496000	17500000	13	5	19	18	Deamidation (NQ)	49437	Glial fibrillary acidic protein isoform X1 OS=Sus scrofa OX=9823 GN=GFAP PE=1 SV=1
319	1201	tr|A0A287AFQ9|A0A287AFQ9_PIG	125.41	20	9	15	496000	17500000	13	5	19	18	Deamidation (NQ)	52159	Uncharacterized protein OS=Sus scrofa OX=9823 GN=GFAP PE=1 SV=1
319	1203	tr|F1RR02|F1RR02_PIG	125.41	20	9	15	496000	17500000	13	5	19	18	Deamidation (NQ)	53630	Uncharacterized protein OS=Sus scrofa OX=9823 GN=GFAP PE=1 SV=3
516	1358	tr|F2Z554|F2Z554_PIG	154.73	66	41	66	6640000	17000000	7	7	9	18	Carbamidomethylation; Oxidation (M); Deamidation (NQ)	12784	60S ribosomal protein L30 OS=Sus scrofa OX=9823 GN=RPL30 PE=1 SV=1
641	545	tr|F2Z5D8|F2Z5D8_PIG	196.01	34	0	32		22900000	15	15	0	18	Carbamidomethylation; Acetylation (Protein N-term); Oxidation (M); Deamidation (NQ)	57544	Uncharacterized protein OS=Sus scrofa OX=9823 GN=SMU1 PE=1 SV=1
387	1205	tr|A0A287BGN7|A0A287BGN7_PIG	174.37	43	34	35	21900000	45500000	14	9	11	17	Oxidation (M); Deamidation (NQ)	22576	Uncharacterized protein OS=Sus scrofa OX=9823 GN=RPS6 PE=1 SV=1
387	1206	tr|F2Z5Q6|F2Z5Q6_PIG	174.37	39	30	32	21900000	45500000	14	9	11	17	Oxidation (M); Deamidation (NQ)	24968	40S ribosomal protein S6 OS=Sus scrofa OX=9823 GN=RPS6 PE=1 SV=3
370	773	tr|F1S3U9|F1S3U9_PIG	152.43	51	42	51	13200000	43900000	14	9	13	17	Oxidation (M); Deamidation (NQ)	22249	Uncharacterized protein OS=Sus scrofa OX=9823 GN=PRDX1 PE=1 SV=3
370	774	tr|A0A286ZND5|A0A286ZND5_PIG	152.43	46	38	46	13200000	43900000	14	9	13	17	Oxidation (M); Deamidation (NQ)	25050	Peroxiredoxin-1 OS=Sus scrofa OX=9823 GN=PRDX1 PE=1 SV=1
390	1088	tr|I3LFV4|I3LFV4_PIG	279.3	41	7	39	290000	28400000	14	8	3	17	Oxidation (M); Deamidation (NQ)	41534	Uncharacterized protein OS=Sus scrofa OX=9823 GN=YBX1 PE=1 SV=2
470	629	tr|A0A287ADD1|A0A287ADD1_PIG	187.7	22	6	22	1030000	22900000	13	13	5	17	Carbamidomethylation	87965	Transducin beta-like protein 3 OS=Sus scrofa OX=9823 GN=TBL3 PE=4 SV=1
470	630	tr|A0A287BAF6|A0A287BAF6_PIG	187.7	20	6	20	1030000	22900000	13	13	5	17	Carbamidomethylation	97454	Uncharacterized protein OS=Sus scrofa OX=9823 GN=TBL3 PE=4 SV=1
509	717	tr|F1RGA9|F1RGA9_PIG	161.19	33	6	31	1320000	23100000	15	15	4	17	Carbamidomethylation	53235	Coronin OS=Sus scrofa OX=9823 GN=CORO1C PE=1 SV=3
509	719	tr|I3L920|I3L920_PIG	161.19	30	5	29	1320000	23100000	15	15	4	17	Carbamidomethylation	57303	Coronin OS=Sus scrofa OX=9823 GN=CORO1C PE=1 SV=2
535	553	tr|F1RZT3|F1RZT3_PIG	193.74	29	0	29		21200000	16	16	0	17	Carbamidomethylation	72555	WD repeat-containing protein 46 isoform 1 OS=Sus scrofa OX=9823 GN=WDR46 PE=4 SV=3
535	554	tr|A0A287BMA8|A0A287BMA8_PIG	193.74	28	0	28		21200000	16	16	0	17	Carbamidomethylation	72683	Uncharacterized protein OS=Sus scrofa OX=9823 GN=WDR46 PE=4 SV=1
618	1273	tr|I3L6N4|I3L6N4_PIG	102.05	8	1	8	3880000	7620000	11	10	1	17	Carbamidomethylation; Oxidation (M); Deamidation (NQ)	166852	Uncharacterized protein OS=Sus scrofa OX=9823 GN=CHD1 PE=4 SV=2
618	1274	tr|A0A287A8J0|A0A287A8J0_PIG	102.05	8	1	8	3880000	7620000	11	10	1	17	Carbamidomethylation; Oxidation (M); Deamidation (NQ)	168221	Chromodomain-helicase-DNA-binding protein 1 isoform X2 OS=Sus scrofa OX=9823 GN=CHD1 PE=4 SV=1
618	1276	tr|F1RN66|F1RN66_PIG	102.05	7	0	7	3880000	7620000	11	10	1	17	Carbamidomethylation; Oxidation (M); Deamidation (NQ)	191867	Uncharacterized protein OS=Sus scrofa OX=9823 GN=CHD1 PE=4 SV=3
618	1278	tr|I3LIS2|I3LIS2_PIG	102.05	7	0	7	3880000	7620000	11	10	1	17	Carbamidomethylation; Oxidation (M); Deamidation (NQ)	196482	Chromodomain helicase DNA binding protein 1 OS=Sus scrofa OX=9823 GN=CHD1 PE=2 SV=2
581	803	tr|F1RWS8|F1RWS8_PIG	176.38	44	7	44	8480000	47500000	13	13	2	17	Deamidation (NQ)	28386	U2 small nuclear ribonucleoprotein A OS=Sus scrofa OX=9823 GN=SNRPA1 PE=1 SV=1
335	586	sp|P08835|ALBU_PIG	183.56	24	15	13	5570000	4790000	18	3	11	16	Carbamidomethylation; Deamidation (NQ)	69692	Serum albumin OS=Sus scrofa OX=9823 GN=ALB PE=1 SV=2
335	588	tr|A0A287AMK0|A0A287AMK0_PIG	183.56	23	13	13	5150000	4790000	17	2	10	16	Carbamidomethylation; Deamidation (NQ)	67169	Serum albumin OS=Sus scrofa OX=9823 GN=ALB PE=1 SV=1
335	590	tr|A0A286ZT13|A0A286ZT13_PIG	183.56	22	13	13	5150000	4790000	17	2	10	16	Carbamidomethylation; Deamidation (NQ)	68171	Serum albumin OS=Sus scrofa OX=9823 GN=ALB PE=1 SV=1
335	591	tr|F1RUN2|F1RUN2_PIG	183.56	22	13	13	5150000	4790000	17	2	10	16	Carbamidomethylation; Deamidation (NQ)	69670	Serum albumin OS=Sus scrofa OX=9823 GN=ALB PE=1 SV=1
335	592	tr|A0A287BAY9|A0A287BAY9_PIG	183.56	21	12	12	5150000	4790000	17	2	10	16	Carbamidomethylation; Deamidation (NQ)	74503	Serum albumin OS=Sus scrofa OX=9823 GN=ALB PE=1 SV=1
350	429	sp|Q6S4N2|HS71B_PIG	204.62	33	29	18	2010000	308000	25	3	27	16	Carbamidomethylation; Oxidation (M); Deamidation (NQ)	70098	Heat shock 70 kDa protein 1B OS=Sus scrofa OX=9823 GN=HSPA1B PE=2 SV=1
350	431	tr|A0A287BQU9|A0A287BQU9_PIG	204.62	32	28	17	2010000	308000	25	3	27	16	Carbamidomethylation; Oxidation (M); Deamidation (NQ)	74024	Uncharacterized protein OS=Sus scrofa OX=9823 PE=3 SV=1
499	462	tr|A0A287BL20|A0A287BL20_PIG	195.78	10	0	6		7790000	20	20	0	16	Acetylation (Protein N-term); Deamidation (NQ)	270630	Microtubule-associated protein 1B isoform 1 OS=Sus scrofa OX=9823 GN=MAP1B PE=1 SV=1
499	463	tr|A0A286ZJQ4|A0A286ZJQ4_PIG	195.78	10	0	6		7790000	20	20	0	16	Acetylation (Protein N-term); Deamidation (NQ)	268326	Uncharacterized protein OS=Sus scrofa OX=9823 GN=MAP1B PE=1 SV=1
494	1232	tr|K7GSY7|K7GSY7_PIG	191.26	15	0	15		50400000	11	11	0	16	Oxidation (M)	50616	Uncharacterized protein OS=Sus scrofa OX=9823 GN=FUS PE=1 SV=1
494	1233	tr|G8ENL4|G8ENL4_PIG	191.26	14	0	14		50400000	11	11	0	16	Oxidation (M)	52523	FUS OS=Sus scrofa OX=9823 GN=FUS PE=1 SV=1
494	1234	tr|A0A287BPC6|A0A287BPC6_PIG	191.26	14	0	14		50400000	11	11	0	16	Oxidation (M)	53079	Uncharacterized protein OS=Sus scrofa OX=9823 GN=FUS PE=1 SV=1
425	1179	tr|I3LPU8|I3LPU8_PIG	204.87	47	17	47	4550000	45100000	12	12	7	16	Carbamidomethylation; Deamidation (NQ)	29281	Uncharacterized protein OS=Sus scrofa OX=9823 GN=HNRNPL PE=1 SV=2
425	1180	tr|A0A287AJX7|A0A287AJX7_PIG	204.87	46	17	46	4550000	45100000	12	12	7	16	Carbamidomethylation; Deamidation (NQ)	29477	Uncharacterized protein OS=Sus scrofa OX=9823 GN=HNRNPL PE=1 SV=1
434	579	tr|K7GQW0|K7GQW0_PIG	180.19	35	10	26	15300000	12500000	16	13	7	16	Oxidation (M); Deamidation (NQ)	61785	Uncharacterized protein OS=Sus scrofa OX=9823 GN=IGF2BP2 PE=1 SV=2
434	581	tr|K7GKD3|K7GKD3_PIG	180.19	33	9	25	15300000	12500000	16	13	7	16	Oxidation (M); Deamidation (NQ)	66070	Insulin-like growth factor 2 mRNA-binding protein 2 isoform a OS=Sus scrofa OX=9823 GN=IGF2BP2 PE=1 SV=2
393	552	tr|F1SLR6|F1SLR6_PIG	177.75	22	9	19	2140000	26200000	17	17	7	16	Carbamidomethylation; Deamidation (NQ)	90304	Uncharacterized protein OS=Sus scrofa OX=9823 GN=NOP2 PE=3 SV=2
336	930	tr|A0A286ZL65|A0A286ZL65_PIG	175.76	41	32	41	10600000	56100000	10	6	13	16	Deamidation (NQ)	24146	Ribosomal protein L15 OS=Sus scrofa OX=9823 GN=RPL15 PE=1 SV=1
449	958	tr|F1SGG1|F1SGG1_PIG	164.47	32	6	30	160000000	390000000	14	9	6	16	Oxidation (M); Deamidation (NQ)	47418	Uncharacterized protein OS=Sus scrofa OX=9823 GN=KRT18 PE=1 SV=3
456	1063	tr|F1S827|F1S827_PIG	153.31	23	4	18	126000	14200000	9	9	2	16	Deamidation (NQ)	44835	Plasminogen activator inhibitor 1 RNA-binding protein isoform 1 OS=Sus scrofa OX=9823 GN=SERBP1 PE=1 SV=2
279	260	tr|F1SV06|F1SV06_PIG	251.27	35	26	19	5880000	7130000	27	13	23	16	Carbamidomethylation; Oxidation (M); Deamidation (NQ)	69535	Polyadenylate-binding protein OS=Sus scrofa OX=9823 GN=PABPC4 PE=1 SV=1
279	261	tr|A0A286ZIZ4|A0A286ZIZ4_PIG	251.27	33	25	18	5880000	7130000	27	13	23	16	Carbamidomethylation; Oxidation (M); Deamidation (NQ)	72347	Polyadenylate-binding protein OS=Sus scrofa OX=9823 GN=PABPC4 PE=1 SV=1
510	724	tr|I3LQ10|I3LQ10_PIG	140.74	19	5	18	803000	13200000	13	13	3	16	Carbamidomethylation	81022	Uncharacterized protein OS=Sus scrofa OX=9823 GN=DDX27 PE=3 SV=2
510	725	tr|I3LIB1|I3LIB1_PIG	140.74	18	4	17	803000	13200000	13	13	3	16	Carbamidomethylation	86567	Uncharacterized protein OS=Sus scrofa OX=9823 GN=DDX27 PE=3 SV=2
663	1981	tr|F1RTZ0|F1RTZ0_PIG	133.92	21	0	21		11600000	11	11	0	16	Acetylation (Protein N-term); Oxidation (M)	41388	Ribosome biogenesis regulatory protein OS=Sus scrofa OX=9823 GN=RRS1 PE=1 SV=3
433	650	tr|A0A287ASD0|A0A287ASD0_PIG	191.34	45	21	45	5640000	33400000	15	15	9	16	Carbamidomethylation; Oxidation (M); Deamidation (NQ)	34354	60S ribosomal protein L5 OS=Sus scrofa OX=9823 GN=RPL5 PE=1 SV=1
591	887	tr|B2CCY7|B2CCY7_PIG	179.05	26	9	26	3270000	36800000	12	12	3	16	Carbamidomethylation; Deamidation (NQ)	55181	Nuclear matrix protein 200 OS=Sus scrofa OX=9823 GN=nmp-200 PE=1 SV=1
619	681	tr|F1SNQ9|F1SNQ9_PIG	168.49	24	0	22		12900000	13	12	0	16	Oxidation (M)	78984	U3 small nucleolar ribonucleoprotein protein MPP10 OS=Sus scrofa OX=9823 GN=MPHOSPH10 PE=3 SV=1
588	805	tr|F1SK46|F1SK46_PIG	156.14	26	4	26	1890000	15600000	12	12	3	16	Oxidation (M); Deamidation (NQ)	49128	Uncharacterized protein OS=Sus scrofa OX=9823 GN=RCL1 PE=4 SV=3
574	883	tr|A0A287B770|A0A287B770_PIG	190.83	35	7	35	2020000	58200000	12	12	4	16	Deamidation (NQ)	31301	Uncharacterized protein OS=Sus scrofa OX=9823 GN=SRSF10 PE=1 SV=1
300	729	tr|A0A287B9W3|A0A287B9W3_PIG	178.73	11	8	4	14500000	2850000	40	40	35	15	Carbamidomethylation; Oxidation (M); Deamidation (NQ)	428407	Uncharacterized protein OS=Sus scrofa OX=9823 GN=DYNC1H1 PE=1 SV=1
458	620	tr|A0A287BFV7|A0A287BFV7_PIG	182.95	35	5	23	2140000	45100000	23	23	4	15	Oxidation (M); Deamidation (NQ)	77316	Uncharacterized protein OS=Sus scrofa OX=9823 GN=UBTF PE=1 SV=1
458	622	tr|A0A287BRK7|A0A287BRK7_PIG	182.95	33	5	22	2140000	45100000	23	23	4	15	Oxidation (M); Deamidation (NQ)	81785	Uncharacterized protein OS=Sus scrofa OX=9823 GN=UBTF PE=1 SV=1
458	623	tr|F1RQY4|F1RQY4_PIG	182.95	30	4	20	2140000	45100000	23	23	4	15	Oxidation (M); Deamidation (NQ)	89379	Nucleolar transcription factor 1 isoform X2 OS=Sus scrofa OX=9823 GN=UBTF PE=1 SV=3
544	814	tr|F1SMR3|F1SMR3_PIG	201.59	38	4	31	20000000	49700000	15	13	1	15	Carbamidomethylation; Deamidation (NQ)	37777	Uncharacterized protein OS=Sus scrofa OX=9823 GN=PSIP1 PE=1 SV=2
315	180	tr|I3LGD4|I3LGD4_PIG	254.45	28	24	11	29200000	7300000	39	39	46	15	Carbamidomethylation; Oxidation (M); Deamidation (NQ)	189395	Clathrin heavy chain OS=Sus scrofa OX=9823 GN=CLTC PE=1 SV=2
315	181	tr|C0MHR2|C0MHR2_PIG	254.45	28	24	11	29200000	7300000	39	39	46	15	Carbamidomethylation; Oxidation (M); Deamidation (NQ)	191613	Clathrin heavy chain OS=Sus scrofa OX=9823 GN=CLTC PE=1 SV=1
572	745	tr|I3LJI6|I3LJI6_PIG	156.38	31	7	21	1980000	25500000	20	20	5	15	Carbamidomethylation; Deamidation (NQ)	73651	Nucleolar GTP-binding protein 1 OS=Sus scrofa OX=9823 GN=GTPBP4 PE=1 SV=1
526	731	sp|Q29554|ECHA_PIG	156.07	32	11	22	2930000	27700000	24	24	8	15	Oxidation (M); Deamidation (NQ)	83107	Trifunctional enzyme subunit alpha mitochondrial OS=Sus scrofa OX=9823 GN=HADHA PE=1 SV=1
395	1391	sp|Q6QAP7|RS17_PIG	205.75	69	53	59	26000000	42300000	10	10	14	15	Carbamidomethylation; Oxidation (M); Deamidation (NQ)	15524	40S ribosomal protein S17 OS=Sus scrofa OX=9823 GN=RPS17 PE=1 SV=3
395	1392	tr|A0A287B4R3|A0A287B4R3_PIG	205.75	69	53	59	26000000	42300000	10	10	14	15	Carbamidomethylation; Oxidation (M); Deamidation (NQ)	15521	40S ribosomal protein S17 OS=Sus scrofa OX=9823 GN=RPS17 PE=1 SV=1
597	1069	sp|P29269|MYL9_PIG	187.51	51	5	51		3410000	8	3	1	15	Oxidation (M); Deamidation (NQ)	19827	Myosin regulatory light polypeptide 9 OS=Sus scrofa OX=9823 GN=MYL9 PE=1 SV=2
513	696	tr|F1RLI4|F1RLI4_PIG	156.87	22	6	21	7230000	18700000	16	16	6	15	Deamidation (NQ)	95454	Uncharacterized protein OS=Sus scrofa OX=9823 GN=WDR36 PE=4 SV=3
513	698	tr|A0A286ZRP6|A0A286ZRP6_PIG	156.87	21	6	20	7230000	18700000	16	16	6	15	Deamidation (NQ)	99313	Uncharacterized protein OS=Sus scrofa OX=9823 GN=WDR36 PE=4 SV=1
643	920	tr|I3LQ84|I3LQ84_PIG	167.46	9	0	9		47200000	12	12	0	15	Carbamidomethylation; Deamidation (NQ)	102768	Collagen type VI alpha 2 chain OS=Sus scrofa OX=9823 GN=COL6A2 PE=1 SV=2
561	1332	tr|I3LC25|I3LC25_PIG	103.71	17	10	14	1580000	910000	13	6	6	15		70472	Lamin-B2 OS=Sus scrofa OX=9823 GN=LMNB2 PE=1 SV=1
561	1337	tr|A0A287ADV8|A0A287ADV8_PIG	103.71	15	8	12	1580000	910000	13	6	6	15		82012	Uncharacterized protein OS=Sus scrofa OX=9823 GN=LMNB2 PE=1 SV=1
652	1251	tr|F1ST98|F1ST98_PIG	158.93	43	0	43		27100000	7	5	0	15	Carbamidomethylation; Oxidation (M); Deamidation (NQ)	20781	Chromobox protein homolog 3 isoform X1 OS=Sus scrofa OX=9823 GN=CBX3 PE=1 SV=2
652	1255	tr|A0A287B9T5|A0A287B9T5_PIG	158.93	45	0	45		27100000	7	5	0	15	Carbamidomethylation; Oxidation (M); Deamidation (NQ)	19678	Uncharacterized protein OS=Sus scrofa OX=9823 GN=CBX3 PE=1 SV=1
578	593	tr|F1S2K2|F1S2K2_PIG	189.74	44	3	35	17500000	117000000	18	18	2	15	Carbamidomethylation	58386	U3 small nucleolar RNA-associated protein 15 homolog OS=Sus scrofa OX=9823 GN=UTP15 PE=4 SV=2
707	801	tr|F1RJ62|F1RJ62_PIG	135.06	25	1	25	0	19200000	12	12	1	15	Acetylation (Protein N-term)	63793	Uncharacterized protein OS=Sus scrofa OX=9823 GN=UTP6 PE=4 SV=2
707	802	tr|A0A287ADC2|A0A287ADC2_PIG	135.06	23	1	23	0	19200000	12	12	1	15	Acetylation (Protein N-term)	70537	Uncharacterized protein OS=Sus scrofa OX=9823 GN=UTP6 PE=4 SV=1
118	82	sp|Q8WNW3|PLAK_PIG	304.84	53	53	15	544000000	15300000	47	39	102	14	Carbamidomethylation; Oxidation (M); Deamidation (NQ)	81850	Junction plakoglobin OS=Sus scrofa OX=9823 GN=Jup PE=2 SV=1
317	789	tr|A0A286ZJL9|A0A286ZJL9_PIG	191.7	30	15	17	191000	0	15	4	11	14	Carbamidomethylation; Oxidation (M); Deamidation (NQ)	53885	Uncharacterized protein OS=Sus scrofa OX=9823 PE=4 SV=1
278	1185	tr|F1RXG2|F1RXG2_PIG	143.02	17	14	6	471000		13	1	17	14	Carbamidomethylation; Oxidation (M); Deamidation (NQ)	50020	Uncharacterized protein OS=Sus scrofa OX=9823 GN=KRT28 PE=3 SV=1
322	529	tr|I3LLT2|I3LLT2_PIG	194.11	13	11	6	12800000	6960000	27	27	27	14	Acetylation (Protein N-term); Deamidation (NQ)	240542	Uncharacterized protein OS=Sus scrofa OX=9823 GN=CAD PE=1 SV=2
590	615	tr|A0A287ATL7|A0A287ATL7_PIG	177.82	15	1	12	597000	40800000	17	17	1	14	Carbamidomethylation	141480	Apoptotic chromatin condensation inducer in the nucleus isoform 3 OS=Sus scrofa OX=9823 GN=ACIN1 PE=1 SV=1
590	616	tr|A0A287B6W8|A0A287B6W8_PIG	177.82	14	1	11	597000	40800000	17	17	1	14	Carbamidomethylation	145995	Uncharacterized protein OS=Sus scrofa OX=9823 GN=ACIN1 PE=1 SV=1
557	3251	tr|F1RWC9|F1RWC9_PIG	155.72	21	11	21	3100000	0	12	1	2	14	Carbamidomethylation; Oxidation (M); Deamidation (NQ)	15415	Uncharacterized protein OS=Sus scrofa OX=9823 PE=3 SV=1
609	1447	tr|A0A287B906|A0A287B906_PIG	96.44	16	0	15		10100000	11	11	0	14		68052	Uncharacterized protein OS=Sus scrofa OX=9823 GN=NEXN PE=1 SV=1
609	1448	tr|A0A287BDW8|A0A287BDW8_PIG	96.44	15	0	14		10100000	11	11	0	14		71346	Nexilin isoform X1 OS=Sus scrofa OX=9823 GN=NEXN PE=1 SV=1
609	1449	tr|F1S9S8|F1S9S8_PIG	96.44	15	0	14		10100000	11	11	0	14		72678	Uncharacterized protein OS=Sus scrofa OX=9823 GN=NEXN PE=1 SV=2
609	1450	tr|A0A287AN24|A0A287AN24_PIG	96.44	14	0	13		10100000	11	11	0	14		79423	Far upstream element-binding protein 1 isoform X9 OS=Sus scrofa OX=9823 GN=NEXN PE=1 SV=1
609	1452	tr|I3LAY6|I3LAY6_PIG	96.44	14	0	13		10100000	11	11	0	14		80884	Far upstream element-binding protein 1 isoform X9 OS=Sus scrofa OX=9823 GN=NEXN PE=1 SV=2
389	990	tr|F2Z567|F2Z567_PIG	192.28	33	28	31	29800000	75200000	12	12	11	14	Deamidation (NQ)	28025	60S ribosomal protein L8 OS=Sus scrofa OX=9823 GN=RPL8 PE=1 SV=1
443	828	tr|I3L5B2|I3L5B2_PIG	175.38	45	37	45	20900000	65400000	13	13	10	14	Deamidation (NQ)	20762	40S ribosomal protein S7 OS=Sus scrofa OX=9823 GN=RPS7 PE=1 SV=2
443	829	tr|A0A287A9Y6|A0A287A9Y6_PIG	175.38	43	35	43	20900000	65400000	13	13	10	14	Deamidation (NQ)	22127	40S ribosomal protein S7 OS=Sus scrofa OX=9823 GN=RPS7 PE=1 SV=1
604	973	tr|A0A287B7G2|A0A287B7G2_PIG	126.79	27	7	24	1180000	27300000	14	14	3	14	Oxidation (M)	57154	Uncharacterized protein OS=Sus scrofa OX=9823 GN=HP1BP3 PE=1 SV=1
604	974	tr|F1SU06|F1SU06_PIG	126.79	25	7	22	1180000	27300000	14	14	3	14	Oxidation (M)	61162	Uncharacterized protein OS=Sus scrofa OX=9823 GN=HP1BP3 PE=1 SV=2
420	557	tr|F1RFI1|F1RFI1_PIG	188.93	43	33	34	20600000	21000000	17	17	17	14	Carbamidomethylation; Oxidation (M); Deamidation (NQ)	49451	Elongation factor Tu OS=Sus scrofa OX=9823 GN=TUFM PE=1 SV=1
481	589	tr|F1RJJ0|F1RJJ0_PIG	175.94	54	22	54	2720000	42000000	14	12	5	14	Carbamidomethylation; Deamidation (NQ)	25574	Uncharacterized protein OS=Sus scrofa OX=9823 GN=SRSF9 PE=1 SV=1
476	1047	tr|A0A287AJT7|A0A287AJT7_PIG	122.02	65	44	64	15100000	28400000	13	6	8	14	Carbamidomethylation; Acetylation (Protein N-term); Deamidation (NQ)	15730	Uncharacterized protein OS=Sus scrofa OX=9823 GN=RPL28 PE=1 SV=1
416	869	tr|A0A287B2M3|A0A287B2M3_PIG	200.91	44	44	44	25000000	17400000	13	9	17	14	Carbamidomethylation; Acetylation (Protein N-term); Oxidation (M); Deamidation (NQ)	30707	40S ribosomal protein SA OS=Sus scrofa OX=9823 GN=RPSA PE=1 SV=1
416	873	sp|Q4GWZ2|RSSA_PIG	200.91	41	41	41	25000000	17400000	13	9	17	14	Carbamidomethylation; Acetylation (Protein N-term); Oxidation (M); Deamidation (NQ)	32928	40S ribosomal protein SA OS=Sus scrofa OX=9823 GN=RPSA PE=1 SV=3
565	653	tr|F1SPF6|F1SPF6_PIG	189.75	36	23	34	8070000	13200000	12	12	8	14	Carbamidomethylation; Deamidation (NQ)	50197	RuvB-like helicase OS=Sus scrofa OX=9823 GN=RUVBL1 PE=1 SV=3
656	636	tr|F1RSH4|F1RSH4_PIG	170.19	29	3	25	289000	14100000	15	15	2	14	Carbamidomethylation; Oxidation (M); Deamidation (NQ)	63929	U3 small nucleolar RNA-associated protein 18 homolog OS=Sus scrofa OX=9823 GN=UTP18 PE=4 SV=2
655	799	tr|F1SE91|F1SE91_PIG	159.76	13	3	11	806000	7270000	13	12	3	14	Carbamidomethylation; Oxidation (M)	127694	Nucleolar protein 6 OS=Sus scrofa OX=9823 GN=NOL6 PE=3 SV=1
778	1457	tr|A0A287BQU7|A0A287BQU7_PIG	153.82	62	0	62		20400000	9	9	0	14	Carbamidomethylation; Acetylation (Protein N-term); Oxidation (M)	13527	Small nuclear ribonucleoprotein Sm D2 OS=Sus scrofa OX=9823 GN=SNRPD2 PE=1 SV=1
379	2108	tr|D5KJI2|D5KJI2_PIG	189.52	57	31	57	1170000	109000000	10	10	3	13	Deamidation (NQ)	11646	High mobility group AT-hook protein 1 OS=Sus scrofa OX=9823 GN=HMGA1 PE=1 SV=1
498	824	tr|A0A287AXG6|A0A287AXG6_PIG	142.24	7	0	5		15900000	16	16	0	13	Acetylation (Protein N-term); Oxidation (M); Deamidation (NQ)	248996	Uncharacterized protein OS=Sus scrofa OX=9823 GN=SON PE=1 SV=1
498	827	tr|A0A287BK71|A0A287BK71_PIG	142.24	7	0	5		15900000	16	16	0	13	Acetylation (Protein N-term); Oxidation (M); Deamidation (NQ)	262215	Uncharacterized protein OS=Sus scrofa OX=9823 GN=SON PE=1 SV=1
314	568	tr|A0A287AXR5|A0A287AXR5_PIG	215.5	55	55	42	34900000	17800000	14	8	31	13	Carbamidomethylation; Acetylation (Protein N-term); Oxidation (M); Deamidation (NQ)	26683	Uncharacterized protein OS=Sus scrofa OX=9823 GN=YWHAZ PE=1 SV=1
314	569	tr|F2Z558|F2Z558_PIG	215.5	53	53	40	34900000	17800000	14	8	31	13	Carbamidomethylation; Acetylation (Protein N-term); Oxidation (M); Deamidation (NQ)	27745	14-3-3 protein zeta/delta OS=Sus scrofa OX=9823 GN=YWHAZ PE=1 SV=3
339	678	tr|I3LSD3|I3LSD3_PIG	187.56	56	40	48	35100000	75900000	15	13	15	13	Carbamidomethylation; Oxidation (M); Deamidation (NQ)	24306	60S ribosomal protein L13 OS=Sus scrofa OX=9823 GN=RPL13 PE=1 SV=1
414	1188	sp|Q29205|RL11_PIG	139.97	38	33	38	11500000	46200000	8	1	10	13	Carbamidomethylation; Acetylation (Protein N-term); Oxidation (M); Deamidation (NQ)	20212	60S ribosomal protein L11 OS=Sus scrofa OX=9823 GN=RPL11 PE=1 SV=3
483	1290	tr|F1S4R5|F1S4R5_PIG	184.76	34	21	34	10200000	91800000	10	9	6	13	Oxidation (M)	25586	Serine/arginine-rich splicing factor 7 isoform X2 OS=Sus scrofa OX=9823 GN=SRSF7 PE=1 SV=3
483	1291	tr|A0A287ASZ5|A0A287ASZ5_PIG	184.76	32	20	32	10200000	91800000	10	9	6	13	Oxidation (M)	27380	Serine/arginine-rich splicing factor 7 isoform 1 OS=Sus scrofa OX=9823 GN=SRSF7 PE=1 SV=1
483	1311	tr|A0A287B8X4|A0A287B8X4_PIG	184.76	55	34	55	10200000	91800000	10	9	6	13	Oxidation (M)	15763	Uncharacterized protein OS=Sus scrofa OX=9823 GN=SRSF7 PE=1 SV=1
553	1514	tr|A0A287BQW3|A0A287BQW3_PIG	154.53	29	21	24	32000000	160000000	7	7	4	13	Acetylation (Protein N-term); Oxidation (M); Deamidation (NQ)	20891	Histone H1.0 OS=Sus scrofa OX=9823 GN=H1F0 PE=1 SV=1
462	1191	tr|I3LD74|I3LD74_PIG	131.38	38	33	35	4760000	30900000	9	2	10	13	Carbamidomethylation; Acetylation (Protein N-term); Oxidation (M); Deamidation (NQ)	20262	60S ribosomal protein L11 OS=Sus scrofa OX=9823 GN=RPL11 PE=3 SV=2
353	434	tr|F6QA08|F6QA08_PIG	202.89	54	41	28	26700000	20700000	25	25	23	13	Carbamidomethylation; Oxidation (M); Deamidation (NQ)	56730	Protein disulfide-isomerase OS=Sus scrofa OX=9823 GN=PDIA3 PE=1 SV=1
570	1081	tr|F1RZK8|F1RZK8_PIG	122.13	18	5	18	1840000	9750000	8	8	2	13	Carbamidomethylation; Oxidation (M)	55304	Histone deacetylase OS=Sus scrofa OX=9823 GN=HDAC2 PE=1 SV=3
556	1051	tr|F2Z5T3|F2Z5T3_PIG	165.36	47	4	47	1420000	54400000	8	7	1	13	Carbamidomethylation	22225	Chromobox homolog 5 tv3 OS=Sus scrofa OX=9823 GN=CBX5 PE=1 SV=1
623	752	tr|F1SJG9|F1SJG9_PIG	174.82	19	2	19	231000	10800000	11	11	2	13	Oxidation (M)	73408	Pumilio homolog 3 OS=Sus scrofa OX=9823 GN=PUM3 PE=4 SV=3
520	1159	sp|Q6QAT0|RL32_PIG	165.54	54	19	54	9440000	45600000	9	9	6	13	Carbamidomethylation; Oxidation (M); Deamidation (NQ)	15860	60S ribosomal protein L32 OS=Sus scrofa OX=9823 GN=RPL32 PE=1 SV=3
676	1642	tr|F1RKW9|F1RKW9_PIG	126.47	14	1	13		5600000	14	12	1	13	Acetylation (Protein N-term)	112344	Uncharacterized protein OS=Sus scrofa OX=9823 GN=MYO1D PE=1 SV=3
676	1646	tr|A0A287ARN5|A0A287ARN5_PIG	126.47	14	1	13		5600000	14	12	1	13	Acetylation (Protein N-term)	115943	Uncharacterized protein OS=Sus scrofa OX=9823 GN=MYO1D PE=1 SV=1
606	1135	tr|F1S8P8|F1S8P8_PIG	140.1	15	1	14	244000	7660000	12	12	1	13		96252	Uncharacterized protein OS=Sus scrofa OX=9823 GN=NOP14 PE=4 SV=3
436	1338	sp|P49666|RL21_PIG	150.32	44	29	44	14400000	30100000	9	9	8	13	Oxidation (M); Deamidation (NQ)	18565	60S ribosomal protein L21 OS=Sus scrofa OX=9823 GN=RPL21 PE=1 SV=3
391	1387	tr|A0A286ZQF6|A0A286ZQF6_PIG	145.66	17	10	13			9	2	8	12	Carbamidomethylation; Oxidation (M)	44410	Uncharacterized protein OS=Sus scrofa OX=9823 PE=1 SV=1
384	877	tr|F1SQT3|F1SQT3_PIG	149.61	26	16	20	38200000	48600000	12	12	12	12	Oxidation (M); Deamidation (NQ)	39889	Uncharacterized protein OS=Sus scrofa OX=9823 GN=SLC25A3 PE=1 SV=2
384	879	tr|A0A287AB71|A0A287AB71_PIG	149.61	26	16	20	38200000	48600000	12	12	12	12	Oxidation (M); Deamidation (NQ)	40066	Uncharacterized protein OS=Sus scrofa OX=9823 GN=SLC25A3 PE=1 SV=1
384	896	tr|A0A287BGP7|A0A287BGP7_PIG	149.61	23	14	18	38200000	48600000	12	12	12	12	Oxidation (M); Deamidation (NQ)	45041	Phosphate carrier protein mitochondrial isoform a OS=Sus scrofa OX=9823 GN=SLC25A3 PE=1 SV=1
268	574	tr|F1SGI2|F1SGI2_PIG	218.99	21	21	7	0		24	2	41	12	Oxidation (M); Deamidation (NQ)	63809	Uncharacterized protein OS=Sus scrofa OX=9823 GN=KRT84 PE=1 SV=3
508	1296	tr|F1SCS1|F1SCS1_PIG	113.11	20	9	16	2400000	13900000	15	15	6	12	Carbamidomethylation; Oxidation (M)	82405	Uncharacterized protein OS=Sus scrofa OX=9823 GN=DDX1 PE=1 SV=3
429	2096	tr|A0A287BLE9|A0A287BLE9_PIG	151.88	13	5	8			7	1	12	12		34509	Uncharacterized protein OS=Sus scrofa OX=9823 PE=4 SV=1
424	796	tr|F1RK74|F1RK74_PIG	150.65	31	20	31	10300000	83100000	10	10	11	12	Carbamidomethylation; Oxidation (M); Deamidation (NQ)	33957	Uncharacterized protein OS=Sus scrofa OX=9823 GN=SLC25A1 PE=1 SV=3
600	1370	tr|A0A287AE99|A0A287AE99_PIG	146.07	25	8	25	3520000	33800000	8	8	3	12	Carbamidomethylation; Oxidation (M)	27098	Small nuclear ribonucleoprotein-associated protein OS=Sus scrofa OX=9823 PE=3 SV=1
600	1376	tr|A0A287AT45|A0A287AT45_PIG	146.07	28	9	28	3520000	33800000	8	8	3	12	Carbamidomethylation; Oxidation (M)	23829	Small nuclear ribonucleoprotein-associated protein OS=Sus scrofa OX=9823 GN=SNRPN PE=3 SV=1
600	1377	tr|I3LBT8|I3LBT8_PIG	146.07	28	9	28	3520000	33800000	8	8	3	12	Carbamidomethylation; Oxidation (M)	24648	Small nuclear ribonucleoprotein-associated protein OS=Sus scrofa OX=9823 GN=SNRPN PE=3 SV=2
600	1382	tr|A0A287AG39|A0A287AG39_PIG	146.07	29	10	29	3520000	33800000	8	8	3	12	Carbamidomethylation; Oxidation (M)	23670	Small nuclear ribonucleoprotein-associated protein OS=Sus scrofa OX=9823 PE=3 SV=1
600	1386	tr|A0A286ZSF8|A0A286ZSF8_PIG	146.07	28	9	28	3520000	33800000	8	8	3	12	Carbamidomethylation; Oxidation (M)	23823	Small nuclear ribonucleoprotein-associated protein OS=Sus scrofa OX=9823 GN=SNRPN PE=3 SV=1
386	608	tr|A0A286ZJM4|A0A286ZJM4_PIG	180.02	26	22	14	10500000	5260000	16	15	28	12	Carbamidomethylation; Acetylation (Protein N-term); Deamidation (NQ)	81326	DNA replication licensing factor MCM7 OS=Sus scrofa OX=9823 GN=MCM7 PE=3 SV=1
824	890	tr|A0A287ALC2|A0A287ALC2_PIG	147.73	4	1	4	1490000	7730000	11	11	2	12		348246	Uncharacterized protein OS=Sus scrofa OX=9823 GN=RANBP2 PE=1 SV=1
824	891	tr|A0A287BSJ6|A0A287BSJ6_PIG	147.73	4	1	4	1490000	7730000	11	11	2	12		349689	Uncharacterized protein OS=Sus scrofa OX=9823 GN=RANBP2 PE=1 SV=1
824	894	tr|A0A287BST4|A0A287BST4_PIG	147.73	4	1	4	1490000	7730000	11	11	2	12		353909	Uncharacterized protein OS=Sus scrofa OX=9823 GN=RANBP2 PE=1 SV=1
824	895	tr|F1SU29|F1SU29_PIG	147.73	4	1	3	1490000	7730000	11	11	2	12		356815	Uncharacterized protein OS=Sus scrofa OX=9823 GN=RANBP2 PE=1 SV=3
824	897	tr|I3LLK1|I3LLK1_PIG	147.73	4	1	3	1490000	7730000	11	11	2	12		365779	Uncharacterized protein OS=Sus scrofa OX=9823 GN=RANBP2 PE=1 SV=2
386	607	tr|A0A287BDU2|A0A287BDU2_PIG	180.02	26	24	15	10500000	5260000	15	14	28	12	Carbamidomethylation; Deamidation (NQ)	75668	DNA replication licensing factor MCM7 OS=Sus scrofa OX=9823 GN=MCM7 PE=3 SV=1
679	1027	tr|I3L6I8|I3L6I8_PIG	147.87	31	4	28	143000	13800000	9	9	1	12	Deamidation (NQ)	34839	Putative rRNA-processing protein EBP2 OS=Sus scrofa OX=9823 GN=EBNA1BP2 PE=1 SV=2
713	1037	tr|A0A287APE0|A0A287APE0_PIG	140.83	26	0	26		12800000	9	9	0	12	Carbamidomethylation; Deamidation (NQ)	51541	Ribosomal RNA processing protein 1 homolog A OS=Sus scrofa OX=9823 GN=RRP1 PE=4 SV=1
550	1140	tr|A0A287AZF9|A0A287AZF9_PIG	135.57	28	17	28	4140000	18100000	8	8	6	12	Carbamidomethylation; Deamidation (NQ)	35442	Cytochrome c1 heme protein mitochondrial OS=Sus scrofa OX=9823 GN=CYC1 PE=1 SV=1
488	939	sp|P10668|COF1_PIG	147.14	56	48	43	35300000	45200000	11	10	13	12	Carbamidomethylation; Acetylation (Protein N-term); Oxidation (M); Deamidation (NQ)	18519	Cofilin-1 OS=Sus scrofa OX=9823 GN=CFL1 PE=1 SV=3
582	1202	tr|I3LP78|I3LP78_PIG	146.87	41	16	33	8660000	45100000	9	9	4	12	Carbamidomethylation; Oxidation (M)	21863	60S ribosomal protein L9 OS=Sus scrofa OX=9823 GN=RPL9 PE=1 SV=1
628	996	tr|B5APU6|B5APU6_PIG	142.12	24	5	24	783000	17600000	10	10	2	12	Carbamidomethylation	40975	Actin-related protein 2/3 complex subunit OS=Sus scrofa OX=9823 GN=ARPC1B PE=1 SV=1
454	1154	tr|A0A287ADE6|A0A287ADE6_PIG	123.72	51	44	49	17800000	45400000	8	8	14	12	Carbamidomethylation; Oxidation (M); Deamidation (NQ)	14840	Ribosomal protein S15a OS=Sus scrofa OX=9823 GN=RPS15A PE=1 SV=1
664	726	tr|F1RHN8|F1RHN8_PIG	169.92	26	1	25	399000	13300000	13	12	1	12	Carbamidomethylation	53570	Uncharacterized protein OS=Sus scrofa OX=9823 GN=TRIM21 PE=4 SV=3
767	1547	tr|I3LS72|I3LS72_PIG	140.66	29	0	29		49400000	8	8	0	12	Carbamidomethylation	29886	Uncharacterized protein OS=Sus scrofa OX=9823 GN=LOC100623720 PE=1 SV=2
767	1548	tr|A0A287B5M9|A0A287B5M9_PIG	140.66	26	0	26		49400000	8	8	0	12	Carbamidomethylation	32173	Uncharacterized protein OS=Sus scrofa OX=9823 GN=LOC100623720 PE=1 SV=1
792	1133	tr|F1S1K0|F1S1K0_PIG	130.32	18	0	16		3770000	8	8	0	12	Carbamidomethylation; Deamidation (NQ)	71590	Double-strand-break repair protein rad21 homolog OS=Sus scrofa OX=9823 GN=RAD21 PE=1 SV=1
735	1026	tr|F1RTH6|F1RTH6_PIG	130.25	20	0	18		3510000	12	12	0	12	Deamidation (NQ)	87618	Uncharacterized protein OS=Sus scrofa OX=9823 GN=UTP14A PE=4 SV=1
761	1325	tr|A0A288CG19|A0A288CG19_PIG	121.52	28	5	25	0	9810000	9	6	1	12	Deamidation (NQ)	32632	Transformer-2 protein homolog alpha isoform 1 OS=Sus scrofa OX=9823 GN=TRA2A PE=1 SV=1
340	831	tr|I3LEC2|I3LEC2_PIG	181	32	29	32	15000000	18600000	9	5	15	11	Carbamidomethylation; Oxidation (M); Deamidation (NQ)	37502	Uncharacterized protein OS=Sus scrofa OX=9823 GN=PCBP1 PE=1 SV=1
478	2352	tr|F1SS61|F1SS61_PIG	83.48	1	1	0			4	1	3	11	Carbamidomethylation; Deamidation (NQ)	224425	Uncharacterized protein OS=Sus scrofa OX=9823 GN=MYH3 PE=1 SV=2
469	690	tr|I3LCP0|I3LCP0_PIG	163.99	15	8	8		2740000	13	2	10	11	Carbamidomethylation; Oxidation (M); Deamidation (NQ)	101515	Uncharacterized protein OS=Sus scrofa OX=9823 GN=ACTN2 PE=4 SV=2
469	691	tr|F1RHL9|F1RHL9_PIG	163.99	15	8	8		2740000	13	2	10	11	Carbamidomethylation; Oxidation (M); Deamidation (NQ)	103731	Alpha-actinin-2 isoform 1 OS=Sus scrofa OX=9823 GN=ACTN2 PE=1 SV=1
486	793	tr|A0A287AXU6|A0A287AXU6_PIG	166.14	21	14	21	5820000	18300000	10	10	7	11	Carbamidomethylation; Oxidation (M); Deamidation (NQ)	57356	Uncharacterized protein OS=Sus scrofa OX=9823 GN=RBM39 PE=1 SV=1
486	794	tr|F2Z5I2|F2Z5I2_PIG	166.14	20	14	20	5820000	18300000	10	10	7	11	Carbamidomethylation; Oxidation (M); Deamidation (NQ)	58790	Uncharacterized protein OS=Sus scrofa OX=9823 GN=RBM39 PE=1 SV=3
486	795	tr|A0A287BAQ0|A0A287BAQ0_PIG	166.14	20	13	20	5820000	18300000	10	10	7	11	Carbamidomethylation; Oxidation (M); Deamidation (NQ)	59380	RNA-binding protein 39 isoform a OS=Sus scrofa OX=9823 GN=RBM39 PE=1 SV=1
423	628	sp|P63246|RACK1_PIG	174.42	44	39	34	27400000	27100000	13	13	17	11	Carbamidomethylation; Deamidation (NQ)	35077	Receptor of activated protein C kinase 1 OS=Sus scrofa OX=9823 GN=RACK1 PE=1 SV=3
405	1396	tr|F2Z5G8|F2Z5G8_PIG	140.47	50	33	38	70500000	109000000	10	10	13	11	Carbamidomethylation; Deamidation (NQ)	13742	Uncharacterized protein OS=Sus scrofa OX=9823 GN=RPS25 PE=1 SV=3
405	1397	tr|A0A287BH92|A0A287BH92_PIG	140.47	45	29	34	70500000	109000000	10	10	13	11	Carbamidomethylation; Deamidation (NQ)	15319	Uncharacterized protein OS=Sus scrofa OX=9823 GN=RPS25 PE=1 SV=1
444	1712	tr|A0A286ZL51|A0A286ZL51_PIG	168.34	38	37	35	1590000	10300000	10	4	8	11	Deamidation (NQ)	17436	Uncharacterized protein OS=Sus scrofa OX=9823 GN=RPL23A PE=1 SV=1
569	2070	tr|A0A287B4S0|A0A287B4S0_PIG	166.29	45	22	45	645000	26500000	8	8	2	11		10760	Uncharacterized protein OS=Sus scrofa OX=9823 GN=HMGN1 PE=4 SV=1
607	697	tr|F1RSJ8|F1RSJ8_PIG	155.43	18	2	16	986000	7160000	12	12	2	11	Carbamidomethylation; Deamidation (NQ)	94762	pre-rRNA processing protein FTSJ3 OS=Sus scrofa OX=9823 GN=FTSJ3 PE=1 SV=2
388	826	tr|F1SA98|F1SA98_PIG	153.23	38	38	27	6010000	2350000	12	5	26	11	Carbamidomethylation; Oxidation (M); Deamidation (NQ)	27764	Uncharacterized protein OS=Sus scrofa OX=9823 GN=YWHAQ PE=1 SV=3
577	931	tr|A0A286ZRK0|A0A286ZRK0_PIG	136.16	29	9	20	2410000	8120000	10	10	5	11		50564	Uncharacterized protein OS=Sus scrofa OX=9823 GN=LOC100622780 PE=1 SV=1
637	2836	sp|P80272|HMGN2_PIG	163.2	53	17	53	3500000	78300000	9	8	1	11	Deamidation (NQ)	9379	Non-histone chromosomal protein HMG-17 OS=Sus scrofa OX=9823 GN=HMGN2 PE=1 SV=2
637	2837	tr|A0A287AAI3|A0A287AAI3_PIG	163.2	53	16	53	3500000	78300000	9	8	1	11	Deamidation (NQ)	9456	Non-histone chromosomal protein HMG-17 OS=Sus scrofa OX=9823 GN=HMGN2 PE=1 SV=1
519	1038	tr|F1RUT1|F1RUT1_PIG	150.95	35	12	30	4750000	6870000	12	12	10	11	Carbamidomethylation; Deamidation (NQ)	40391	RNA-binding protein 4 isoform 1 OS=Sus scrofa OX=9823 GN=RBM4 PE=1 SV=3
736	1095	tr|I3LT85|I3LT85_PIG	136.13	26	2	26	747000	35900000	10	10	1	11	Deamidation (NQ)	45142	Regulator of chromosome condensation isoform X2 OS=Sus scrofa OX=9823 GN=RCC1 PE=1 SV=1
736	1098	tr|A0A287BHA3|A0A287BHA3_PIG	136.13	25	2	25	747000	35900000	10	10	1	11	Deamidation (NQ)	47466	Regulator of chromosome condensation isoform b OS=Sus scrofa OX=9823 GN=RCC1 PE=1 SV=1
448	388	tr|F1RPH0|F1RPH0_PIG	199.37	52	50	27	25200000	4800000	19	13	24	11	Carbamidomethylation; Oxidation (M); Deamidation (NQ)	44575	Phosphoglycerate kinase OS=Sus scrofa OX=9823 GN=PGK1 PE=1 SV=3
357	1267	sp|P62936|PPIA_PIG	197.81	57	57	33	76800000	20500000	10	10	33	11	Carbamidomethylation; Oxidation (M); Deamidation (NQ)	17869	Peptidyl-prolyl cis-trans isomerase A OS=Sus scrofa OX=9823 GN=PPIA PE=1 SV=2
551	800	tr|F1SFF4|F1SFF4_PIG	173.1	44	27	41	1650000	14500000	10	10	8	11	Oxidation (M); Deamidation (NQ)	28065	Uncharacterized protein OS=Sus scrofa OX=9823 GN=RTRAF PE=1 SV=1
575	977	sp|Q27HV0|OGT1_PIG	135.94	14	1	11	278000	3940000	13	13	1	11	Carbamidomethylation; Acetylation (Protein N-term); Deamidation (NQ)	116923	UDP-N-acetylglucosamine--peptide N-acetylglucosaminyltransferase 110 kDa subunit OS=Sus scrofa OX=9823 GN=OGT PE=2 SV=1
575	978	tr|K7GSL3|K7GSL3_PIG	135.94	14	1	11	278000	3940000	13	13	1	11	Carbamidomethylation; Acetylation (Protein N-term); Deamidation (NQ)	116939	UDP-N-acetylglucosamine--peptide N-acetylglucosaminyltransferase 110 kDa subunit OS=Sus scrofa OX=9823 GN=OGT PE=4 SV=1
575	979	tr|K7GKQ6|K7GKQ6_PIG	135.94	13	1	11	278000	3940000	13	13	1	11	Carbamidomethylation; Acetylation (Protein N-term); Deamidation (NQ)	120374	UDP-N-acetylglucosamine--peptide N-acetylglucosaminyltransferase 110 kDa subunit OS=Sus scrofa OX=9823 GN=OGT PE=4 SV=2
596	986	tr|F1RKW8|F1RKW8_PIG	130.09	28	19	23	3770000	6110000	12	12	11	11	Acetylation (Protein N-term)	47322	Uncharacterized protein OS=Sus scrofa OX=9823 GN=PSMD11 PE=1 SV=2
632	872	tr|F1SS01|F1SS01_PIG	127.32	36	7	36	419000	20900000	11	11	2	11	Carbamidomethylation	34320	Arp2/3 complex 34 kDa subunit OS=Sus scrofa OX=9823 GN=ARPC2 PE=1 SV=3
756	1060	tr|I3W8V7|I3W8V7_PIG	147.19	24	2	24	487000	8250000	7	7	1	11	Carbamidomethylation; Deamidation (NQ)	53121	U2 snRNP auxiliary factor large subunit OS=Sus scrofa OX=9823 GN=U2AF2 PE=2 SV=1
700	1310	tr|I3LE16|I3LE16_PIG	98.62	33	0	33		15400000	10	10	0	11		32029	Uncharacterized protein OS=Sus scrofa OX=9823 GN=PGAM5 PE=4 SV=2
697	1406	tr|K7GKG2|K7GKG2_PIG	141.58	38	4	34	121000	28300000	7	7	1	11	Oxidation (M); Deamidation (NQ)	23313	Uncharacterized protein OS=Sus scrofa OX=9823 GN=CHTOP PE=4 SV=2
697	1420	tr|F1SFU9|F1SFU9_PIG	141.58	35	3	32	121000	28300000	7	7	1	11	Oxidation (M); Deamidation (NQ)	24873	Uncharacterized protein OS=Sus scrofa OX=9823 GN=CHTOP PE=4 SV=3
697	1421	tr|A0A288CFT9|A0A288CFT9_PIG	141.58	33	3	30	121000	28300000	7	7	1	11	Oxidation (M); Deamidation (NQ)	26427	Chromatin target of PRMT1 protein isoform 1 OS=Sus scrofa OX=9823 GN=CHTOP PE=1 SV=1
697	1489	tr|A0A287AEJ5|A0A287AEJ5_PIG	141.58	33	0	33		28300000	6	6	0	11	Oxidation (M); Deamidation (NQ)	23691	Uncharacterized protein OS=Sus scrofa OX=9823 GN=CHTOP PE=1 SV=1
697	1490	tr|A0A287AV43|A0A287AV43_PIG	141.58	29	0	29		28300000	6	6	0	11	Oxidation (M); Deamidation (NQ)	26616	Uncharacterized protein OS=Sus scrofa OX=9823 GN=CHTOP PE=1 SV=1
870	1647	tr|F1RKK1|F1RKK1_PIG	125.71	3	0	3		11300000	9	5	0	11	Carbamidomethylation; Oxidation (M); Deamidation (NQ)	303372	Uncharacterized protein OS=Sus scrofa OX=9823 GN=FBN2 PE=1 SV=3
714	1126	tr|F1RFR4|F1RFR4_PIG	112.21	25	5	19	755000	4610000	13	3	3	11	Acetylation (Protein N-term)	61314	Uncharacterized protein OS=Sus scrofa OX=9823 GN=NOC4L PE=4 SV=2
806	1014	tr|A0A287ALB2|A0A287ALB2_PIG	125.04	11	1	11		772000	10	4	1	11	Carbamidomethylation; Deamidation (NQ)	118729	Uncharacterized protein OS=Sus scrofa OX=9823 GN=SMARCC2 PE=1 SV=1
806	1015	tr|A0A287ABM4|A0A287ABM4_PIG	125.04	11	1	11		772000	10	4	1	11	Carbamidomethylation; Deamidation (NQ)	122592	Uncharacterized protein OS=Sus scrofa OX=9823 GN=SMARCC2 PE=1 SV=1
806	1016	tr|I3LRY4|I3LRY4_PIG	125.04	10	1	10		772000	10	4	1	11	Carbamidomethylation; Deamidation (NQ)	124712	Uncharacterized protein OS=Sus scrofa OX=9823 GN=SMARCC2 PE=1 SV=2
806	1018	tr|F1SM00|F1SM00_PIG	125.04	10	1	10		772000	10	4	1	11	Carbamidomethylation; Deamidation (NQ)	126795	Uncharacterized protein OS=Sus scrofa OX=9823 GN=SMARCC2 PE=1 SV=3
806	1019	tr|A0A286ZQW3|A0A286ZQW3_PIG	125.04	10	1	10		772000	10	4	1	11	Carbamidomethylation; Deamidation (NQ)	133712	Uncharacterized protein OS=Sus scrofa OX=9823 GN=SMARCC2 PE=1 SV=1
803	1230	tr|F1SCH5|F1SCH5_PIG	117.71	10	0	10		4010000	8	8	0	11	Carbamidomethylation	100006	Uncharacterized protein OS=Sus scrofa OX=9823 GN=XAB2 PE=1 SV=2
334	480	tr|F1SMZ7|F1SMZ7_PIG	206.79	44	36	20	28000000	10300000	27	27	24	10	Carbamidomethylation; Oxidation (M)	60907	60 kDa heat shock protein mitochondrial OS=Sus scrofa OX=9823 GN=HSPD1 PE=1 SV=3
330	1096	tr|A0A286ZPQ6|A0A286ZPQ6_PIG	160.68	14	8	8			15	1	19	10	Carbamidomethylation; Oxidation (M)	55896	Uncharacterized protein OS=Sus scrofa OX=9823 GN=KRT4 PE=1 SV=1
330	1097	tr|I3LQN8|I3LQN8_PIG	160.68	14	8	8			15	1	19	10	Carbamidomethylation; Oxidation (M)	55389	Uncharacterized protein OS=Sus scrofa OX=9823 GN=KRT4 PE=1 SV=2
453	838	sp|Q04967|HSP76_PIG	168.34	23	20	10	127000		17	1	18	10	Carbamidomethylation; Deamidation (NQ)	71109	Heat shock 70 kDa protein 6 OS=Sus scrofa OX=9823 GN=HSPA6 PE=1 SV=1
450	1990	tr|A0A287A1J6|A0A287A1J6_PIG	114.35	47	20	22	91200		9	3	7	10	Carbamidomethylation	12241	Uncharacterized protein OS=Sus scrofa OX=9823 PE=4 SV=1
440	1196	tr|Q06AA0|Q06AA0_PIG	104.92	28	20	24	4620000	9780000	11	9	10	10	Deamidation (NQ)	39720	SFRS6 OS=Sus scrofa OX=9823 GN=SRSF6 PE=1 SV=1
440	1197	tr|A0A288CFV0|A0A288CFV0_PIG	104.92	30	23	28	4620000	9780000	10	8	10	10	Deamidation (NQ)	35005	Uncharacterized protein OS=Sus scrofa OX=9823 GN=SRSF6 PE=1 SV=1
428	839	tr|A0A287A9I8|A0A287A9I8_PIG	159.18	36	33	30	13600000	21200000	12	12	13	10	Carbamidomethylation; Oxidation (M); Deamidation (NQ)	32992	ATP synthase subunit gamma OS=Sus scrofa OX=9823 GN=ATP5F1C PE=3 SV=1
428	841	tr|A0A287AHM1|A0A287AHM1_PIG	159.18	36	33	30	13600000	21200000	12	12	13	10	Carbamidomethylation; Oxidation (M); Deamidation (NQ)	32863	ATP synthase subunit gamma OS=Sus scrofa OX=9823 GN=ATP5F1C PE=3 SV=1
479	830	tr|F1RJX8|F1RJX8_PIG	141.84	13	11	9	4460000	3950000	14	14	11	10	Carbamidomethylation	138441	Coatomer subunit alpha OS=Sus scrofa OX=9823 GN=COPA PE=1 SV=1
708	810	tr|A0A287BGV4|A0A287BGV4_PIG	141.74	10	0	8		2750000	12	9	0	10	Carbamidomethylation	164641	Uncharacterized protein OS=Sus scrofa OX=9823 GN=ATAD2B PE=4 SV=1
708	811	tr|F1SCW5|F1SCW5_PIG	141.74	11	0	9		2750000	12	9	0	10	Carbamidomethylation	139121	Uncharacterized protein OS=Sus scrofa OX=9823 GN=ATAD2B PE=4 SV=3
622	1425	tr|F1STE3|F1STE3_PIG	134.02	27	0	27		9560000	8	8	0	10	Carbamidomethylation; Oxidation (M)	28918	Uncharacterized protein OS=Sus scrofa OX=9823 GN=MITD1 PE=4 SV=1
445	640	tr|F1SB63|F1SB63_PIG	173.56	31	19	19	7440000	4220000	16	16	12	10	Carbamidomethylation; Acetylation (Protein N-term); Oxidation (M); Deamidation (NQ)	60653	Uncharacterized protein OS=Sus scrofa OX=9823 GN=TCP1 PE=1 SV=2
534	1074	tr|F1S420|F1S420_PIG	169.26	27	9	27	1120000	34600000	9	8	4	10	Carbamidomethylation; Deamidation (NQ)	31646	Heterogeneous nuclear ribonucleoprotein A/B isoform b OS=Sus scrofa OX=9823 GN=HNRNPAB PE=1 SV=3
534	1076	tr|A0A287BMB6|A0A287BMB6_PIG	169.26	23	8	23	1120000	34600000	9	8	4	10	Carbamidomethylation; Deamidation (NQ)	36998	Uncharacterized protein OS=Sus scrofa OX=9823 GN=HNRNPAB PE=1 SV=1
447	965	tr|F1SJQ6|F1SJQ6_PIG	152.39	44	30	38	17700000	42100000	9	9	9	10	Carbamidomethylation; Oxidation (M); Deamidation (NQ)	21107	60S ribosomal protein L14 OS=Sus scrofa OX=9823 GN=RPL14 PE=4 SV=2
358	1520	sp|P49171|RS26_PIG	146.01	50	50	50	41900000	66900000	5	5	17	10	Carbamidomethylation; Oxidation (M); Deamidation (NQ)	13015	40S ribosomal protein S26 OS=Sus scrofa OX=9823 GN=RPS26 PE=1 SV=4
358	1521	tr|F1SPH5|F1SPH5_PIG	146.01	50	50	50	41900000	66900000	5	5	17	10	Carbamidomethylation; Oxidation (M); Deamidation (NQ)	13144	40S ribosomal protein S26 OS=Sus scrofa OX=9823 GN=RPS26 PE=1 SV=1
645	816	tr|A0A286ZNS9|A0A286ZNS9_PIG	140.75	36	0	36		15500000	10	10	0	10		35541	Uncharacterized protein OS=Sus scrofa OX=9823 GN=RPF2 PE=1 SV=1
620	989	tr|A0A287AEW1|A0A287AEW1_PIG	121.99	22	5	22	385000	13200000	10	10	3	10		64064	Uncharacterized protein OS=Sus scrofa OX=9823 GN=IK PE=1 SV=1
620	991	tr|K7GQD2|K7GQD2_PIG	121.99	22	5	22	385000	13200000	10	10	3	10		65064	Uncharacterized protein OS=Sus scrofa OX=9823 GN=IK PE=1 SV=1
620	993	tr|A0A287AED4|A0A287AED4_PIG	121.99	21	4	21	385000	13200000	10	10	3	10		67909	Protein Red OS=Sus scrofa OX=9823 GN=IK PE=1 SV=1
678	1289	tr|F1RXV9|F1RXV9_PIG	113.77	11	0	11		10900000	9	9	0	10	Oxidation (M); Deamidation (NQ)	94417	WD repeat-containing protein 75 isoform 1 OS=Sus scrofa OX=9823 GN=WDR75 PE=4 SV=2
447	966	tr|A0A286ZW72|A0A286ZW72_PIG	152.39	37	27	34	17700000	42100000	8	8	9	10	Carbamidomethylation; Oxidation (M); Deamidation (NQ)	23329	60S ribosomal protein L14 OS=Sus scrofa OX=9823 GN=RPL14 PE=4 SV=1
447	967	sp|A1XQU3|RL14_PIG	152.39	37	27	34	17700000	42100000	8	8	9	10	Carbamidomethylation; Oxidation (M); Deamidation (NQ)	23330	60S ribosomal protein L14 OS=Sus scrofa OX=9823 GN=RPL14 PE=1 SV=1
519	1044	sp|Q06AT9|RBM4B_PIG	150.95	28	12	22	4750000	6870000	11	11	10	10	Carbamidomethylation; Deamidation (NQ)	40054	RNA-binding protein 4B OS=Sus scrofa OX=9823 GN=RBM4B PE=2 SV=1
630	1110	tr|F1SDN2|F1SDN2_PIG	134.17	27	12	23	5280000	12100000	11	11	7	10	Oxidation (M)	51250	Trifunctional enzyme subunit beta mitochondrial isoform X1 OS=Sus scrofa OX=9823 GN=HADHB PE=1 SV=2
749	960	tr|F1RSM4|F1RSM4_PIG	128.96	17	2	17	295000	9020000	10	10	1	10	Carbamidomethylation; Deamidation (NQ)	73498	Ribosome biogenesis protein BOP1 OS=Sus scrofa OX=9823 GN=BOP1 PE=3 SV=2
749	961	tr|A0A287B5J6|A0A287B5J6_PIG	128.96	15	1	15	295000	9020000	10	10	1	10	Carbamidomethylation; Deamidation (NQ)	83187	Ribosome biogenesis protein BOP1 OS=Sus scrofa OX=9823 GN=BOP1 PE=3 SV=1
399	812	tr|B3F0B7|B3F0B7_PIG	184.49	70	56	58	43500000	26800000	12	11	16	10	Carbamidomethylation; Oxidation (M); Deamidation (NQ)	15566	Cellular retinoic acid-binding protein 1 OS=Sus scrofa OX=9823 GN=CRABP1 PE=1 SV=1
638	902	tr|K7GT64|K7GT64_PIG	141.56	10	5	7	1840000	3310000	15	15	8	10		181725	Transcription activator BRG1 isoform X6 OS=Sus scrofa OX=9823 GN=SMARCA4 PE=1 SV=2
737	992	tr|I3LI86|I3LI86_PIG	121.58	14	3	13	53000	6030000	10	10	2	10		80494	Uncharacterized protein OS=Sus scrofa OX=9823 GN=NOC2L PE=4 SV=2
737	994	tr|I3L9F2|I3L9F2_PIG	121.58	14	3	12	53000	6030000	10	10	2	10		84914	Uncharacterized protein OS=Sus scrofa OX=9823 GN=NOC2L PE=4 SV=2
567	3017	tr|A0A287AMU5|A0A287AMU5_PIG	107.55	22	22	22	8570000	28100000	3	3	6	10	Oxidation (M); Deamidation (NQ)	17037	40S ribosomal protein S15 OS=Sus scrofa OX=9823 GN=RPS15 PE=1 SV=1
567	3018	sp|P62844|RS15_PIG	107.55	22	22	22	8570000	28100000	3	3	6	10	Oxidation (M); Deamidation (NQ)	17040	40S ribosomal protein S15 OS=Sus scrofa OX=9823 GN=RPS15 PE=1 SV=2
374	1702	tr|A0A287ACL6|A0A287ACL6_PIG	163.56	39	24	34	14300000	27800000	7	7	12	10	Carbamidomethylation; Acetylation (Protein N-term); Oxidation (M); Deamidation (NQ)	16497	40S ribosomal protein S24 OS=Sus scrofa OX=9823 GN=RPS24 PE=3 SV=1
374	1801	tr|A0A287AQR5|A0A287AQR5_PIG	163.56	37	21	37	13600000	27800000	6	6	11	10	Acetylation (Protein N-term); Oxidation (M); Deamidation (NQ)	15168	40S ribosomal protein S24 OS=Sus scrofa OX=9823 GN=RPS24 PE=3 SV=1
374	1802	tr|I3LJP6|I3LJP6_PIG	163.56	36	20	36	13600000	27800000	6	6	11	10	Acetylation (Protein N-term); Oxidation (M); Deamidation (NQ)	15325	40S ribosomal protein S24 OS=Sus scrofa OX=9823 GN=RPS24 PE=3 SV=2
374	1817	tr|I3LK07|I3LK07_PIG	163.56	37	21	37	13600000	27800000	6	6	11	10	Acetylation (Protein N-term); Oxidation (M); Deamidation (NQ)	14905	Uncharacterized protein OS=Sus scrofa OX=9823 PE=3 SV=2
615	1270	tr|I3LBR8|I3LBR8_PIG	104.4	12	3	10	465000	10100000	11	11	3	10	Oxidation (M); Deamidation (NQ)	101831	Periodic tryptophan protein 2 homolog OS=Sus scrofa OX=9823 GN=PWP2 PE=4 SV=2
759	1415	tr|F1RXX3|F1RXX3_PIG	98.09	30	6	30	1120000	8380000	7	7	2	10		33732	U3 small nucleolar ribonucleoprotein IMP4 isoform a OS=Sus scrofa OX=9823 GN=IMP4 PE=4 SV=2
558	753	tr|Q9TTJ1|Q9TTJ1_PIG	137.76	10	1	7	243000	5160000	12	12	1	10	Oxidation (M); Deamidation (NQ)	131508	Tyrosine-protein kinase OS=Sus scrofa OX=9823 GN=JAK1 PE=1 SV=1
558	754	tr|F1S818|F1S818_PIG	137.76	10	1	7	243000	5160000	12	12	1	10	Oxidation (M); Deamidation (NQ)	132932	Tyrosine-protein kinase OS=Sus scrofa OX=9823 GN=JAK1 PE=1 SV=3
558	755	tr|K7GME4|K7GME4_PIG	137.76	10	1	7	243000	5160000	12	12	1	10	Oxidation (M); Deamidation (NQ)	132906	Tyrosine-protein kinase OS=Sus scrofa OX=9823 GN=JAK1 PE=1 SV=9
694	848	tr|F1S4Q6|F1S4Q6_PIG	133.45	12	2	10	243000	5560000	11	11	2	10	Oxidation (M)	120827	Uncharacterized protein OS=Sus scrofa OX=9823 GN=CEBPZ PE=4 SV=2
819	1605	tr|I3LI59|I3LI59_PIG	128.99	43	5	43	86000	16300000	6	6	1	10	Acetylation (Protein N-term); Oxidation (M)	19889	RNA-binding protein 8A OS=Sus scrofa OX=9823 GN=RBM8A PE=1 SV=2
539	1568	tr|A0A286ZLH8|A0A286ZLH8_PIG	102.14	47	40	36	7160000	23800000	9	9	10	10	Oxidation (M)	12538	Uncharacterized protein OS=Sus scrofa OX=9823 GN=RPL35A PE=1 SV=1
539	1569	tr|F2Z5Q8|F2Z5Q8_PIG	102.14	45	38	35	7160000	23800000	9	9	10	10	Oxidation (M)	13242	Uncharacterized protein OS=Sus scrofa OX=9823 GN=RPL35A PE=1 SV=2
791	1229	tr|F1S537|F1S537_PIG	100.88	17	6	12	839000	9480000	9	9	2	10	Carbamidomethylation; Oxidation (M); Deamidation (NQ)	86741	Uncharacterized protein OS=Sus scrofa OX=9823 GN=DNTTIP2 PE=1 SV=2
605	969	tr|A0A287BR14|A0A287BR14_PIG	148.31	14	4	10	401000	8140000	10	10	3	10	Oxidation (M)	94610	Uncharacterized protein OS=Sus scrofa OX=9823 GN=SCYL2 PE=1 SV=1
605	970	tr|I3LKK5|I3LKK5_PIG	148.31	13	4	10	401000	8140000	10	10	3	10	Oxidation (M)	94747	Uncharacterized protein OS=Sus scrofa OX=9823 GN=SCYL2 PE=1 SV=2
605	971	tr|A0A287BA54|A0A287BA54_PIG	148.31	12	3	9	401000	8140000	10	10	3	10	Oxidation (M)	103555	SCY1-like protein 2 isoform 1 OS=Sus scrofa OX=9823 GN=SCYL2 PE=1 SV=1
605	972	tr|F1SQU2|F1SQU2_PIG	148.31	12	3	9	401000	8140000	10	10	3	10	Oxidation (M)	103959	Uncharacterized protein OS=Sus scrofa OX=9823 GN=SCYL2 PE=1 SV=3
871	1141	tr|F1SLI6|F1SLI6_PIG	127.93	9	1	9		1050000	9	3	1	10	Carbamidomethylation; Deamidation (NQ)	121759	Uncharacterized protein OS=Sus scrofa OX=9823 GN=SMARCC1 PE=4 SV=3
871	1143	tr|A0A287AL20|A0A287AL20_PIG	127.93	8	1	8		1050000	9	3	1	10	Carbamidomethylation; Deamidation (NQ)	130007	Uncharacterized protein OS=Sus scrofa OX=9823 GN=SMARCC1 PE=4 SV=1
871	1144	tr|A0A286ZY39|A0A286ZY39_PIG	127.93	9	1	9		1050000	9	3	1	10	Carbamidomethylation; Deamidation (NQ)	127956	Uncharacterized protein OS=Sus scrofa OX=9823 GN=SMARCC1 PE=4 SV=1
789	1199	tr|Q06A96|Q06A96_PIG	114.2	43	0	43		10700000	9	7	0	10	Acetylation (Protein N-term); Oxidation (M)	25468	RU2B OS=Sus scrofa OX=9823 GN=SNRPB2 PE=2 SV=1
826	1522	tr|K7GNJ7|K7GNJ7_PIG	105.92	3	1	2	601000	3610000	12	12	3	10		484441	E3 ubiquitin-protein ligase HUWE1 isoform X9 OS=Sus scrofa OX=9823 GN=HUWE1 PE=1 SV=2
826	1523	tr|F1RUH0|F1RUH0_PIG	105.92	3	1	2	601000	3610000	12	12	3	10		486178	E3 ubiquitin-protein ligase HUWE1 isoform X9 OS=Sus scrofa OX=9823 GN=HUWE1 PE=1 SV=2
468	600	tr|A0A286ZRX8|A0A286ZRX8_PIG	175.04	10	2	4	1060000	1770000	22	14	6	9	Carbamidomethylation	286580	Uncharacterized protein OS=Sus scrofa OX=9823 GN=FLNC PE=1 SV=1
468	601	tr|A0A287A8C2|A0A287A8C2_PIG	175.04	9	2	4	1060000	1770000	22	14	6	9	Carbamidomethylation	289554	Filamin-C isoform b OS=Sus scrofa OX=9823 GN=FLNC PE=1 SV=1
468	602	tr|F1SMN5|F1SMN5_PIG	175.04	9	2	4	1060000	1770000	22	14	6	9	Carbamidomethylation	290411	Filamin-C isoform X4 OS=Sus scrofa OX=9823 GN=FLNC PE=1 SV=1
708	815	tr|F1SCW2|F1SCW2_PIG	141.74	10	0	8		2620000	11	8	0	9	Carbamidomethylation	147286	Uncharacterized protein OS=Sus scrofa OX=9823 GN=ATAD2B PE=4 SV=3
518	720	sp|Q29594|KCRB_PIG	188.42	36	25	27	14600000	8090000	11	10	10	9	Carbamidomethylation; Oxidation (M); Deamidation (NQ)	42657	Creatine kinase B-type OS=Sus scrofa OX=9823 GN=CKB PE=2 SV=2
518	721	tr|I3LPB5|I3LPB5_PIG	188.42	36	25	27	14600000	8090000	11	10	10	9	Carbamidomethylation; Oxidation (M); Deamidation (NQ)	42687	Creatine kinase B-type OS=Sus scrofa OX=9823 GN=CKB PE=3 SV=2
435	832	tr|F1SFQ4|F1SFQ4_PIG	182.51	36	33	30	12500000	11200000	9	4	10	9	Carbamidomethylation; Oxidation (M); Deamidation (NQ)	37231	Poly(RC)-binding protein 2 isoform a OS=Sus scrofa OX=9823 GN=PCBP2 PE=1 SV=2
579	788	tr|A0PFK5|A0PFK5_PIG	145.66	47	15	37	1300000	5550000	10	6	5	9	Carbamidomethylation; Oxidation (M); Deamidation (NQ)	33017	F-actin-capping protein subunit alpha OS=Sus scrofa OX=9823 GN=CP alpha1 PE=1 SV=1
396	1122	tr|A0A287B929|A0A287B929_PIG	145.08	35	30	34	26700000	63200000	9	9	12	9	Carbamidomethylation; Acetylation (Protein N-term); Oxidation (M); Deamidation (NQ)	23709	60S ribosomal protein L13a OS=Sus scrofa OX=9823 GN=RPL13A PE=1 SV=1
474	1130	tr|F1SPG1|F1SPG1_PIG	160.06	40	16	30	3060000	15400000	11	11	8	9	Acetylation (Protein N-term); Deamidation (NQ)	22524	Uncharacterized protein OS=Sus scrofa OX=9823 GN=H1FX PE=1 SV=1
537	762	tr|I3LR86|I3LR86_PIG	144.95	20	17	14	5760000	4460000	12	12	11	9	Carbamidomethylation; Oxidation (M)	81068	DNA helicase OS=Sus scrofa OX=9823 GN=MCM5 PE=1 SV=2
473	2968	tr|A0A287AV26|A0A287AV26_PIG	132.92	22	12	16		1090000	8	2	7	9	Deamidation (NQ)	16429	Uncharacterized protein OS=Sus scrofa OX=9823 PE=4 SV=1
473	2969	tr|A0A287B5G0|A0A287B5G0_PIG	132.92	22	12	16		1090000	8	2	7	9	Deamidation (NQ)	16330	Uncharacterized protein OS=Sus scrofa OX=9823 PE=4 SV=1
673	1582	tr|F1RFA3|F1RFA3_PIG	159.08	18	10	16	1930000	41300000	6	6	4	9	Oxidation (M)	34222	RNA-binding protein with serine-rich domain 1 isoform a OS=Sus scrofa OX=9823 GN=RNPS1 PE=1 SV=3
472	686	sp|P33198|IDHP_PIG	149.9	38	29	22	9160000	4780000	14	14	19	9	Carbamidomethylation; Oxidation (M); Deamidation (NQ)	47526	Isocitrate dehydrogenase [NADP] mitochondrial (Fragment) OS=Sus scrofa OX=9823 GN=IDH2 PE=1 SV=1
472	687	tr|A0A287BL23|A0A287BL23_PIG	149.9	38	29	22	9160000	4780000	14	14	19	9	Carbamidomethylation; Oxidation (M); Deamidation (NQ)	47760	Isocitrate dehydrogenase [NADP] OS=Sus scrofa OX=9823 GN=IDH2 PE=3 SV=1
472	689	tr|F1SK00|F1SK00_PIG	149.9	36	27	20	9160000	4780000	14	14	19	9	Carbamidomethylation; Oxidation (M); Deamidation (NQ)	50864	Isocitrate dehydrogenase [NADP] OS=Sus scrofa OX=9823 GN=IDH2 PE=3 SV=3
411	1087	tr|A0A287APR1|A0A287APR1_PIG	147.94	36	32	28	6530000	22400000	9	9	11	9	Carbamidomethylation; Oxidation (M); Deamidation (NQ)	26047	60S ribosomal protein L18a OS=Sus scrofa OX=9823 GN=RPL18A PE=1 SV=1
411	1090	tr|F1S935|F1S935_PIG	147.94	54	49	42	6530000	22400000	9	9	11	9	Carbamidomethylation; Oxidation (M); Deamidation (NQ)	17477	60S ribosomal protein L18a OS=Sus scrofa OX=9823 GN=RPL18A PE=1 SV=3
667	781	tr|F1RPE5|F1RPE5_PIG	161.79	20	5	16	1800000	10900000	13	12	3	9		69057	Pescadillo homolog OS=Sus scrofa OX=9823 GN=PES1 PE=3 SV=3
546	740	tr|F1RS49|F1RS49_PIG	154.71	23	15	11	2510000	4780000	12	12	9	9	Carbamidomethylation; Oxidation (M); Deamidation (NQ)	67328	ATP-binding cassette sub-family E member 1 OS=Sus scrofa OX=9823 GN=ABCE1 PE=1 SV=3
422	1373	tr|F2Z546|F2Z546_PIG	131.4	39	26	24	19300000	38700000	13	13	11	9	Oxidation (M); Deamidation (NQ)	23248	Ribosomal protein L19 OS=Sus scrofa OX=9823 GN=RPL19 PE=1 SV=3
422	1374	tr|A0A287B3K6|A0A287B3K6_PIG	131.4	39	26	23	19300000	38700000	13	13	11	9	Oxidation (M); Deamidation (NQ)	23466	Ribosomal protein L19 OS=Sus scrofa OX=9823 GN=RPL19 PE=1 SV=1
681	944	tr|F1RUH5|F1RUH5_PIG	123.61	27	7	27	1850000	16800000	9	9	3	9	Carbamidomethylation	42601	Protein DEK OS=Sus scrofa OX=9823 GN=DEK PE=1 SV=3
712	1544	tr|F1SPP8|F1SPP8_PIG	112.33	16	6	13	1550000	4990000	8	8	3	9		64538	Uncharacterized protein OS=Sus scrofa OX=9823 GN=CKAP4 PE=1 SV=3
693	1187	tr|F1RJE4|F1RJE4_PIG	107.7	16	6	14	2100000	5990000	8	8	3	9		57840	Uncharacterized protein OS=Sus scrofa OX=9823 GN=ATAD3A PE=1 SV=3
538	759	tr|F1SAJ5|F1SAJ5_PIG	162.37	26	9	23	2220000	11200000	10	9	6	9	Carbamidomethylation; Deamidation (NQ)	54373	DEAD (Asp-Glu-Ala-Asp) box helicase 6 OS=Sus scrofa OX=9823 GN=DDX6 PE=1 SV=1
635	1496	tr|A0A287BET5|A0A287BET5_PIG	153.69	30	8	30	7240000	34100000	5	5	3	9	Acetylation (Protein N-term); Oxidation (M); Deamidation (NQ)	26869	Uncharacterized protein OS=Sus scrofa OX=9823 GN=ALYREF PE=1 SV=1
751	1192	tr|A0A287AVJ1|A0A287AVJ1_PIG	148.32	30	2	30	343000	13600000	8	8	2	9	Carbamidomethylation; Oxidation (M)	35186	Protein MAK16 homolog OS=Sus scrofa OX=9823 GN=MAK16 PE=3 SV=1
686	1166	tr|A0A286ZN31|A0A286ZN31_PIG	137.24	13	6	11	2630000	10200000	9	9	4	9		78113	Uncharacterized protein OS=Sus scrofa OX=9823 GN=SUN2 PE=1 SV=1
686	1168	tr|F1SNX8|F1SNX8_PIG	137.24	12	6	11	2630000	10200000	9	9	4	9		81595	Uncharacterized protein OS=Sus scrofa OX=9823 GN=SUN2 PE=1 SV=3
704	3179	tr|A0A287ADA3|A0A287ADA3_PIG	63.27	22	6	22		0	4	1	3	9	Carbamidomethylation; Deamidation (NQ)	12127	Histone H2A OS=Sus scrofa OX=9823 PE=3 SV=1
674	975	tr|A0A287AN76|A0A287AN76_PIG	167.51	32	17	32	2180000	8660000	8	8	4	9	Oxidation (M)	34107	Mitochondrial 2-oxoglutarate/malate carrier protein isoform 1 OS=Sus scrofa OX=9823 GN=SLC25A11 PE=1 SV=1
674	976	tr|F1RFX9|F1RFX9_PIG	167.51	30	16	30	2180000	8660000	8	8	4	9	Oxidation (M)	36777	Uncharacterized protein OS=Sus scrofa OX=9823 GN=SLC25A11 PE=1 SV=2
485	730	tr|D0G777|D0G777_PIG	159.94	33	28	24	8600000	6210000	14	13	16	9	Deamidation (NQ)	43691	S-adenosylmethionine synthase OS=Sus scrofa OX=9823 GN=MATA2 PE=1 SV=1
531	1809	tr|A0A287AWS4|A0A287AWS4_PIG	143.53	43	32	43	16500000	49400000	7	7	8	9	Carbamidomethylation; Deamidation (NQ)	12562	60S ribosomal protein L27a OS=Sus scrofa OX=9823 GN=RPL27A PE=1 SV=1
531	1810	tr|F1RGC0|F1RGC0_PIG	143.53	32	24	32	16500000	49400000	7	7	8	9	Carbamidomethylation; Deamidation (NQ)	16591	60S ribosomal protein L27a OS=Sus scrofa OX=9823 GN=RPL27A PE=1 SV=3
775	1104	tr|A0A287A5V5|A0A287A5V5_PIG	132.75	9	0	7		3130000	12	12	0	9	Carbamidomethylation	179305	Uncharacterized protein OS=Sus scrofa OX=9823 GN=THOC2 PE=1 SV=1
775	1105	tr|A0A287B5X2|A0A287B5X2_PIG	132.75	9	0	7		3130000	12	12	0	9	Carbamidomethylation	179564	THO complex subunit 2 OS=Sus scrofa OX=9823 GN=THOC2 PE=1 SV=1
775	1106	tr|A0A287BC48|A0A287BC48_PIG	132.75	9	0	7		3130000	12	12	0	9	Carbamidomethylation	182378	Uncharacterized protein OS=Sus scrofa OX=9823 GN=THOC2 PE=1 SV=1
775	1109	tr|A0A287AC85|A0A287AC85_PIG	132.75	9	0	7		3130000	12	12	0	9	Carbamidomethylation	182802	THO complex subunit 2 OS=Sus scrofa OX=9823 GN=THOC2 PE=1 SV=1
922	1231	tr|A0A287AN25|A0A287AN25_PIG	112.73	21	0	21		11900000	8	8	0	9	Carbamidomethylation; Acetylation (Protein N-term)	49330	Splicing factor 3A subunit 2 OS=Sus scrofa OX=9823 GN=SF3A2 PE=1 SV=1
698	2065	sp|Q29361|RL35_PIG	112.25	31	16	30	8040000	30500000	6	6	3	9	Deamidation (NQ)	14549	60S ribosomal protein L35 OS=Sus scrofa OX=9823 GN=RPL35 PE=1 SV=3
773	1184	tr|F1RQS5|F1RQS5_PIG	108.75	13	2	11	66400	5730000	8	8	2	9		92222	Cell division cycle 5-like protein OS=Sus scrofa OX=9823 GN=CDC5L PE=1 SV=3
748	1607	tr|F1S1E1|F1S1E1_PIG	86.64	18	2	15	381000	12400000	9	8	1	9	Oxidation (M)	50550	Uncharacterized protein OS=Sus scrofa OX=9823 GN=DCAF13 PE=4 SV=2
525	737	tr|F1RRK9|F1RRK9_PIG	157.74	15	10	10	8110000	3940000	16	16	13	9	Carbamidomethylation; Acetylation (Protein N-term); Oxidation (M)	134792	Uncharacterized protein OS=Sus scrofa OX=9823 GN=XPO5 PE=1 SV=3
525	738	tr|F1RRJ4|F1RRJ4_PIG	157.74	15	10	10	8110000	3940000	16	16	13	9	Carbamidomethylation; Acetylation (Protein N-term); Oxidation (M)	135794	Uncharacterized protein OS=Sus scrofa OX=9823 GN=XPO5 PE=1 SV=2
873	1220	tr|A0A287AB56|A0A287AB56_PIG	148.31	22	0	22		9700000	7	7	0	9	Carbamidomethylation; Acetylation (Protein N-term)	44726	Uncharacterized protein OS=Sus scrofa OX=9823 GN=RBM22 PE=1 SV=1
873	1221	tr|I3LKW5|I3LKW5_PIG	148.31	21	0	21		9700000	7	7	0	9	Carbamidomethylation; Acetylation (Protein N-term)	46822	Pre-mRNA-splicing factor RBM22 OS=Sus scrofa OX=9823 GN=RBM22 PE=1 SV=2
873	1222	tr|A0A287AFL6|A0A287AFL6_PIG	148.31	21	0	21		9700000	7	7	0	9	Carbamidomethylation; Acetylation (Protein N-term)	48305	Uncharacterized protein OS=Sus scrofa OX=9823 GN=RBM22 PE=1 SV=1
875	1357	tr|A0A287BE52|A0A287BE52_PIG	148.06	40	3	40	219000	19500000	7	7	1	9	Oxidation (M); Deamidation (NQ)	26250	Uncharacterized protein OS=Sus scrofa OX=9823 GN=PSIP1 PE=1 SV=1
802	1219	tr|F1SV29|F1SV29_PIG	116.44	32	0	32		10800000	9	9	0	9		30675	U3 small nucleolar RNA-associated protein 11 OS=Sus scrofa OX=9823 GN=UTP11 PE=3 SV=1
649	1889	sp|P83884|RL36A_PIG	107.87	39	19	38	1790000	14900000	7	7	3	9	Carbamidomethylation; Deamidation (NQ)	12441	60S ribosomal protein L36a OS=Sus scrofa OX=9823 GN=RPL36A PE=1 SV=2
649	1890	tr|A0A287AX39|A0A287AX39_PIG	107.87	29	14	28	1790000	14900000	7	7	3	9	Carbamidomethylation; Deamidation (NQ)	16368	60S ribosomal protein L36a OS=Sus scrofa OX=9823 GN=RPL36A PE=3 SV=1
836	1162	tr|A0A287BAD7|A0A287BAD7_PIG	155.26	29	5	22		630000	11	1	2	9		50493	Nucleolar complex protein 4 homolog OS=Sus scrofa OX=9823 GN=NOC4L PE=4 SV=1
173	585	tr|I3LK01|I3LK01_PIG	213.58	24	23	9	94300	590000	31	2	111	8	Carbamidomethylation; Deamidation (NQ)	52908	Uncharacterized protein OS=Sus scrofa OX=9823 GN=LOC100621639 PE=3 SV=2
431	864	tr|A0A287AMZ2|A0A287AMZ2_PIG	145.39	33	20	15	3590000	5470000	15	15	11	8	Carbamidomethylation; Oxidation (M); Deamidation (NQ)	60654	T-complex protein 1 subunit gamma OS=Sus scrofa OX=9823 GN=CCT3 PE=1 SV=1
512	1172	tr|A0A287A6F5|A0A287A6F5_PIG	134.05	20	13	15	1940000	16000000	8	8	5	8	Carbamidomethylation; Oxidation (M); Deamidation (NQ)	40465	Prostaglandin reductase 3 isoform 1 OS=Sus scrofa OX=9823 GN=ZADH2 PE=1 SV=1
401	757	tr|I3LKF3|I3LKF3_PIG	162.59	28	22	16	21000000	8140000	14	14	15	8	Deamidation (NQ)	51542	Fascin OS=Sus scrofa OX=9823 GN=FSCN1 PE=1 SV=2
401	758	tr|C0LZL0|C0LZL0_PIG	162.59	26	21	15	21000000	8140000	14	14	15	8	Deamidation (NQ)	54683	Fascin OS=Sus scrofa OX=9823 GN=FSCN1 PE=1 SV=1
446	782	sp|P00336|LDHB_PIG	154.04	30	27	22	23200000	10300000	9	7	10	8	Carbamidomethylation; Oxidation (M); Deamidation (NQ)	36612	L-lactate dehydrogenase B chain OS=Sus scrofa OX=9823 GN=LDHB PE=1 SV=3
446	785	tr|F1SR05|F1SR05_PIG	154.04	26	24	19	23200000	10300000	9	7	10	8	Carbamidomethylation; Oxidation (M); Deamidation (NQ)	41416	L-lactate dehydrogenase OS=Sus scrofa OX=9823 GN=LDHB PE=3 SV=3
426	834	tr|F1SN63|F1SN63_PIG	152.3	25	16	15	9970000	7710000	15	15	18	8	Acetylation (Protein N-term); Oxidation (M); Deamidation (NQ)	64531	Uncharacterized protein OS=Sus scrofa OX=9823 GN=MYEF2 PE=1 SV=3
602	1075	tr|F2Z5W4|F2Z5W4_PIG	171.41	26	16	26	5810000	15700000	7	6	6	8	Carbamidomethylation; Deamidation (NQ)	36926	Uncharacterized protein OS=Sus scrofa OX=9823 GN=HNRNPH3 PE=1 SV=3
522	688	tr|F1RPW9|F1RPW9_PIG	162.17	27	26	18	26400000	8030000	14	14	16	8	Carbamidomethylation; Acetylation (Protein N-term)	48459	Elongation factor 1-gamma OS=Sus scrofa OX=9823 GN=EEF1G PE=4 SV=2
560	777	tr|F1RIP4|F1RIP4_PIG	137.22	29	24	19	5870000	8110000	12	12	11	8		51173	RuvB-like helicase OS=Sus scrofa OX=9823 GN=RUVBL2 PE=1 SV=2
543	2114	sp|A1XQU9|RS20_PIG	128.67	31	29	31	15000000	48200000	5	5	7	8	Carbamidomethylation; Acetylation (Protein N-term)	13333	40S ribosomal protein S20 OS=Sus scrofa OX=9823 GN=RPS20 PE=1 SV=1
543	2115	tr|A0A287BQP4|A0A287BQP4_PIG	128.67	31	29	31	15000000	48200000	5	5	7	8	Carbamidomethylation; Acetylation (Protein N-term)	13373	40S ribosomal protein S20 OS=Sus scrofa OX=9823 GN=RPS20 PE=3 SV=1
832	1575	tr|A0A286ZK48|A0A286ZK48_PIG	109.1	21	0	13		4020000	8	8	0	8	Oxidation (M)	47662	Uncharacterized protein OS=Sus scrofa OX=9823 PE=1 SV=1
832	1576	tr|I3LNV3|I3LNV3_PIG	109.1	24	0	15		4020000	8	8	0	8	Oxidation (M)	41759	Uncharacterized protein OS=Sus scrofa OX=9823 PE=1 SV=2
757	1596	tr|F1RG35|F1RG35_PIG	106.8	32	8	26	269000	3860000	9	9	2	8	Carbamidomethylation	32680	Uncharacterized protein OS=Sus scrofa OX=9823 GN=STUB1 PE=1 SV=3
757	1597	tr|A0A287BGG6|A0A287BGG6_PIG	106.8	30	8	24	269000	3860000	9	9	2	8	Carbamidomethylation	34992	Uncharacterized protein OS=Sus scrofa OX=9823 GN=STUB1 PE=1 SV=1
709	1134	tr|B5APU3|B5APU3_PIG	166.43	27	11	23	934000	14300000	10	9	5	8	Carbamidomethylation; Oxidation (M); Deamidation (NQ)	44761	Actin-related protein 2 OS=Sus scrofa OX=9823 GN=ACTR2 PE=1 SV=1
562	1277	sp|Q1KYT0|ENOB_PIG	164.46	19	15	16		422000	6	1	8	8	Carbamidomethylation; Oxidation (M); Deamidation (NQ)	47130	Beta-enolase OS=Sus scrofa OX=9823 GN=ENO3 PE=2 SV=1
562	1279	tr|F1RFY2|F1RFY2_PIG	164.46	19	15	16		422000	6	1	8	8	Carbamidomethylation; Oxidation (M); Deamidation (NQ)	47001	Beta-enolase OS=Sus scrofa OX=9823 GN=ENO3 PE=1 SV=2
562	1280	tr|A0A286ZSQ1|A0A286ZSQ1_PIG	164.46	20	16	17		422000	6	1	8	8	Carbamidomethylation; Oxidation (M); Deamidation (NQ)	44550	Beta-enolase OS=Sus scrofa OX=9823 GN=ENO3 PE=1 SV=1
562	1282	tr|A0A287AZR0|A0A287AZR0_PIG	164.46	18	14	15		422000	6	1	8	8	Carbamidomethylation; Oxidation (M); Deamidation (NQ)	51648	Beta-enolase OS=Sus scrofa OX=9823 GN=ENO3 PE=1 SV=1
612	778	sp|Q29221|CAZA2_PIG	155.12	39	6	37	288000	8860000	9	5	5	8	Acetylation (Protein N-term); Deamidation (NQ)	32981	F-actin-capping protein subunit alpha-2 OS=Sus scrofa OX=9823 GN=CAPZA2 PE=2 SV=3
584	946	tr|F1SDE3|F1SDE3_PIG	150.56	47	22	43	5140000	16600000	8	8	6	8	Carbamidomethylation; Deamidation (NQ)	28087	Centromere protein V OS=Sus scrofa OX=9823 GN=CENPV PE=1 SV=2
682	1316	tr|F2Z5L8|F2Z5L8_PIG	147.7	29	9	29	1730000	18600000	7	7	2	8	Carbamidomethylation; Acetylation (Protein N-term); Oxidation (M)	32499	Uncharacterized protein OS=Sus scrofa OX=9823 GN=PABPN1 PE=1 SV=2
682	1317	tr|A0A287ASR3|A0A287ASR3_PIG	147.7	29	8	29	1730000	18600000	7	7	2	8	Carbamidomethylation; Acetylation (Protein N-term); Oxidation (M)	32749	Polyadenylate-binding protein 2 isoform 1 OS=Sus scrofa OX=9823 GN=PABPN1 PE=1 SV=1
621	1048	tr|I3L7E5|I3L7E5_PIG	115.83	22	10	12	2910000	1400000	13	12	7	8	Acetylation (Protein N-term); Deamidation (NQ)	90970	DNA helicase OS=Sus scrofa OX=9823 GN=MCM3 PE=1 SV=2
807	1628	tr|F1SEG4|F1SEG4_PIG	86.62	12	1	9	220000	8150000	9	9	1	8		75618	WD repeat-containing protein 43 OS=Sus scrofa OX=9823 GN=WDR43 PE=1 SV=3
505	954	tr|A0A287B4G4|A0A287B4G4_PIG	155.26	45	35	35	17000000	31900000	9	8	7	8	Carbamidomethylation; Oxidation (M); Deamidation (NQ)	21450	Uncharacterized protein OS=Sus scrofa OX=9823 GN=RAC1 PE=1 SV=1
701	1312	tr|I3LKT8|I3LKT8_PIG	133.5	21	13	16	2410000	7600000	7	7	4	8	Carbamidomethylation; Acetylation (Protein N-term)	47656	Histone-binding protein RBBP4 OS=Sus scrofa OX=9823 GN=RBBP4 PE=1 SV=2
506	1467	tr|F2Z5Q2|F2Z5Q2_PIG	127.83	39	19	34	18700000	40600000	7	7	9	8	Carbamidomethylation; Oxidation (M); Deamidation (NQ)	17779	Uncharacterized protein OS=Sus scrofa OX=9823 GN=RPL24 PE=1 SV=3
793	1511	tr|A0A287AV76|A0A287AV76_PIG	86.8	42	0	42		14500000	7	7	0	8	Carbamidomethylation	23644	Uncharacterized protein OS=Sus scrofa OX=9823 GN=BAG2 PE=1 SV=1
524	707	tr|G9F6X8|G9F6X8_PIG	166.65	27	27	12	12400000	1620000	15	15	17	8	Carbamidomethylation; Oxidation (M); Deamidation (NQ)	56399	Protein disulfide-isomerase OS=Sus scrofa OX=9823 GN=P4HB PE=2 SV=1
699	1174	tr|I3LNA4|I3LNA4_PIG	165.94	21	8	18	2030000	12500000	8	8	5	8	Carbamidomethylation; Deamidation (NQ)	44579	Uncharacterized protein OS=Sus scrofa OX=9823 GN=TARDBP PE=1 SV=2
711	1152	tr|F1SH97|F1SH97_PIG	140.93	20	5	18	613000	5180000	10	9	3	8	Deamidation (NQ)	61668	Uncharacterized protein OS=Sus scrofa OX=9823 GN=GNL3 PE=4 SV=1
854	1395	tr|I3LP32|I3LP32_PIG	126.09	24	0	21		8050000	8	8	0	8	Carbamidomethylation	37477	Pre-mRNA processing factor 38A OS=Sus scrofa OX=9823 GN=PRPF38A PE=4 SV=2
687	1481	tr|F1S086|F1S086_PIG	93.08	15	6	11	270000	929000	9	5	5	8		74769	Calcium-binding mitochondrial carrier protein Aralar1 OS=Sus scrofa OX=9823 GN=SLC25A12 PE=1 SV=3
687	1482	tr|A0A286ZQ07|A0A286ZQ07_PIG	93.08	15	6	11	270000	929000	9	5	5	8		75031	Uncharacterized protein OS=Sus scrofa OX=9823 GN=SLC25A12 PE=1 SV=1
634	860	tr|Q2EHH8|Q2EHH8_PIG	180.1	39	33	22	451000	833000	12	3	12	8	Carbamidomethylation	37512	Serine/threonine-protein phosphatase OS=Sus scrofa OX=9823 GN=PPP1CA PE=1 SV=1
634	892	tr|A0A286ZL42|A0A286ZL42_PIG	180.1	33	27	22		833000	11	2	11	8	Carbamidomethylation	38364	Serine/threonine-protein phosphatase OS=Sus scrofa OX=9823 GN=PPP1CA PE=1 SV=1
885	1716	tr|A0A286ZQ41|A0A286ZQ41_PIG	85.92	11	0	9		4770000	8	7	0	8	Deamidation (NQ)	80456	Uncharacterized protein OS=Sus scrofa OX=9823 GN=YTHDC1 PE=4 SV=1
885	1717	tr|A0A287AIB6|A0A287AIB6_PIG	85.92	10	0	9		4770000	8	7	0	8	Deamidation (NQ)	84325	Uncharacterized protein OS=Sus scrofa OX=9823 GN=YTHDC1 PE=4 SV=1
885	1718	tr|A0A287A3X4|A0A287A3X4_PIG	85.92	10	0	8		4770000	8	7	0	8	Deamidation (NQ)	86262	Uncharacterized protein OS=Sus scrofa OX=9823 GN=YTHDC1 PE=4 SV=1
885	1719	tr|A0A287AB29|A0A287AB29_PIG	85.92	10	0	8		4770000	8	7	0	8	Deamidation (NQ)	86333	YTH domain-containing protein 1 isoform 3 OS=Sus scrofa OX=9823 GN=YTHDC1 PE=4 SV=1
885	1720	tr|A0A287AZ94|A0A287AZ94_PIG	85.92	10	0	8		4770000	8	7	0	8	Deamidation (NQ)	86668	Uncharacterized protein OS=Sus scrofa OX=9823 GN=YTHDC1 PE=4 SV=1
610	1155	tr|F1S0R7|F1S0R7_PIG	149.42	14	9	10	2070000	2560000	9	9	7	8	Carbamidomethylation; Deamidation (NQ)	89239	tRNA (Cytosine(34)-C(5))-methyltransferase isoform X2 OS=Sus scrofa OX=9823 GN=NSUN2 PE=1 SV=2
758	772	tr|A0A287BG14|A0A287BG14_PIG	142.01	30	16	24	2160000	5560000	10	10	5	8	Carbamidomethylation	45855	Uncharacterized protein OS=Sus scrofa OX=9823 GN=PSMC6 PE=1 SV=1
829	1375	sp|A5GFQ0|RL7L_PIG	138.37	32	4	32	429000	12700000	8	8	1	8		28724	60S ribosomal protein L7-like 1 OS=Sus scrofa OX=9823 GN=RPL7L1 PE=3 SV=1
970	1437	tr|F1RKD1|F1RKD1_PIG	108.23	10	0	9		2980000	8	8	0	8		105207	Uncharacterized protein OS=Sus scrofa OX=9823 GN=RBM19 PE=4 SV=3
902	1354	tr|K7N7E9|K7N7E9_PIG	103.26	47	6	47	0	8980000	7	7	1	8	Carbamidomethylation	17000	Protein BUD31 homolog isoform X2 OS=Sus scrofa OX=9823 GN=BUD31 PE=1 SV=2
801	1404	tr|F1SI06|F1SI06_PIG	96.13	7	4	5	1340000	1590000	7	7	5	8	Deamidation (NQ)	141543	Uncharacterized protein OS=Sus scrofa OX=9823 GN=HDLBP PE=1 SV=3
801	1405	tr|A0A287AWK8|A0A287AWK8_PIG	96.13	7	4	5	1340000	1590000	7	7	5	8	Deamidation (NQ)	146935	Vigilin isoform X1 OS=Sus scrofa OX=9823 GN=HDLBP PE=1 SV=1
746	1169	tr|I3LH38|I3LH38_PIG	136.29	19	6	19	942000	4490000	8	8	3	8		49301	Uncharacterized protein OS=Sus scrofa OX=9823 GN=BYSL PE=4 SV=2
879	1344	tr|A0A287ADA0|A0A287ADA0_PIG	115.74	12	0	12		4130000	7	7	0	8	Acetylation (Protein N-term); Oxidation (M)	74937	Uncharacterized protein OS=Sus scrofa OX=9823 GN=NOL10 PE=4 SV=1
879	1346	tr|A0A286ZQ67|A0A286ZQ67_PIG	115.74	11	0	11		4130000	7	7	0	8	Acetylation (Protein N-term); Oxidation (M)	80155	Nucleolar protein 10 OS=Sus scrofa OX=9823 GN=NOL10 PE=4 SV=1
881	1558	tr|A0A286ZV62|A0A286ZV62_PIG	101.63	11	0	11		4980000	8	8	0	8		94650	RNA helicase OS=Sus scrofa OX=9823 GN=DDX10 PE=3 SV=1
881	1560	tr|F1SV16|F1SV16_PIG	101.63	10	0	10		4980000	8	8	0	8		101046	RNA helicase OS=Sus scrofa OX=9823 GN=DDX10 PE=3 SV=3
823	2078	tr|A0A287AHT5|A0A287AHT5_PIG	101.37	40	12	40	401000	14100000	4	4	3	8		12393	Small nuclear ribonucleoprotein Sm D1 OS=Sus scrofa OX=9823 GN=SNRPD1 PE=1 SV=1
823	2079	tr|F2Z5G9|F2Z5G9_PIG	101.37	38	11	38	401000	14100000	4	4	3	8		13282	Small nuclear ribonucleoprotein Sm D1 OS=Sus scrofa OX=9823 GN=SNRPD1 PE=1 SV=1
1058	1884	tr|A0A287B663|A0A287B663_PIG	83.61	12	0	12		4810000	5	5	0	8		46276	Suppressor of SWI4 1 homolog isoform 1 OS=Sus scrofa OX=9823 GN=PPAN PE=4 SV=1
1058	1885	tr|F1S3I2|F1S3I2_PIG	83.61	11	0	11		4810000	5	5	0	8		52923	Suppressor of SWI4 1 homolog isoform 1 OS=Sus scrofa OX=9823 GN=PPAN PE=4 SV=1
690	1339	tr|A0A287A5I4|A0A287A5I4_PIG	102.53	10	0	4		4900000	18	18	0	7	Oxidation (M); Deamidation (NQ)	212666	Uncharacterized protein OS=Sus scrofa OX=9823 GN=NUMA1 PE=1 SV=1
690	1340	tr|A0A286ZK49|A0A286ZK49_PIG	102.53	9	0	4		4900000	18	18	0	7	Oxidation (M); Deamidation (NQ)	228060	Uncharacterized protein OS=Sus scrofa OX=9823 GN=NUMA1 PE=1 SV=1
690	1341	tr|A0A286ZY35|A0A286ZY35_PIG	102.53	9	0	4		4900000	18	18	0	7	Oxidation (M); Deamidation (NQ)	231168	Uncharacterized protein OS=Sus scrofa OX=9823 GN=NUMA1 PE=1 SV=1
690	1342	tr|A0A287AQ88|A0A287AQ88_PIG	102.53	9	0	4		4900000	18	18	0	7	Oxidation (M); Deamidation (NQ)	233499	Uncharacterized protein OS=Sus scrofa OX=9823 GN=NUMA1 PE=1 SV=1
690	1343	tr|F1SUX4|F1SUX4_PIG	102.53	9	0	4		4900000	18	18	0	7	Oxidation (M); Deamidation (NQ)	235243	Uncharacterized protein OS=Sus scrofa OX=9823 GN=NUMA1 PE=1 SV=3
362	475	tr|A0A287ARU7|A0A287ARU7_PIG	203.16	68	68	26	59300000	6010000	17	14	33	7	Carbamidomethylation; Acetylation (Protein N-term); Oxidation (M); Deamidation (NQ)	27419	Uncharacterized protein OS=Sus scrofa OX=9823 GN=YWHAE PE=1 SV=1
362	476	tr|A0A287A2R9|A0A287A2R9_PIG	203.16	64	64	24	59300000	6010000	17	14	33	7	Carbamidomethylation; Acetylation (Protein N-term); Oxidation (M); Deamidation (NQ)	29174	Uncharacterized protein OS=Sus scrofa OX=9823 GN=YWHAE PE=1 SV=1
521	611	tr|A0A287B401|A0A287B401_PIG	167.33	24	14	14	15600000	11400000	13	13	9	7	Carbamidomethylation	69562	RNA-binding protein 14 isoform 1 OS=Sus scrofa OX=9823 GN=RBM14 PE=1 SV=1
603	1797	tr|F1SQ46|F1SQ46_PIG	148.32	19	3	13			7	1	1	7	Deamidation (NQ)	32695	Uncharacterized protein OS=Sus scrofa OX=9823 GN=YBX3 PE=1 SV=2
603	1799	tr|A0A286ZZW7|A0A286ZZW7_PIG	148.32	17	2	11			7	1	1	7	Deamidation (NQ)	38810	Uncharacterized protein OS=Sus scrofa OX=9823 GN=YBX3 PE=1 SV=1
603	1800	tr|I3LQF8|I3LQF8_PIG	148.32	16	2	11			7	1	1	7	Deamidation (NQ)	40649	Uncharacterized protein OS=Sus scrofa OX=9823 GN=YBX3 PE=1 SV=1
529	1286	tr|F1SUG8|F1SUG8_PIG	139.28	9	5	8	38200	303000	6	2	5	7	Deamidation (NQ)	82435	ATP-dependent RNA helicase DDX50 OS=Sus scrofa OX=9823 GN=DDX50 PE=4 SV=2
529	1320	tr|A0A287A3P8|A0A287A3P8_PIG	139.28	9	6	8	38200	303000	6	2	5	7	Deamidation (NQ)	76635	Uncharacterized protein OS=Sus scrofa OX=9823 GN=DDX50 PE=4 SV=1
772	1032	sp|B0KYV5|LIMA1_PIG	130.88	17	3	10	90200	9440000	11	11	1	7	Carbamidomethylation; Deamidation (NQ)	83991	LIM domain and actin-binding protein 1 OS=Sus scrofa OX=9823 GN=LIMA1 PE=2 SV=1
772	1036	tr|A0A287A2U9|A0A287A2U9_PIG	130.88	15	0	10		9440000	10	10	0	7	Carbamidomethylation	84119	LIM domain and actin-binding protein 1 OS=Sus scrofa OX=9823 GN=LIMA1 PE=1 SV=1
614	1352	tr|B5APU9|B5APU9_PIG	108.54	35	21	35	5020000	23300000	6	6	4	7	Acetylation (Protein N-term); Deamidation (NQ)	19667	Actin-related protein 2/3 complex subunit 4 OS=Sus scrofa OX=9823 GN=ARPC4 PE=1 SV=1
614	1353	tr|A0A286ZPY9|A0A286ZPY9_PIG	108.54	33	20	33	5020000	23300000	6	6	4	7	Acetylation (Protein N-term); Deamidation (NQ)	21083	Actin-related protein 2/3 complex subunit 4 OS=Sus scrofa OX=9823 GN=ARPC4 PE=1 SV=1
489	767	sp|Q9MZ15|VDAC2_PIG	180.63	46	46	24	46800000	4830000	12	12	15	7	Carbamidomethylation; Deamidation (NQ)	31593	Voltage-dependent anion-selective channel protein 2 OS=Sus scrofa OX=9823 GN=VDAC2 PE=2 SV=1
489	771	tr|F1S2F6|F1S2F6_PIG	180.63	46	46	24	46800000	4830000	12	12	15	7	Carbamidomethylation; Deamidation (NQ)	31605	Voltage-dependent anion-selective channel protein 2 OS=Sus scrofa OX=9823 GN=VDAC2 PE=4 SV=3
421	668	tr|A0A287ARR0|A0A287ARR0_PIG	155.5	33	33	12	42900000	12200000	14	14	21	7	Carbamidomethylation; Oxidation (M); Deamidation (NQ)	45955	Spliceosome RNA helicase DDX39B OS=Sus scrofa OX=9823 GN=DDX39B PE=4 SV=1
421	669	sp|Q29024|DX39B_PIG	155.5	31	31	11	42900000	12200000	14	14	21	7	Carbamidomethylation; Oxidation (M); Deamidation (NQ)	48991	Spliceosome RNA helicase DDX39B OS=Sus scrofa OX=9823 GN=DDX39B PE=3 SV=2
421	670	tr|A0A287BD57|A0A287BD57_PIG	155.5	28	28	10	42900000	12200000	14	14	21	7	Carbamidomethylation; Oxidation (M); Deamidation (NQ)	53410	Spliceosome RNA helicase DDX39B OS=Sus scrofa OX=9823 GN=DDX39B PE=4 SV=1
421	671	tr|A0A286ZJT1|A0A286ZJT1_PIG	155.5	26	26	10	42900000	12200000	14	14	21	7	Carbamidomethylation; Oxidation (M); Deamidation (NQ)	56825	Spliceosome RNA helicase DDX39B OS=Sus scrofa OX=9823 GN=DDX39B PE=4 SV=1
421	672	tr|K7GT57|K7GT57_PIG	155.5	26	26	10	42900000	12200000	14	14	21	7	Carbamidomethylation; Oxidation (M); Deamidation (NQ)	57529	Spliceosome RNA helicase DDX39B OS=Sus scrofa OX=9823 GN=DDX39B PE=4 SV=2
421	673	tr|A0A2C9F348|A0A2C9F348_PIG	155.5	25	25	9	42900000	12200000	14	14	21	7	Carbamidomethylation; Oxidation (M); Deamidation (NQ)	59026	Spliceosome RNA helicase DDX39B OS=Sus scrofa OX=9823 GN=DDX39B PE=4 SV=1
564	761	tr|A0A287A7F6|A0A287A7F6_PIG	153.4	40	32	27	6480000	4840000	11	11	10	7	Oxidation (M); Deamidation (NQ)	32343	Uncharacterized protein OS=Sus scrofa OX=9823 GN=PHB2 PE=1 SV=1
564	763	tr|I3LQN4|I3LQN4_PIG	153.4	39	31	26	6480000	4840000	11	11	10	7	Oxidation (M); Deamidation (NQ)	33388	Prohibitin-2 isoform 1 OS=Sus scrofa OX=9823 GN=PHB2 PE=1 SV=1
528	679	tr|F1RR89|F1RR89_PIG	150.59	21	19	11	6260000	1460000	12	12	13	7	Carbamidomethylation	75346	Arginine--tRNA ligase cytoplasmic OS=Sus scrofa OX=9823 GN=RARS PE=1 SV=3
549	1888	tr|A0A287AVL5|A0A287AVL5_PIG	149.1	9	7	5			8	1	8	7		46811	Uncharacterized protein OS=Sus scrofa OX=9823 PE=4 SV=1
542	1271	tr|A0A287BAZ6|A0A287BAZ6_PIG	134.76	35	29	29	4570000	3140000	7	4	6	7	Deamidation (NQ)	21880	Peroxiredoxin 2 OS=Sus scrofa OX=9823 GN=PRDX2 PE=1 SV=1
738	1572	tr|F1SF87|F1SF87_PIG	88.08	12	5	7		112000	8	4	4	7		74330	Uncharacterized protein OS=Sus scrofa OX=9823 GN=SLC25A13 PE=1 SV=3
738	1573	tr|A0A286ZKD4|A0A286ZKD4_PIG	88.08	12	5	7		112000	8	4	4	7		75519	Uncharacterized protein OS=Sus scrofa OX=9823 GN=SLC25A13 PE=1 SV=1
738	1574	tr|A0A287B665|A0A287B665_PIG	88.08	12	5	7		112000	8	4	4	7		75950	Uncharacterized protein OS=Sus scrofa OX=9823 GN=SLC25A13 PE=1 SV=1
601	1751	tr|A0A287BN67|A0A287BN67_PIG	160.79	17	12	17	3960000	5450000	7	5	8	7	Oxidation (M); Deamidation (NQ)	39894	Uncharacterized protein OS=Sus scrofa OX=9823 GN=NAP1L1 PE=1 SV=1
601	1752	tr|A0A287AFP4|A0A287AFP4_PIG	160.79	17	11	17	3960000	5450000	7	5	8	7	Oxidation (M); Deamidation (NQ)	40641	Uncharacterized protein OS=Sus scrofa OX=9823 GN=NAP1L1 PE=1 SV=1
601	1794	tr|F1SGD7|F1SGD7_PIG	160.79	15	10	15	3960000	5450000	7	5	8	7	Oxidation (M); Deamidation (NQ)	45374	Nucleosome assembly protein 1-like 1 isoform X1 OS=Sus scrofa OX=9823 GN=NAP1L1 PE=1 SV=1
719	1079	tr|A0A287BHZ0|A0A287BHZ0_PIG	148.21	26	10	23	11300000	9970000	8	8	3	7	Carbamidomethylation	40058	KRR1 small subunit processome component OS=Sus scrofa OX=9823 GN=KRR1 PE=3 SV=1
719	1080	tr|A0A287BCI5|A0A287BCI5_PIG	148.21	24	9	22	11300000	9970000	8	8	3	7	Carbamidomethylation	43009	KRR1 small subunit processome component OS=Sus scrofa OX=9823 GN=KRR1 PE=3 SV=1
880	1359	tr|I3LGD1|I3LGD1_PIG	142.56	20	0	18		4380000	8	8	0	7	Deamidation (NQ)	54271	Uncharacterized protein OS=Sus scrofa OX=9823 GN=UTP3 PE=4 SV=1
580	1433	tr|I3LN61|I3LN61_PIG	109.52	17	11	9	10500000	287000	10	4	6	7	Carbamidomethylation; Oxidation (M); Deamidation (NQ)	53932	Non-specific serine/threonine protein kinase OS=Sus scrofa OX=9823 GN=STK38L PE=2 SV=2
580	1434	tr|A0A287BHA9|A0A287BHA9_PIG	109.52	16	10	9	10500000	287000	10	4	6	7	Carbamidomethylation; Oxidation (M); Deamidation (NQ)	57075	Non-specific serine/threonine protein kinase OS=Sus scrofa OX=9823 GN=STK38L PE=3 SV=1
580	1435	tr|A0A287AFN8|A0A287AFN8_PIG	109.52	16	9	8	10500000	287000	10	4	6	7	Carbamidomethylation; Oxidation (M); Deamidation (NQ)	60415	Non-specific serine/threonine protein kinase OS=Sus scrofa OX=9823 GN=STK38L PE=4 SV=1
874	1413	tr|K7GQ86|K7GQ86_PIG	104.56	5	0	5		1430000	6	5	0	7		134056	Uncharacterized protein OS=Sus scrofa OX=9823 GN=STAG2 PE=1 SV=2
874	1416	tr|A0A287B7Y1|A0A287B7Y1_PIG	104.56	5	0	5		1430000	6	5	0	7		138481	Uncharacterized protein OS=Sus scrofa OX=9823 GN=STAG2 PE=1 SV=1
874	1417	tr|A0A286ZJX5|A0A286ZJX5_PIG	104.56	5	0	5		1430000	6	5	0	7		141296	Cohesin subunit SA-2 isoform b OS=Sus scrofa OX=9823 GN=STAG2 PE=1 SV=1
874	1418	tr|A0A287AZR8|A0A287AZR8_PIG	104.56	5	0	5		1430000	6	5	0	7		141959	Cohesin subunit SA-2 isoform a OS=Sus scrofa OX=9823 GN=STAG2 PE=1 SV=1
874	1419	tr|F1RU62|F1RU62_PIG	104.56	5	0	5		1430000	6	5	0	7		145721	Cohesin subunit SA-2 isoform a OS=Sus scrofa OX=9823 GN=STAG2 PE=1 SV=3
917	1870	tr|I3LI05|I3LI05_PIG	86.13	9	2	5	1140000	3430000	8	8	2	7		92830	Uncharacterized protein OS=Sus scrofa OX=9823 GN=SRRT PE=1 SV=2
533	709	sp|P61292|PP1B_PIG	191.2	40	40	19	3530000	675000	13	4	19	7	Carbamidomethylation; Acetylation (Protein N-term); Oxidation (M)	37187	Serine/threonine-protein phosphatase PP1-beta catalytic subunit OS=Sus scrofa OX=9823 GN=PPP1CB PE=1 SV=3
730	1040	tr|I3LL55|I3LL55_PIG	137.57	21	15	13	2910000	3970000	9	9	6	7	Oxidation (M)	59001	Uncharacterized protein OS=Sus scrofa OX=9823 GN=PSMD3 PE=1 SV=2
730	1041	tr|F1RXA7|F1RXA7_PIG	137.57	20	15	13	2910000	3970000	9	9	6	7	Oxidation (M)	60967	26S proteasome non-ATPase regulatory subunit 3 OS=Sus scrofa OX=9823 GN=PSMD3 PE=1 SV=3
771	1688	tr|F1SL82|F1SL82_PIG	128.27	7	2	7	284000	719000	7	3	2	7	Carbamidomethylation	118509	Unconventional myosin-Ia OS=Sus scrofa OX=9823 GN=MYO1A PE=1 SV=3
771	1689	tr|A0A287A270|A0A287A270_PIG	128.27	7	2	7	284000	719000	7	3	2	7	Carbamidomethylation	118623	Uncharacterized protein OS=Sus scrofa OX=9823 GN=MYO1A PE=1 SV=1
771	1692	tr|F1SL62|F1SL62_PIG	128.27	7	2	7	284000	719000	7	3	2	7	Carbamidomethylation	109486	Uncharacterized protein OS=Sus scrofa OX=9823 GN=MYO1A PE=1 SV=3
613	1366	tr|A0A287AUF1|A0A287AUF1_PIG	108.29	15	9	14	1180000	9610000	7	7	5	7	Oxidation (M); Deamidation (NQ)	57123	CDP-diacylglycerol--glycerol-3-phosphate 3-phosphatidyltransferase OS=Sus scrofa OX=9823 GN=PGS1 PE=3 SV=1
722	1524	tr|A0A287B9Q4|A0A287B9Q4_PIG	105.52	17	13	14	2330000	3650000	8	7	5	7	Oxidation (M); Deamidation (NQ)	49537	Uncharacterized protein OS=Sus scrofa OX=9823 GN=DDX47 PE=3 SV=1
722	1525	tr|A0A287A7H6|A0A287A7H6_PIG	105.52	15	12	13	2330000	3650000	8	7	5	7	Oxidation (M); Deamidation (NQ)	54939	Putative ATP-dependent RNA helicase DDX47 OS=Sus scrofa OX=9823 GN=DDX47 PE=3 SV=1
817	1759	tr|A0A287A8W9|A0A287A8W9_PIG	102.7	16	3	16		2120000	5	4	1	7	Carbamidomethylation	40514	Uncharacterized protein OS=Sus scrofa OX=9823 GN=SEPT2 PE=1 SV=1
817	1760	tr|F1SIP0|F1SIP0_PIG	102.7	16	2	16		2120000	5	4	1	7	Carbamidomethylation	41555	Septin 2 OS=Sus scrofa OX=9823 GN=SEPT2 PE=1 SV=3
1019	1621	tr|A0A286ZZZ5|A0A286ZZZ5_PIG	101.92	14	0	14		5440000	7	7	0	7	Oxidation (M)	76512	Leucine-rich repeat flightless-interacting protein 2 isoform X15 OS=Sus scrofa OX=9823 GN=LRRFIP2 PE=4 SV=1
1019	1622	tr|A0A287BH37|A0A287BH37_PIG	101.92	13	0	13		5440000	7	7	0	7	Oxidation (M)	80357	Uncharacterized protein OS=Sus scrofa OX=9823 GN=LRRFIP2 PE=4 SV=1
1019	1623	tr|I3LNE1|I3LNE1_PIG	101.92	13	0	13		5440000	7	7	0	7	Oxidation (M)	82761	Leucine-rich repeat flightless-interacting protein 2 isoform X5 OS=Sus scrofa OX=9823 GN=LRRFIP2 PE=4 SV=2
1019	1624	tr|A0A287BC27|A0A287BC27_PIG	101.92	13	0	13		5440000	7	7	0	7	Oxidation (M)	84220	Uncharacterized protein OS=Sus scrofa OX=9823 GN=LRRFIP2 PE=4 SV=1
684	1947	tr|Q56P20|Q56P20_PIG	101.23	29	29	23	10700000	8020000	5	5	9	7	Oxidation (M); Deamidation (NQ)	20486	ADP-ribosylation factor 4 OS=Sus scrofa OX=9823 GN=ARF4 PE=1 SV=1
214	446	tr|B1PXG0|B1PXG0_PIG	273.47	79	43	40	12900000	23700000	35	34	11	7	Carbamidomethylation; Oxidation (M); Deamidation (NQ)	22383	LIN28 OS=Sus scrofa OX=9823 GN=LIN28 PE=1 SV=1
647	1121	tr|F1RNL4|F1RNL4_PIG	175.36	31	27	20		475000	10	1	11	7	Carbamidomethylation; Acetylation (Protein N-term)	38548	Serine/threonine-protein phosphatase OS=Sus scrofa OX=9823 GN=PPP1CC PE=1 SV=3
647	1128	tr|Q2EHH7|Q2EHH7_PIG	175.36	32	28	20		475000	10	1	11	7	Carbamidomethylation; Acetylation (Protein N-term)	36984	Serine/threonine-protein phosphatase OS=Sus scrofa OX=9823 GN=PPP1CC PE=1 SV=1
912	1288	tr|I3LPQ4|I3LPQ4_PIG	138.85	38	6	38	752000	7260000	7	7	1	7	Carbamidomethylation	26868	Ribosomal RNA small subunit methyltransferase NEP1 isoform 1 OS=Sus scrofa OX=9823 GN=EMG1 PE=4 SV=1
599	858	tr|I3LUM9|I3LUM9_PIG	134.39	28	19	15	3730000	5900000	10	10	8	7	Carbamidomethylation; Acetylation (Protein N-term); Deamidation (NQ)	51066	Eukaryotic translation initiation factor 2 subunit 3 OS=Sus scrofa OX=9823 GN=EIF2S3 PE=1 SV=1
721	1557	tr|F2Z5V3|F2Z5V3_PIG	126.79	41	18	41	346000	18600000	6	6	2	7	Carbamidomethylation; Acetylation (Protein N-term); Deamidation (NQ)	14174	Uncharacterized protein OS=Sus scrofa OX=9823 GN=SNU13 PE=4 SV=1
691	1211	tr|I3LAK5|I3LAK5_PIG	123.37	19	12	11	5030000	2080000	10	7	6	7	Oxidation (M); Deamidation (NQ)	60780	Uncharacterized protein OS=Sus scrofa OX=9823 GN=FXR1 PE=1 SV=2
691	1212	tr|A0A286ZS04|A0A286ZS04_PIG	123.37	17	10	10	5030000	2080000	10	7	6	7	Oxidation (M); Deamidation (NQ)	68127	Uncharacterized protein OS=Sus scrofa OX=9823 GN=FXR1 PE=1 SV=1
691	1213	tr|A0A287B7I4|A0A287B7I4_PIG	123.37	15	10	9	5030000	2080000	10	7	6	7	Oxidation (M); Deamidation (NQ)	73144	Fragile X mental retardation syndrome-related protein 1 isoform X3 OS=Sus scrofa OX=9823 GN=FXR1 PE=1 SV=1
691	1214	tr|I3LH62|I3LH62_PIG	123.37	15	9	9	5030000	2080000	10	7	6	7	Oxidation (M); Deamidation (NQ)	76245	Fragile X mental retardation syndrome-related protein 1 isoform X1 OS=Sus scrofa OX=9823 GN=FXR1 PE=1 SV=1
752	1355	tr|I3LU51|I3LU51_PIG	120.18	11	4	9	202000	4400000	8	8	2	7	Carbamidomethylation	93033	Uncharacterized protein OS=Sus scrofa OX=9823 GN=HNRNPUL1 PE=1 SV=2
860	1438	tr|F1SUW3|F1SUW3_PIG	114.29	38	9	29	448000	3460000	9	7	3	7	Oxidation (M)	26642	Uncharacterized protein OS=Sus scrofa OX=9823 GN=EFHD2 PE=1 SV=1
970	1462	tr|A0A287AFG1|A0A287AFG1_PIG	108.23	9	0	8		2640000	7	7	0	7		102183	Uncharacterized protein OS=Sus scrofa OX=9823 GN=RBM19 PE=4 SV=1
827	1475	tr|F1SRI4|F1SRI4_PIG	103.69	3	1	3	257000	2840000	9	9	2	7		318039	Uncharacterized protein OS=Sus scrofa OX=9823 GN=UTP20 PE=4 SV=2
1011	1333	tr|A0A287A0L7|A0A287A0L7_PIG	101.15	10	0	9		2650000	7	7	0	7	Acetylation (Protein N-term)	85079	RNA-binding protein 28 isoform 1 OS=Sus scrofa OX=9823 GN=RBM28 PE=4 SV=1
849	1328	tr|A0A287AVG1|A0A287AVG1_PIG	97.18	29	10	25	1430000	1970000	9	8	4	7	Oxidation (M)	45286	26S proteasome regulatory subunit 8 OS=Sus scrofa OX=9823 GN=PSMC5 PE=1 SV=1
849	1329	sp|P62197|PRS8_PIG	97.18	29	10	25	1430000	1970000	9	8	4	7	Oxidation (M)	45626	26S proteasome regulatory subunit 8 OS=Sus scrofa OX=9823 GN=PSMC5 PE=2 SV=1
1068	1619	tr|A0A286ZLB4|A0A286ZLB4_PIG	95.53	5	0	5		2410000	7	7	0	7	Carbamidomethylation	171223	Uncharacterized protein OS=Sus scrofa OX=9823 GN=BAZ1A PE=4 SV=1
1068	1620	tr|F1SHI5|F1SHI5_PIG	95.53	5	0	5		2410000	7	7	0	7	Carbamidomethylation	178817	Uncharacterized protein OS=Sus scrofa OX=9823 GN=BAZ1A PE=4 SV=2
949	2130	tr|A0A287BLD2|A0A287BLD2_PIG	75.06	2	0	2		12900000	3	3	0	7	Oxidation (M)	138053	Uncharacterized protein OS=Sus scrofa OX=9823 GN=COL1A1 PE=1 SV=1
949	2131	tr|A0A287A1S6|A0A287A1S6_PIG	75.06	2	0	2		12900000	3	3	0	7	Oxidation (M)	139303	Collagen alpha-1(I) chain preproprotein OS=Sus scrofa OX=9823 GN=COL1A1 PE=1 SV=1
1009	1257	tr|A0A286ZHV7|A0A286ZHV7_PIG	141.23	2	0	2		17900000	7	7	0	7	Carbamidomethylation	451092	Uncharacterized protein OS=Sus scrofa OX=9823 GN=HSPG2 PE=1 SV=1
1009	1258	tr|F1SU03|F1SU03_PIG	141.23	2	0	2		17900000	7	7	0	7	Carbamidomethylation	461359	Uncharacterized protein OS=Sus scrofa OX=9823 GN=HSPG2 PE=1 SV=3
1009	1259	tr|A0A287ATP0|A0A287ATP0_PIG	141.23	2	0	2		17900000	7	7	0	7	Carbamidomethylation	462912	Uncharacterized protein OS=Sus scrofa OX=9823 GN=HSPG2 PE=1 SV=1
1009	1260	tr|A0A287AF47|A0A287AF47_PIG	141.23	2	0	2		17900000	7	7	0	7	Carbamidomethylation	463559	Uncharacterized protein OS=Sus scrofa OX=9823 GN=HSPG2 PE=1 SV=1
985	1238	tr|F1S2B6|F1S2B6_PIG	130.33	23	2	21	12700000	6120000	8	8	1	7		41476	Biglycan OS=Sus scrofa OX=9823 GN=BGN PE=1 SV=2
869	1440	tr|F1SCG7|F1SCG7_PIG	122.57	9	0	8		3010000	5	5	0	7		91370	Uncharacterized protein OS=Sus scrofa OX=9823 GN=DDX24 PE=4 SV=2
869	1441	tr|I3LKU6|I3LKU6_PIG	122.57	9	0	8		3010000	5	5	0	7		94916	Uncharacterized protein OS=Sus scrofa OX=9823 GN=DDX24 PE=4 SV=2
988	1507	tr|F1RZT9|F1RZT9_PIG	113.04	17	0	17		3860000	6	6	0	7		49248	Methyl-CpG binding protein 2 OS=Sus scrofa OX=9823 GN=MECP2 PE=1 SV=4
842	1298	tr|A0A287B4P8|A0A287B4P8_PIG	104.64	20	8	17	2160000	5530000	8	8	3	7		47366	Uncharacterized protein OS=Sus scrofa OX=9823 GN=PSMC4 PE=3 SV=1
1034	1634	tr|A0A286ZR70|A0A286ZR70_PIG	77.78	3	0	3		3130000	6	6	0	7		235049	Tenascin OS=Sus scrofa OX=9823 GN=TNC PE=1 SV=1
1034	1635	tr|I3LUI4|I3LUI4_PIG	77.78	3	0	3		3130000	6	6	0	7		244757	Tenascin OS=Sus scrofa OX=9823 GN=TNC PE=1 SV=2
1034	1637	tr|A0A287AKU7|A0A287AKU7_PIG	77.78	3	0	3		3130000	6	6	0	7		254727	Tenascin OS=Sus scrofa OX=9823 GN=TNC PE=1 SV=1
1034	1638	tr|A0A287BR78|A0A287BR78_PIG	77.78	3	0	3		3130000	6	6	0	7		254416	Tenascin OS=Sus scrofa OX=9823 GN=TNC PE=1 SV=1
1034	1639	tr|A0A287BQB6|A0A287BQB6_PIG	77.78	3	0	3		3130000	6	6	0	7		254500	Tenascin OS=Sus scrofa OX=9823 GN=TNC PE=1 SV=1
1034	1640	tr|A0A287AVF2|A0A287AVF2_PIG	77.78	3	0	3		3130000	6	6	0	7		264470	Tenascin OS=Sus scrofa OX=9823 GN=TNC PE=1 SV=1
1034	1643	tr|I3LDR6|I3LDR6_PIG	77.78	4	0	4		3130000	6	6	0	7		211282	Tenascin OS=Sus scrofa OX=9823 GN=TNC PE=1 SV=2
1102	2030	tr|I3LN44|I3LN44_PIG	69.16	17	3	17	39100	4730000	6	6	1	7		40170	Uncharacterized protein OS=Sus scrofa OX=9823 GN=RPF1 PE=4 SV=2
1002	2173	tr|F1SRZ7|F1SRZ7_PIG	63.27	4	0	4		2960000	5	5	0	7		168252	RNA helicase aquarius OS=Sus scrofa OX=9823 GN=AQR PE=1 SV=3
1002	2175	tr|A0A286ZI68|A0A286ZI68_PIG	63.27	4	0	4		2960000	5	5	0	7		171547	RNA helicase aquarius OS=Sus scrofa OX=9823 GN=AQR PE=1 SV=1
397	732	tr|A0A287B9X9|A0A287B9X9_PIG	181.51	50	19	17			17	6	5	6	Carbamidomethylation; Oxidation (M); Deamidation (NQ)	35422	Uncharacterized protein OS=Sus scrofa OX=9823 PE=4 SV=1
344	423	sp|P19620|ANXA2_PIG	234.63	48	48	20	93800000	6150000	21	21	24	6	Carbamidomethylation; Acetylation (Protein N-term); Oxidation (M); Deamidation (NQ)	38542	Annexin A2 OS=Sus scrofa OX=9823 GN=ANXA2 PE=1 SV=4
344	424	tr|F1S073|F1S073_PIG	234.63	48	48	20	93800000	6150000	21	21	24	6	Carbamidomethylation; Acetylation (Protein N-term); Oxidation (M); Deamidation (NQ)	38579	Annexin OS=Sus scrofa OX=9823 GN=ANXA2 PE=1 SV=2
695	1183	tr|A0A287BHC7|A0A287BHC7_PIG	156.23	15	3	10	347000	11400000	9	9	1	6	Carbamidomethylation; Oxidation (M); Deamidation (NQ)	68831	Uncharacterized protein OS=Sus scrofa OX=9823 GN=ZNF326 PE=1 SV=1
457	1200	tr|A0A286ZIH3|A0A286ZIH3_PIG	173.12	17	17	12	0		9	1	17	6	Oxidation (M); Deamidation (NQ)	49666	Elongation factor 1-alpha OS=Sus scrofa OX=9823 GN=LOC100620900 PE=1 SV=1
403	659	sp|Q29092|ENPL_PIG	171.38	20	18	7	19900000	2990000	17	14	18	6	Deamidation (NQ)	92471	Endoplasmin OS=Sus scrofa OX=9823 GN=HSP90B1 PE=2 SV=3
545	959	tr|F1SA74|F1SA74_PIG	155.66	18	13	6	5840000	3870000	16	15	12	6	Carbamidomethylation; Oxidation (M); Deamidation (NQ)	101094	C-1-tetrahydrofolate synthase cytoplasmic OS=Sus scrofa OX=9823 GN=MTHFD1 PE=1 SV=3
452	807	tr|F2Z4Z1|F2Z4Z1_PIG	152.71	45	45	27	9500000	2410000	12	6	17	6	Acetylation (Protein N-term); Oxidation (M); Deamidation (NQ)	28303	Uncharacterized protein OS=Sus scrofa OX=9823 GN=YWHAG PE=1 SV=1
532	1920	tr|A0A286ZW84|A0A286ZW84_PIG	132.05	36	30	27			7	1	6	6	Deamidation (NQ)	14528	Uncharacterized protein OS=Sus scrofa OX=9823 PE=4 SV=1
496	2149	tr|A0A287A8Q6|A0A287A8Q6_PIG	116.81	40	40	40	2060000	7470000	4	2	7	6	Carbamidomethylation; Oxidation (M); Deamidation (NQ)	9621	40S ribosomal protein S27 OS=Sus scrofa OX=9823 GN=LOC110262272 PE=3 SV=1
496	2150	tr|A0A287BF06|A0A287BF06_PIG	116.81	40	40	40	2060000	7470000	4	2	7	6	Carbamidomethylation; Oxidation (M); Deamidation (NQ)	9461	40S ribosomal protein S27 OS=Sus scrofa OX=9823 GN=RPS27 PE=3 SV=1
608	1570	tr|A0A287BPA1|A0A287BPA1_PIG	104.17	26	11	17	6860000	19700000	8	3	3	6	Carbamidomethylation; Oxidation (M); Deamidation (NQ)	27123	40S ribosomal protein S6 OS=Sus scrofa OX=9823 GN=LOC100516279 PE=1 SV=1
540	854	sp|Q29214|RLA0_PIG	182.42	40	22	17	10900000	11600000	9	9	7	6	Carbamidomethylation; Deamidation (NQ)	34359	60S acidic ribosomal protein P0 OS=Sus scrofa OX=9823 GN=RPLP0 PE=1 SV=2
624	953	tr|F2Z594|F2Z594_PIG	144.45	43	22	34	8380000	20400000	9	7	7	6	Carbamidomethylation	24922	High mobility group protein B1 OS=Sus scrofa OX=9823 GN=HMGB1 PE=1 SV=2
624	964	sp|P12682|HMGB1_PIG	144.45	43	22	34	8380000	20400000	9	7	7	6	Carbamidomethylation	24917	High mobility group protein B1 OS=Sus scrofa OX=9823 GN=HMGB1 PE=2 SV=3
571	1617	tr|A0A286ZMU5|A0A286ZMU5_PIG	144.35	19	15	19		198000	5	1	5	6	Carbamidomethylation; Oxidation (M); Deamidation (NQ)	37399	Uncharacterized protein OS=Sus scrofa OX=9823 GN=PCBP3 PE=1 SV=1
571	1618	tr|I3LRF8|I3LRF8_PIG	144.35	19	15	19		198000	5	1	5	6	Carbamidomethylation; Oxidation (M); Deamidation (NQ)	37329	Uncharacterized protein OS=Sus scrofa OX=9823 GN=PCBP3 PE=1 SV=2
782	1235	tr|K7GPK2|K7GPK2_PIG	119.27	24	5	16	530000	5230000	9	9	2	6	Carbamidomethylation; Deamidation (NQ)	42004	Uncharacterized protein OS=Sus scrofa OX=9823 GN=DNAJA2 PE=1 SV=1
782	1236	tr|F1RP05|F1RP05_PIG	119.27	22	4	15	530000	5230000	9	9	2	6	Carbamidomethylation; Deamidation (NQ)	45704	Uncharacterized protein OS=Sus scrofa OX=9823 GN=DNAJA2 PE=3 SV=1
617	2117	tr|F1RM74|F1RM74_PIG	118.51	12	12	12	1210000	120000	4	2	5	6	Carbamidomethylation; Oxidation (M); Deamidation (NQ)	35520	Glyceraldehyde-3-phosphate dehydrogenase OS=Sus scrofa OX=9823 GN=GAPDHS PE=1 SV=2
594	998	tr|I3LEW5|I3LEW5_PIG	148.37	13	11	5	3990000	2580000	10	10	12	6	Oxidation (M); Deamidation (NQ)	93823	26S proteasome non-ATPase regulatory subunit 2 OS=Sus scrofa OX=9823 GN=PSMD2 PE=1 SV=2
594	1001	tr|A0A287AN02|A0A287AN02_PIG	148.37	12	10	5	3990000	2580000	10	10	12	6	Oxidation (M); Deamidation (NQ)	100242	26S proteasome non-ATPase regulatory subunit 2 OS=Sus scrofa OX=9823 GN=PSMD2 PE=1 SV=1
589	1795	tr|F2Z512|F2Z512_PIG	125.57	30	30	22	13900000	34300000	6	6	6	6	Deamidation (NQ)	15808	40S ribosomal protein S23 OS=Sus scrofa OX=9823 GN=RPS23 PE=3 SV=1
589	1796	sp|Q6SA96|RS23_PIG	125.57	30	30	22	13900000	34300000	6	6	6	6	Deamidation (NQ)	15817	40S ribosomal protein S23 OS=Sus scrofa OX=9823 GN=RPS23 PE=1 SV=3
629	1083	tr|A0A287B7C9|A0A287B7C9_PIG	147.42	30	22	20	6870000	8750000	10	10	9	6	Carbamidomethylation; Oxidation (M)	37681	Uncharacterized protein OS=Sus scrofa OX=9823 GN=PRMT1 PE=1 SV=1
629	1084	tr|A0A286ZP03|A0A286ZP03_PIG	147.42	29	21	19	6870000	8750000	10	10	9	6	Carbamidomethylation; Oxidation (M)	39445	Uncharacterized protein OS=Sus scrofa OX=9823 GN=PRMT1 PE=1 SV=1
629	1085	tr|A0A286ZN59|A0A286ZN59_PIG	147.42	28	20	18	6870000	8750000	10	10	9	6	Carbamidomethylation; Oxidation (M)	40520	Protein arginine N-methyltransferase 1 isoform 3 OS=Sus scrofa OX=9823 GN=PRMT1 PE=1 SV=1
629	1086	tr|F1RHU6|F1RHU6_PIG	147.42	27	19	18	6870000	8750000	10	10	9	6	Carbamidomethylation; Oxidation (M)	42434	Protein arginine N-methyltransferase 1 isoform 1 OS=Sus scrofa OX=9823 GN=PRMT1 PE=1 SV=2
439	898	tr|F1SDR7|F1SDR7_PIG	143.17	40	40	17	4080000		11	3	24	6	Oxidation (M); Deamidation (NQ)	28112	Uncharacterized protein OS=Sus scrofa OX=9823 GN=YWHAB PE=1 SV=1
665	1476	sp|Q95281|RL29_PIG	137.5	34	5	29	0	14500000	5	5	1	6	Deamidation (NQ)	17498	60S ribosomal protein L29 OS=Sus scrofa OX=9823 GN=RPL29 PE=1 SV=4
717	1028	tr|A0A286ZMW4|A0A286ZMW4_PIG	132.14	11	6	8	1110000	8610000	8	7	4	6	Carbamidomethylation	91953	Heat shock protein 105 kDa isoform 2 OS=Sus scrofa OX=9823 GN=HSPH1 PE=1 SV=1
717	1030	tr|F1RST0|F1RST0_PIG	132.14	11	6	8	1110000	8610000	8	7	4	6	Carbamidomethylation	96699	Heat shock protein 105 kDa isoform 1 OS=Sus scrofa OX=9823 GN=HSPH1 PE=1 SV=1
688	1813	sp|P67985|RL22_PIG	122.66	42	29	42	5230000	12800000	6	6	4	6	Deamidation (NQ)	14759	60S ribosomal protein L22 OS=Sus scrofa OX=9823 GN=RPL22 PE=1 SV=2
754	1887	tr|I3LP11|I3LP11_PIG	99.97	20	5	16	979000	6600000	7	7	2	6	Deamidation (NQ)	48197	Uncharacterized protein OS=Sus scrofa OX=9823 GN=KHDRBS1 PE=1 SV=1
765	1611	tr|A0A287AJB4|A0A287AJB4_PIG	103.27	26	3	26	3500000	11800000	5	5	3	6	Carbamidomethylation; Oxidation (M); Deamidation (NQ)	27815	Splicing factor U2AF 35 kDa subunit OS=Sus scrofa OX=9823 GN=U2AF1 PE=4 SV=1
744	1348	tr|A0A286ZU97|A0A286ZU97_PIG	97.5	25	17	23	1930000	1790000	7	7	6	6	Carbamidomethylation	33404	Mitochondrial carrier homolog 2 isoform 1 OS=Sus scrofa OX=9823 GN=MTCH2 PE=1 SV=1
648	1407	tr|C0SW08|C0SW08_PIG	97.32	23	18	19	7170000	6620000	7	7	6	6	Deamidation (NQ)	34079	Cell division cycle 2 OS=Sus scrofa OX=9823 GN=CDC2 PE=1 SV=1
648	1411	tr|F6PRR7|F6PRR7_PIG	97.32	26	20	21	7170000	6620000	7	7	6	6	Deamidation (NQ)	30404	Uncharacterized protein OS=Sus scrofa OX=9823 GN=CDK1 PE=1 SV=1
920	2039	tr|A0A287A7Z8|A0A287A7Z8_PIG	64.28	5	0	4		1530000	7	7	0	6	Carbamidomethylation	182062	Protein polybromo-1 isoform X25 OS=Sus scrofa OX=9823 GN=PBRM1 PE=1 SV=1
920	2040	tr|A0A287B172|A0A287B172_PIG	64.28	5	0	4		1530000	7	7	0	6	Carbamidomethylation	186121	Protein polybromo-1 isoform 5 OS=Sus scrofa OX=9823 GN=PBRM1 PE=1 SV=1
920	2041	tr|A0A287B3H8|A0A287B3H8_PIG	64.28	5	0	4		1530000	7	7	0	6	Carbamidomethylation	187122	Uncharacterized protein OS=Sus scrofa OX=9823 GN=PBRM1 PE=1 SV=1
920	2042	tr|A0A286ZWC8|A0A286ZWC8_PIG	64.28	5	0	4		1530000	7	7	0	6	Carbamidomethylation	188864	Protein polybromo-1 isoform X19 OS=Sus scrofa OX=9823 GN=PBRM1 PE=1 SV=1
920	2043	tr|A0A286ZYW1|A0A286ZYW1_PIG	64.28	5	0	4		1530000	7	7	0	6	Carbamidomethylation	191880	Uncharacterized protein OS=Sus scrofa OX=9823 GN=PBRM1 PE=1 SV=1
920	2046	tr|A0A287BJ09|A0A287BJ09_PIG	64.28	4	0	4		1530000	7	7	0	6	Carbamidomethylation	213606	Uncharacterized protein OS=Sus scrofa OX=9823 GN=PBRM1 PE=1 SV=1
920	2047	tr|A0A287APN6|A0A287APN6_PIG	64.28	4	0	4		1530000	7	7	0	6	Carbamidomethylation	215507	Protein polybromo-1 isoform X13 OS=Sus scrofa OX=9823 GN=PBRM1 PE=1 SV=1
718	1204	tr|F1SUP1|F1SUP1_PIG	153.72	30	4	25	710000	7170000	8	8	2	6	Carbamidomethylation; Deamidation (NQ)	40898	Aflatoxin B1 aldehyde reductase member 4 OS=Sus scrofa OX=9823 GN=AKR7A2 PE=1 SV=2
517	770	tr|K7GRY0|K7GRY0_PIG	150.21	17	13	9	6780000	1450000	14	14	15	6	Carbamidomethylation; Oxidation (M); Deamidation (NQ)	117771	Ubiquitin-like modifier-activating enzyme 1 isoform X2 OS=Sus scrofa OX=9823 GN=UBA1 PE=1 SV=2
894	1745	tr|F1RWH1|F1RWH1_PIG	144.07	29	0	24		5480000	5	4	0	6	Oxidation (M)	21418	Uncharacterized protein OS=Sus scrofa OX=9823 GN=CBX1 PE=1 SV=2
777	1729	tr|F1RZ28|F1RZ28_PIG	113.6	29	20	24	3700000	13000000	5	5	4	6		18916	Uncharacterized protein OS=Sus scrofa OX=9823 GN=RPS10-NUDT3 PE=1 SV=2
828	1218	tr|F1RIE2|F1RIE2_PIG	111.6	9	1	7	375000	4880000	8	8	2	6		125652	Uncharacterized protein OS=Sus scrofa OX=9823 GN=DDB1 PE=1 SV=2
753	1247	tr|A0A287BKR2|A0A287BKR2_PIG	110.33	20	14	12	3980000	1630000	8	8	7	6	Carbamidomethylation; Oxidation (M); Deamidation (NQ)	54512	Serine hydroxymethyltransferase OS=Sus scrofa OX=9823 GN=SHMT2 PE=1 SV=1
899	1389	tr|F1SHE8|F1SHE8_PIG	109.52	19	0	19		5540000	6	6	0	6	Carbamidomethylation	47605	Ribosome biogenesis protein WDR12 OS=Sus scrofa OX=9823 GN=WDR12 PE=1 SV=1
743	1294	tr|F1RGC9|F1RGC9_PIG	104.85	25	19	16	2540000	2730000	9	9	8	6	Carbamidomethylation	42867	Uncharacterized protein OS=Sus scrofa OX=9823 GN=PSMD13 PE=1 SV=1
1019	1629	tr|A0A287B891|A0A287B891_PIG	101.92	12	0	12		5440000	6	6	0	6		81158	Uncharacterized protein OS=Sus scrofa OX=9823 GN=LRRFIP2 PE=4 SV=1
1019	1630	tr|A0A287AY24|A0A287AY24_PIG	101.92	21	0	21		5440000	6	6	0	6		48240	Uncharacterized protein OS=Sus scrofa OX=9823 GN=LRRFIP2 PE=4 SV=1
1019	1631	tr|A0A287AP86|A0A287AP86_PIG	101.92	22	0	22		5440000	6	6	0	6		45360	Leucine-rich repeat flightless-interacting protein 2 isoform l OS=Sus scrofa OX=9823 GN=LRRFIP2 PE=4 SV=1
1019	1632	tr|A0A287APY7|A0A287APY7_PIG	101.92	21	0	21		5440000	6	6	0	6		46939	Uncharacterized protein OS=Sus scrofa OX=9823 GN=LRRFIP2 PE=4 SV=1
1019	1633	tr|A0A287A8Z2|A0A287A8Z2_PIG	101.92	20	0	20		5440000	6	6	0	6		49265	Uncharacterized protein OS=Sus scrofa OX=9823 GN=LRRFIP2 PE=4 SV=1
1037	1660	sp|Q29090|2ABA_PIG	101.89	19	4	19	0	5160000	6	6	1	6		49614	Serine/threonine-protein phosphatase 2A 55 kDa regulatory subunit B alpha isoform (Fragment) OS=Sus scrofa OX=9823 GN=PPP2R2A PE=2 SV=1
1037	1661	tr|F2Z509|F2Z509_PIG	101.89	18	4	18	0	5160000	6	6	1	6		51692	Serine/threonine-protein phosphatase 2A 55 kDa regulatory subunit B OS=Sus scrofa OX=9823 GN=PPP2R2A PE=3 SV=1
1037	1662	tr|A0A287BPB7|A0A287BPB7_PIG	101.89	18	4	18	0	5160000	6	6	1	6		53010	Serine/threonine-protein phosphatase 2A 55 kDa regulatory subunit B OS=Sus scrofa OX=9823 GN=PPP2R2A PE=3 SV=1
744	1393	tr|F1SIE0|F1SIE0_PIG	97.5	24	19	24	1930000	1790000	6	6	6	6	Carbamidomethylation	31302	Uncharacterized protein OS=Sus scrofa OX=9823 GN=MTCH2 PE=1 SV=2
926	1529	tr|A0A287AV10|A0A287AV10_PIG	95.53	6	0	6		3180000	5	5	0	6		122558	Constitutive coactivator of PPAR-gamma-like protein 1 isoform b OS=Sus scrofa OX=9823 GN=FAM120A PE=1 SV=1
926	1530	tr|A0A287AI94|A0A287AI94_PIG	95.53	6	0	6		3180000	5	5	0	6		126957	Constitutive coactivator of PPAR-gamma-like protein 1 isoform b OS=Sus scrofa OX=9823 GN=FAM120A PE=1 SV=1
926	1532	tr|F1SUD6|F1SUD6_PIG	95.53	6	0	6		3180000	5	5	0	6		121343	Uncharacterized protein OS=Sus scrofa OX=9823 GN=FAM120A PE=1 SV=2
933	1812	tr|F1SSH6|F1SSH6_PIG	78.22	14	0	10		2830000	7	7	0	6		61278	Putative ATP-dependent RNA helicase DDX56 OS=Sus scrofa OX=9823 GN=DDX56 PE=4 SV=3
847	1754	tr|A0A287AVL2|A0A287AVL2_PIG	76.97	5	1	4		1470000	6	5	1	6		131107	Uncharacterized protein OS=Sus scrofa OX=9823 GN=DHX30 PE=1 SV=1
847	1756	tr|A0A287B8Z7|A0A287B8Z7_PIG	76.97	5	1	4		1470000	6	5	1	6		130445	Uncharacterized protein OS=Sus scrofa OX=9823 GN=DHX30 PE=1 SV=1
847	1757	tr|A0A287A6N8|A0A287A6N8_PIG	76.97	5	1	4		1470000	6	5	1	6		131222	Uncharacterized protein OS=Sus scrofa OX=9823 GN=DHX30 PE=1 SV=1
847	1758	tr|A0A287AET0|A0A287AET0_PIG	76.97	5	1	4		1470000	6	5	1	6		136110	Putative ATP-dependent RNA helicase DHX30 isoform X1 OS=Sus scrofa OX=9823 GN=DHX30 PE=1 SV=1
851	2251	tr|F2Z572|F2Z572_PIG	65.27	14	12	14	1000000	3330000	4	4	4	6	Carbamidomethylation	34834	Ribose-phosphate pyrophosphokinase 1 isoform 1 OS=Sus scrofa OX=9823 GN=PRPS1 PE=1 SV=1
851	2257	tr|K7GL74|K7GL74_PIG	65.27	14	12	14	1000000	3330000	4	4	4	6	Carbamidomethylation	34783	Uncharacterized protein OS=Sus scrofa OX=9823 GN=PRPS2 PE=1 SV=2
784	1409	tr|F1SB53|F1SB53_PIG	130.89	18	15	15	3410000	5950000	6	6	5	6		48634	Uncharacterized protein OS=Sus scrofa OX=9823 GN=PSMC2 PE=1 SV=2
642	1146	sp|Q710C4|SAHH_PIG	124.66	26	26	13	6420000	3390000	11	10	11	6		47694	Adenosylhomocysteinase OS=Sus scrofa OX=9823 GN=AHCY PE=3 SV=3
642	1147	tr|F1S4Y7|F1S4Y7_PIG	124.66	26	26	13	6420000	3390000	11	10	11	6		48088	Adenosylhomocysteinase OS=Sus scrofa OX=9823 GN=AHCY PE=3 SV=2
642	1149	tr|A0A287B4J2|A0A287B4J2_PIG	124.66	24	24	12	6420000	3390000	11	10	11	6		52680	Adenosylhomocysteinase OS=Sus scrofa OX=9823 GN=AHCY PE=3 SV=1
858	1778	tr|A0A287BPE3|A0A287BPE3_PIG	114.53	14	7	14	3760000	4740000	4	4	3	6	Oxidation (M)	39155	Uncharacterized protein OS=Sus scrofa OX=9823 GN=MSI1 PE=1 SV=1
1025	1446	tr|F1SVA6|F1SVA6_PIG	98.99	33	3	27	245000	6620000	7	7	1	6	Carbamidomethylation; Deamidation (NQ)	39352	U5 small nuclear ribonucleoprotein 40 kDa protein OS=Sus scrofa OX=9823 GN=SNRNP40 PE=1 SV=2
1158	1930	tr|F1SJ05|F1SJ05_PIG	80.96	36	0	32		1970000	6	6	0	6	Carbamidomethylation	24935	Uncharacterized protein OS=Sus scrofa OX=9823 GN=PNO1 PE=4 SV=2
1158	1931	tr|A0A287B6J3|A0A287B6J3_PIG	80.96	32	0	29		1970000	6	6	0	6	Carbamidomethylation	27977	RNA-binding protein PNO1 OS=Sus scrofa OX=9823 GN=PNO1 PE=4 SV=1
877	1330	tr|F1SGF1|F1SGF1_PIG	110.36	20	13	16	1570000	2060000	7	7	5	6		52206	Uncharacterized protein OS=Sus scrofa OX=9823 GN=PSMD6 PE=1 SV=3
1078	2346	tr|F1S7L7|F1S7L7_PIG	102.65	4	0	4		1920000	5	5	0	6		105363	Uncharacterized protein OS=Sus scrofa OX=9823 GN=CHAF1A PE=4 SV=2
1024	1653	tr|A0A287AWY6|A0A287AWY6_PIG	102.45	12	3	12	239000	2830000	6	6	2	6	Carbamidomethylation	71877	Uncharacterized protein OS=Sus scrofa OX=9823 GN=DDX41 PE=4 SV=1
1024	1667	tr|K9IVT8|K9IVT8_PIG	102.45	12	3	12	239000	2830000	6	6	2	6	Carbamidomethylation	69858	DEAD (Asp-Glu-Ala-Asp) box polypeptide 41 OS=Sus scrofa OX=9823 GN=DDX41 PE=2 SV=1
1047	1516	tr|F2Z5H7|F2Z5H7_PIG	100.66	24	0	24		4490000	6	6	0	6	Carbamidomethylation	30035	Ribosome biogenesis protein NSA2 homolog OS=Sus scrofa OX=9823 GN=NSA2 PE=4 SV=1
896	1480	tr|A0A286ZK26|A0A286ZK26_PIG	100.09	12	0	12		4080000	6	6	0	6	Carbamidomethylation	62820	Uncharacterized protein OS=Sus scrofa OX=9823 GN=PFKFB3 PE=4 SV=1
896	1487	tr|F1RUL2|F1RUL2_PIG	100.09	12	0	12		4080000	6	6	0	6	Carbamidomethylation	60327	Uncharacterized protein OS=Sus scrofa OX=9823 GN=PFKFB3 PE=4 SV=3
896	1488	tr|A0A287BT84|A0A287BT84_PIG	100.09	13	0	13		4080000	6	6	0	6	Carbamidomethylation	58760	Uncharacterized protein OS=Sus scrofa OX=9823 GN=PFKFB3 PE=4 SV=1
1046	1410	tr|F1RX38|F1RX38_PIG	99.65	15	0	15		3460000	6	6	0	6		56431	Uncharacterized protein OS=Sus scrofa OX=9823 GN=PLRG1 PE=1 SV=3
892	1703	tr|A0A286ZWI2|A0A286ZWI2_PIG	79.99	28	4	28	467000	3850000	5	5	1	6		26256	Cleavage and polyadenylation specificity factor subunit 5 OS=Sus scrofa OX=9823 GN=NUDT21 PE=1 SV=1
548	868	tr|I3LCA2|I3LCA2_PIG	146.13	27	14	11	5300000	2140000	14	14	7	5		59976	Uncharacterized protein OS=Sus scrofa OX=9823 GN=CCT8 PE=1 SV=2
592	899	tr|F1SQN1|F1SQN1_PIG	147.89	25	20	12	8560000	3150000	14	13	12	5	Carbamidomethylation; Oxidation (M); Deamidation (NQ)	58057	T-complex protein 1 subunit delta OS=Sus scrofa OX=9823 GN=CCT4 PE=1 SV=1
868	1921	tr|F1SUS1|F1SUS1_PIG	87.98	4	0	2		270000	7	6	0	5		222672	Uncharacterized protein OS=Sus scrofa OX=9823 GN=CROCC PE=1 SV=3
868	1922	tr|A0A287AL32|A0A287AL32_PIG	87.98	4	0	2		270000	7	6	0	5		226104	Uncharacterized protein OS=Sus scrofa OX=9823 GN=CROCC PE=1 SV=1
696	936	tr|A0A287BFC9|A0A287BFC9_PIG	118.61	21	14	11	1710000	3020000	10	10	8	5	Deamidation (NQ)	66956	Dolichyl-diphosphooligosaccharide--protein glycosyltransferase subunit 1 OS=Sus scrofa OX=9823 GN=RPN1 PE=3 SV=1
696	937	sp|Q9GMB0|RPN1_PIG	118.61	20	14	11	1710000	3020000	10	10	8	5	Deamidation (NQ)	68695	Dolichyl-diphosphooligosaccharide--protein glycosyltransferase subunit 1 OS=Sus scrofa OX=9823 GN=RPN1 PE=1 SV=1
696	938	tr|A0A287BR84|A0A287BR84_PIG	118.61	18	12	10	1710000	3020000	10	10	8	5	Deamidation (NQ)	75733	Dolichyl-diphosphooligosaccharide--protein glycosyltransferase subunit 1 OS=Sus scrofa OX=9823 GN=RPN1 PE=3 SV=1
555	2151	tr|F2Z5B7|F2Z5B7_PIG	100.99	40	25	40		5780000	3	1	5	5	Carbamidomethylation; Oxidation (M); Deamidation (NQ)	9477	40S ribosomal protein S27 OS=Sus scrofa OX=9823 GN=RPS27L PE=1 SV=1
837	1189	tr|A0A286ZIL9|A0A286ZIL9_PIG	141.24	7	0	5		4040000	7	7	0	5		129882	Uncharacterized protein OS=Sus scrofa OX=9823 GN=COL18A1 PE=1 SV=1
837	1190	tr|I3LH70|I3LH70_PIG	141.24	7	0	5		4040000	7	7	0	5		134046	Uncharacterized protein OS=Sus scrofa OX=9823 GN=COL18A1 PE=1 SV=2
837	1194	tr|A0A287BQN5|A0A287BQN5_PIG	141.24	6	0	4		4040000	7	7	0	5		158086	Uncharacterized protein OS=Sus scrofa OX=9823 GN=COL18A1 PE=1 SV=1
495	1644	sp|P01965|HBA_PIG	137.79	54	0	6			10	8	0	5	Carbamidomethylation; Oxidation (M); Deamidation (NQ)	15039	Hemoglobin subunit alpha OS=Sus scrofa OX=9823 GN=HBA PE=1 SV=1
495	1645	tr|F1RGX4|F1RGX4_PIG	137.79	54	0	6			10	8	0	5	Carbamidomethylation; Oxidation (M); Deamidation (NQ)	15170	Uncharacterized protein OS=Sus scrofa OX=9823 GN=LOC110259958 PE=1 SV=1
733	1215	tr|F1RN28|F1RN28_PIG	124.37	23	13	16	1170000	3070000	8	7	4	5		44951	Uncharacterized protein OS=Sus scrofa OX=9823 GN=PSPC1 PE=1 SV=3
733	1216	tr|A0A286ZKW2|A0A286ZKW2_PIG	124.37	17	9	12	1170000	3070000	8	7	4	5		58389	Paraspeckle component 1 isoform 1 OS=Sus scrofa OX=9823 GN=PSPC1 PE=1 SV=1
720	1326	tr|I3LS70|I3LS70_PIG	144.75	15	4	12	2050000	3920000	6	6	2	5	Deamidation (NQ)	57976	Importin subunit alpha OS=Sus scrofa OX=9823 GN=KPNA2 PE=1 SV=2
696	947	tr|F1SPG2|F1SPG2_PIG	118.61	19	12	11	1350000	3020000	9	9	7	5	Deamidation (NQ)	69043	Dolichyl-diphosphooligosaccharide--protein glycosyltransferase subunit 1 OS=Sus scrofa OX=9823 GN=RPN1 PE=3 SV=2
651	1243	sp|A5GFY8|SERA_PIG	118.07	20	19	8	7840000	2610000	8	8	8	5	Carbamidomethylation; Oxidation (M); Deamidation (NQ)	56810	D-3-phosphoglycerate dehydrogenase OS=Sus scrofa OX=9823 GN=PHGDH PE=3 SV=1
856	1941	tr|F1RGV5|F1RGV5_PIG	78.26	32	0	25		7300000	5	5	0	5	Deamidation (NQ)	20431	Nucleoside diphosphate kinase OS=Sus scrofa OX=9823 GN=NME4 PE=3 SV=2
475	577	sp|P00346|MDHM_PIG	197.54	52	52	20	25700000	1810000	16	16	23	5	Carbamidomethylation; Oxidation (M); Deamidation (NQ)	35603	Malate dehydrogenase mitochondrial OS=Sus scrofa OX=9823 GN=MDH2 PE=1 SV=2
475	578	tr|I3LP41|I3LP41_PIG	197.54	45	45	17	25700000	1810000	16	16	23	5	Carbamidomethylation; Oxidation (M); Deamidation (NQ)	41996	Malate dehydrogenase OS=Sus scrofa OX=9823 GN=MDH2 PE=3 SV=2
530	791	tr|A0A287AJQ2|A0A287AJQ2_PIG	174.89	60	60	30	28700000	3670000	13	13	20	5	Carbamidomethylation; Acetylation (Protein N-term); Oxidation (M); Deamidation (NQ)	28804	Phosphoglycerate mutase OS=Sus scrofa OX=9823 GN=PGAM1 PE=1 SV=1
530	792	tr|F1S8Y5|F1S8Y5_PIG	174.89	58	58	29	28700000	3670000	13	13	20	5	Carbamidomethylation; Acetylation (Protein N-term); Oxidation (M); Deamidation (NQ)	29923	Phosphoglycerate mutase OS=Sus scrofa OX=9823 GN=PGAM1 PE=1 SV=3
595	1542	tr|A0A287A7F5|A0A287A7F5_PIG	148.73	48	47	33	13800000	10100000	8	8	10	5	Oxidation (M); Deamidation (NQ)	14143	60S ribosomal protein L31 OS=Sus scrofa OX=9823 GN=RPL31 PE=1 SV=1
595	1543	sp|P62901|RL31_PIG	148.73	46	46	32	13800000	10100000	8	8	10	5	Oxidation (M); Deamidation (NQ)	14463	60S ribosomal protein L31 OS=Sus scrofa OX=9823 GN=RPL31 PE=1 SV=1
669	1526	tr|F1RTN3|F1RTN3_PIG	129.57	13	9	8		629000	9	1	9	5		64625	Moesin OS=Sus scrofa OX=9823 GN=MSN PE=1 SV=2
669	1533	tr|A0A287BED9|A0A287BED9_PIG	129.57	12	9	8		629000	9	1	9	5		67787	Moesin OS=Sus scrofa OX=9823 GN=MSN PE=1 SV=1
669	1534	tr|A0A287AK19|A0A287AK19_PIG	129.57	12	9	8		629000	9	1	9	5		67946	Moesin OS=Sus scrofa OX=9823 GN=MSN PE=1 SV=1
675	1049	tr|I3L918|I3L918_PIG	114.28	16	14	3	8000000	11900000	13	13	12	5	Oxidation (M); Deamidation (NQ)	103958	Uncharacterized protein OS=Sus scrofa OX=9823 GN=CSE1L PE=1 SV=2
675	1050	tr|I3LPP4|I3LPP4_PIG	114.28	15	13	2	8000000	11900000	13	13	12	5	Oxidation (M); Deamidation (NQ)	110649	Exportin-2 OS=Sus scrofa OX=9823 GN=CSE1L PE=1 SV=2
587	1918	tr|A0A287BRW3|A0A287BRW3_PIG	113.57	21	19	16	1020000		6	2	5	5	Deamidation (NQ)	22098	Ribosomal protein L15 OS=Sus scrofa OX=9823 PE=3 SV=1
587	1919	tr|A0A286ZNS5|A0A286ZNS5_PIG	113.57	18	17	14	1020000		6	2	5	5	Deamidation (NQ)	24625	Ribosomal protein L15 OS=Sus scrofa OX=9823 PE=3 SV=1
710	1424	tr|D0G0C8|D0G0C8_PIG	103.78	18	13	10	4970000	3530000	7	7	6	5		57444	Chaperonin containing TCP1 subunit 2 (Beta) OS=Sus scrofa OX=9823 GN=CCT2 PE=1 SV=1
867	1658	tr|A0A287B4K9|A0A287B4K9_PIG	97.18	7	1	6	127000	4130000	6	6	2	5		85431	Uncharacterized protein OS=Sus scrofa OX=9823 GN=DNMT3A PE=3 SV=1
867	1659	tr|I3L5A4|I3L5A4_PIG	97.18	7	1	6	127000	4130000	6	6	2	5		85080	Uncharacterized protein OS=Sus scrofa OX=9823 GN=DNMT3A PE=3 SV=2
867	1674	tr|I3LRY7|I3LRY7_PIG	97.18	6	1	5	127000	4130000	6	6	2	5		101829	DNA (Cytosine-5)-methyltransferase 3A isoform X1 OS=Sus scrofa OX=9823 GN=DNMT3A PE=3 SV=2
867	1675	tr|A0A287AY51|A0A287AY51_PIG	97.18	6	1	5	127000	4130000	6	6	2	5		102111	Uncharacterized protein OS=Sus scrofa OX=9823 GN=DNMT3A PE=3 SV=1
1137	1775	tr|F1STY8|F1STY8_PIG	87.41	5	0	3		2660000	7	6	0	5		161859	Uncharacterized protein OS=Sus scrofa OX=9823 GN=RSF1 PE=1 SV=3
745	1861	tr|A0A287BIV4|A0A287BIV4_PIG	84.08	15	12	12	2170000	4120000	4	4	3	5		29484	Proteasome subunit alpha type OS=Sus scrofa OX=9823 GN=PSMA4 PE=1 SV=1
966	1976	tr|I3LP21|I3LP21_PIG	70.14	14	0	12		4440000	5	5	0	5		39246	Uncharacterized protein OS=Sus scrofa OX=9823 GN=KCNAB2 PE=1 SV=2
966	1979	tr|A0A286ZW35|A0A286ZW35_PIG	70.14	14	0	12		4440000	5	5	0	5		40959	Voltage-gated potassium channel subunit beta-2 isoform 1 OS=Sus scrofa OX=9823 GN=KCNAB2 PE=1 SV=1
966	1980	tr|A0A287AU00|A0A287AU00_PIG	70.14	13	0	11		4440000	5	5	0	5		42612	Uncharacterized protein OS=Sus scrofa OX=9823 GN=KCNAB2 PE=1 SV=1
554	1157	sp|Q5S1U1|HSPB1_PIG	144.5	36	28	25	34000000	6770000	11	9	14	5	Deamidation (NQ)	22942	Heat shock protein beta-1 OS=Sus scrofa OX=9823 GN=HSPB1 PE=2 SV=1
554	1158	tr|A0A2C9F366|A0A2C9F366_PIG	144.5	32	25	22	34000000	6770000	11	9	14	5	Deamidation (NQ)	25485	Heat shock protein beta-1 OS=Sus scrofa OX=9823 GN=HSPB1 PE=1 SV=1
846	1626	tr|F1S408|F1S408_PIG	126.09	13	2	10	1030000	6540000	6	6	1	5		55324	Uncharacterized protein OS=Sus scrofa OX=9823 GN=FAM98A PE=1 SV=1
846	1627	tr|A0A286ZQF3|A0A286ZQF3_PIG	126.09	15	3	12	1030000	6540000	6	6	1	5		46195	Uncharacterized protein OS=Sus scrofa OX=9823 GN=FAM98A PE=1 SV=1
932	1669	tr|I3LCE2|I3LCE2_PIG	94.59	23	5	18	610000	3180000	7	7	2	5		35858	Uncharacterized protein OS=Sus scrofa OX=9823 GN=FYTTD1 PE=1 SV=1
825	1838	tr|A0A287A6K2|A0A287A6K2_PIG	94.21	1	1	1	1580000	5580000	6	4	5	5	Deamidation (NQ)	484176	Uncharacterized protein OS=Sus scrofa OX=9823 GN=EPPK1 PE=4 SV=1
786	1876	tr|I3LR32|I3LR32_PIG	82.84	11	7	7	3180000	4480000	6	5	4	5	Carbamidomethylation	59664	T-complex protein 1 subunit epsilon OS=Sus scrofa OX=9823 GN=CCT5 PE=1 SV=2
847	1790	tr|A0A287B707|A0A287B707_PIG	76.97	5	1	4		1250000	5	4	1	5		112234	Uncharacterized protein OS=Sus scrofa OX=9823 GN=DHX30 PE=1 SV=1
847	1791	tr|F1SLI4|F1SLI4_PIG	76.97	5	1	3		1250000	5	4	1	5		116169	Uncharacterized protein OS=Sus scrofa OX=9823 GN=DHX30 PE=1 SV=3
797	3091	tr|I3LSW4|I3LSW4_PIG	67.41	16	16	16	3510000	4640000	2	2	4	5	Carbamidomethylation; Deamidation (NQ)	10759	Cornifin OS=Sus scrofa OX=9823 GN=SPRP PE=4 SV=1
797	3092	sp|P35323|SPRR1_PIG	67.41	16	16	16	3510000	4640000	2	2	4	5	Carbamidomethylation; Deamidation (NQ)	10724	Cornifin OS=Sus scrofa OX=9823 GN=SPRP PE=2 SV=1
683	1894	tr|A0A287B356|A0A287B356_PIG	132.68	30	30	25	15300000	4140000	8	8	12	5	Deamidation (NQ)	16832	Eukaryotic translation initiation factor 5A OS=Sus scrofa OX=9823 GN=EIF5A PE=1 SV=1
838	1423	tr|A0A287BK74|A0A287BK74_PIG	123.54	11	5	7	1110000	739000	7	7	3	5		66757	Eukaryotic translation initiation factor 3 subunit L OS=Sus scrofa OX=9823 GN=EIF3L PE=1 SV=1
838	1426	tr|F1SKN5|F1SKN5_PIG	123.54	11	6	7	1110000	739000	7	7	3	5		62818	Eukaryotic translation initiation factor 3 subunit L OS=Sus scrofa OX=9823 GN=EIF3L PE=1 SV=3
967	2111	tr|A0A287BQP1|A0A287BQP1_PIG	113.89	11	3	11	70500	2260000	4	4	2	5	Carbamidomethylation	62345	Uncharacterized protein OS=Sus scrofa OX=9823 GN=RBM25 PE=1 SV=1
928	1704	tr|A0A287AIC6|A0A287AIC6_PIG	110.47	15	5	15	853000	4780000	5	5	2	5	Carbamidomethylation	46238	Putative RNA-binding protein Luc7-like 2 isoform 3 OS=Sus scrofa OX=9823 GN=LOC102162486 PE=1 SV=1
928	1705	tr|A0A287ARJ9|A0A287ARJ9_PIG	110.47	18	6	18	853000	4780000	5	5	2	5	Carbamidomethylation	38395	Uncharacterized protein OS=Sus scrofa OX=9823 GN=LOC102162486 PE=1 SV=1
928	1711	tr|A0A287A3H0|A0A287A3H0_PIG	110.47	15	5	15	853000	4780000	5	5	2	5	Carbamidomethylation	46523	Uncharacterized protein OS=Sus scrofa OX=9823 GN=LOC102162486 PE=1 SV=1
928	1714	tr|F1SR21|F1SR21_PIG	110.47	16	5	16	853000	4780000	5	5	2	5	Carbamidomethylation	44568	Uncharacterized protein OS=Sus scrofa OX=9823 GN=LOC102162486 PE=1 SV=3
747	1378	tr|A0A286ZZL7|A0A286ZZL7_PIG	109.68	9	9	6	4440000	1170000	7	6	9	5		87149	6-phosphofructokinase OS=Sus scrofa OX=9823 GN=PFKL PE=1 SV=1
747	1380	tr|I3LFQ5|I3LFQ5_PIG	109.68	10	10	6	4440000	1170000	7	6	9	5		80261	6-phosphofructokinase OS=Sus scrofa OX=9823 GN=PFKL PE=1 SV=2
747	1381	tr|A0A287AGA4|A0A287AGA4_PIG	109.68	9	9	6	4440000	1170000	7	6	9	5		83819	6-phosphofructokinase OS=Sus scrofa OX=9823 GN=PFKL PE=1 SV=1
1051	1912	tr|F1RSM0|F1RSM0_PIG	96.82	9	0	8		3140000	6	6	0	5	Carbamidomethylation	79823	Nucleolar protein 11 OS=Sus scrofa OX=9823 GN=NOL11 PE=4 SV=1
1051	1914	tr|I3LG12|I3LG12_PIG	96.82	11	0	10		3140000	6	6	0	5	Carbamidomethylation	67711	Nucleolar protein 11 isoform 1 OS=Sus scrofa OX=9823 GN=NOL11 PE=4 SV=2
804	1780	tr|F1SUQ8|F1SUQ8_PIG	84.6	13	4	9	114000	1440000	6	6	2	5	Carbamidomethylation	56086	Uncharacterized protein OS=Sus scrofa OX=9823 GN=RCC2 PE=1 SV=2
804	1781	tr|A0A287BJ22|A0A287BJ22_PIG	84.6	13	4	9	114000	1440000	6	6	2	5	Carbamidomethylation	56243	Uncharacterized protein OS=Sus scrofa OX=9823 GN=RCC2 PE=1 SV=1
804	1783	tr|A0A287ANK4|A0A287ANK4_PIG	84.6	12	4	8	114000	1440000	6	6	2	5	Carbamidomethylation	59337	Uncharacterized protein OS=Sus scrofa OX=9823 GN=RCC2 PE=1 SV=1
1090	1656	tr|A0A287AJC7|A0A287AJC7_PIG	81.46	13	0	13		7210000	5	5	0	5		51973	Uncharacterized protein OS=Sus scrofa OX=9823 GN=MFAP1 PE=4 SV=1
997	2892	tr|A0A287BMH8|A0A287BMH8_PIG	80.66	22	0	22		4900000	4	4	0	5		20067	Uncharacterized protein OS=Sus scrofa OX=9823 GN=NHP2 PE=1 SV=1
1067	2260	tr|A0A286ZSB7|A0A286ZSB7_PIG	78.69	3	0	3		1410000	4	3	0	5		164473	Sister chromatid cohesion protein PDS5 homolog B isoform X3 OS=Sus scrofa OX=9823 GN=PDS5B PE=1 SV=1
1067	2269	tr|A0A287AK91|A0A287AK91_PIG	78.69	3	0	3		1410000	4	3	0	5		160897	Sister chromatid cohesion protein PDS5 homolog B isoform X1 OS=Sus scrofa OX=9823 GN=PDS5B PE=1 SV=1
1074	2122	tr|A0A287AV94|A0A287AV94_PIG	78.06	4	0	3		1400000	6	6	0	5	Carbamidomethylation; Deamidation (NQ)	171890	Uncharacterized protein OS=Sus scrofa OX=9823 GN=NUP98 PE=1 SV=1
1074	2125	tr|A0A286ZUG8|A0A286ZUG8_PIG	78.06	4	0	3		1400000	6	6	0	5	Carbamidomethylation; Deamidation (NQ)	174397	Uncharacterized protein OS=Sus scrofa OX=9823 GN=NUP98 PE=1 SV=1
1074	2126	tr|A0A287A7V8|A0A287A7V8_PIG	78.06	4	0	3		1400000	6	6	0	5	Carbamidomethylation; Deamidation (NQ)	178780	Uncharacterized protein OS=Sus scrofa OX=9823 GN=NUP98 PE=1 SV=1
1074	2127	tr|F1SUZ2|F1SUZ2_PIG	78.06	4	0	3		1400000	6	6	0	5	Carbamidomethylation; Deamidation (NQ)	180542	Uncharacterized protein OS=Sus scrofa OX=9823 GN=NUP98 PE=1 SV=3
1086	1761	tr|F1RIP1|F1RIP1_PIG	112.55	8	0	7		3570000	5	5	0	5		79309	Glycogen [starch] synthase OS=Sus scrofa OX=9823 GN=GYS1 PE=1 SV=2
1086	1762	tr|A0A287A291|A0A287A291_PIG	112.55	8	0	7		3570000	5	5	0	5		83776	Glycogen [starch] synthase OS=Sus scrofa OX=9823 GN=GYS1 PE=1 SV=1
896	1594	tr|A0A287A3W2|A0A287A3W2_PIG	100.09	12	0	12		2880000	5	5	0	5	Carbamidomethylation	55113	6-phosphofructo-2-kinase/fructose-2 6-bisphosphatase 3 isoform X2 OS=Sus scrofa OX=9823 GN=PFKFB3 PE=4 SV=1
896	1595	tr|A0A287BM26|A0A287BM26_PIG	100.09	11	0	11		2880000	5	5	0	5	Carbamidomethylation	57124	6-phosphofructo-2-kinase/fructose-2 6-bisphosphatase 3 isoform 2 OS=Sus scrofa OX=9823 GN=PFKFB3 PE=4 SV=1
864	2176	tr|F2Z568|F2Z568_PIG	94.27	50	36	50	3740000	5510000	3	3	4	5		8218	60S ribosomal protein L38 OS=Sus scrofa OX=9823 GN=RPL38 PE=1 SV=1
1204	1871	tr|F1STR4|F1STR4_PIG	90.31	15	0	15		4890000	5	5	0	5	Carbamidomethylation; Deamidation (NQ)	42825	Uncharacterized protein OS=Sus scrofa OX=9823 GN=PRSS23 PE=4 SV=2
975	1740	tr|F1RSM2|F1RSM2_PIG	84.23	17	7	12	1390000	2260000	8	8	4	5		53025	26S proteasome non-ATPase regulatory subunit 12 OS=Sus scrofa OX=9823 GN=PSMD12 PE=1 SV=1
1040	2187	tr|A0A287AGG3|A0A287AGG3_PIG	79.3	21	5	21	186000	1770000	5	5	1	5		30160	Proteasome subunit beta OS=Sus scrofa OX=9823 GN=PSMB5 PE=1 SV=1
1123	2305	tr|F1SPI1|F1SPI1_PIG	78.96	8	0	8		6440000	3	3	0	5		44927	Transmembrane protein 43 OS=Sus scrofa OX=9823 GN=TMEM43 PE=1 SV=3
1094	2148	tr|A0A287A5I9|A0A287A5I9_PIG	78.26	17	4	14	164000	1660000	5	5	1	5	Carbamidomethylation	34360	Uncharacterized protein OS=Sus scrofa OX=9823 GN=PRKRA PE=1 SV=1
1053	2211	tr|I3LLW3|I3LLW3_PIG	60.35	12	4	12	444000	916000	4	4	3	5		45035	Uncharacterized protein OS=Sus scrofa OX=9823 GN=SAMM50 PE=1 SV=2
1053	2212	tr|A0A287A9I6|A0A287A9I6_PIG	60.35	10	4	10	444000	916000	4	4	3	5		51872	Uncharacterized protein OS=Sus scrofa OX=9823 GN=SAMM50 PE=1 SV=1
511	674	tr|A0A288CFT0|A0A288CFT0_PIG	180.2	51	47	13	27800000	4110000	13	13	18	4	Carbamidomethylation; Deamidation (NQ)	30505	Triosephosphate isomerase OS=Sus scrofa OX=9823 GN=TPI1 PE=1 SV=1
511	675	tr|D0G7F6|D0G7F6_PIG	180.2	59	54	15	27800000	4110000	13	13	18	4	Carbamidomethylation; Deamidation (NQ)	26668	Triosephosphate isomerase OS=Sus scrofa OX=9823 GN=TPI1 PE=1 SV=1
668	867	tr|A0A287B6J6|A0A287B6J6_PIG	133.16	15	12	6	4130000	881000	10	9	8	4	Carbamidomethylation	95424	Uncharacterized protein OS=Sus scrofa OX=9823 GN=HSPA4 PE=1 SV=1
611	1239	sp|P00339|LDHA_PIG	118.68	26	19	13	12900000	8810000	8	6	9	4	Carbamidomethylation; Oxidation (M); Deamidation (NQ)	36619	L-lactate dehydrogenase A chain OS=Sus scrofa OX=9823 GN=LDHA PE=1 SV=3
611	1240	tr|A0A287AFC1|A0A287AFC1_PIG	118.68	25	18	13	12900000	8810000	8	6	9	4	Carbamidomethylation; Oxidation (M); Deamidation (NQ)	37963	L-lactate dehydrogenase OS=Sus scrofa OX=9823 GN=LDHA PE=1 SV=1
611	1241	tr|A0A286ZP12|A0A286ZP12_PIG	118.68	22	16	11	12900000	8810000	8	6	9	4	Carbamidomethylation; Oxidation (M); Deamidation (NQ)	42739	L-lactate dehydrogenase OS=Sus scrofa OX=9823 GN=LDHA PE=1 SV=1
611	1242	tr|A0A287B2H7|A0A287B2H7_PIG	118.68	24	18	12	12900000	8810000	8	6	9	4	Carbamidomethylation; Oxidation (M); Deamidation (NQ)	39754	L-lactate dehydrogenase OS=Sus scrofa OX=9823 GN=LDHA PE=1 SV=1
611	1244	tr|A0A286ZNX3|A0A286ZNX3_PIG	118.68	21	15	11	12900000	8810000	8	6	9	4	Carbamidomethylation; Oxidation (M); Deamidation (NQ)	46039	L-lactate dehydrogenase OS=Sus scrofa OX=9823 GN=LDHA PE=1 SV=1
611	1245	tr|A0A286ZXT7|A0A286ZXT7_PIG	118.68	20	14	10	12900000	8810000	8	6	9	4	Carbamidomethylation; Oxidation (M); Deamidation (NQ)	48028	L-lactate dehydrogenase OS=Sus scrofa OX=9823 GN=LDHA PE=1 SV=1
611	1249	tr|A0A287AD16|A0A287AD16_PIG	118.68	31	23	16	12900000	8810000	8	6	9	4	Carbamidomethylation; Oxidation (M); Deamidation (NQ)	30944	L-lactate dehydrogenase OS=Sus scrofa OX=9823 GN=LDHA PE=1 SV=1
931	1469	tr|A0A287AQ37|A0A287AQ37_PIG	96.19	5	0	3		1760000	6	3	0	4	Carbamidomethylation	157639	Uncharacterized protein OS=Sus scrofa OX=9823 GN=ATAD2 PE=4 SV=1
931	1471	tr|F1RR16|F1RR16_PIG	96.19	6	0	4		1760000	6	3	0	4	Carbamidomethylation	123907	Uncharacterized protein OS=Sus scrofa OX=9823 GN=ATAD2 PE=4 SV=2
627	1428	tr|F1SB42|F1SB42_PIG	137.11	15	11	6	1860000		12	5	14	4	Deamidation (NQ)	69371	Uncharacterized protein OS=Sus scrofa OX=9823 GN=EZR PE=1 SV=2
774	1176	tr|A0A287AR84|A0A287AR84_PIG	124.56	15	9	5	4250000	1920000	12	11	7	4	Carbamidomethylation; Oxidation (M)	89588	DNA helicase OS=Sus scrofa OX=9823 GN=MCM6 PE=3 SV=1
774	1177	tr|M3TYJ4|M3TYJ4_PIG	124.56	15	9	5	4250000	1920000	12	11	7	4	Carbamidomethylation; Oxidation (M)	93030	DNA helicase OS=Sus scrofa OX=9823 GN=MCM6 PE=2 SV=1
897	1598	tr|A0A287BQR7|A0A287BQR7_PIG	87.37	13	1	6	379000	4550000	6	4	1	4		59766	Uncharacterized protein OS=Sus scrofa OX=9823 GN=DPYSL2 PE=1 SV=1
897	1599	tr|A0A286ZKK0|A0A286ZKK0_PIG	87.37	13	1	6	379000	4550000	6	4	1	4		62322	Uncharacterized protein OS=Sus scrofa OX=9823 GN=DPYSL2 PE=1 SV=1
897	1600	tr|F1RJT3|F1RJT3_PIG	87.37	12	1	6	379000	4550000	6	4	1	4		64829	Uncharacterized protein OS=Sus scrofa OX=9823 GN=DPYSL2 PE=1 SV=3
897	1601	tr|A0A287BD54|A0A287BD54_PIG	87.37	11	1	5	379000	4550000	6	4	1	4		69104	Uncharacterized protein OS=Sus scrofa OX=9823 GN=DPYSL2 PE=1 SV=1
897	1602	tr|I3LJE2|I3LJE2_PIG	87.37	11	1	5	379000	4550000	6	4	1	4		73531	Dihydropyrimidinase-related protein 2 isoform 1 OS=Sus scrofa OX=9823 GN=DPYSL2 PE=1 SV=1
742	2222	tr|F1S1H3|F1S1H3_PIG	63.11	3	1	3		513000	4	3	1	4		137812	Uncharacterized protein OS=Sus scrofa OX=9823 GN=DHX8 PE=4 SV=3
706	1012	tr|A0A287A3Z5|A0A287A3Z5_PIG	136.56	10	8	3	4360000	1600000	13	13	10	4	Carbamidomethylation	162421	Eukaryotic translation initiation factor 3 subunit A OS=Sus scrofa OX=9823 GN=EIF3A PE=1 SV=1
706	1013	tr|F1S4P6|F1S4P6_PIG	136.56	10	8	3	4360000	1600000	13	13	10	4	Carbamidomethylation	166058	Eukaryotic translation initiation factor 3 subunit A OS=Sus scrofa OX=9823 GN=EIF3A PE=1 SV=2
878	1492	tr|A0A287BGU4|A0A287BGU4_PIG	117.14	10	2	9	461000	1160000	5	5	1	4	Deamidation (NQ)	74986	Uncharacterized protein OS=Sus scrofa OX=9823 GN=YME1L1 PE=1 SV=1
878	1494	tr|A0A287A9J1|A0A287A9J1_PIG	117.14	10	2	8	461000	1160000	5	5	1	4	Deamidation (NQ)	79750	ATP-dependent zinc metalloprotease YME1L1 isoform 3 OS=Sus scrofa OX=9823 GN=YME1L1 PE=1 SV=1
878	1493	tr|F1RVK1|F1RVK1_PIG	117.14	10	2	9	461000	1160000	5	5	1	4	Deamidation (NQ)	75837	Uncharacterized protein OS=Sus scrofa OX=9823 GN=YME1L1 PE=1 SV=3
887	1924	tr|F2Z5K2|F2Z5K2_PIG	106.03	21	8	16	787000	1150000	4	4	2	4	Oxidation (M)	26411	Proteasome subunit alpha type OS=Sus scrofa OX=9823 GN=PSMA5 PE=1 SV=1
636	1916	tr|F1SQ01|F1SQ01_PIG	103.33	16	16	11	186000		5	1	8	4	Deamidation (NQ)	30555	Peroxiredoxin-4 OS=Sus scrofa OX=9823 GN=PRDX4 PE=1 SV=1
636	1917	tr|K7GLN4|K7GLN4_PIG	103.33	16	16	11	186000		5	1	8	4	Deamidation (NQ)	30722	Uncharacterized protein OS=Sus scrofa OX=9823 GN=PRDX4 PE=1 SV=2
739	1577	tr|F1RM10|F1RM10_PIG	93.03	5	2	4	796000	206000	6	5	4	4	Carbamidomethylation; Deamidation (NQ)	121046	Uncharacterized protein OS=Sus scrofa OX=9823 GN=TCERG1 PE=1 SV=3
739	1578	tr|A0A286ZQH3|A0A286ZQH3_PIG	93.03	5	2	4	796000	206000	6	5	4	4	Carbamidomethylation; Deamidation (NQ)	121246	Uncharacterized protein OS=Sus scrofa OX=9823 GN=TCERG1 PE=1 SV=1
977	1986	tr|A0A287B692|A0A287B692_PIG	78.82	7	1	4	610000	8770000	6	6	1	4		101823	Uncharacterized protein OS=Sus scrofa OX=9823 GN=RBM12B PE=4 SV=1
977	1989	tr|A0A287BFR0|A0A287BFR0_PIG	78.82	6	1	4	610000	8770000	6	6	1	4		116467	Uncharacterized protein OS=Sus scrofa OX=9823 GN=RBM12B PE=1 SV=1
977	1991	tr|F1RY40|F1RY40_PIG	78.82	5	1	3	610000	8770000	6	6	1	4		130629	Uncharacterized protein OS=Sus scrofa OX=9823 GN=RBM12B PE=1 SV=2
796	2178	tr|F1SD97|F1SD97_PIG	65.91	8	4	5	2300000	5290000	6	6	3	4	Acetylation (Protein N-term); Oxidation (M)	57541	Phenylalanine--tRNA ligase alpha subunit OS=Sus scrofa OX=9823 GN=FARSA PE=1 SV=3
725	1111	tr|F2Z543|F2Z543_PIG	147.1	36	33	15	6590000	1470000	8	8	7	4	Deamidation (NQ)	29804	Prohibitin isoform 1 OS=Sus scrofa OX=9823 GN=PHB PE=1 SV=3
576	750	tr|F1SPF3|F1SPF3_PIG	137.67	12	12	5	4850000	1410000	11	11	14	4	Carbamidomethylation; Oxidation (M)	101529	DNA helicase OS=Sus scrofa OX=9823 GN=MCM2 PE=1 SV=2
576	751	tr|A0A287AD55|A0A287AD55_PIG	137.67	12	12	5	4850000	1410000	11	11	14	4	Carbamidomethylation; Oxidation (M)	104621	DNA helicase OS=Sus scrofa OX=9823 GN=MCM2 PE=1 SV=1
785	1670	tr|A0A287B9G0|A0A287B9G0_PIG	122.53	15	13	8	1280000	0	6	4	5	4	Oxidation (M)	47115	Aldehyde dehydrogenase OS=Sus scrofa OX=9823 GN=ALDH3A2 PE=1 SV=1
785	1671	tr|F1SDC7|F1SDC7_PIG	122.53	12	11	7	1280000	0	6	4	5	4	Oxidation (M)	57323	Aldehyde dehydrogenase OS=Sus scrofa OX=9823 GN=ALDH3A2 PE=1 SV=3
785	1672	tr|A0A287BBJ7|A0A287BBJ7_PIG	122.53	11	10	6	1280000	0	6	4	5	4	Oxidation (M)	62249	Uncharacterized protein OS=Sus scrofa OX=9823 GN=ALDH3A2 PE=1 SV=1
891	1695	tr|A0A287AMD3|A0A287AMD3_PIG	108.46	11	8	7	4000000	2590000	6	6	4	4	Carbamidomethylation; Deamidation (NQ)	63391	Uncharacterized protein OS=Sus scrofa OX=9823 GN=KHSRP PE=1 SV=1
891	1696	tr|A0A286ZY30|A0A286ZY30_PIG	108.46	10	6	6	4000000	2590000	6	6	4	4	Carbamidomethylation; Deamidation (NQ)	73344	Uncharacterized protein OS=Sus scrofa OX=9823 GN=KHSRP PE=1 SV=1
891	1697	tr|F1SBT6|F1SBT6_PIG	108.46	10	6	6	4000000	2590000	6	6	4	4	Carbamidomethylation; Deamidation (NQ)	74328	Uncharacterized protein OS=Sus scrofa OX=9823 GN=KHSRP PE=1 SV=3
891	1698	tr|A0A287BLB3|A0A287BLB3_PIG	108.46	9	6	6	4000000	2590000	6	6	4	4	Carbamidomethylation; Deamidation (NQ)	76880	Uncharacterized protein OS=Sus scrofa OX=9823 GN=KHSRP PE=1 SV=1
941	1915	tr|F1SA16|F1SA16_PIG	98.23	13	0	11		428000	5	1	0	4		39561	ELAV-like protein OS=Sus scrofa OX=9823 GN=ELAVL3 PE=1 SV=3
845	1551	tr|A0A287B7Q7|A0A287B7Q7_PIG	95.56	9	3	4	687000	1960000	5	5	2	4	Carbamidomethylation	74293	Uncharacterized protein OS=Sus scrofa OX=9823 GN=RRP1B PE=4 SV=1
845	1552	tr|A0A287B786|A0A287B786_PIG	95.56	9	3	4	687000	1960000	5	5	2	4	Carbamidomethylation	75458	Uncharacterized protein OS=Sus scrofa OX=9823 GN=RRP1B PE=4 SV=1
845	1553	tr|I3L5I1|I3L5I1_PIG	95.56	9	2	4	687000	1960000	5	5	2	4	Carbamidomethylation	79647	Ribosomal RNA processing protein 1 homolog B OS=Sus scrofa OX=9823 GN=RRP1B PE=4 SV=2
845	1581	tr|A0A287BPH2|A0A287BPH2_PIG	95.56	10	3	5	687000	1960000	5	5	2	4	Carbamidomethylation	71510	Uncharacterized protein OS=Sus scrofa OX=9823 GN=RRP1B PE=4 SV=1
821	1848	tr|A0A287A456|A0A287A456_PIG	86.69	8	5	8	1170000	1590000	5	5	3	4	Carbamidomethylation	70117	Protein arginine N-methyltransferase 5 OS=Sus scrofa OX=9823 GN=PRMT5 PE=1 SV=1
821	1850	tr|C3RZ98|C3RZ98_PIG	86.69	8	5	8	1170000	1590000	5	5	3	4	Carbamidomethylation	72614	Protein arginine N-methyltransferase 5 OS=Sus scrofa OX=9823 GN=PRMT5 PE=1 SV=1
821	1851	tr|A0A287A026|A0A287A026_PIG	86.69	7	5	7	1170000	1590000	5	5	3	4	Carbamidomethylation	76028	Protein arginine N-methyltransferase 5 OS=Sus scrofa OX=9823 GN=PRMT5 PE=1 SV=1
821	1852	tr|A0A287AKT7|A0A287AKT7_PIG	86.69	7	5	7	1170000	1590000	5	5	3	4	Carbamidomethylation	76214	Protein arginine N-methyltransferase 5 OS=Sus scrofa OX=9823 GN=PRMT5 PE=1 SV=1
818	2002	tr|I3LJA0|I3LJA0_PIG	83.93	9	4	6	1640000	2560000	5	5	2	4		67820	Putative ATP-dependent RNA helicase DDX52 isoform 1 OS=Sus scrofa OX=9823 GN=DDX52 PE=4 SV=2
1012	1970	tr|F1SIF8|F1SIF8_PIG	82.8	4	2	3	0	1200000	5	3	4	4	Carbamidomethylation; Deamidation (NQ)	158358	Uncharacterized protein OS=Sus scrofa OX=9823 GN=NUP160 PE=1 SV=3
908	2142	sp|P46405|RS12_PIG	80.71	25	25	19	1470000	2060000	3	3	3	4	Carbamidomethylation	14515	40S ribosomal protein S12 OS=Sus scrofa OX=9823 GN=RPS12 PE=2 SV=2
666	1943	sp|Q29223|RL34_PIG	77.5	30	21	28	3290000	19800000	6	6	3	4	Carbamidomethylation; Deamidation (NQ)	13293	60S ribosomal protein L34 OS=Sus scrofa OX=9823 GN=RPL34 PE=1 SV=3
843	2085	tr|F1RKB2|F1RKB2_PIG	75.63	6	5	5	701000	3660000	5	5	4	4	Carbamidomethylation	94019	ATP-dependent RNA helicase DDX54 OS=Sus scrofa OX=9823 GN=DDX54 PE=3 SV=3
843	2086	tr|A0A287BH58|A0A287BH58_PIG	75.63	6	5	5	701000	3660000	5	5	4	4	Carbamidomethylation	96431	ATP-dependent RNA helicase DDX54 OS=Sus scrofa OX=9823 GN=DDX54 PE=3 SV=1
843	2087	tr|A0A287ANI8|A0A287ANI8_PIG	75.63	6	5	5	701000	3660000	5	5	4	4	Carbamidomethylation	98043	ATP-dependent RNA helicase DDX54 OS=Sus scrofa OX=9823 GN=DDX54 PE=3 SV=1
750	2964	tr|A0A287BNX9|A0A287BNX9_PIG	73.32	25	21	25	0	395000	5	3	4	4	Deamidation (NQ)	11921	Uncharacterized protein OS=Sus scrofa OX=9823 PE=4 SV=1
750	2965	tr|A0A287B7G0|A0A287B7G0_PIG	73.32	22	18	22	0	395000	5	3	4	4	Deamidation (NQ)	13688	Uncharacterized protein OS=Sus scrofa OX=9823 PE=4 SV=1
820	1400	tr|I3L8I5|I3L8I5_PIG	142.22	43	23	29	3500000	8590000	6	6	4	4	Carbamidomethylation; Oxidation (M)	26613	Eukaryotic translation initiation factor 6 OS=Sus scrofa OX=9823 GN=EIF6 PE=1 SV=2
768	1829	tr|A0A2C9F373|A0A2C9F373_PIG	113.01	19	12	19	2970000	3190000	4	4	4	4	Deamidation (NQ)	27067	Dolichol-phosphate mannosyltransferase subunit 1 OS=Sus scrofa OX=9823 GN=DPM1 PE=1 SV=1
768	1831	sp|A5GFZ5|DPM1_PIG	113.01	17	11	17	2970000	3190000	4	4	4	4	Deamidation (NQ)	29471	Dolichol-phosphate mannosyltransferase subunit 1 OS=Sus scrofa OX=9823 GN=DPM1 PE=3 SV=1
928	1832	tr|A0A287BFU2|A0A287BFU2_PIG	110.47	12	6	12	853000	4210000	4	4	2	4		40558	Uncharacterized protein OS=Sus scrofa OX=9823 GN=LOC102162486 PE=1 SV=1
781	1562	sp|P54612|2AAA_PIG	92.95	20	12	9	1960000	1480000	9	9	8	4	Carbamidomethylation	65323	Serine/threonine-protein phosphatase 2A 65 kDa regulatory subunit A alpha isoform OS=Sus scrofa OX=9823 GN=PPP2R1A PE=2 SV=2
781	1563	tr|A0A287BB72|A0A287BB72_PIG	92.95	16	9	7	1960000	1480000	9	9	8	4	Carbamidomethylation	78016	Serine/threonine-protein phosphatase 2A 65 kDa regulatory subunit A alpha isoform OS=Sus scrofa OX=9823 GN=PPP2R1A PE=1 SV=1
1144	2196	tr|M3UZ00|M3UZ00_PIG	82.87	3	0	3		4870000	3	3	0	4		103138	Zinc finger CCCH-type containing 18 OS=Sus scrofa OX=9823 GN=ZC3H18 PE=2 SV=1
1054	2432	tr|F1S084|F1S084_PIG	79.24	7	2	6	569000	250000	3	3	1	4	Carbamidomethylation; Oxidation (M)	48729	Histone acetyltransferase type B catalytic subunit OS=Sus scrofa OX=9823 GN=HAT1 PE=1 SV=3
1067	2293	tr|F1RSR8|F1RSR8_PIG	78.69	2	0	2		756000	3	2	0	4		162298	Uncharacterized protein OS=Sus scrofa OX=9823 GN=PDS5B PE=1 SV=3
938	2083	sp|Q95266|KCC2D_PIG	76.7	7	0	7		296000	3	3	0	4		56389	Calcium/calmodulin-dependent protein kinase type II subunit delta OS=Sus scrofa OX=9823 GN=CAMK2D PE=2 SV=1
1190	2161	tr|A0A287AXH8|A0A287AXH8_PIG	71.8	10	0	10		560000	4	3	0	4	Carbamidomethylation	57336	Heterogeneous nuclear ribonucleoprotein L-like isoform 1 OS=Sus scrofa OX=9823 GN=HNRNPLL PE=1 SV=1
1190	2163	tr|A0A287AR71|A0A287AR71_PIG	71.8	9	0	9		560000	4	3	0	4	Carbamidomethylation	60086	Uncharacterized protein OS=Sus scrofa OX=9823 GN=HNRNPLL PE=1 SV=1
1124	2768	tr|A0A287AQQ1|A0A287AQQ1_PIG	70.8	9	0	9		1960000	3	1	0	4		22620	Uncharacterized protein OS=Sus scrofa OX=9823 GN=HDGFL3 PE=1 SV=1
1082	2313	tr|F2Z5L7|F2Z5L7_PIG	69.35	19	7	16	2490000	4420000	5	5	2	4	Carbamidomethylation; Deamidation (NQ)	29556	Proteasome subunit alpha type OS=Sus scrofa OX=9823 GN=PSMA1 PE=1 SV=1
769	2626	tr|F2Z4Y0|F2Z4Y0_PIG	68.52	15	15	15	2500000	16500000	2	2	4	4	Oxidation (M); Deamidation (NQ)	13916	Small nuclear ribonucleoprotein Sm D3 OS=Sus scrofa OX=9823 GN=SNRPD3 PE=1 SV=1
942	2159	tr|I3LIM2|I3LIM2_PIG	62.13	11	8	9	1100000	2610000	5	5	4	4	Carbamidomethylation	55069	UDP-glucose 6-dehydrogenase OS=Sus scrofa OX=9823 GN=UGDH PE=1 SV=1
1272	2404	tr|A0A287AZJ6|A0A287AZJ6_PIG	61.74	7	0	5		554000	5	5	0	4	Carbamidomethylation	74025	Uncharacterized protein OS=Sus scrofa OX=9823 GN=AKAP8 PE=3 SV=1
1272	2405	tr|A0A287AN06|A0A287AN06_PIG	61.74	7	0	5		554000	5	5	0	4	Carbamidomethylation	76200	Uncharacterized protein OS=Sus scrofa OX=9823 GN=AKAP8 PE=3 SV=1
1272	2406	tr|F1SA04|F1SA04_PIG	61.74	7	0	5		554000	5	5	0	4	Carbamidomethylation	78569	Uncharacterized protein OS=Sus scrofa OX=9823 GN=AKAP8 PE=3 SV=2
1028	2098	tr|F1ST39|F1ST39_PIG	57.89	8	1	4		269000	5	2	1	4	Oxidation (M); Deamidation (NQ)	73707	Uncharacterized protein OS=Sus scrofa OX=9823 GN=FXR2 PE=1 SV=2
1028	2158	tr|A0A287B3W9|A0A287B3W9_PIG	57.89	7	1	5		269000	4	2	1	4	Oxidation (M)	63597	Uncharacterized protein OS=Sus scrofa OX=9823 GN=FXR2 PE=1 SV=1
1028	2160	tr|A0A287BD79|A0A287BD79_PIG	57.89	7	1	5		269000	4	2	1	4	Oxidation (M)	68710	Uncharacterized protein OS=Sus scrofa OX=9823 GN=FXR2 PE=1 SV=1
1081	2285	tr|F1RKZ6|F1RKZ6_PIG	57.47	3	1	3	273000	1160000	3	3	2	4	Carbamidomethylation	128502	Uncharacterized protein OS=Sus scrofa OX=9823 GN=USP7 PE=1 SV=2
1253	2473	tr|I3L5I4|I3L5I4_PIG	51.79	2	0	2		1410000	4	4	0	4		225485	Uncharacterized protein OS=Sus scrofa OX=9823 GN=SMCHD1 PE=1 SV=2
1253	2474	tr|I3LPX9|I3LPX9_PIG	51.79	2	0	2		1410000	4	4	0	4		209560	Uncharacterized protein OS=Sus scrofa OX=9823 GN=SMCHD1 PE=1 SV=2
795	1881	tr|F1RYZ0|F1RYZ0_PIG	127.9	48	31	41	10700000	2350000	5	5	6	4	Deamidation (NQ)	11693	60S acidic ribosomal protein P2 OS=Sus scrofa OX=9823 GN=RPLP2 PE=1 SV=1
978	1733	sp|P11493|PP2AB_PIG	115.02	21	18	12	3210000	2860000	6	6	5	4	Carbamidomethylation	33610	Serine/threonine-protein phosphatase 2A catalytic subunit beta isoform (Fragment) OS=Sus scrofa OX=9823 GN=PPP2CB PE=2 SV=2
978	1734	tr|F1RX68|F1RX68_PIG	115.02	20	17	11	3210000	2860000	6	6	5	4	Carbamidomethylation	35575	Serine/threonine-protein phosphatase OS=Sus scrofa OX=9823 GN=PPP2CB PE=3 SV=3
978	1738	sp|P67776|PP2AA_PIG	115.02	20	17	11	3210000	2860000	6	6	5	4	Carbamidomethylation	35594	Serine/threonine-protein phosphatase 2A catalytic subunit alpha isoform OS=Sus scrofa OX=9823 GN=PPP2CA PE=2 SV=1
1128	2089	tr|A0A286ZKW7|A0A286ZKW7_PIG	114.69	19	0	19		3930000	4	4	0	4	Carbamidomethylation	21948	Uncharacterized protein OS=Sus scrofa OX=9823 GN=FCF1 PE=4 SV=1
1128	2090	tr|A0A287APX5|A0A287APX5_PIG	114.69	18	0	18		3930000	4	4	0	4	Carbamidomethylation	23382	Uncharacterized protein OS=Sus scrofa OX=9823 GN=FCF1 PE=4 SV=1
895	2939	tr|A0A287A7F1|A0A287A7F1_PIG	103.96	15	5	15		211000	5	1	4	4	Carbamidomethylation	29531	Uncharacterized protein OS=Sus scrofa OX=9823 PE=4 SV=1
1152	1747	tr|F1SS37|F1SS37_PIG	102.58	17	0	17		3720000	4	4	0	4		35782	Uncharacterized protein OS=Sus scrofa OX=9823 GN=NGDN PE=4 SV=1
1152	1748	tr|A0A287ARE1|A0A287ARE1_PIG	102.58	17	0	17		3720000	4	4	0	4		37187	Uncharacterized protein OS=Sus scrofa OX=9823 GN=NGDN PE=4 SV=1
1287	2061	tr|A0A287A1I3|A0A287A1I3_PIG	98.98	16	0	16		2890000	4	4	0	4		27269	Paired mesoderm homeobox protein 1 isoform pmx-1b OS=Sus scrofa OX=9823 GN=PRRX1 PE=3 SV=1
1287	2074	tr|A0A287AGR6|A0A287AGR6_PIG	98.98	18	0	18		2890000	4	4	0	4		24369	Uncharacterized protein OS=Sus scrofa OX=9823 GN=PRRX1 PE=4 SV=1
1219	2203	tr|F1SDG0|F1SDG0_PIG	97.31	8	0	8		2740000	3	3	0	4		44386	Uncharacterized protein OS=Sus scrofa OX=9823 GN=SF3B4 PE=1 SV=1
898	2124	tr|A0A287AS29|A0A287AS29_PIG	95.69	25	25	19	5050000	885000	4	1	5	4	Oxidation (M); Deamidation (NQ)	17109	Nucleoside diphosphate kinase OS=Sus scrofa OX=9823 GN=NME1 PE=1 SV=1
890	1538	tr|F1S1R9|F1S1R9_PIG	94.28	14	0	6		671000	6	5	0	4	Acetylation (Protein N-term)	54367	Zinc finger and SCAN domain-containing protein 26 isoform X1 OS=Sus scrofa OX=9823 GN=ZSCAN26 PE=4 SV=2
956	2282	tr|I3LC00|I3LC00_PIG	83.29	9	7	9	1470000	882000	3	3	5	4	Oxidation (M)	45779	ATP-dependent RNA helicase DDX19A isoform 1 OS=Sus scrofa OX=9823 GN=DDX19B PE=1 SV=2
956	2283	tr|I3LMJ8|I3LMJ8_PIG	83.29	9	7	9	1470000	882000	3	3	5	4	Oxidation (M)	45769	ATP-dependent RNA helicase DDX19B isoform 1 OS=Sus scrofa OX=9823 GN=DDX19B PE=1 SV=2
812	3098	tr|A0A286ZZ21|A0A286ZZ21_PIG	81.2	12	9	12		0	3	1	2	4	Oxidation (M); Deamidation (NQ)	23338	Uncharacterized protein OS=Sus scrofa OX=9823 PE=3 SV=1
1142	2288	tr|A0A286ZYB9|A0A286ZYB9_PIG	78.86	2	0	2		982000	4	4	0	4		250052	Uncharacterized protein OS=Sus scrofa OX=9823 GN=URB1 PE=4 SV=1
1228	3984	tr|A0A287BHT9|A0A287BHT9_PIG	75.59	10	0	10		31000000	2	2	0	4		13937	Uncharacterized protein OS=Sus scrofa OX=9823 GN=CIRBP PE=1 SV=1
1228	4238	tr|F1S6R1|F1S6R1_PIG	75.59	8	0	8		31000000	2	2	0	4		18607	Cold-inducible RNA-binding protein isoform 1 OS=Sus scrofa OX=9823 GN=CIRBP PE=1 SV=1
1228	4239	tr|A0A286ZNG8|A0A286ZNG8_PIG	75.59	7	0	7		31000000	2	2	0	4		19862	Uncharacterized protein OS=Sus scrofa OX=9823 GN=CIRBP PE=1 SV=1
1221	2387	tr|F1RXE6|F1RXE6_PIG	68.06	13	4	13	184000	2090000	4	4	1	4		46624	SWI/SNF-related matrix-associated actin-dependent regulator of chromatin subfamily E member 1 OS=Sus scrofa OX=9823 GN=SMARCE1 PE=1 SV=3
1221	2393	tr|A0A287BR40|A0A287BR40_PIG	68.06	16	4	16	184000	2090000	4	4	1	4		39235	Uncharacterized protein OS=Sus scrofa OX=9823 GN=SMARCE1 PE=1 SV=1
1221	2394	tr|A0A287AYF5|A0A287AYF5_PIG	68.06	14	4	14	184000	2090000	4	4	1	4		42811	Uncharacterized protein OS=Sus scrofa OX=9823 GN=SMARCE1 PE=1 SV=1
1196	2658	tr|F1RXI2|F1RXI2_PIG	65.83	1	0	1		8330000	2	2	0	4	Carbamidomethylation	158669	Uncharacterized protein OS=Sus scrofa OX=9823 GN=COL4A5 PE=1 SV=3
1196	2659	tr|A0A287A007|A0A287A007_PIG	65.83	1	0	1		8330000	2	2	0	4	Carbamidomethylation	160868	Uncharacterized protein OS=Sus scrofa OX=9823 GN=COL4A5 PE=1 SV=1
1196	2660	tr|A0A287AUX1|A0A287AUX1_PIG	65.83	1	0	1		8330000	2	2	0	4	Carbamidomethylation	161451	Uncharacterized protein OS=Sus scrofa OX=9823 GN=COL4A5 PE=1 SV=1
1029	2287	tr|F1SMW9|F1SMW9_PIG	62.87	4	3	4	138000	700000	3	3	2	4		105814	26S proteasome non-ATPase regulatory subunit 1 OS=Sus scrofa OX=9823 GN=PSMD1 PE=1 SV=3
940	2383	tr|A0A287BPV2|A0A287BPV2_PIG	60.27	6	5	6	309000	2160000	3	3	2	4		61570	Uncharacterized protein OS=Sus scrofa OX=9823 GN=NT5C2 PE=1 SV=1
940	2384	tr|A0A287BEX9|A0A287BEX9_PIG	60.27	6	4	6	309000	2160000	3	3	2	4		62194	Uncharacterized protein OS=Sus scrofa OX=9823 GN=NT5C2 PE=1 SV=1
940	2385	tr|A0A286ZLT0|A0A286ZLT0_PIG	60.27	6	4	6	309000	2160000	3	3	2	4		65113	Cytosolic purine 5'-nucleotidase isoform 1 OS=Sus scrofa OX=9823 GN=NT5C2 PE=1 SV=1
940	2386	tr|F1S848|F1S848_PIG	60.27	6	4	6	309000	2160000	3	3	2	4		65982	Uncharacterized protein OS=Sus scrofa OX=9823 GN=NT5C2 PE=1 SV=3
1097	2333	tr|F1SLL6|F1SLL6_PIG	56.31	5	0	3		787000	5	5	0	4	Carbamidomethylation	117858	Exosome RNA helicase MTR4 OS=Sus scrofa OX=9823 GN=MTREX PE=1 SV=3
1330	2209	tr|A0A287B3X6|A0A287B3X6_PIG	53.92	18	0	18		3740000	4	4	0	4		30992	Activator of basal transcription 1 OS=Sus scrofa OX=9823 GN=ABT1 PE=4 SV=1
1233	3043	tr|I3L5X7|I3L5X7_PIG	51.86	18	0	18		2120000	2	2	0	4	Oxidation (M); Deamidation (NQ)	17035	RNA-binding protein 3 isoform 1 OS=Sus scrofa OX=9823 GN=RBM3 PE=1 SV=1
1634	2590	tr|F1RY22|F1RY22_PIG	39.1	1	0	1	142000	1080000	5	5	2	4		630051	Midasin OS=Sus scrofa OX=9823 GN=MDN1 PE=1 SV=3
378	1265	tr|F1RY34|F1RY34_PIG	199.67	19	19	2	374000		16	1	35	3	Carbamidomethylation; Deamidation (NQ)	41413	Uncharacterized protein OS=Sus scrofa OX=9823 GN=KRT32 PE=3 SV=3
378	1266	tr|F1S0K6|F1S0K6_PIG	199.67	18	18	2	374000		16	1	35	3	Carbamidomethylation; Deamidation (NQ)	44228	Uncharacterized protein OS=Sus scrofa OX=9823 GN=KRT32 PE=3 SV=3
728	1347	tr|A0A286ZWN6|A0A286ZWN6_PIG	167.18	36	19	16	4440000	4730000	8	8	3	3	Carbamidomethylation	27501	Uncharacterized protein OS=Sus scrofa OX=9823 PE=4 SV=1
383	1151	tr|A0A287ARK0|A0A287ARK0_PIG	145.68	15	15	2			14	1	35	3	Carbamidomethylation; Oxidation (M); Deamidation (NQ)	47231	Uncharacterized protein OS=Sus scrofa OX=9823 GN=KRT40 PE=3 SV=1
689	1987	tr|K9IVW6|K9IVW6_PIG	90.91	7	5	3	163000	1960000	5	5	4	3	Oxidation (M); Deamidation (NQ)	53963	GLUT3 OS=Sus scrofa OX=9823 GN=SLC2A3 PE=1 SV=1
689	1988	tr|I3LG15|I3LG15_PIG	90.91	7	5	3	163000	1960000	5	5	4	3	Oxidation (M); Deamidation (NQ)	54291	Solute carrier family 2 facilitated glucose transporter member 3 OS=Sus scrofa OX=9823 GN=SLC2A3 PE=1 SV=2
583	764	tr|F1SC47|F1SC47_PIG	146.25	18	15	5	4950000	1420000	13	13	13	3	Deamidation (NQ)	87086	Delta-1-pyrroline-5-carboxylate synthase OS=Sus scrofa OX=9823 GN=ALDH18A1 PE=1 SV=1
585	1948	sp|P02067|HBB_PIG	123.07	27	7	20			7	2	2	3	Acetylation (Protein N-term); Deamidation (NQ)	16166	Hemoglobin subunit beta OS=Sus scrofa OX=9823 GN=HBB PE=1 SV=3
585	1949	tr|F1RII7|F1RII7_PIG	123.07	27	7	20			7	2	2	3	Acetylation (Protein N-term); Deamidation (NQ)	16167	Hemoglobin subunit beta OS=Sus scrofa OX=9823 GN=HBB PE=3 SV=1
741	2135	tr|F1RZ71|F1RZ71_PIG	88.06	10	5	5	1020000	1470000	5	4	5	3		42207	Uncharacterized protein OS=Sus scrofa OX=9823 GN=SEPT9 PE=1 SV=3
254	421	tr|F1S0K7|F1S0K7_PIG	262.76	36	36	2	782000		33	1	76	3	Carbamidomethylation; Oxidation (M); Deamidation (NQ)	50358	Uncharacterized protein OS=Sus scrofa OX=9823 GN=KRT35 PE=1 SV=1
639	1305	tr|F1S9K5|F1S9K5_PIG	113.46	7	3	2	1850000	875000	10	10	7	3	Carbamidomethylation; Oxidation (M)	170018	Bifunctional glutamate/proline--tRNA ligase OS=Sus scrofa OX=9823 GN=EPRS PE=1 SV=2
639	1306	tr|A0A286ZQW0|A0A286ZQW0_PIG	113.46	7	3	2	1850000	875000	10	10	7	3	Carbamidomethylation; Oxidation (M)	170831	Uncharacterized protein OS=Sus scrofa OX=9823 GN=EPRS PE=1 SV=1
929	1845	tr|A0A287A4P3|A0A287A4P3_PIG	98.2	28	3	13	206000	868000	8	8	1	3	Oxidation (M)	42521	Polymerase delta-interacting protein 3 isoform X1 OS=Sus scrofa OX=9823 GN=POLDIP3 PE=1 SV=1
929	1846	tr|F1SJQ4|F1SJQ4_PIG	98.2	26	3	12	206000	868000	8	8	1	3	Oxidation (M)	46029	Polymerase delta-interacting protein 3 isoform 1 OS=Sus scrofa OX=9823 GN=POLDIP3 PE=1 SV=3
929	1847	tr|A0A287BAW3|A0A287BAW3_PIG	98.2	26	3	12	206000	868000	8	8	1	3	Oxidation (M)	45033	Polymerase delta-interacting protein 3 isoform 1 OS=Sus scrofa OX=9823 GN=POLDIP3 PE=1 SV=1
633	2233	tr|F1RII6|F1RII6_PIG	114.55	25	7	18		202000	6	2	2	3	Deamidation (NQ)	16112	Hemoglobin subunit epsilon OS=Sus scrofa OX=9823 GN=HBE1 PE=3 SV=1
633	2247	sp|P04246|HBT_PIG	114.55	25	7	18		202000	6	2	2	3	Deamidation (NQ)	15980	Hemoglobin subunit theta OS=Sus scrofa OX=9823 PE=1 SV=1
850	1726	tr|F1RVY7|F1RVY7_PIG	94.91	18	15	5	2280000	1650000	6	6	6	3	Carbamidomethylation	42092	Galactokinase OS=Sus scrofa OX=9823 GN=GALK1 PE=1 SV=3
848	2088	tr|F1RI89|F1RI89_PIG	92.47	16	11	16	1110000	1740000	3	3	2	3		28658	39S ribosomal protein L16 mitochondrial OS=Sus scrofa OX=9823 GN=MRPL16 PE=1 SV=2
732	1663	tr|A0A287AN98|A0A287AN98_PIG	81.7	4	2	2	2080000	1610000	8	8	6	3		211894	Uncharacterized protein OS=Sus scrofa OX=9823 GN=CHD4 PE=1 SV=1
732	1664	tr|A0A287AAA4|A0A287AAA4_PIG	81.7	4	2	2	2080000	1610000	8	8	6	3		212304	Uncharacterized protein OS=Sus scrofa OX=9823 GN=CHD4 PE=1 SV=1
732	1665	tr|A0A287A2Q8|A0A287A2Q8_PIG	81.7	4	2	2	2080000	1610000	8	8	6	3		216935	Chromodomain-helicase-DNA-binding protein 4 isoform 2 OS=Sus scrofa OX=9823 GN=CHD4 PE=1 SV=1
732	1666	tr|F1SLR5|F1SLR5_PIG	81.7	4	2	2	2080000	1610000	8	8	6	3		217804	Chromodomain-helicase-DNA-binding protein 4 OS=Sus scrofa OX=9823 GN=CHD4 PE=1 SV=2
915	1963	tr|A0A287A9G1|A0A287A9G1_PIG	77.81	8	3	3	1240000	368000	4	1	2	3		62167	Uncharacterized protein OS=Sus scrofa OX=9823 GN=CRMP1 PE=1 SV=1
915	1966	tr|A0A287BBD8|A0A287BBD8_PIG	77.81	7	2	2	1240000	368000	4	1	2	3		74194	Dihydropyrimidinase-related protein 1 isoform 1 OS=Sus scrofa OX=9823 GN=CRMP1 PE=1 SV=1
661	893	tr|F1RWJ5|F1RWJ5_PIG	143.07	12	11	4	5740000	1510000	10	10	12	3	Acetylation (Protein N-term); Oxidation (M); Deamidation (NQ)	97225	Importin subunit beta-1 OS=Sus scrofa OX=9823 GN=KPNB1 PE=1 SV=3
703	1307	tr|A0A287B013|A0A287B013_PIG	135.32	46	46	21	1960000	118000	7	5	10	3	Acetylation (Protein N-term); Oxidation (M); Deamidation (NQ)	20542	Ras-related protein Rab-1B OS=Sus scrofa OX=9823 GN=RAB1B PE=4 SV=1
703	1308	sp|Q06AU7|RAB1B_PIG	135.32	42	42	19	1960000	118000	7	5	10	3	Acetylation (Protein N-term); Oxidation (M); Deamidation (NQ)	22112	Ras-related protein Rab-1B OS=Sus scrofa OX=9823 GN=RAB1B PE=2 SV=1
703	1309	tr|A0A286ZJ53|A0A286ZJ53_PIG	135.32	42	42	19	1960000	118000	7	5	10	3	Acetylation (Protein N-term); Oxidation (M); Deamidation (NQ)	22202	Ras-related protein Rab-1B OS=Sus scrofa OX=9823 GN=RAB1B PE=4 SV=1
900	1641	tr|F1RYY8|F1RYY8_PIG	95.6	22	2	17	730000	1080000	5	5	1	3	Carbamidomethylation	34470	Mitochondrial glutamate carrier 1 isoform X1 OS=Sus scrofa OX=9823 GN=SLC25A22 PE=1 SV=1
799	4226	sp|P62863|RS30_PIG	88.46	20	17	19	0	9160000	3	3	1	3	Deamidation (NQ)	6648	40S ribosomal protein S30 OS=Sus scrofa OX=9823 GN=FAU PE=3 SV=1
799	4228	tr|A0A286ZY72|A0A286ZY72_PIG	88.46	19	16	18	0	9160000	3	3	1	3	Deamidation (NQ)	6838	40S ribosomal protein S30 OS=Sus scrofa OX=9823 PE=3 SV=1
799	4231	tr|A0A287B5D7|A0A287B5D7_PIG	88.46	9	8	8	0	9160000	3	3	1	3	Deamidation (NQ)	14384	40S ribosomal protein S30 OS=Sus scrofa OX=9823 GN=FAU PE=3 SV=1
990	1860	tr|F2Z5N0|F2Z5N0_PIG	86.09	18	4	13	342000	2940000	4	4	1	3		27399	Proteasome subunit alpha type OS=Sus scrofa OX=9823 GN=PSMA6 PE=1 SV=1
787	2436	tr|F1SDC4|F1SDC4_PIG	81.06	9	6	4	13700000	69100000	5	3	4	3	Acetylation (Protein N-term); Oxidation (M)	50600	Aldehyde dehydrogenase OS=Sus scrofa OX=9823 GN=ALDH3A1 PE=3 SV=2
787	2437	tr|A0A286ZP99|A0A286ZP99_PIG	81.06	7	5	4	13700000	69100000	5	3	4	3	Acetylation (Protein N-term); Oxidation (M)	58431	Aldehyde dehydrogenase OS=Sus scrofa OX=9823 GN=ALDH3A1 PE=3 SV=1
1292	2418	tr|A0A287B8S7|A0A287B8S7_PIG	77.35	8	2	4	193000	752000	5	5	1	3		79928	Uncharacterized protein OS=Sus scrofa OX=9823 GN=MOGS PE=1 SV=1
1292	2419	tr|K7N7E7|K7N7E7_PIG	77.35	7	1	3	193000	752000	5	5	1	3		92542	Mannosyl-oligosaccharide glucosidase isoform 1 OS=Sus scrofa OX=9823 GN=MOGS PE=1 SV=1
1010	2423	tr|A0A287BPK5|A0A287BPK5_PIG	57.23	3	1	2	341000	1300000	5	5	2	3	Carbamidomethylation; Oxidation (M)	192601	Uncharacterized protein OS=Sus scrofa OX=9823 GN=NUP205 PE=1 SV=1
1010	2424	tr|A0A287BLW4|A0A287BLW4_PIG	57.23	3	1	2	341000	1300000	5	5	2	3	Carbamidomethylation; Oxidation (M)	217851	Uncharacterized protein OS=Sus scrofa OX=9823 GN=NUP205 PE=1 SV=1
1010	2425	tr|A0A287AGD7|A0A287AGD7_PIG	57.23	3	1	2	341000	1300000	5	5	2	3	Carbamidomethylation; Oxidation (M)	223337	Uncharacterized protein OS=Sus scrofa OX=9823 GN=NUP205 PE=1 SV=1
1010	2426	tr|A0A287BLR4|A0A287BLR4_PIG	57.23	3	1	2	341000	1300000	5	5	2	3	Carbamidomethylation; Oxidation (M)	225922	Uncharacterized protein OS=Sus scrofa OX=9823 GN=NUP205 PE=1 SV=1
1010	2427	tr|I3LC31|I3LC31_PIG	57.23	3	1	2	341000	1300000	5	5	2	3	Carbamidomethylation; Oxidation (M)	229650	Uncharacterized protein OS=Sus scrofa OX=9823 GN=NUP205 PE=1 SV=2
1010	2435	tr|A0A287B1D5|A0A287B1D5_PIG	57.23	3	1	2	341000	1300000	5	5	2	3	Carbamidomethylation; Oxidation (M)	191021	Uncharacterized protein OS=Sus scrofa OX=9823 GN=NUP205 PE=1 SV=1
1282	2468	tr|I3L6R7|I3L6R7_PIG	52.11	6	0	3		1270000	5	5	0	3		102072	E3 ubiquitin-protein ligase OS=Sus scrofa OX=9823 GN=NEDD4 PE=4 SV=2
1282	2469	tr|A0A286ZTS7|A0A286ZTS7_PIG	52.11	6	0	3		1270000	5	5	0	3		104463	E3 ubiquitin-protein ligase OS=Sus scrofa OX=9823 GN=NEDD4 PE=4 SV=1
760	1398	sp|Q6RI85|PGK2_PIG	134.47	24	20	8	210000		8	2	8	3	Carbamidomethylation; Oxidation (M); Deamidation (NQ)	44895	Phosphoglycerate kinase 2 OS=Sus scrofa OX=9823 GN=PGK2 PE=2 SV=3
764	1350	tr|A0A286ZT52|A0A286ZT52_PIG	116.82	21	17	9	1380000	879000	8	8	9	3	Deamidation (NQ)	54806	Uncharacterized protein OS=Sus scrofa OX=9823 GN=PSMC3 PE=1 SV=1
764	1351	tr|F1SID4|F1SID4_PIG	116.82	23	19	10	1380000	879000	8	8	9	3	Deamidation (NQ)	49574	Uncharacterized protein OS=Sus scrofa OX=9823 GN=PSMC3 PE=1 SV=2
859	2220	sp|Q9N1F5|GSTO1_PIG	94.91	12	12	5	4270000	13300000	4	4	4	3	Carbamidomethylation; Deamidation (NQ)	27419	Glutathione S-transferase omega-1 OS=Sus scrofa OX=9823 GN=GSTO1 PE=1 SV=2
833	1753	tr|A0A287BCG9|A0A287BCG9_PIG	92.31	31	24	14	20600000	2560000	4	4	4	3	Acetylation (Protein N-term); Oxidation (M); Deamidation (NQ)	19177	Calmodulin-1 OS=Sus scrofa OX=9823 GN=CALM1 PE=1 SV=1
833	1771	tr|F2Z5G3|F2Z5G3_PIG	92.31	36	27	15	20600000	2560000	4	4	4	3	Acetylation (Protein N-term); Oxidation (M); Deamidation (NQ)	16838	Calmodulin-2 isoform 1 OS=Sus scrofa OX=9823 GN=CALM2 PE=1 SV=1
991	2157	tr|B5APU8|B5APU8_PIG	87.26	19	7	13	225000	4730000	4	4	1	3	Oxidation (M)	20547	Actin-related protein 2/3 complex subunit 3 OS=Sus scrofa OX=9823 GN=ARPC3 PE=1 SV=1
991	2179	tr|A0A287ALZ4|A0A287ALZ4_PIG	87.26	22	8	15	225000	4730000	4	4	1	3	Oxidation (M)	17808	Actin-related protein 2/3 complex subunit 3 OS=Sus scrofa OX=9823 GN=ARPC3 PE=1 SV=1
957	2348	tr|Q06AS6|Q06AS6_PIG	84.29	10	3	10		1150000	3	1	2	3		40465	GBI2 OS=Sus scrofa OX=9823 GN=GNAI2 PE=1 SV=1
987	2267	tr|F1ST49|F1ST49_PIG	75.59	4	1	4	330000	1640000	3	3	1	3		91866	Uncharacterized protein OS=Sus scrofa OX=9823 GN=NCBP1 PE=1 SV=3
909	2462	tr|F2Z5R7|F2Z5R7_PIG	73.2	46	34	46	4440000	14700000	3	3	2	3	Carbamidomethylation; Deamidation (NQ)	6677	40S ribosomal protein S29 OS=Sus scrofa OX=9823 GN=RPS29 PE=1 SV=1
1073	2464	tr|F1RWC5|F1RWC5_PIG	64.04	5	2	2	734000	1190000	4	4	2	3	Carbamidomethylation; Acetylation (Protein N-term)	109762	Kinesin-like protein OS=Sus scrofa OX=9823 GN=KIF5B PE=1 SV=2
1003	2272	tr|F6Q3J2|F6Q3J2_PIG	60.1	11	0	11		3070000	3	3	0	3		34008	Uncharacterized protein OS=Sus scrofa OX=9823 GN=B4GALT7 PE=4 SV=1
1003	2273	tr|A0A286ZNW5|A0A286ZNW5_PIG	60.1	9	0	9		3070000	3	3	0	3		43172	Uncharacterized protein OS=Sus scrofa OX=9823 GN=B4GALT7 PE=4 SV=1
1096	2294	tr|F2Z5J1|F2Z5J1_PIG	58.67	14	4	10	464000	930000	5	4	2	3		49185	26S protease regulatory subunit 4 OS=Sus scrofa OX=9823 GN=PSMC1 PE=1 SV=1
1312	3306	tr|I3LGV4|I3LGV4_PIG	42.77	3	0	2		612000	2	2	0	3	Deamidation (NQ)	87347	Uncharacterized protein OS=Sus scrofa OX=9823 GN=NDC1 PE=4 SV=2
566	776	tr|F6Q1M2|F6Q1M2_PIG	138.15	26	26	4	18000000	1810000	13	13	15	3	Oxidation (M); Deamidation (NQ)	64287	Uncharacterized protein OS=Sus scrofa OX=9823 GN=ASNS PE=1 SV=1
788	1150	tr|F1RJ93|F1RJ93_PIG	137.94	40	29	17	5170000	1990000	7	7	6	3	Oxidation (M)	22377	Transgelin OS=Sus scrofa OX=9823 GN=TAGLN2 PE=1 SV=2
800	2336	tr|F1RFY1|F1RFY1_PIG	118.92	29	19	19	4890000	2300000	4	4	5	3	Oxidation (M); Deamidation (NQ)	15043	Profilin OS=Sus scrofa OX=9823 GN=PFN1 PE=1 SV=1
1110	1974	tr|A0A286ZL07|A0A286ZL07_PIG	96.79	16	2	13	374000	554000	4	4	1	3		36766	Mitotic checkpoint protein BUB3 isoform X1 OS=Sus scrofa OX=9823 GN=BUB3 PE=1 SV=1
1110	1975	tr|F2Z5F3|F2Z5F3_PIG	96.79	16	2	12	374000	554000	4	4	1	3		37155	Uncharacterized protein OS=Sus scrofa OX=9823 GN=BUB3 PE=1 SV=2
969	1676	tr|A0A287ASM1|A0A287ASM1_PIG	95.65	6	5	3	1060000	885000	6	5	5	3	Carbamidomethylation	117215	Uncharacterized protein OS=Sus scrofa OX=9823 GN=IPO7 PE=1 SV=1
969	1677	tr|A0A287A5B3|A0A287A5B3_PIG	95.65	6	5	3	1060000	885000	6	5	5	3	Carbamidomethylation	119470	Importin-7 OS=Sus scrofa OX=9823 GN=IPO7 PE=1 SV=1
969	1678	tr|A0A287AJI2|A0A287AJI2_PIG	95.65	6	5	3	1060000	885000	6	5	5	3	Carbamidomethylation	120734	Uncharacterized protein OS=Sus scrofa OX=9823 GN=IPO7 PE=1 SV=1
969	1679	tr|A0A287B2B4|A0A287B2B4_PIG	95.65	6	5	3	1060000	885000	6	5	5	3	Carbamidomethylation	122871	Uncharacterized protein OS=Sus scrofa OX=9823 GN=IPO7 PE=1 SV=1
953	2099	tr|F1SGH5|F1SGH5_PIG	92.15	10	7	10	1490000	392000	3	3	3	3	Oxidation (M)	39273	Pyruvate dehydrogenase E1 component subunit beta OS=Sus scrofa OX=9823 GN=PDHB PE=1 SV=1
1001	1909	tr|A0A286ZRI5|A0A286ZRI5_PIG	90.69	36	22	28	2690000	1410000	4	4	3	3	Carbamidomethylation; Acetylation (Protein N-term)	14720	Galectin OS=Sus scrofa OX=9823 GN=LGALS1 PE=1 SV=1
1001	1923	sp|Q49I35|LEG1_PIG	90.69	36	22	28	2690000	1410000	4	4	3	3	Carbamidomethylation; Acetylation (Protein N-term)	14694	Galectin-1 OS=Sus scrofa OX=9823 GN=LGALS1 PE=2 SV=3
1181	2357	tr|I3LCH3|I3LCH3_PIG	90.62	16	0	14		1540000	4	4	0	3		31402	DNA-directed RNA polymerase II subunit RPB3 OS=Sus scrofa OX=9823 GN=POLR2C PE=1 SV=1
1076	2232	tr|F1RJ25|F1RJ25_PIG	86.54	23	16	9	278000	0	5	2	5	3	Carbamidomethylation; Deamidation (NQ)	39377	Fructose-bisphosphate aldolase OS=Sus scrofa OX=9823 GN=ALDOC PE=1 SV=2
1076	2236	tr|A0A287B8Z2|A0A287B8Z2_PIG	86.54	19	13	8	278000	0	5	2	5	3	Carbamidomethylation; Deamidation (NQ)	46847	Fructose-bisphosphate aldolase OS=Sus scrofa OX=9823 GN=ALDOC PE=1 SV=1
1031	2388	tr|A0A287AQT0|A0A287AQT0_PIG	86.44	16	12	13	1080000	1130000	4	4	4	3		32792	Uncharacterized protein OS=Sus scrofa OX=9823 GN=RFC4 PE=1 SV=1
1031	2389	tr|F1SFI3|F1SFI3_PIG	86.44	13	10	11	1080000	1130000	4	4	4	3		39899	Uncharacterized protein OS=Sus scrofa OX=9823 GN=RFC4 PE=1 SV=3
1270	2299	tr|A0A286ZIV5|A0A286ZIV5_PIG	86.13	7	0	5		1130000	4	4	0	3		76134	Uncharacterized protein OS=Sus scrofa OX=9823 GN=THOC1 PE=1 SV=1
1270	2300	tr|I3LE05|I3LE05_PIG	86.13	7	0	5		1130000	4	4	0	3		79741	THO complex subunit 1 isoform X1 OS=Sus scrofa OX=9823 GN=THOC1 PE=1 SV=2
882	1668	tr|F1S0U0|F1S0U0_PIG	83	9	2	5	311000	55300	5	5	2	3	Acetylation (Protein N-term)	78573	RNA helicase OS=Sus scrofa OX=9823 GN=DDX31 PE=3 SV=3
959	2054	tr|F1S134|F1S134_PIG	79.52	11	8	11	1690000	12500000	3	3	2	3		20943	H/ACA ribonucleoprotein complex subunit OS=Sus scrofa OX=9823 GN=GAR1 PE=3 SV=3
959	2055	tr|I3LVQ6|I3LVQ6_PIG	79.52	11	8	11	1690000	12500000	3	3	2	3		21669	H/ACA ribonucleoprotein complex subunit OS=Sus scrofa OX=9823 GN=GAR1 PE=3 SV=2
1080	1830	tr|F1SML4|F1SML4_PIG	79.13	8	6	4	347000	328000	5	5	3	3		101899	Staphylococcal nuclease domain-containing protein OS=Sus scrofa OX=9823 GN=SND1 PE=1 SV=2
930	1863	tr|I3LE12|I3LE12_PIG	77.5	21	11	14	2030000	3030000	5	5	5	3	Carbamidomethylation; Oxidation (M); Deamidation (NQ)	32543	Uncharacterized protein OS=Sus scrofa OX=9823 GN=HSD17B12 PE=1 SV=2
930	1864	tr|I3LJY8|I3LJY8_PIG	77.5	20	10	13	2030000	3030000	5	5	5	3	Carbamidomethylation; Oxidation (M); Deamidation (NQ)	34495	Very-long-chain 3-oxoacyl-CoA reductase OS=Sus scrofa OX=9823 GN=HSD17B12 PE=1 SV=2
919	1765	tr|A0A287A4W5|A0A287A4W5_PIG	77.4	7	5	3	2900000	1270000	8	8	6	3	Oxidation (M)	130371	Uncharacterized protein OS=Sus scrofa OX=9823 GN=IARS PE=1 SV=1
919	1766	tr|I3LAT6|I3LAT6_PIG	77.4	6	5	2	2900000	1270000	8	8	6	3	Oxidation (M)	139938	Isoleucine--tRNA ligase cytoplasmic OS=Sus scrofa OX=9823 GN=IARS PE=1 SV=2
919	1767	tr|I3LKK0|I3LKK0_PIG	77.4	6	5	2	2900000	1270000	8	8	6	3	Oxidation (M)	140876	Uncharacterized protein OS=Sus scrofa OX=9823 GN=IARS PE=1 SV=2
919	1768	tr|A0A287B3E7|A0A287B3E7_PIG	77.4	6	5	2	2900000	1270000	8	8	6	3	Oxidation (M)	141354	Uncharacterized protein OS=Sus scrofa OX=9823 GN=IARS PE=1 SV=1
919	1769	tr|F1SUF6|F1SUF6_PIG	77.4	6	4	2	2900000	1270000	8	8	6	3	Oxidation (M)	144554	Isoleucine--tRNA ligase cytoplasmic OS=Sus scrofa OX=9823 GN=IARS PE=1 SV=3
954	2683	tr|A0A287BS33|A0A287BS33_PIG	74.32	7	7	7	1110000	2160000	2	2	3	3	Carbamidomethylation; Deamidation (NQ)	34138	Pyrroline-5-carboxylate reductase OS=Sus scrofa OX=9823 GN=PYCR1 PE=1 SV=1
954	2688	tr|A0A287A0V6|A0A287A0V6_PIG	74.32	8	8	8	1110000	2160000	2	2	3	3	Carbamidomethylation; Deamidation (NQ)	33247	Pyrroline-5-carboxylate reductase OS=Sus scrofa OX=9823 GN=PYCR1 PE=1 SV=1
954	2950	tr|F1S8R2|F1S8R2_PIG	74.32	8	8	8	1110000	2160000	2	2	3	3	Carbamidomethylation; Deamidation (NQ)	30012	Pyrroline-5-carboxylate reductase OS=Sus scrofa OX=9823 GN=PYCR2 PE=3 SV=2
939	2295	tr|A0A287B6T5|A0A287B6T5_PIG	72.89	9	9	9	784000	2140000	3	3	3	3	Oxidation (M)	34590	Uncharacterized protein OS=Sus scrofa OX=9823 GN=MEST PE=4 SV=1
939	2296	tr|A0A286ZNT3|A0A286ZNT3_PIG	72.89	8	8	8	784000	2140000	3	3	3	3	Oxidation (M)	36988	Uncharacterized protein OS=Sus scrofa OX=9823 GN=MEST PE=4 SV=1
939	2298	tr|A0A287BQ43|A0A287BQ43_PIG	72.89	7	7	7	784000	2140000	3	3	3	3	Oxidation (M)	42508	Uncharacterized protein OS=Sus scrofa OX=9823 GN=MEST PE=4 SV=1
939	2301	tr|B2KL28|B2KL28_PIG	72.89	8	8	8	784000	2140000	3	3	3	3	Oxidation (M)	37561	Mesoderm specific transcript OS=Sus scrofa OX=9823 GN=MEST PE=2 SV=1
1172	2566	tr|F1SSL6|F1SSL6_PIG	71.95	12	7	7	664000	1300000	3	3	2	3	Oxidation (M); Deamidation (NQ)	28433	Proteasome subunit alpha type OS=Sus scrofa OX=9823 GN=PSMA3 PE=1 SV=1
1190	2228	tr|I3L8B8|I3L8B8_PIG	71.8	8	0	8		560000	3	2	0	3	Carbamidomethylation	59382	Uncharacterized protein OS=Sus scrofa OX=9823 GN=HNRNPLL PE=1 SV=2
1190	2229	tr|A0A287BRA1|A0A287BRA1_PIG	71.8	7	0	7		560000	3	2	0	3	Carbamidomethylation	60911	Heterogeneous nuclear ribonucleoprotein L-like isoform 1 OS=Sus scrofa OX=9823 GN=HNRNPLL PE=1 SV=1
1190	2230	tr|I3LG16|I3LG16_PIG	71.8	7	0	7		560000	3	2	0	3	Carbamidomethylation	60417	Uncharacterized protein OS=Sus scrofa OX=9823 GN=HNRNPLL PE=1 SV=2
961	2342	tr|A5GFU7|A5GFU7_PIG	57.63	10	5	7	79800	409000	4	2	3	3		45752	GNAS complex locus OS=Sus scrofa OX=9823 GN=GNAS PE=1 SV=1
961	2343	sp|P29797|GNAS_PIG	57.63	10	5	7	79800	409000	4	2	3	3		46477	Guanine nucleotide-binding protein G(s) subunit alpha OS=Sus scrofa OX=9823 GN=GNAS PE=2 SV=1
961	2344	tr|K7GSD2|K7GSD2_PIG	57.63	4	2	3	79800	409000	4	2	3	3		105990	Guanine nucleotide-binding protein G(s) subunit alpha OS=Sus scrofa OX=9823 GN=GNAS PE=1 SV=1
961	2345	tr|A5GFU0|A5GFU0_PIG	57.63	4	2	3	79800	409000	4	2	3	3		107476	GNAS complex locus OS=Sus scrofa OX=9823 GN=GNAS PE=1 SV=1
1145	2485	tr|A0A287ANN7|A0A287ANN7_PIG	56.91	10	6	8	2020000	1730000	3	2	2	3		31033	Uncharacterized protein OS=Sus scrofa OX=9823 GN=EEF1D PE=1 SV=1
1145	2486	tr|I3LT08|I3LT08_PIG	56.91	5	3	4	2020000	1730000	3	2	2	3		59337	Uncharacterized protein OS=Sus scrofa OX=9823 GN=EEF1D PE=1 SV=2
1145	2488	tr|A0A287BF97|A0A287BF97_PIG	56.91	5	3	4	2020000	1730000	3	2	2	3		64064	Uncharacterized protein OS=Sus scrofa OX=9823 GN=EEF1D PE=1 SV=1
1145	2489	tr|F1SEV8|F1SEV8_PIG	56.91	4	2	3	2020000	1730000	3	2	2	3		74454	Uncharacterized protein OS=Sus scrofa OX=9823 GN=EEF1D PE=1 SV=3
1192	2291	tr|I3LNE5|I3LNE5_PIG	55.36	25	0	19		1120000	4	4	0	3		19790	Uncharacterized protein OS=Sus scrofa OX=9823 GN=SNRNP70 PE=1 SV=2
1192	2292	tr|A0A287AJ85|A0A287AJ85_PIG	55.36	20	0	15		1120000	4	4	0	3		23806	Uncharacterized protein OS=Sus scrofa OX=9823 GN=SNRNP70 PE=1 SV=1
1130	2302	tr|I3LGA2|I3LGA2_PIG	55.14	10	2	10	170000	1580000	3	3	1	3		41099	Uncharacterized protein OS=Sus scrofa OX=9823 GN=ABHD12 PE=1 SV=2
1130	2303	tr|A0A287BMN4|A0A287BMN4_PIG	55.14	9	2	9	170000	1580000	3	3	1	3		44632	Monoacylglycerol lipase ABHD12 isoform a OS=Sus scrofa OX=9823 GN=ABHD12 PE=1 SV=1
993	2828	tr|F1S275|F1S275_PIG	54.54	9	3	6		171000	2	1	2	3	Carbamidomethylation	28186	Uncharacterized protein OS=Sus scrofa OX=9823 PE=3 SV=3
1278	2376	tr|A0A287BSM7|A0A287BSM7_PIG	51.33	4	0	3		884000	4	3	0	3	Carbamidomethylation	111551	U2 snRNP-associated SURP motif-containing protein isoform X1 OS=Sus scrofa OX=9823 GN=U2SURP PE=1 SV=1
1278	2377	tr|A0A287A4B2|A0A287A4B2_PIG	51.33	4	0	3		884000	4	3	0	3	Carbamidomethylation	116243	Uncharacterized protein OS=Sus scrofa OX=9823 GN=U2SURP PE=1 SV=1
1278	2378	tr|F1SKE6|F1SKE6_PIG	51.33	3	0	3		884000	4	3	0	3	Carbamidomethylation	118264	U2 snRNP-associated SURP motif-containing protein isoform 1 OS=Sus scrofa OX=9823 GN=U2SURP PE=1 SV=2
1257	2364	tr|A0A287A721|A0A287A721_PIG	51.11	2	0	2		567000	3	2	0	3	Oxidation (M)	183503	Uncharacterized protein OS=Sus scrofa OX=9823 GN=CHD2 PE=4 SV=1
1257	2368	tr|I3LQZ8|I3LQZ8_PIG	51.11	2	0	2		567000	3	2	0	3	Oxidation (M)	188188	Uncharacterized protein OS=Sus scrofa OX=9823 GN=CHD2 PE=4 SV=2
1257	2369	tr|I3LRQ2|I3LRQ2_PIG	51.11	2	0	2		567000	3	2	0	3	Oxidation (M)	200200	Uncharacterized protein OS=Sus scrofa OX=9823 GN=CHD2 PE=4 SV=2
1257	2370	tr|A0A287A9T0|A0A287A9T0_PIG	51.11	2	0	2		567000	3	2	0	3	Oxidation (M)	201076	Uncharacterized protein OS=Sus scrofa OX=9823 GN=CHD2 PE=4 SV=1
1257	2371	tr|F1SA77|F1SA77_PIG	51.11	1	0	1		567000	3	2	0	3	Oxidation (M)	202839	Uncharacterized protein OS=Sus scrofa OX=9823 GN=CHD2 PE=4 SV=3
1257	2372	tr|A0A287AGK7|A0A287AGK7_PIG	51.11	1	0	1		567000	3	2	0	3	Oxidation (M)	205586	Chromodomain-helicase-DNA-binding protein 2 isoform 1 OS=Sus scrofa OX=9823 GN=CHD2 PE=4 SV=1
1257	2374	tr|A0A287A4M4|A0A287A4M4_PIG	51.11	1	0	1		567000	3	2	0	3	Oxidation (M)	211233	Chromodomain-helicase-DNA-binding protein 2 isoform 1 OS=Sus scrofa OX=9823 GN=CHD2 PE=4 SV=1
1162	2256	tr|I3LNX4|I3LNX4_PIG	50.24	6	2	3	77200	765000	4	4	2	3		80665	Nuclear RNA export factor 1 isoform 1 OS=Sus scrofa OX=9823 GN=NXF1 PE=1 SV=2
1410	2543	tr|A0A287BHZ2|A0A287BHZ2_PIG	42.98	6	4	4	1400000	257000	3	3	2	3		49801	Tubulin gamma chain OS=Sus scrofa OX=9823 GN=TUBG2 PE=1 SV=1
1410	2544	tr|A0A287BRH5|A0A287BRH5_PIG	42.98	6	4	4	1400000	257000	3	3	2	3		51079	Tubulin gamma chain OS=Sus scrofa OX=9823 GN=TUBG2 PE=1 SV=1
1410	2549	tr|F2Z562|F2Z562_PIG	42.98	6	5	4	1400000	257000	3	3	2	3		46741	Tubulin gamma chain OS=Sus scrofa OX=9823 GN=TUBG1 PE=3 SV=2
1088	3530	tr|A0A287A9I4|A0A287A9I4_PIG	34.82	1	1	1	57800	470000	1	1	1	3		118522	SURP and G-patch domain-containing protein 2 isoform X2 OS=Sus scrofa OX=9823 GN=SUGP2 PE=1 SV=1
1088	3531	tr|A0A287AIE8|A0A287AIE8_PIG	34.82	1	1	1	57800	470000	1	1	1	3		121138	Uncharacterized protein OS=Sus scrofa OX=9823 GN=SUGP2 PE=1 SV=1
1088	3532	tr|I3LFJ5|I3LFJ5_PIG	34.82	1	1	1	57800	470000	1	1	1	3		112232	Uncharacterized protein OS=Sus scrofa OX=9823 GN=SUGP2 PE=1 SV=2
1088	3534	tr|A0A287APM1|A0A287APM1_PIG	34.82	1	1	1	57800	470000	1	1	1	3		116073	Uncharacterized protein OS=Sus scrofa OX=9823 GN=SUGP2 PE=1 SV=1
1088	3535	tr|A0A287ANM5|A0A287ANM5_PIG	34.82	1	1	1	57800	470000	1	1	1	3		118689	Uncharacterized protein OS=Sus scrofa OX=9823 GN=SUGP2 PE=1 SV=1
1227	3311	tr|I3LRN6|I3LRN6_PIG	29.5	3	1	3	550000	1140000	2	1	1	3		48971	Uncharacterized protein OS=Sus scrofa OX=9823 GN=MAZ PE=4 SV=2
1403	5052	tr|A0A287BE38|A0A287BE38_PIG	21.61	0	0	0		11800000	1	1	0	3		336667	Helicase SRCAP OS=Sus scrofa OX=9823 GN=SRCAP PE=4 SV=1
1403	5061	tr|F1RG74|F1RG74_PIG	21.61	0	0	0		11800000	1	1	0	3		354528	Uncharacterized protein OS=Sus scrofa OX=9823 GN=SRCAP PE=4 SV=3
1723	2971	tr|B8Y7D3|B8Y7D3_PIG	21.55	4	0	3		652000	3	3	0	3		92461	Nucleolar complex protein 3 homolog OS=Sus scrofa OX=9823 GN=NOC3L PE=2 SV=1
1723	2975	tr|F1SC66|F1SC66_PIG	21.55	5	0	3		652000	3	3	0	3		81633	Nucleolar complex protein 3 homolog OS=Sus scrofa OX=9823 GN=NOC3L PE=3 SV=3
646	836	tr|A0A286ZII2|A0A286ZII2_PIG	155.32	25	25	8	13400000	1330000	10	10	18	3	Carbamidomethylation; Oxidation (M)	49059	Uncharacterized protein OS=Sus scrofa OX=9823 GN=LOC100523244 PE=3 SV=1
646	844	tr|I3LP46|I3LP46_PIG	155.32	24	24	7	13400000	1330000	10	10	18	3	Carbamidomethylation; Oxidation (M)	51022	Uncharacterized protein OS=Sus scrofa OX=9823 GN=LOC100523244 PE=3 SV=2
646	845	tr|F1SKP7|F1SKP7_PIG	155.32	29	29	9	13400000	1330000	10	10	18	3	Carbamidomethylation; Oxidation (M)	42100	Uncharacterized protein OS=Sus scrofa OX=9823 GN=LOC100523244 PE=3 SV=2
646	846	tr|A0A287BCY2|A0A287BCY2_PIG	155.32	26	26	8	13400000	1330000	10	10	18	3	Carbamidomethylation; Oxidation (M)	47336	Uncharacterized protein OS=Sus scrofa OX=9823 GN=LOC100523244 PE=3 SV=1
958	3067	tr|D9U8D1|D9U8D1_PIG	127.4	27	27	26	21500000	2420000	5	5	6	3	Carbamidomethylation	10366	Dynein light chain OS=Sus scrofa OX=9823 GN=LC8 PE=1 SV=1
644	962	tr|F2Z4Z4|F2Z4Z4_PIG	126.98	36	30	12	12900000	3440000	11	11	18	3	Oxidation (M)	38915	Casein kinase I isoform alpha OS=Sus scrofa OX=9823 GN=CSNK1A1 PE=1 SV=1
923	2206	tr|F1SL99|F1SL99_PIG	111.51	29	23	24	3190000	3710000	5	5	5	3	Carbamidomethylation; Deamidation (NQ)	18697	Uncharacterized protein OS=Sus scrofa OX=9823 GN=PTGES3 PE=1 SV=3
1349	2381	tr|A0A287ABW3|A0A287ABW3_PIG	104.93	27	0	27		4710000	3	3	0	3	Carbamidomethylation	20697	Gremlin OS=Sus scrofa OX=9823 GN=GREM1 PE=3 SV=1
965	1927	tr|A0A287A384|A0A287A384_PIG	102.32	25	0	17		408000	5	5	0	3	Carbamidomethylation	27885	Ribosome assembly factor mrt4 OS=Sus scrofa OX=9823 GN=MRTO4 PE=3 SV=1
965	1929	tr|A0A286ZLH7|A0A286ZLH7_PIG	102.32	22	0	15		408000	5	5	0	3	Carbamidomethylation	30741	Ribosome assembly factor mrt4 OS=Sus scrofa OX=9823 GN=MRTO4 PE=3 SV=1
979	2104	sp|Q2EN76|NDKB_PIG	93.25	24	24	11	705000		4	1	5	3	Oxidation (M); Deamidation (NQ)	17176	Nucleoside diphosphate kinase B OS=Sus scrofa OX=9823 GN=NME2 PE=2 SV=1
903	1652	tr|A0A287AMS8|A0A287AMS8_PIG	92.46	10	2	6	0	3100000	5	5	1	3		55322	U4/U6 small nuclear ribonucleoprotein Prp31 isoform X1 OS=Sus scrofa OX=9823 GN=PRPF31 PE=1 SV=1
903	1657	tr|F1RNI3|F1RNI3_PIG	92.46	11	2	7	0	3100000	5	5	1	3		50286	Uncharacterized protein OS=Sus scrofa OX=9823 GN=PRPF31 PE=1 SV=3
1112	2092	tr|F1RK86|F1RK86_PIG	91.59	8	0	8		1590000	3	3	0	3		55422	Uncharacterized protein OS=Sus scrofa OX=9823 GN=GLYR1 PE=1 SV=3
1112	2093	tr|I3LMN3|I3LMN3_PIG	91.59	8	0	8		1590000	3	3	0	3		58638	Uncharacterized protein OS=Sus scrofa OX=9823 GN=GLYR1 PE=1 SV=2
1112	2094	tr|A0A287A4T8|A0A287A4T8_PIG	91.59	8	0	8		1590000	3	3	0	3		60557	Uncharacterized protein OS=Sus scrofa OX=9823 GN=GLYR1 PE=1 SV=1
805	1427	tr|I3LM93|I3LM93_PIG	91.39	10	10	2	4490000	680000	9	9	12	3	Carbamidomethylation; Oxidation (M); Deamidation (NQ)	101324	Uncharacterized protein OS=Sus scrofa OX=9823 GN=TNPO1 PE=1 SV=2
808	1883	tr|F1RHM8|F1RHM8_PIG	84.06	22	22	10	4620000	547000	4	4	7	3	Deamidation (NQ)	23742	Uncharacterized protein OS=Sus scrofa OX=9823 GN=RANBP1 PE=1 SV=1
808	1907	tr|A0A287BA60|A0A287BA60_PIG	84.06	27	27	12	4620000	547000	4	4	7	3	Deamidation (NQ)	20049	Uncharacterized protein OS=Sus scrofa OX=9823 GN=RANBP1 PE=1 SV=1
808	1908	tr|A0A286ZJ82|A0A286ZJ82_PIG	84.06	26	26	11	4620000	547000	4	4	7	3	Deamidation (NQ)	20450	Uncharacterized protein OS=Sus scrofa OX=9823 GN=RANBP1 PE=1 SV=1
1103	2225	tr|A0A287AT18|A0A287AT18_PIG	83.91	19	19	14	1900000	3130000	4	4	4	3		27867	Proteasome subunit alpha type OS=Sus scrofa OX=9823 GN=PSMA7 PE=1 SV=1
1015	2062	tr|A0A286ZT56|A0A286ZT56_PIG	82.97	4	2	3	1410000	1500000	4	4	3	3		120230	Uncharacterized protein OS=Sus scrofa OX=9823 GN=PRPF6 PE=1 SV=1
1015	2095	tr|I3L7Q4|I3L7Q4_PIG	82.97	5	2	4	1410000	1500000	4	4	3	3		100510	Uncharacterized protein OS=Sus scrofa OX=9823 GN=PRPF6 PE=1 SV=2
952	2080	tr|F1SUE3|F1SUE3_PIG	82.29	14	14	6	3580000	683000	3	3	5	3	Deamidation (NQ)	32790	Uncharacterized protein OS=Sus scrofa OX=9823 GN=PPA1 PE=1 SV=2
1111	2032	tr|F1SFR0|F1SFR0_PIG	80.7	8	3	6	237000	577000	4	4	2	3		59678	Uncharacterized protein OS=Sus scrofa OX=9823 GN=AAAS PE=1 SV=3
814	2284	tr|A0A287BES3|A0A287BES3_PIG	77.87	11	11	11	3170000	1720000	3	3	6	3	Deamidation (NQ)	27793	Uncharacterized protein OS=Sus scrofa OX=9823 GN=TMEM33 PE=1 SV=1
945	2902	tr|A0A287A284|A0A287A284_PIG	74.4	21	12	21	1240000	7060000	3	3	4	3		12362	Uncharacterized protein OS=Sus scrofa OX=9823 PE=1 SV=1
1319	2143	tr|A0A286ZN21|A0A286ZN21_PIG	71.21	6	0	6		1710000	3	3	0	3		82389	Uncharacterized protein OS=Sus scrofa OX=9823 GN=POSTN PE=1 SV=1
1319	2144	tr|I3LDM1|I3LDM1_PIG	71.21	5	0	5		1710000	3	3	0	3		87119	Periostin isoform 3 OS=Sus scrofa OX=9823 GN=POSTN PE=1 SV=1
1319	2145	tr|F1RS37|F1RS37_PIG	71.21	5	0	5		1710000	3	3	0	3		93179	Uncharacterized protein OS=Sus scrofa OX=9823 GN=POSTN PE=1 SV=1
1319	2162	tr|A0A287B1R3|A0A287B1R3_PIG	71.21	6	0	6		1710000	3	3	0	3		75565	Uncharacterized protein OS=Sus scrofa OX=9823 GN=POSTN PE=1 SV=1
983	2012	tr|F1S4Y8|F1S4Y8_PIG	67.59	12	6	8	1310000	1730000	4	4	2	3	Carbamidomethylation	38273	Uncharacterized protein OS=Sus scrofa OX=9823 GN=EIF2S2 PE=1 SV=2
1205	2252	tr|A0A2C9F345|A0A2C9F345_PIG	66.04	12	0	12		556000	3	1	0	3	Acetylation (Protein N-term)	31180	U1 small nuclear ribonucleoprotein A OS=Sus scrofa OX=9823 GN=SNRPA PE=4 SV=1
1205	2253	sp|Q06AA4|SNRPA_PIG	66.04	12	0	12		556000	3	1	0	3	Acetylation (Protein N-term)	31280	U1 small nuclear ribonucleoprotein A OS=Sus scrofa OX=9823 GN=SNRPA PE=1 SV=1
1260	2558	tr|A0A287AIU5|A0A287AIU5_PIG	65.37	2	0	2		178000	3	3	0	3		245705	Talin-1 OS=Sus scrofa OX=9823 GN=TLN1 PE=1 SV=1
1260	2559	tr|A0A287BAK1|A0A287BAK1_PIG	65.37	1	0	1		178000	3	3	0	3		267671	Uncharacterized protein OS=Sus scrofa OX=9823 GN=TLN1 PE=1 SV=1
1260	2560	tr|F1SFZ8|F1SFZ8_PIG	65.37	1	0	1		178000	3	3	0	3		269826	Talin-1 OS=Sus scrofa OX=9823 GN=TLN1 PE=1 SV=3
1260	2561	tr|A0A287AC34|A0A287AC34_PIG	65.37	1	0	1		178000	3	3	0	3		271499	Uncharacterized protein OS=Sus scrofa OX=9823 GN=TLN1 PE=1 SV=1
1260	2563	tr|A0A287BLY8|A0A287BLY8_PIG	65.37	2	0	2		178000	3	3	0	3		239322	Uncharacterized protein OS=Sus scrofa OX=9823 GN=TLN1 PE=1 SV=1
935	2155	tr|I3LK24|I3LK24_PIG	62.13	4	4	2	530000	270000	4	4	5	3		103483	AP-2 complex subunit alpha OS=Sus scrofa OX=9823 GN=AP2A1 PE=1 SV=2
935	2156	tr|F1RH60|F1RH60_PIG	62.13	4	4	2	530000	270000	4	4	5	3		107582	AP-2 complex subunit alpha OS=Sus scrofa OX=9823 GN=AP2A1 PE=1 SV=2
1448	2542	tr|F1RSY9|F1RSY9_PIG	61.84	8	0	8		2410000	3	3	0	3		65431	Pre-mRNA-processing factor 17 OS=Sus scrofa OX=9823 GN=CDC40 PE=4 SV=1
1199	2847	tr|I3LP64|I3LP64_PIG	58.53	2	0	2		114000	2	1	0	3	Carbamidomethylation	110719	Uncharacterized protein OS=Sus scrofa OX=9823 GN=ZKSCAN2 PE=4 SV=1
1045	3915	sp|A1XQR9|RUXE_PIG	58.36	12	12	12	784000	2340000	2	2	2	3	Oxidation (M); Deamidation (NQ)	10818	Small nuclear ribonucleoprotein E OS=Sus scrofa OX=9823 GN=SNRPE PE=3 SV=1
1045	4205	tr|A0A286ZJ31|A0A286ZJ31_PIG	58.36	21	21	21	784000	2340000	2	2	2	3	Oxidation (M); Deamidation (NQ)	6159	Small nuclear ribonucleoprotein E OS=Sus scrofa OX=9823 GN=SNRPE PE=4 SV=1
1045	4206	tr|I3LDW9|I3LDW9_PIG	58.36	12	12	12	784000	2340000	2	2	2	3	Oxidation (M); Deamidation (NQ)	10804	Small nuclear ribonucleoprotein E OS=Sus scrofa OX=9823 GN=SNRPE PE=3 SV=1
1310	2976	tr|I3LUF5|I3LUF5_PIG	57.06	4	0	4		1610000	2	2	0	3		72593	Uncharacterized protein OS=Sus scrofa OX=9823 GN=LRRFIP1 PE=1 SV=2
1310	2977	tr|F1SJI2|F1SJI2_PIG	57.06	4	0	4		1610000	2	2	0	3		74994	Leucine-rich repeat flightless-interacting protein 1 isoform X2 OS=Sus scrofa OX=9823 GN=LRRFIP1 PE=1 SV=3
1310	2988	tr|A0A286ZP61|A0A286ZP61_PIG	57.06	4	0	4		1610000	2	2	0	3		70475	Leucine-rich repeat flightless-interacting protein 1 isoform X3 OS=Sus scrofa OX=9823 GN=LRRFIP1 PE=1 SV=1
1310	2998	tr|A0A287B990|A0A287B990_PIG	57.06	6	0	6		1610000	2	2	0	3		47673	Uncharacterized protein OS=Sus scrofa OX=9823 GN=LRRFIP1 PE=1 SV=1
1779	2612	tr|A0A286ZJW8|A0A286ZJW8_PIG	56.4	36	0	36		132000	3	3	0	3	Carbamidomethylation	12405	Uncharacterized protein OS=Sus scrofa OX=9823 GN=PHF5A PE=4 SV=1
1424	2526	tr|A0A287B6J1|A0A287B6J1_PIG	55.02	10	3	10	125000	562000	3	3	1	3	Oxidation (M)	45680	Uncharacterized protein OS=Sus scrofa OX=9823 GN=ILK PE=1 SV=1
1424	2527	tr|I3L9C8|I3L9C8_PIG	55.02	9	3	9	125000	562000	3	3	1	3	Oxidation (M)	51421	Integrin-linked protein kinase isoform X2 OS=Sus scrofa OX=9823 GN=ILK PE=1 SV=1
1036	2934	tr|A0A287A2L0|A0A287A2L0_PIG	50.66	10	10	5	0	1420000	2	1	5	3		21416	Uncharacterized protein OS=Sus scrofa OX=9823 GN=ARL8A PE=1 SV=1
1482	3146	tr|F1RHA7|F1RHA7_PIG	47.45	3	0	3		728000	2	2	0	3		74349	Transforming growth factor-beta-induced protein ig-h3 OS=Sus scrofa OX=9823 GN=TGFBI PE=1 SV=3
1482	3147	sp|O11780|BGH3_PIG	47.45	3	0	3		728000	2	2	0	3		74462	Transforming growth factor-beta-induced protein ig-h3 OS=Sus scrofa OX=9823 GN=TGFBI PE=1 SV=1
1485	3223	tr|F1SJ88|F1SJ88_PIG	43.85	8	0	8		1530000	2	2	0	3		40115	High mobility group protein 20A OS=Sus scrofa OX=9823 GN=HMG20A PE=1 SV=1
1358	3328	tr|A0A287AN39|A0A287AN39_PIG	42.39	7	0	7		414000	2	2	0	3	Acetylation (Protein N-term)	38893	Uncharacterized protein OS=Sus scrofa OX=9823 GN=DPF2 PE=1 SV=1
1358	3329	tr|A0A287B2V5|A0A287B2V5_PIG	42.39	6	0	6		414000	2	2	0	3	Acetylation (Protein N-term)	44174	Zinc finger protein ubi-d4 isoform X1 OS=Sus scrofa OX=9823 GN=DPF2 PE=1 SV=1
1358	3330	tr|F1RRH9|F1RRH9_PIG	42.39	6	0	6		414000	2	2	0	3	Acetylation (Protein N-term)	45798	Zinc finger protein ubi-d4 isoform 2 OS=Sus scrofa OX=9823 GN=DPF2 PE=1 SV=2
1479	2986	tr|A0A287AN18|A0A287AN18_PIG	33.43	32	0	32		6810000	3	3	0	3	Deamidation (NQ)	10882	NCBP2 antisense RNA 2 (head to head) OS=Sus scrofa OX=9823 GN=NCBP2-AS2 PE=4 SV=1
1361	3955	tr|A0A287A743|A0A287A743_PIG	33.08	5	0	5		1410000	2	2	0	3		41801	LETM1 domain-containing protein 1 isoform a OS=Sus scrofa OX=9823 GN=LETMD1 PE=4 SV=1
1404	5287	tr|A0A287AY87|A0A287AY87_PIG	21.75	1	0	1		0	1	1	0	3		101295	Uncharacterized protein OS=Sus scrofa OX=9823 GN=URGCP PE=4 SV=1
1404	5288	tr|A0A287AVG2|A0A287AVG2_PIG	21.75	1	0	1		0	1	1	0	3		101317	Uncharacterized protein OS=Sus scrofa OX=9823 GN=URGCP PE=4 SV=1
3263	3845	tr|A0A287BPJ2|A0A287BPJ2_PIG	0	18	0	18		1270000	3	3	0	3	Carbamidomethylation	32353	Uncharacterized protein OS=Sus scrofa OX=9823 GN=RRP7A PE=4 SV=1
640	1021	tr|F1S9J3|F1S9J3_PIG	136.11	11	2	1	287000	655000	15	15	3	2	Carbamidomethylation	166107	Peroxidasin homolog isoform X1 OS=Sus scrofa OX=9823 GN=PXDN PE=1 SV=3
640	1022	tr|I3LDA4|I3LDA4_PIG	136.11	11	2	1	287000	655000	15	15	3	2	Carbamidomethylation	168917	Uncharacterized protein OS=Sus scrofa OX=9823 GN=PXDN PE=1 SV=2
442	648	tr|I3LA65|I3LA65_PIG	183.5	14	10	2	15800000	1540000	13	11	12	2	Carbamidomethylation; Oxidation (M)	113296	Desmoglein-1 OS=Sus scrofa OX=9823 GN=DSG1 PE=4 SV=1
442	649	sp|Q3BDI7|DSG1_PIG	183.5	14	10	2	15800000	1540000	13	11	12	2	Carbamidomethylation; Oxidation (M)	113318	Desmoglein-1 OS=Sus scrofa OX=9823 GN=DSG1 PE=2 SV=1
685	1999	tr|A0A287A013|A0A287A013_PIG	114.76	48	26	26			4	2	2	2	Deamidation (NQ)	12442	Uncharacterized protein OS=Sus scrofa OX=9823 PE=4 SV=1
728	1394	tr|A0A287A8U7|A0A287A8U7_PIG	167.18	40	23	16	4440000	4730000	7	7	3	2	Carbamidomethylation	23145	Uncharacterized protein OS=Sus scrofa OX=9823 PE=4 SV=1
740	2250	tr|A0A286ZV86|A0A286ZV86_PIG	100.1	33	26	26	0	0	4	2	2	2	Deamidation (NQ)	12374	Uncharacterized protein OS=Sus scrofa OX=9823 PE=4 SV=1
680	1136	tr|K7GLF7|K7GLF7_PIG	136.24	12	8	3	5220000	465000	9	9	6	2		90879	Protein-glutamine gamma-glutamyltransferase K OS=Sus scrofa OX=9823 GN=TGM1 PE=4 SV=1
559	982	tr|A0A287B9Y4|A0A287B9Y4_PIG	126.63	16	7	2	2700000	852000	14	14	6	2	Carbamidomethylation; Deamidation (NQ)	115940	Uncharacterized protein OS=Sus scrofa OX=9823 GN=UPF1 PE=1 SV=1
559	983	tr|A0A286ZYJ8|A0A286ZYJ8_PIG	126.63	15	6	2	2700000	852000	14	14	6	2	Carbamidomethylation; Deamidation (NQ)	123007	Uncharacterized protein OS=Sus scrofa OX=9823 GN=UPF1 PE=1 SV=1
559	984	tr|A0A287BFP7|A0A287BFP7_PIG	126.63	15	6	2	2700000	852000	14	14	6	2	Carbamidomethylation; Deamidation (NQ)	124316	Uncharacterized protein OS=Sus scrofa OX=9823 GN=UPF1 PE=1 SV=1
724	1055	tr|A0A286ZPT0|A0A286ZPT0_PIG	121.48	12	10	2	2070000	506000	12	12	9	2	Carbamidomethylation	102346	Coatomer subunit beta' OS=Sus scrofa OX=9823 GN=COPB2 PE=1 SV=1
724	1056	tr|F1SL54|F1SL54_PIG	121.48	12	10	2	2070000	506000	12	12	9	2	Carbamidomethylation	102474	Coatomer subunit beta' OS=Sus scrofa OX=9823 GN=COPB2 PE=1 SV=3
658	1164	tr|F1RJK5|F1RJK5_PIG	119.06	6	5	1	3570000	192000	12	11	12	2	Oxidation (M)	271417	Uncharacterized protein OS=Sus scrofa OX=9823 GN=GCN1 PE=1 SV=3
723	1099	tr|F1RP44|F1RP44_PIG	122.9	8	7	1	4820000	606000	8	8	7	2	Carbamidomethylation; Oxidation (M)	123625	Importin-5 isoform X1 OS=Sus scrofa OX=9823 GN=IPO5 PE=1 SV=2
633	2234	sp|P02101|HBE_PIG	114.55	20	7	13			5	1	2	2	Deamidation (NQ)	16095	Hemoglobin subunit epsilon OS=Sus scrofa OX=9823 GN=HBE1 PE=1 SV=3
662	1567	tr|F2Z4Y1|F2Z4Y1_PIG	112.13	22	22	6	1430000		6	1	10	2	Oxidation (M); Deamidation (NQ)	28212	Uncharacterized protein OS=Sus scrofa OX=9823 GN=YWHAH PE=1 SV=1
835	1706	tr|A0A286ZYX8|A0A286ZYX8_PIG	95.57	27	18	2	836000		8	5	6	2	Carbamidomethylation; Deamidation (NQ)	39420	Fructose-bisphosphate aldolase OS=Sus scrofa OX=9823 GN=ALDOA PE=1 SV=1
835	1707	tr|A0A287B8F3|A0A287B8F3_PIG	95.57	24	16	2	836000		8	5	6	2	Carbamidomethylation; Deamidation (NQ)	44999	Fructose-bisphosphate aldolase OS=Sus scrofa OX=9823 GN=ALDOA PE=1 SV=1
835	1709	tr|A0A287A1V5|A0A287A1V5_PIG	95.57	22	15	2	836000		8	5	6	2	Carbamidomethylation; Deamidation (NQ)	46970	Fructose-bisphosphate aldolase OS=Sus scrofa OX=9823 GN=ALDOA PE=1 SV=1
1083	2007	tr|A0A287AE82|A0A287AE82_PIG	86.13	7	0	4		1410000	5	5	0	2		77879	Uncharacterized protein OS=Sus scrofa OX=9823 GN=CRNKL1 PE=1 SV=1
1083	2009	tr|A0A287AHU4|A0A287AHU4_PIG	86.13	7	0	4		1410000	5	5	0	2		83579	Uncharacterized protein OS=Sus scrofa OX=9823 GN=CRNKL1 PE=1 SV=1
813	2146	tr|F1S4B2|F1S4B2_PIG	83.08	17	6	9	289000	1080000	4	3	2	2	Deamidation (NQ)	31177	Uncharacterized protein OS=Sus scrofa OX=9823 GN=SRSF5 PE=1 SV=3
813	2147	tr|A0A286ZX74|A0A286ZX74_PIG	83.08	17	6	9	289000	1080000	4	3	2	2	Deamidation (NQ)	31264	Uncharacterized protein OS=Sus scrofa OX=9823 GN=SRSF5 PE=1 SV=1
1026	1910	tr|A0A287B3P7|A0A287B3P7_PIG	69.73	10	1	5	486000	3700000	5	5	1	2	Carbamidomethylation	75619	Uncharacterized protein OS=Sus scrofa OX=9823 GN=ZNF219 PE=4 SV=1
1026	1911	tr|A0A287AD89|A0A287AD89_PIG	69.73	9	1	5	486000	3700000	5	5	1	2	Carbamidomethylation	76277	Uncharacterized protein OS=Sus scrofa OX=9823 GN=ZNF219 PE=4 SV=1
946	20838	tr|A0A287A8H0|A0A287A8H0_PIG	23.17	2	2	2	5410000	7200000	1	1	2	2		68413	Uncharacterized protein OS=Sus scrofa OX=9823 GN=DBF4B PE=4 SV=1
692	850	tr|A0A287B3W8|A0A287B3W8_PIG	145.45	12	11	2	4630000	580000	12	12	12	2	Oxidation (M)	110873	Uncharacterized protein OS=Sus scrofa OX=9823 GN=ACLY PE=1 SV=1
692	861	tr|F1S0N2|F1S0N2_PIG	145.45	10	9	2	4630000	580000	11	11	11	2	Oxidation (M)	123708	ATP-citrate synthase OS=Sus scrofa OX=9823 GN=ACLY PE=1 SV=3
914	1649	tr|F1RLZ7|F1RLZ7_PIG	97.28	13	7	4	1060000	0	5	3	3	2	Carbamidomethylation	51696	Uncharacterized protein OS=Sus scrofa OX=9823 GN=DPYSL3 PE=1 SV=3
914	1650	tr|A0A287AYJ0|A0A287AYJ0_PIG	97.28	11	6	3	1060000	0	5	3	3	2	Carbamidomethylation	57771	Uncharacterized protein OS=Sus scrofa OX=9823 GN=DPYSL3 PE=1 SV=1
996	3232	tr|A0A287AAB5|A0A287AAB5_PIG	96.41	14	10	10	716000	6750000	3	2	1	2	Acetylation (Protein N-term); Deamidation (NQ)	16609	Uncharacterized protein OS=Sus scrofa OX=9823 GN=HMGN3 PE=4 SV=1
822	3182	tr|A0A287AZH1|A0A287AZH1_PIG	90.37	7	7	3	418000		3	1	3	2		42602	Nucleosome assembly protein 1-like 4 OS=Sus scrofa OX=9823 GN=NAP1L4 PE=1 SV=1
822	3183	tr|A0A287AEQ6|A0A287AEQ6_PIG	90.37	7	7	3	418000		3	1	3	2		43874	Uncharacterized protein OS=Sus scrofa OX=9823 GN=NAP1L4 PE=1 SV=1
822	3184	tr|F1RYA4|F1RYA4_PIG	90.37	7	7	3	418000		3	1	3	2		47348	Uncharacterized protein OS=Sus scrofa OX=9823 GN=NAP1L4 PE=1 SV=3
986	2023	tr|A0A287AEN0|A0A287AEN0_PIG	82.37	8	4	4	315000	454000	5	5	2	2		76965	Kinesin-like protein OS=Sus scrofa OX=9823 GN=KIF2A PE=1 SV=1
986	2024	tr|A0A286ZJI6|A0A286ZJI6_PIG	82.37	8	3	4	315000	454000	5	5	2	2		78053	Kinesin-like protein OS=Sus scrofa OX=9823 GN=KIF2A PE=1 SV=1
986	2025	tr|A0A286ZSP6|A0A286ZSP6_PIG	82.37	8	3	4	315000	454000	5	5	2	2		79965	Kinesin-like protein OS=Sus scrofa OX=9823 GN=KIF2A PE=1 SV=1
986	2027	tr|I3LI06|I3LI06_PIG	82.37	8	3	3	315000	454000	5	5	2	2		84113	Kinesin-like protein OS=Sus scrofa OX=9823 GN=KIF2A PE=1 SV=2
986	2033	tr|A0A287BT49|A0A287BT49_PIG	82.37	9	4	4	315000	454000	5	5	2	2		75749	Kinesin-like protein OS=Sus scrofa OX=9823 GN=KIF2A PE=1 SV=1
974	2483	tr|A0A286ZX29|A0A286ZX29_PIG	80.63	10	4	6	369000	797000	4	4	1	2	Acetylation (Protein N-term)	46237	Uncharacterized protein OS=Sus scrofa OX=9823 GN=SERPINB12 PE=3 SV=1
1070	2270	tr|I3LF70|I3LF70_PIG	79.38	2	0	1		1350000	4	4	0	2		345371	Uncharacterized protein OS=Sus scrofa OX=9823 GN=MKI67 PE=1 SV=2
865	3107	tr|F1SFT0|F1SFT0_PIG	75.84	8	0	4		7010000	3	3	0	2	Carbamidomethylation	25496	Uncharacterized protein OS=Sus scrofa OX=9823 GN=C1orf68 PE=4 SV=2
866	4271	tr|I3L5J8|I3L5J8_PIG	65.73	2	0	2		5830000	2	2	0	2	Carbamidomethylation; Deamidation (NQ)	59101	Uncharacterized protein OS=Sus scrofa OX=9823 GN=KPRP PE=4 SV=2
1014	2366	tr|D0G0C9|D0G0C9_PIG	55.97	11	4	3	2740000	964000	7	7	3	2	Carbamidomethylation; Acetylation (Protein N-term); Oxidation (M)	59474	T-complex protein 1 subunit eta OS=Sus scrofa OX=9823 GN=CCT7 PE=1 SV=1
1282	2490	tr|A0A287BIE4|A0A287BIE4_PIG	52.11	4	0	2		1100000	4	4	0	2		146545	Uncharacterized protein OS=Sus scrofa OX=9823 GN=NEDD4 PE=4 SV=1
1282	2491	tr|A0A287AI88|A0A287AI88_PIG	52.11	4	0	2		1100000	4	4	0	2		149075	E3 ubiquitin-protein ligase NEDD4 isoform 3 OS=Sus scrofa OX=9823 GN=NEDD4 PE=4 SV=1
981	3225	tr|A0A287BDJ1|A0A287BDJ1_PIG	33.24	4	2	2	1250000	1950000	2	2	2	2		50567	Uncharacterized protein OS=Sus scrofa OX=9823 GN=SEPT7 PE=1 SV=1
981	3253	tr|F1SIK9|F1SIK9_PIG	33.24	5	2	2	1250000	1950000	2	2	2	2		44842	Uncharacterized protein OS=Sus scrofa OX=9823 GN=SEPT7 PE=1 SV=3
981	3254	tr|A0A286ZJ16|A0A286ZJ16_PIG	33.24	4	2	2	1250000	1950000	2	2	2	2		46566	Uncharacterized protein OS=Sus scrofa OX=9823 GN=SEPT7 PE=1 SV=1
916	1458	tr|I3LVK3|I3LVK3_PIG	126.7	8	8	1	25900000	18900000	9	8	8	2		130827	Uncharacterized protein OS=Sus scrofa OX=9823 GN=LARS PE=1 SV=2
916	1459	tr|F1RM15|F1RM15_PIG	126.7	8	8	1	25900000	18900000	9	8	8	2		131016	Uncharacterized protein OS=Sus scrofa OX=9823 GN=LARS PE=1 SV=3
980	2781	tr|A0A287AVF3|A0A287AVF3_PIG	114.7	10	10	10	3860000	2080000	2	1	3	2		34704	Uncharacterized protein OS=Sus scrofa OX=9823 GN=ENO2 PE=1 SV=1
980	2782	tr|I3LCN1|I3LCN1_PIG	114.7	7	7	7	3860000	2080000	2	1	3	2		47197	Uncharacterized protein OS=Sus scrofa OX=9823 GN=ENO2 PE=1 SV=2
980	2792	tr|A0A287ANH6|A0A287ANH6_PIG	114.7	9	9	9	3860000	2080000	2	1	3	2		38562	Uncharacterized protein OS=Sus scrofa OX=9823 GN=ENO2 PE=1 SV=1
910	2005	tr|I3LU42|I3LU42_PIG	108.72	13	3	7	390000	1320000	5	5	1	2		36590	Hexosyltransferase OS=Sus scrofa OX=9823 GN=B3GALT6 PE=3 SV=1
831	1314	tr|M3TYC1|M3TYC1_PIG	101.69	10	8	2	3860000	950000	8	8	7	2	Carbamidomethylation	89069	Eukaryotic translation initiation factor 3 subunit B OS=Sus scrofa OX=9823 GN=EIF3B PE=2 SV=1
996	3723	tr|A0A287B617|A0A287B617_PIG	96.41	12	12	12	716000	6750000	2	1	1	2		13293	Uncharacterized protein OS=Sus scrofa OX=9823 GN=HMGN3 PE=4 SV=1
996	4009	tr|F1RQK7|F1RQK7_PIG	96.41	15	15	15	716000	6750000	2	1	1	2		10678	Uncharacterized protein OS=Sus scrofa OX=9823 GN=HMGN3 PE=4 SV=3
944	2035	sp|Q2EN81|ATPO_PIG	91.08	16	12	9	2970000	4910000	3	3	3	2		23370	ATP synthase subunit O mitochondrial OS=Sus scrofa OX=9823 GN=ATP5PO PE=1 SV=1
944	2036	tr|A0A2C9F3A3|A0A2C9F3A3_PIG	91.08	16	12	9	2970000	4910000	3	3	3	2		23384	ATP synthase subunit O mitochondrial OS=Sus scrofa OX=9823 GN=ATP5PO PE=3 SV=1
948	1945	sp|Q767L0|ABCF1_PIG	90.44	5	5	3	1620000	180000	4	4	4	2	Carbamidomethylation	91637	ATP-binding cassette sub-family F member 1 OS=Sus scrofa OX=9823 GN=ABCF1 PE=3 SV=1
948	1946	tr|K7GL02|K7GL02_PIG	90.44	5	5	2	1620000	180000	4	4	4	2	Carbamidomethylation	95639	ATP-binding cassette sub-family F member 1 OS=Sus scrofa OX=9823 GN=ABCF1 PE=1 SV=1
906	1903	tr|A0A287A096|A0A287A096_PIG	87.72	12	8	6	2240000	1410000	4	4	3	2		36108	Eukaryotic translation initiation factor 2 subunit 1 OS=Sus scrofa OX=9823 GN=EIF2S1 PE=1 SV=1
766	2263	tr|A0A287AXX9|A0A287AXX9_PIG	85.57	7	4	2	102000		3	1	3	2	Oxidation (M); Deamidation (NQ)	50556	Uncharacterized protein OS=Sus scrofa OX=9823 PE=4 SV=1
861	2026	tr|F2Z5F2|F2Z5F2_PIG	82.97	20	14	11			4	1	5	2		22541	Uncharacterized protein OS=Sus scrofa OX=9823 GN=RAB10 PE=1 SV=1
863	2402	tr|F2Z5I8|F2Z5I8_PIG	76.67	13	13	9	0		3	1	5	2	Deamidation (NQ)	26631	Ras-related protein Rab-8A OS=Sus scrofa OX=9823 GN=RAB8A PE=1 SV=2
934	1965	tr|F2Z4Z8|F2Z4Z8_PIG	76.45	11	11	6	6870000	513000	4	4	4	2	Carbamidomethylation	37331	Uncharacterized protein OS=Sus scrofa OX=9823 GN=GNB2 PE=1 SV=3
1072	2816	sp|Q29122|MYO6_PIG	71.86	2	1	2		1260000	4	2	1	2		144858	Unconventional myosin-VI OS=Sus scrofa OX=9823 GN=MYO6 PE=1 SV=1
1072	2813	tr|F1RQI7|F1RQI7_PIG	71.86	2	1	2		1260000	4	2	1	2		144927	Unconventional myosin-VI OS=Sus scrofa OX=9823 GN=MYO6 PE=1 SV=1
1194	2532	tr|Q1G1K7|Q1G1K7_PIG	67.74	9	2	5	392000	815000	3	3	1	2	Oxidation (M)	42360	Isocitrate dehydrogenase [NAD] subunit mitochondrial OS=Sus scrofa OX=9823 GN=IDH3B PE=1 SV=1
1061	2318	sp|Q95JC8|ARGI1_PIG	66.62	8	0	6		754000	3	3	0	2		35018	Arginase-1 OS=Sus scrofa OX=9823 GN=ARG1 PE=2 SV=1
1150	2661	sp|Q5D144|TFAM_PIG	65.16	7	0	7		4160000	2	2	0	2		28726	Transcription factor A mitochondrial OS=Sus scrofa OX=9823 GN=TFAM PE=2 SV=1
1073	2493	tr|F1SKH3|F1SKH3_PIG	64.04	6	2	3	734000	9770000	4	4	2	2	Deamidation (NQ)	109846	Kinesin-like protein OS=Sus scrofa OX=9823 GN=KIF5A PE=3 SV=3
1073	2494	tr|A0A286ZIR2|A0A286ZIR2_PIG	64.04	6	2	3	734000	9770000	4	4	2	2	Deamidation (NQ)	111435	Kinesin-like protein OS=Sus scrofa OX=9823 GN=KIF5A PE=3 SV=1
1073	2495	tr|I3LTF9|I3LTF9_PIG	64.04	6	2	3	734000	9770000	4	4	2	2	Deamidation (NQ)	117416	Uncharacterized protein OS=Sus scrofa OX=9823 GN=KIF5A PE=3 SV=2
1073	2496	tr|A0A286ZMW5|A0A286ZMW5_PIG	64.04	5	2	3	734000	9770000	4	4	2	2	Deamidation (NQ)	118246	Kinesin heavy chain isoform 5A isoform 1 OS=Sus scrofa OX=9823 GN=KIF5A PE=3 SV=1
888	2011	tr|I3LJL2|I3LJL2_PIG	63.75	3	2	1	745000	282000	6	6	4	2		205126	Uncharacterized protein OS=Sus scrofa OX=9823 GN=VWA8 PE=1 SV=2
888	2015	tr|A0A287B0R0|A0A287B0R0_PIG	63.75	3	2	1	745000	282000	6	6	4	2		210957	Uncharacterized protein OS=Sus scrofa OX=9823 GN=VWA8 PE=1 SV=1
888	2018	tr|A0A287AMT0|A0A287AMT0_PIG	63.75	3	2	1	745000	282000	6	6	4	2		212907	Uncharacterized protein OS=Sus scrofa OX=9823 GN=VWA8 PE=1 SV=1
888	2020	tr|A0A287AG24|A0A287AG24_PIG	63.75	3	2	1	745000	282000	6	6	4	2		215704	Uncharacterized protein OS=Sus scrofa OX=9823 GN=VWA8 PE=1 SV=1
1006	2839	sp|P50578|AK1A1_PIG	58.82	7	5	7	890000	760000	2	2	1	2		36582	Aldo-keto reductase family 1 member A1 OS=Sus scrofa OX=9823 GN=AKR1A1 PE=1 SV=3
1006	2840	tr|A0A287A3Y9|A0A287A3Y9_PIG	58.82	7	4	7	890000	760000	2	2	1	2		39018	Aldo-keto reductase family 1 member A1 OS=Sus scrofa OX=9823 GN=AKR1A1 PE=1 SV=1
1006	2841	tr|A0A287BMP7|A0A287BMP7_PIG	58.82	6	4	6	890000	760000	2	2	1	2		40731	Aldo-keto reductase family 1 member A1 OS=Sus scrofa OX=9823 GN=AKR1A1 PE=1 SV=1
1200	2889	tr|F1SFA7|F1SFA7_PIG	50.67	2	0	2		6360000	2	2	0	2		104442	Uncharacterized protein OS=Sus scrofa OX=9823 GN=COL1A2 PE=1 SV=2
1200	2925	tr|I3L781|I3L781_PIG	50.67	1	0	1		6360000	2	2	0	2		129089	Uncharacterized protein OS=Sus scrofa OX=9823 GN=COL1A2 PE=1 SV=2
1268	2442	tr|A0A287BEZ7|A0A287BEZ7_PIG	47.28	7	4	4	1050000	1820000	3	3	2	2		53882	Uncharacterized protein OS=Sus scrofa OX=9823 GN=SGPL1 PE=1 SV=1
1268	2443	tr|A0A286ZW55|A0A286ZW55_PIG	47.28	7	4	4	1050000	1820000	3	3	2	2		58036	Uncharacterized protein OS=Sus scrofa OX=9823 GN=SGPL1 PE=1 SV=1
1268	2444	tr|K9IVV1|K9IVV1_PIG	47.28	6	3	3	1050000	1820000	3	3	2	2		63600	Sphingosine-1-phosphate lyase 1 OS=Sus scrofa OX=9823 GN=SGPL1 PE=1 SV=1
1268	2445	tr|F1SUB2|F1SUB2_PIG	47.28	6	3	3	1050000	1820000	3	3	2	2		66985	Sphingosine-1-phosphate lyase 1 isoform X1 OS=Sus scrofa OX=9823 GN=SGPL1 PE=1 SV=3
1436	3035	tr|F1S766|F1S766_PIG	47.14	11	0	11		5250000	2	2	0	2	Acetylation (Protein N-term)	17164	Uncharacterized protein OS=Sus scrofa OX=9823 GN=MAGOH PE=1 SV=2
981	3738	tr|F1RYS5|F1RYS5_PIG	33.24	2	2	2	1250000	1950000	1	1	2	2		48979	Uncharacterized protein OS=Sus scrofa OX=9823 GN=SEPT11 PE=1 SV=3
981	3739	tr|A0A173G6G6|A0A173G6G6_PIG	33.24	2	2	2	1250000	1950000	1	1	2	2		49371	Septin 11 OS=Sus scrofa OX=9823 GN=SEPT11 PE=1 SV=1
981	3740	tr|A0A287A1L7|A0A287A1L7_PIG	33.24	2	2	2	1250000	1950000	1	1	2	2		49782	Uncharacterized protein OS=Sus scrofa OX=9823 GN=SEPT11 PE=1 SV=1
981	4137	tr|K7GSH5|K7GSH5_PIG	33.24	2	2	2	1250000	1950000	1	1	2	2		42770	Uncharacterized protein OS=Sus scrofa OX=9823 GN=SEPT6 PE=1 SV=2
981	4138	tr|A0A287BS14|A0A287BS14_PIG	33.24	2	2	2	1250000	1950000	1	1	2	2		43393	Uncharacterized protein OS=Sus scrofa OX=9823 GN=SEPT11 PE=1 SV=1
981	4139	tr|K7GR37|K7GR37_PIG	33.24	2	2	2	1250000	1950000	1	1	2	2		48021	Uncharacterized protein OS=Sus scrofa OX=9823 GN=SEPT6 PE=3 SV=2
981	4140	tr|K7GQ44|K7GQ44_PIG	33.24	2	2	2	1250000	1950000	1	1	2	2		48748	Septin 6 OS=Sus scrofa OX=9823 GN=SEPT6 PE=1 SV=2
981	4141	tr|K7GKL7|K7GKL7_PIG	33.24	2	2	2	1250000	1950000	1	1	2	2		49042	Uncharacterized protein OS=Sus scrofa OX=9823 GN=SEPT6 PE=1 SV=2
981	4142	tr|F1RUA1|F1RUA1_PIG	33.24	2	2	2	1250000	1950000	1	1	2	2		49178	Uncharacterized protein OS=Sus scrofa OX=9823 GN=SEPT6 PE=1 SV=4
981	4143	tr|K7GS25|K7GS25_PIG	33.24	2	2	2	1250000	1950000	1	1	2	2		49592	Uncharacterized protein OS=Sus scrofa OX=9823 GN=SEPT6 PE=1 SV=1
981	4144	tr|K7GS87|K7GS87_PIG	33.24	2	2	2	1250000	1950000	1	1	2	2		50996	Uncharacterized protein OS=Sus scrofa OX=9823 GN=SEPT11 PE=1 SV=2
981	4145	tr|A0A287AIN9|A0A287AIN9_PIG	33.24	2	2	2	1250000	1950000	1	1	2	2		50905	Uncharacterized protein OS=Sus scrofa OX=9823 GN=SEPT11 PE=1 SV=1
981	4333	tr|F1RIT8|F1RIT8_PIG	33.24	2	2	2	1250000	1950000	1	1	2	2		50444	Septin 14 OS=Sus scrofa OX=9823 GN=SEPT14 PE=2 SV=1
981	4611	tr|F1RJU9|F1RJU9_PIG	33.24	2	2	2	1250000	1950000	1	1	2	2		49827	Uncharacterized protein OS=Sus scrofa OX=9823 GN=SEPT8 PE=1 SV=3
981	4615	tr|A0A287AWW1|A0A287AWW1_PIG	33.24	2	2	2	1250000	1950000	1	1	2	2		55764	Uncharacterized protein OS=Sus scrofa OX=9823 GN=SEPT8 PE=1 SV=1
716	865	tr|F1SII4|F1SII4_PIG	155.91	15	15	4	3820000	780000	9	9	10	2	Carbamidomethylation; Oxidation (M)	83260	Uncharacterized protein OS=Sus scrofa OX=9823 GN=GARS PE=1 SV=1
855	1517	tr|A0A287B2P1|A0A287B2P1_PIG	130.91	25	20	12	4990000	994000	5	5	6	2	Carbamidomethylation; Deamidation (NQ)	26978	Chloride intracellular channel protein OS=Sus scrofa OX=9823 GN=CLIC1 PE=3 SV=1
855	1518	tr|A0A287B250|A0A287B250_PIG	130.91	24	19	12	4990000	994000	5	5	6	2	Carbamidomethylation; Deamidation (NQ)	27660	Chloride intracellular channel protein OS=Sus scrofa OX=9823 GN=CLIC1 PE=3 SV=1
794	1804	tr|A0A2C9F3A7|A0A2C9F3A7_PIG	117.94	43	31	23	15000000	1360000	5	5	6	2	Carbamidomethylation; Oxidation (M)	11660	Thioredoxin OS=Sus scrofa OX=9823 GN=TXN PE=1 SV=1
794	1805	sp|P82460|THIO_PIG	117.94	43	30	23	15000000	1360000	5	5	6	2	Carbamidomethylation; Oxidation (M)	11829	Thioredoxin OS=Sus scrofa OX=9823 GN=TXN PE=1 SV=3
905	1853	tr|E7EI20|E7EI20_PIG	111.98	27	19	8	1560000	147000	5	5	5	2	Oxidation (M)	23394	Rho GDP dissociation inhibitor alpha OS=Sus scrofa OX=9823 GN=ARHGDIA PE=2 SV=1
893	1684	tr|A0A287A044|A0A287A044_PIG	105.56	15	15	2	3370000	241000	5	5	6	2	Carbamidomethylation; Deamidation (NQ)	43681	Aspartate aminotransferase OS=Sus scrofa OX=9823 GN=GOT2 PE=1 SV=1
893	1685	sp|P00506|AATM_PIG	105.56	14	14	2	3370000	241000	5	5	6	2	Carbamidomethylation; Deamidation (NQ)	47436	Aspartate aminotransferase mitochondrial OS=Sus scrofa OX=9823 GN=GOT2 PE=1 SV=2
982	1583	sp|P60982|DEST_PIG	101.6	30	30	7	7100000	2510000	5	4	6	2	Carbamidomethylation; Acetylation (Protein N-term)	18506	Destrin OS=Sus scrofa OX=9823 GN=DSTN PE=1 SV=3
907	1772	tr|A0A286ZLB6|A0A286ZLB6_PIG	93.64	22	11	11	1560000	3820000	4	3	2	2	Deamidation (NQ)	27091	Uncharacterized protein OS=Sus scrofa OX=9823 GN=SPIN1 PE=4 SV=1
907	1773	tr|A0A286ZUJ2|A0A286ZUJ2_PIG	93.64	20	10	10	1560000	3820000	4	3	2	2	Deamidation (NQ)	29588	Spindlin-1 OS=Sus scrofa OX=9823 GN=SPIN1 PE=4 SV=1
1022	2420	sp|P08059|G6PI_PIG	89.56	7	4	4		0	4	1	2	2	Deamidation (NQ)	63126	Glucose-6-phosphate isomerase OS=Sus scrofa OX=9823 GN=GPI PE=1 SV=3
1033	1592	tr|F1SKJ5|F1SKJ5_PIG	88.42	15	13	7	1590000	223000	6	6	7	2	Carbamidomethylation; Deamidation (NQ)	63961	Eukaryotic translation initiation factor 3 subunit D OS=Sus scrofa OX=9823 GN=EIF3D PE=1 SV=1
862	2197	tr|A0A287B0P6|A0A287B0P6_PIG	82.65	11	11	7	6490000	1140000	5	5	6	2	Deamidation (NQ)	42610	Calreticulin OS=Sus scrofa OX=9823 GN=CALR PE=1 SV=1
862	2199	sp|P28491|CALR_PIG	82.65	10	10	6	6490000	1140000	5	5	6	2	Deamidation (NQ)	48288	Calreticulin OS=Sus scrofa OX=9823 GN=CALR PE=1 SV=3
973	2051	tr|A0A287AKI9|A0A287AKI9_PIG	79.79	8	8	2	2580000	1020000	4	4	4	2		67848	Lysine--tRNA ligase OS=Sus scrofa OX=9823 GN=KARS PE=1 SV=1
973	2056	tr|F1S458|F1S458_PIG	79.79	7	7	2	2580000	1020000	4	4	4	2		71431	Lysine--tRNA ligase OS=Sus scrofa OX=9823 GN=KARS PE=1 SV=2
1016	2239	tr|I3L9H8|I3L9H8_PIG	75.59	12	2	5	166000	1630000	5	5	1	2		55085	Uncharacterized protein OS=Sus scrofa OX=9823 GN=STAU1 PE=1 SV=2
1016	2240	tr|A0A286ZP24|A0A286ZP24_PIG	75.59	12	2	5	166000	1630000	5	5	1	2		57842	Uncharacterized protein OS=Sus scrofa OX=9823 GN=STAU1 PE=1 SV=1
1016	2241	tr|A0A287BM04|A0A287BM04_PIG	75.59	11	1	4	166000	1630000	5	5	1	2		63334	Uncharacterized protein OS=Sus scrofa OX=9823 GN=STAU1 PE=1 SV=1
1016	2242	tr|A0A287B676|A0A287B676_PIG	75.59	10	1	4	166000	1630000	5	5	1	2		66617	Double-stranded RNA-binding protein Staufen homolog 1 isoform b OS=Sus scrofa OX=9823 GN=STAU1 PE=1 SV=1
1016	2243	tr|A0A286ZQP6|A0A286ZQP6_PIG	75.59	9	1	4	166000	1630000	5	5	1	2		75688	Uncharacterized protein OS=Sus scrofa OX=9823 GN=STAU1 PE=1 SV=1
1030	2800	tr|F1RQH2|F1RQH2_PIG	62.87	3	1	3	481000	2440000	2	2	1	2		99909	Uncharacterized protein OS=Sus scrofa OX=9823 GN=PRPF40A PE=1 SV=3
1030	2801	tr|A0A287AX30|A0A287AX30_PIG	62.87	3	1	3	481000	2440000	2	2	1	2		105883	Uncharacterized protein OS=Sus scrofa OX=9823 GN=PRPF40A PE=1 SV=1
1030	2802	tr|A0A286ZRZ0|A0A286ZRZ0_PIG	62.87	3	1	3	481000	2440000	2	2	1	2		109067	Uncharacterized protein OS=Sus scrofa OX=9823 GN=PRPF40A PE=1 SV=1
1030	2803	tr|A0A287BCN7|A0A287BCN7_PIG	62.87	3	1	3	481000	2440000	2	2	1	2		109180	Uncharacterized protein OS=Sus scrofa OX=9823 GN=PRPF40A PE=1 SV=1
1030	2804	tr|A0A286ZIV9|A0A286ZIV9_PIG	62.87	3	1	3	481000	2440000	2	2	1	2		110497	Uncharacterized protein OS=Sus scrofa OX=9823 GN=PRPF40A PE=1 SV=1
1030	2805	tr|A0A287BHV8|A0A287BHV8_PIG	62.87	3	1	3	481000	2440000	2	2	1	2		112395	Uncharacterized protein OS=Sus scrofa OX=9823 GN=PRPF40A PE=1 SV=1
1347	2316	tr|M3VJZ7|M3VJZ7_PIG	59.77	12	0	7		396000	3	3	0	2	Carbamidomethylation	29688	LIM and SH3 domain protein 1 OS=Sus scrofa OX=9823 GN=LASP1 PE=2 SV=1
1077	2354	tr|I3LHZ9|I3LHZ9_PIG	58.25	3	2	1	657000	121000	4	4	2	2		149387	DNA mismatch repair protein OS=Sus scrofa OX=9823 GN=MSH6 PE=1 SV=2
1077	2355	tr|I3LUG7|I3LUG7_PIG	58.25	3	2	1	657000	121000	4	4	2	2		152587	DNA mismatch repair protein OS=Sus scrofa OX=9823 GN=MSH6 PE=1 SV=2
1077	2356	tr|A0A287AEU7|A0A287AEU7_PIG	58.25	4	2	1	657000	121000	4	4	2	2		133404	DNA mismatch repair protein OS=Sus scrofa OX=9823 GN=MSH6 PE=1 SV=1
1294	2553	tr|F1SLF0|F1SLF0_PIG	57.34	15	4	11	2630000	1260000	3	3	2	2		28563	Uncharacterized protein OS=Sus scrofa OX=9823 GN=SPR PE=1 SV=3
1294	2554	tr|A0A286ZKH3|A0A286ZKH3_PIG	57.34	15	4	11	2630000	1260000	3	3	2	2		28774	Sepiapterin reductase OS=Sus scrofa OX=9823 GN=SPR PE=1 SV=1
1307	2763	tr|I3LAB6|I3LAB6_PIG	54.85	20	15	14	1440000	412000	3	3	2	2		25899	Proteasome subunit alpha type OS=Sus scrofa OX=9823 GN=PSMA2 PE=1 SV=1
1157	2898	tr|A0A286ZLR2|A0A286ZLR2_PIG	53.31	3	2	3	0	661000	2	2	1	2		81171	Uncharacterized protein OS=Sus scrofa OX=9823 GN=DCLK1 PE=1 SV=1
1157	3125	tr|A0A287BFQ8|A0A287BFQ8_PIG	53.31	7	3	7	0	661000	2	2	1	2		40471	Serine/threonine-protein kinase DCLK1 isoform X2 OS=Sus scrofa OX=9823 GN=DCLK1 PE=1 SV=1
1157	3127	tr|A0A286ZWQ7|A0A286ZWQ7_PIG	53.31	3	1	3	0	661000	2	2	1	2		82264	Serine/threonine-protein kinase DCLK1 isoform 5 OS=Sus scrofa OX=9823 GN=DCLK1 PE=1 SV=1
1324	2899	tr|F1S3M3|F1S3M3_PIG	49.85	3	0	3		1780000	2	2	0	2		83006	Uncharacterized protein OS=Sus scrofa OX=9823 GN=KRI1 PE=4 SV=3
1105	2465	tr|A0A286ZPR1|A0A286ZPR1_PIG	48.35	7	3	4	803000	1960000	4	4	2	2	Deamidation (NQ)	49389	Uncharacterized protein OS=Sus scrofa OX=9823 GN=AP2M1 PE=1 SV=1
1105	2466	tr|A0A286ZU22|A0A286ZU22_PIG	48.35	7	3	4	803000	1960000	4	4	2	2	Deamidation (NQ)	49655	Uncharacterized protein OS=Sus scrofa OX=9823 GN=AP2M1 PE=1 SV=1
1224	2992	tr|A0A287BQF4|A0A287BQF4_PIG	44	4	0	2		816000	2	2	0	2		64312	Zinc finger protein 512 isoform X1 OS=Sus scrofa OX=9823 GN=ZNF512 PE=1 SV=1
1224	3009	tr|F1SEE4|F1SEE4_PIG	44	5	0	2		816000	2	2	0	2		56026	Uncharacterized protein OS=Sus scrofa OX=9823 GN=ZNF512 PE=1 SV=3
1398	2634	tr|F1RGM8|F1RGM8_PIG	42.19	3	0	2		415000	3	3	0	2		126572	Uncharacterized protein OS=Sus scrofa OX=9823 GN=ADAR PE=1 SV=3
1286	3341	tr|A0A286ZVU6|A0A286ZVU6_PIG	41.5	9	9	9	331000	1170000	2	2	3	2		28283	Uncharacterized protein OS=Sus scrofa OX=9823 GN=PSMD7 PE=1 SV=1
1286	3342	tr|A0A287AEH0|A0A287AEH0_PIG	41.5	7	7	7	331000	1170000	2	2	3	2		37011	Uncharacterized protein OS=Sus scrofa OX=9823 GN=PSMD7 PE=1 SV=1
1106	3244	tr|I3L7B5|I3L7B5_PIG	39.97	1	1	1		4590000	2	1	1	2	Carbamidomethylation	144007	Uncharacterized protein OS=Sus scrofa OX=9823 GN=CASKIN1 PE=1 SV=2
1106	3252	tr|I3LCF2|I3LCF2_PIG	39.97	1	0	1		4590000	2	1	1	2	Carbamidomethylation	151784	Caskin-1 OS=Sus scrofa OX=9823 GN=CASKIN1 PE=1 SV=2
1407	2788	tr|F1RPX1|F1RPX1_PIG	39.17	6	3	3	12200000	4500000	4	4	3	2		74871	Uncharacterized protein OS=Sus scrofa OX=9823 GN=MTA2 PE=1 SV=3
1407	2793	tr|A0A287AYU1|A0A287AYU1_PIG	39.17	6	3	3	12200000	4500000	4	4	3	2		69799	Metastasis-associated protein MTA2 isoform X1 OS=Sus scrofa OX=9823 GN=MTA2 PE=1 SV=1
1407	3281	tr|F1S4V2|F1S4V2_PIG	39.17	4	0	4		4500000	2	2	0	2		45626	Uncharacterized protein OS=Sus scrofa OX=9823 GN=MTA3 PE=4 SV=3
1407	3288	tr|A0A286ZS52|A0A286ZS52_PIG	39.17	2	0	2		4500000	2	2	0	2		80860	Uncharacterized protein OS=Sus scrofa OX=9823 GN=MTA1 PE=4 SV=1
1455	2928	tr|F1RFV5|F1RFV5_PIG	38.44	9	0	9		1460000	2	2	0	2		25692	Proteasome subunit beta OS=Sus scrofa OX=9823 GN=PSMB6 PE=1 SV=2
1326	3451	tr|A0A286ZPG9|A0A286ZPG9_PIG	37.33	8	0	8		587000	2	2	0	2		34725	Uncharacterized protein OS=Sus scrofa OX=9823 GN=RFC2 PE=1 SV=1
1326	3452	tr|A0A287BSS1|A0A287BSS1_PIG	37.33	8	0	8		587000	2	2	0	2		35574	Replication factor C subunit 2 isoform 1 OS=Sus scrofa OX=9823 GN=RFC2 PE=1 SV=1
1326	3453	tr|I3LHX6|I3LHX6_PIG	37.33	8	0	8		587000	2	2	0	2		36222	Uncharacterized protein OS=Sus scrofa OX=9823 GN=RFC2 PE=1 SV=2
1326	3454	tr|A0A287BRT6|A0A287BRT6_PIG	37.33	7	0	7		587000	2	2	0	2		38639	Replication factor C subunit 2 isoform 1 OS=Sus scrofa OX=9823 GN=RFC2 PE=1 SV=1
1806	2603	tr|F1SQ87|F1SQ87_PIG	36.7	5	0	4		490000	3	3	0	2		70059	WW domain-binding protein 11 OS=Sus scrofa OX=9823 GN=WBP11 PE=1 SV=3
1139	2570	tr|I3LMH4|I3LMH4_PIG	36.49	3	3	1	2770000	837000	5	5	5	2		159161	Eukaryotic translation initiation factor 4 gamma 1 isoform 6 OS=Sus scrofa OX=9823 GN=EIF4G1 PE=1 SV=2
1139	2571	tr|A0A287BR08|A0A287BR08_PIG	36.49	3	3	1	2770000	837000	5	5	5	2		167290	Eukaryotic translation initiation factor 4 gamma 1 OS=Sus scrofa OX=9823 GN=EIF4G1 PE=1 SV=1
1139	2573	tr|A0A287A2E1|A0A287A2E1_PIG	36.49	3	3	1	2770000	837000	5	5	5	2		167418	Uncharacterized protein OS=Sus scrofa OX=9823 GN=EIF4G1 PE=1 SV=1
1139	2574	tr|A0A286ZVY9|A0A286ZVY9_PIG	36.49	3	2	1	2770000	837000	5	5	5	2		173108	Eukaryotic translation initiation factor 4 gamma 1 OS=Sus scrofa OX=9823 GN=EIF4G1 PE=1 SV=1
1139	2575	tr|A0A286ZZG7|A0A286ZZG7_PIG	36.49	3	2	1	2770000	837000	5	5	5	2		176172	Eukaryotic translation initiation factor 4 gamma 1 OS=Sus scrofa OX=9823 GN=EIF4G1 PE=1 SV=1
1139	2576	tr|A0A287A1Z9|A0A287A1Z9_PIG	36.49	3	2	1	2770000	837000	5	5	5	2		176917	Uncharacterized protein OS=Sus scrofa OX=9823 GN=EIF4G1 PE=1 SV=1
1299	3264	tr|F1S1B7|F1S1B7_PIG	35.04	3	1	3	255000	1680000	2	2	1	2		62955	Uncharacterized protein OS=Sus scrofa OX=9823 GN=AATF PE=4 SV=2
1749	3357	tr|A0A286ZP05|A0A286ZP05_PIG	32.92	1	0	1		419000	2	2	0	2		230700	Uncharacterized protein OS=Sus scrofa OX=9823 GN=PCM1 PE=1 SV=1
1749	3358	tr|F1SES6|F1SES6_PIG	32.92	1	0	1		419000	2	2	0	2		231454	Uncharacterized protein OS=Sus scrofa OX=9823 GN=PCM1 PE=1 SV=3
1749	3359	tr|A0A287ASC9|A0A287ASC9_PIG	32.92	1	0	1		419000	2	2	0	2		232818	Pericentriolar material 1 protein isoform 1 OS=Sus scrofa OX=9823 GN=PCM1 PE=1 SV=1
1749	3360	tr|A0A287AGM6|A0A287AGM6_PIG	32.92	1	0	1		419000	2	2	0	2		236827	Uncharacterized protein OS=Sus scrofa OX=9823 GN=PCM1 PE=1 SV=1
1749	3361	tr|A0A287BAK6|A0A287BAK6_PIG	32.92	1	0	1		419000	2	2	0	2		238958	Uncharacterized protein OS=Sus scrofa OX=9823 GN=PCM1 PE=1 SV=1
1749	3362	tr|A0A287A9F2|A0A287A9F2_PIG	32.92	1	0	1		419000	2	2	0	2		240846	Uncharacterized protein OS=Sus scrofa OX=9823 GN=PCM1 PE=1 SV=1
1749	3363	tr|A0A287BBG5|A0A287BBG5_PIG	32.92	1	0	1		419000	2	2	0	2		245974	Uncharacterized protein OS=Sus scrofa OX=9823 GN=PCM1 PE=1 SV=1
1441	3729	tr|F1SHV6|F1SHV6_PIG	32.85	2	1	2	3280000	10200000	2	2	1	2		96672	Uncharacterized protein OS=Sus scrofa OX=9823 GN=NOM1 PE=4 SV=3
1175	3397	tr|A0A287BHW3|A0A287BHW3_PIG	32.58	1	1	1	84500	461000	2	1	2	2		132209	Uncharacterized protein OS=Sus scrofa OX=9823 GN=BRD1 PE=4 SV=1
1175	3415	tr|A0A287ABZ8|A0A287ABZ8_PIG	32.58	2	1	2	84500	461000	2	1	2	2		110907	Bromodomain-containing protein 1 isoform X1 OS=Sus scrofa OX=9823 GN=BRD1 PE=4 SV=1
1175	3417	tr|A0A287BDY1|A0A287BDY1_PIG	32.58	1	1	1	84500	461000	2	1	2	2		129246	Uncharacterized protein OS=Sus scrofa OX=9823 GN=BRD1 PE=4 SV=1
1175	3563	tr|A0A287A7A8|A0A287A7A8_PIG	32.58	2	1	2	84500	461000	2	1	2	2		114679	Uncharacterized protein OS=Sus scrofa OX=9823 GN=BRD1 PE=4 SV=1
1237	3572	tr|A0A287B4Z7|A0A287B4Z7_PIG	32.42	9	3	9	453000	547000	2	2	1	2	Carbamidomethylation	27696	Proliferating cell nuclear antigen OS=Sus scrofa OX=9823 PE=3 SV=1
1314	3767	tr|C6L245|C6L245_PIG	32.13	13	0	13		1360000	3	3	0	2	Carbamidomethylation; Deamidation (NQ)	26178	Putative trypsinogen OS=Sus scrofa OX=9823 GN=try PE=1 SV=1
1227	4717	tr|A0A287B2H0|A0A287B2H0_PIG	29.5	2	2	2	550000	1140000	1	1	1	2		46774	Uncharacterized protein OS=Sus scrofa OX=9823 GN=PATZ1 PE=1 SV=1
1227	4724	tr|F1RPB9|F1RPB9_PIG	29.5	1	1	1	550000	1140000	1	1	1	2		58287	Uncharacterized protein OS=Sus scrofa OX=9823 GN=PATZ1 PE=1 SV=3
1227	4728	tr|A0A287B916|A0A287B916_PIG	29.5	1	1	1	550000	1140000	1	1	1	2		63251	Uncharacterized protein OS=Sus scrofa OX=9823 GN=PATZ1 PE=1 SV=1
1626	5231	tr|F1SNL3|F1SNL3_PIG	19.97	2	2	2	13100000	97400000	1	1	1	2	Deamidation (NQ)	77679	Uncharacterized protein OS=Sus scrofa OX=9823 GN=C18orf63 PE=4 SV=3
2327	5167	tr|F1RVR2|F1RVR2_PIG	0	0	0	0		3980000	1	1	0	2	Carbamidomethylation	536125	Uncharacterized protein OS=Sus scrofa OX=9823 GN=DNAH8 PE=4 SV=2
677	1436	tr|B3VMR0|B3VMR0_PIG	129.21	25	21	5	7290000	360000	12	12	14	2	Carbamidomethylation; Oxidation (M); Deamidation (NQ)	64464	5-aminoimidazole-4-carboxamide ribonucleotide formyltransferase/IMP cyclohydrolase OS=Sus scrofa OX=9823 GN=purH PE=1 SV=1
644	980	tr|A0A287ASJ4|A0A287ASJ4_PIG	126.98	28	28	6	12900000	3440000	10	10	18	2	Oxidation (M)	40590	Casein kinase I isoform alpha OS=Sus scrofa OX=9823 GN=CSNK1A1 PE=1 SV=1
886	1776	tr|I3LBB2|I3LBB2_PIG	114.97	8	8	3	3120000	495000	6	6	8	2	Carbamidomethylation	91693	Vacuolar protein sorting-associated protein 35 OS=Sus scrofa OX=9823 GN=VPS35 PE=1 SV=2
886	1777	tr|A0A286ZU91|A0A286ZU91_PIG	114.97	9	9	3	3120000	495000	6	6	8	2	Carbamidomethylation	80152	Vacuolar protein sorting-associated protein 35 OS=Sus scrofa OX=9823 GN=VPS35 PE=1 SV=1
811	1565	tr|F1RYI3|F1RYI3_PIG	102.93	6	6	2	1700000	187000	5	5	6	2	Carbamidomethylation	119587	Uncharacterized protein OS=Sus scrofa OX=9823 GN=CAND1 PE=1 SV=3
811	1566	tr|F2Z5R6|F2Z5R6_PIG	102.93	6	6	2	1700000	187000	5	5	6	2	Carbamidomethylation	125736	Uncharacterized protein OS=Sus scrofa OX=9823 GN=CAND1 PE=1 SV=2
1020	1944	tr|F1SGR0|F1SGR0_PIG	102.14	13	13	2	1670000	236000	4	4	4	2	Carbamidomethylation; Acetylation (Protein N-term)	42516	Eukaryotic translation initiation factor 3 subunit M OS=Sus scrofa OX=9823 GN=EIF3M PE=1 SV=1
955	1951	sp|Q9TSX9|PRDX6_PIG	96.61	18	18	6	25600000	882000	6	6	7	2	Carbamidomethylation	25037	Peroxiredoxin-6 OS=Sus scrofa OX=9823 GN=PRDX6 PE=2 SV=3
1017	1612	tr|F1SKI5|F1SKI5_PIG	91.44	14	8	6	2550000	740000	5	5	3	2		58329	Inosine-5'-monophosphate dehydrogenase OS=Sus scrofa OX=9823 GN=IMPDH2 PE=1 SV=3
1117	3135	tr|A0A286ZN52|A0A286ZN52_PIG	89.56	11	11	11	719000	1140000	2	2	2	2		23008	Proteasome subunit beta OS=Sus scrofa OX=9823 GN=PSMB3 PE=1 SV=1
1084	2052	tr|A0A287BMD4|A0A287BMD4_PIG	89.44	21	4	11	0	1220000	4	4	1	2	Deamidation (NQ)	26035	Uncharacterized protein OS=Sus scrofa OX=9823 GN=POLR2E PE=3 SV=1
1084	2057	tr|I3LSI7|I3LSI7_PIG	89.44	22	4	11	0	1220000	4	4	1	2	Deamidation (NQ)	24611	Uncharacterized protein OS=Sus scrofa OX=9823 GN=POLR2E PE=1 SV=1
1250	2365	tr|F1SMB8|F1SMB8_PIG	85.36	2	0	1	441000	712000	3	3	1	2		305359	Uncharacterized protein OS=Sus scrofa OX=9823 GN=CEP192 PE=4 SV=3
1250	2397	tr|A0A287ANM0|A0A287ANM0_PIG	85.36	12	3	9	441000	712000	3	3	1	2		39643	Uncharacterized protein OS=Sus scrofa OX=9823 GN=CEP192 PE=1 SV=1
1250	2398	tr|I3LR40|I3LR40_PIG	85.36	10	2	8	441000	712000	3	3	1	2		46102	Nucleoporin SEH1 isoform 1 OS=Sus scrofa OX=9823 GN=CEP192 PE=1 SV=2
1103	2304	tr|A0A287BRR7|A0A287BRR7_PIG	83.91	15	15	10	1500000	2420000	3	3	3	2		27131	Proteasome subunit alpha type OS=Sus scrofa OX=9823 GN=PSMA7 PE=1 SV=1
1220	2218	tr|F1RSR4|F1RSR4_PIG	78.77	12	3	9	329000	31200	3	3	2	2	Carbamidomethylation	40474	Replication factor C subunit 3 OS=Sus scrofa OX=9823 GN=RFC3 PE=4 SV=1
1208	2507	tr|K7GP28|K7GP28_PIG	75.09	14	10	4	682000	172000	3	3	2	2		30788	Uncharacterized protein OS=Sus scrofa OX=9823 GN=HSD17B10 PE=1 SV=1
936	2136	tr|A0A288CG47|A0A288CG47_PIG	73.19	19	19	2	1810000	888000	5	5	6	2	Carbamidomethylation	41106	Uncharacterized protein OS=Sus scrofa OX=9823 GN=PSMD4 PE=1 SV=1
1586	4180	tr|F1SV35|F1SV35_PIG	71.01	5	0	5		490000	1	1	0	2		35354	L-aminoadipate-semialdehyde dehydrogenase-phosphopantetheinyl transferase isoform X1 OS=Sus scrofa OX=9823 GN=AASDHPPT PE=1 SV=2
1213	2860	tr|A0A287A334|A0A287A334_PIG	67.43	10	7	10		356000	2	1	1	2		29302	Spindlin-3 isoform X1 OS=Sus scrofa OX=9823 GN=SPIN3 PE=4 SV=1
1035	2248	tr|A0A287BMG2|A0A287BMG2_PIG	66.92	13	13	7	2090000	1010000	4	4	6	2	Oxidation (M)	36011	Uncharacterized protein OS=Sus scrofa OX=9823 GN=TECR PE=1 SV=1
1577	3180	tr|I3LJV8|I3LJV8_PIG	66.54	13	0	13		948000	2	2	0	2		23639	Uncharacterized protein OS=Sus scrofa OX=9823 GN=FAM207A PE=4 SV=1
1198	2783	tr|I3LVS7|I3LVS7_PIG	66.23	12	12	8	1690000	2590000	2	2	2	2	Carbamidomethylation	21768	Transforming protein RhoA isoform 1 OS=Sus scrofa OX=9823 GN=RHOA PE=1 SV=1
1198	2931	tr|F2Z5K4|F2Z5K4_PIG	66.23	12	12	8	1690000	2590000	2	2	2	2	Carbamidomethylation	22006	Uncharacterized protein OS=Sus scrofa OX=9823 GN=RHOC PE=1 SV=1
994	2850	tr|I3L995|I3L995_PIG	63.93	9	9	9	652000	1440000	2	2	4	2	Deamidation (NQ)	34853	Leucine-rich repeat-containing protein 59 OS=Sus scrofa OX=9823 GN=LRRC59 PE=1 SV=2
994	2849	tr|I3L9M7|I3L9M7_PIG	63.93	10	10	10	652000	1440000	2	2	4	2	Deamidation (NQ)	32432	Uncharacterized protein OS=Sus scrofa OX=9823 GN=LRRC59 PE=1 SV=2
1095	2235	tr|F1S1G0|F1S1G0_PIG	59.27	12	6	4	829000	381000	6	6	3	2		52221	Eukaryotic translation initiation factor 3 subunit E OS=Sus scrofa OX=9823 GN=EIF3E PE=1 SV=3
1561	4091	sp|Q56P27|NIP7_PIG	59	8	0	8		879000	1	1	0	2		20491	60S ribosome subunit biogenesis protein NIP7 homolog OS=Sus scrofa OX=9823 GN=NIP7 PE=2 SV=1
1508	3134	tr|F1SM61|F1SM61_PIG	55.52	3	0	3		802000	2	2	0	2		77490	Fibulin-1 OS=Sus scrofa OX=9823 GN=FBLN1 PE=1 SV=2
1508	3136	tr|A0A287AL89|A0A287AL89_PIG	55.52	2	0	2		802000	2	2	0	2		89320	Fibulin-1 OS=Sus scrofa OX=9823 GN=FBLN1 PE=1 SV=1
1575	3120	tr|I3LCB2|I3LCB2_PIG	54.9	18	0	18		1050000	2	2	0	2		17143	DNA-directed RNA polymerases I II and III subunit RPABC3 OS=Sus scrofa OX=9823 GN=POLR2H PE=1 SV=1
1543	3121	tr|A0A287ATT0|A0A287ATT0_PIG	54.15	5	0	5		228000	2	2	0	2		59943	Uncharacterized protein OS=Sus scrofa OX=9823 GN=LEMD2 PE=1 SV=1
1545	3140	tr|F1SUS0|F1SUS0_PIG	54.02	10	0	10		5570000	2	2	0	2	Carbamidomethylation	20742	Microfibrillar-associated protein 2 isoform X1 OS=Sus scrofa OX=9823 GN=MFAP2 PE=1 SV=1
1576	3124	tr|A0A287AFF5|A0A287AFF5_PIG	53.53	20	0	20		2240000	2	2	0	2		18237	Peptidyl-prolyl cis-trans isomerase OS=Sus scrofa OX=9823 GN=PPIL1 PE=1 SV=1
1412	2684	tr|E7EI18|E7EI18_PIG	52.54	4	4	2	0		2	1	2	2		58952	Adenosylhomocysteinase OS=Sus scrofa OX=9823 GN=AHCYL1 PE=1 SV=1
1412	2708	tr|A0A286ZRQ3|A0A286ZRQ3_PIG	52.54	4	4	2	0		2	1	2	2		56912	Adenosylhomocysteinase OS=Sus scrofa OX=9823 GN=AHCYL2 PE=1 SV=1
1412	2709	tr|A0A286ZSJ9|A0A286ZSJ9_PIG	52.54	4	4	2	0		2	1	2	2		56855	Adenosylhomocysteinase OS=Sus scrofa OX=9823 GN=AHCYL2 PE=1 SV=1
1412	2710	tr|A0A287A100|A0A287A100_PIG	52.54	4	4	2	0		2	1	2	2		57040	Adenosylhomocysteinase OS=Sus scrofa OX=9823 GN=AHCYL2 PE=1 SV=1
1412	2711	tr|F1SMQ4|F1SMQ4_PIG	52.54	3	3	1	0		2	1	2	2		70023	Adenosylhomocysteinase OS=Sus scrofa OX=9823 GN=AHCYL2 PE=1 SV=3
1437	3126	tr|F1RLL9|F1RLL9_PIG	51.82	1	0	1		4260000	2	2	0	2	Carbamidomethylation	167242	Uncharacterized protein OS=Sus scrofa OX=9823 GN=COL4A2 PE=1 SV=3
1588	4249	tr|F1SUH8|F1SUH8_PIG	48.24	12	0	12		2040000	1	1	0	2	Oxidation (M)	15632	V-type proton ATPase proteolipid subunit OS=Sus scrofa OX=9823 GN=ATP6V0C PE=1 SV=1
1411	2605	tr|A0A286ZXB6|A0A286ZXB6_PIG	47.07	2	0	2		0	3	2	0	2		133555	Uncharacterized protein OS=Sus scrofa OX=9823 GN=POGZ PE=1 SV=1
1411	2606	tr|A0A286ZK73|A0A286ZK73_PIG	47.07	2	0	2		0	3	2	0	2		143149	Uncharacterized protein OS=Sus scrofa OX=9823 GN=POGZ PE=1 SV=1
1411	2607	tr|A0A287ANG0|A0A287ANG0_PIG	47.07	2	0	2		0	3	2	0	2		150360	Uncharacterized protein OS=Sus scrofa OX=9823 GN=POGZ PE=1 SV=1
1411	2608	tr|F1ST03|F1ST03_PIG	47.07	2	0	1		0	3	2	0	2		154765	Uncharacterized protein OS=Sus scrofa OX=9823 GN=POGZ PE=1 SV=3
1411	2609	tr|A0A287AYD9|A0A287AYD9_PIG	47.07	2	0	1		0	3	2	0	2		155617	Pogo transposable element with ZNF domain isoform X1 OS=Sus scrofa OX=9823 GN=POGZ PE=1 SV=1
1810	3393	tr|F1SNF6|F1SNF6_PIG	46.62	9	0	9		1650000	2	2	0	2		26152	MICOS complex subunit OS=Sus scrofa OX=9823 GN=CHCHD3 PE=1 SV=2
1810	3394	tr|A0A286ZRH7|A0A286ZRH7_PIG	46.62	9	0	9		1650000	2	2	0	2		26531	MICOS complex subunit OS=Sus scrofa OX=9823 GN=CHCHD3 PE=1 SV=1
1810	3395	tr|A0A287AC97|A0A287AC97_PIG	46.62	9	0	9		1650000	2	2	0	2		27168	MICOS complex subunit OS=Sus scrofa OX=9823 GN=CHCHD3 PE=1 SV=1
1810	3396	tr|A0A286ZUS4|A0A286ZUS4_PIG	46.62	8	0	8		1650000	2	2	0	2		27752	MICOS complex subunit OS=Sus scrofa OX=9823 GN=CHCHD3 PE=1 SV=1
1336	3095	tr|F1RKQ8|F1RKQ8_PIG	46.12	5	2	5	208000	941000	2	2	1	2		45205	Uncharacterized protein OS=Sus scrofa OX=9823 GN=CPSF7 PE=1 SV=2
1336	3096	tr|A0A286ZTD7|A0A286ZTD7_PIG	46.12	4	2	4	208000	941000	2	2	1	2		52094	Uncharacterized protein OS=Sus scrofa OX=9823 GN=CPSF7 PE=1 SV=1
1509	2911	tr|A0A286ZQE5|A0A286ZQE5_PIG	45.87	2	0	2		958000	2	2	0	2		100949	Uncharacterized protein OS=Sus scrofa OX=9823 GN=TRIM24 PE=4 SV=1
1509	2914	tr|F1SNJ6|F1SNJ6_PIG	45.87	2	0	2		958000	2	2	0	2		116604	Transcription intermediary factor 1-alpha isoform X1 OS=Sus scrofa OX=9823 GN=TRIM24 PE=4 SV=4
1298	2893	tr|A0A287BT28|A0A287BT28_PIG	45.24	2	0	2		110000	2	2	0	2		120841	Replication factor C subunit 1 OS=Sus scrofa OX=9823 GN=RFC1 PE=3 SV=1
1298	2894	tr|F1S4I7|F1S4I7_PIG	45.24	2	0	2		110000	2	2	0	2		121584	Replication factor C subunit 1 OS=Sus scrofa OX=9823 GN=RFC1 PE=3 SV=3
1298	2895	tr|A0A286ZJZ9|A0A286ZJZ9_PIG	45.24	2	0	2		110000	2	2	0	2		128171	Replication factor C subunit 1 OS=Sus scrofa OX=9823 GN=RFC1 PE=3 SV=1
1298	2896	tr|A0A287BBQ5|A0A287BBQ5_PIG	45.24	2	0	2		110000	2	2	0	2		128059	Replication factor C subunit 1 OS=Sus scrofa OX=9823 GN=RFC1 PE=3 SV=1
1546	3257	tr|A0A287B700|A0A287B700_PIG	42.95	5	0	5		816000	2	2	0	2		52655	Uncharacterized protein OS=Sus scrofa OX=9823 GN=PPM1G PE=1 SV=1
1546	3258	tr|I3LTN6|I3LTN6_PIG	42.95	4	0	4		816000	2	2	0	2		58931	Uncharacterized protein OS=Sus scrofa OX=9823 GN=PPM1G PE=1 SV=2
1546	3259	tr|A0A287BJ42|A0A287BJ42_PIG	42.95	4	0	4		816000	2	2	0	2		58981	Protein phosphatase 1G OS=Sus scrofa OX=9823 GN=PPM1G PE=1 SV=1
1185	3003	tr|F1SQ14|F1SQ14_PIG	42.28	14	7	14	645000	257000	2	2	1	2		16512	Uncharacterized protein OS=Sus scrofa OX=9823 PE=1 SV=3
1547	3332	tr|F1S6K5|F1S6K5_PIG	42.02	13	6	7	751000	154000	2	2	1	2		19588	Uncharacterized protein OS=Sus scrofa OX=9823 GN=APRT PE=3 SV=1
1483	3153	tr|A0A286ZJY1|A0A286ZJY1_PIG	41.45	3	0	3		0	2	2	0	2		92223	RNA-binding protein 5 OS=Sus scrofa OX=9823 GN=RBM5 PE=1 SV=1
1483	3211	tr|F1SPQ8|F1SPQ8_PIG	41.45	3	0	3		0	2	2	0	2		83608	Uncharacterized protein OS=Sus scrofa OX=9823 GN=RBM5 PE=1 SV=2
1323	2760	tr|K7GNU1|K7GNU1_PIG	41.23	2	1	2	457000	395000	2	2	1	2		159108	Uncharacterized protein OS=Sus scrofa OX=9823 GN=CPSF1 PE=1 SV=2
1323	2761	tr|F1RSN8|F1RSN8_PIG	41.23	2	1	2	457000	395000	2	2	1	2		159410	Uncharacterized protein OS=Sus scrofa OX=9823 GN=CPSF1 PE=1 SV=2
1484	3185	tr|A0A287BA07|A0A287BA07_PIG	40.57	5	0	5		340000	2	1	0	2		44143	Zinc finger protein 362 isoform X2 OS=Sus scrofa OX=9823 GN=ZNF362 PE=4 SV=1
1807	2973	tr|F1RU31|F1RU31_PIG	40.49	3	0	3		182000	2	2	0	2	Carbamidomethylation	90811	Uncharacterized protein OS=Sus scrofa OX=9823 GN=SART1 PE=1 SV=1
1389	2617	tr|A0A287AZ79|A0A287AZ79_PIG	40	4	1	3	171000	360000	3	3	1	2	Carbamidomethylation	104538	AP complex subunit beta OS=Sus scrofa OX=9823 GN=AP2B1 PE=1 SV=1
1389	2618	tr|F1S182|F1S182_PIG	40	4	1	3	171000	360000	3	3	1	2	Carbamidomethylation	105678	AP complex subunit beta OS=Sus scrofa OX=9823 GN=AP2B1 PE=1 SV=3
1389	2619	tr|I3L6Y6|I3L6Y6_PIG	40	4	1	3	171000	360000	3	3	1	2	Carbamidomethylation	101036	AP complex subunit beta OS=Sus scrofa OX=9823 GN=AP2B1 PE=1 SV=2
1164	2689	sp|D2SW95|COPB_PIG	39.26	4	4	1	2390000	403000	3	3	4	2		107123	Coatomer subunit beta OS=Sus scrofa OX=9823 GN=COPB1 PE=2 SV=1
1107	3628	tr|A0A287B509|A0A287B509_PIG	39.09	0	0	0		279000	1	1	0	2		240160	Uncharacterized protein OS=Sus scrofa OX=9823 GN=PRRC2B PE=1 SV=1
1107	3629	tr|A0A287AS06|A0A287AS06_PIG	39.09	0	0	0		279000	1	1	0	2		243015	Protein PRRC2B isoform X1 OS=Sus scrofa OX=9823 GN=PRRC2B PE=1 SV=1
1401	3027	tr|A0A287AGD1|A0A287AGD1_PIG	38.73	2	0	2		512000	2	2	0	2	Carbamidomethylation	131527	Uncharacterized protein OS=Sus scrofa OX=9823 GN=CCAR1 PE=1 SV=1
1401	3028	tr|F1SUH2|F1SUH2_PIG	38.73	2	0	2		512000	2	2	0	2	Carbamidomethylation	132807	Uncharacterized protein OS=Sus scrofa OX=9823 GN=CCAR1 PE=1 SV=3
1098	3190	tr|A0A287AKR9|A0A287AKR9_PIG	37.62	3	1	3	398000	683000	2	2	2	2		83156	Nucleolar GTP-binding protein 2 OS=Sus scrofa OX=9823 GN=GNL2 PE=3 SV=1
1457	2940	tr|F1SPN4|F1SPN4_PIG	35.42	2	0	2		598000	2	2	0	2		95645	DEAD (Asp-Glu-Ala-Asp) box polypeptide 23 OS=Sus scrofa OX=9823 GN=DDX23 PE=1 SV=2
1866	4069	tr|B1PXF9|B1PXF9_PIG	34.56	5	0	5		4330000	2	2	0	2		34454	Sex determining region Y-box 2 OS=Sus scrofa OX=9823 GN=Sox2 PE=2 SV=1
1866	20824	Sox2	34.56	5	0	5		4330000	2	2	0	2		35087	Sox2
1591	4487	tr|A0A287BTJ8|A0A287BTJ8_PIG	32.87	2	0	2		350000	1	1	0	2		56565	Histone-lysine N-methyltransferase OS=Sus scrofa OX=9823 GN=KMT5C PE=3 SV=1
1518	3406	tr|F1S2L2|F1S2L2_PIG	32.61	3	0	3		1090000	2	2	0	2		59991	Telomeric repeat-binding factor 2 OS=Sus scrofa OX=9823 GN=TERF2 PE=1 SV=3
1554	3816	tr|F1RL02|F1RL02_PIG	31.65	7	0	7		674000	2	2	0	2		40103	Mitogen-activated protein kinase OS=Sus scrofa OX=9823 GN=MAPK1 PE=1 SV=3
1554	3817	tr|A0A286ZPF5|A0A286ZPF5_PIG	31.65	7	0	7		674000	2	2	0	2		41319	Mitogen-activated protein kinase OS=Sus scrofa OX=9823 GN=MAPK1 PE=1 SV=1
1522	3702	tr|A0A287A5V3|A0A287A5V3_PIG	30.84	4	0	4		225000	1	1	0	2		31400	Borealin OS=Sus scrofa OX=9823 GN=CDCA8 PE=4 SV=1
1522	4309	tr|A0A287A259|A0A287A259_PIG	30.84	4	0	4		225000	1	1	0	2		34616	Uncharacterized protein OS=Sus scrofa OX=9823 GN=CDCA8 PE=4 SV=1
1853	3429	tr|F1SPQ5|F1SPQ5_PIG	30.83	4	0	4		1200000	2	2	0	2	Carbamidomethylation	61162	Uncharacterized protein OS=Sus scrofa OX=9823 GN=CRY1 PE=4 SV=2
1566	4423	tr|K7GSP8|K7GSP8_PIG	30.81	4	0	4		391000	1	1	0	2		40987	Uncharacterized protein OS=Sus scrofa OX=9823 GN=PAK1IP1 PE=4 SV=2
1464	3495	tr|F1STX7|F1STX7_PIG	29.39	3	2	3	199000	555000	2	2	1	2		92847	Lysine-specific histone demethylase OS=Sus scrofa OX=9823 GN=KDM1A PE=1 SV=2
1464	3496	tr|A0A287A9K0|A0A287A9K0_PIG	29.39	3	2	3	199000	555000	2	2	1	2		94655	Lysine-specific histone demethylase OS=Sus scrofa OX=9823 GN=KDM1A PE=1 SV=1
1746	2664	tr|I3LP37|I3LP37_PIG	28.68	3	3	2	547000	629000	3	3	2	2		106297	Uncharacterized protein OS=Sus scrofa OX=9823 GN=GART PE=1 SV=2
1667	2963	tr|A0A287BH14|A0A287BH14_PIG	28.4	2	0	2		1090000	2	2	0	2		90593	Uncharacterized protein OS=Sus scrofa OX=9823 GN=EMILIN1 PE=1 SV=1
1667	2966	tr|F1SDQ5|F1SDQ5_PIG	28.4	2	0	2		1090000	2	2	0	2		106411	Uncharacterized protein OS=Sus scrofa OX=9823 GN=EMILIN1 PE=1 SV=2
1423	4977	tr|A0A287BGJ9|A0A287BGJ9_PIG	25.48	2	0	2		92100000	1	1	0	2		73877	ATP-dependent DNA helicase OS=Sus scrofa OX=9823 GN=RECQL PE=3 SV=1
1745	2703	tr|F1SH64|F1SH64_PIG	25.03	4	2	2	254000	414000	4	4	2	2		106678	Nuclear pore complex protein OS=Sus scrofa OX=9823 GN=NUP107 PE=1 SV=3
1871	4447	tr|F1RUL1|F1RUL1_PIG	23.9	2	0	2		173000	1	1	0	2	Carbamidomethylation	44932	Splicing factor 45 OS=Sus scrofa OX=9823 GN=RBM17 PE=1 SV=3
1645	3795	tr|A0A287A896|A0A287A896_PIG	22.59	0	0	0		2770000	1	1	0	2		296172	Uncharacterized protein OS=Sus scrofa OX=9823 GN=MYO9A PE=3 SV=1
1645	3798	tr|F1SIR9|F1SIR9_PIG	22.59	0	0	0		2770000	1	1	0	2		297227	Uncharacterized protein OS=Sus scrofa OX=9823 GN=MYO9A PE=3 SV=3
1645	3800	tr|A0A287AV13|A0A287AV13_PIG	22.59	0	0	0		2770000	1	1	0	2		299556	Unconventional myosin-IXa isoform X6 OS=Sus scrofa OX=9823 GN=MYO9A PE=3 SV=1
1645	3802	tr|A0A287B408|A0A287B408_PIG	22.59	0	0	0		2770000	1	1	0	2		301883	Unconventional myosin-IXa isoform X4 OS=Sus scrofa OX=9823 GN=MYO9A PE=3 SV=1
1645	3803	tr|A0A287A2D8|A0A287A2D8_PIG	22.59	0	0	0		2770000	1	1	0	2		303884	Uncharacterized protein OS=Sus scrofa OX=9823 GN=MYO9A PE=3 SV=1
1596	5382	tr|A0A287AQY2|A0A287AQY2_PIG	21.53	1	0	1		667000	1	1	0	2	Carbamidomethylation	75755	THO complex 5 OS=Sus scrofa OX=9823 GN=THOC5 PE=4 SV=1
1596	5383	tr|A0A286ZVE8|A0A286ZVE8_PIG	21.53	1	0	1		667000	1	1	0	2	Carbamidomethylation	76111	THO complex 5 OS=Sus scrofa OX=9823 GN=THOC5 PE=4 SV=1
1596	5384	tr|F1RFF5|F1RFF5_PIG	21.53	1	0	1		667000	1	1	0	2	Carbamidomethylation	78512	THO complex 5 OS=Sus scrofa OX=9823 GN=THOC5 PE=2 SV=2
1596	5385	tr|A0A287AGE2|A0A287AGE2_PIG	21.53	1	0	1		667000	1	1	0	2	Carbamidomethylation	79760	THO complex 5 OS=Sus scrofa OX=9823 GN=THOC5 PE=4 SV=1
1446	5062	tr|I3LP18|I3LP18_PIG	20.43	1	0	1		432000	1	1	0	2		126475	Nuclear receptor-interacting protein 1 isoform X1 OS=Sus scrofa OX=9823 GN=NRIP1 PE=4 SV=1
1721	5479	tr|A0A287BHR8|A0A287BHR8_PIG	20.19	1	0	1		11000000	1	1	0	2	Deamidation (NQ)	147496	Uncharacterized protein OS=Sus scrofa OX=9823 GN=PIK3R4 PE=1 SV=1
1721	5480	tr|I3LEJ8|I3LEJ8_PIG	20.19	1	0	1		11000000	1	1	0	2	Deamidation (NQ)	147007	Uncharacterized protein OS=Sus scrofa OX=9823 GN=PIK3R4 PE=1 SV=2
2001	5946	tr|F1SL43|F1SL43_PIG	19.03	2	0	2		852000	1	1	0	2		58141	Uncharacterized protein OS=Sus scrofa OX=9823 GN=ZNF384 PE=4 SV=2
731	1261	tr|F1RMA3|F1RMA3_PIG	97.34	13	3	2	1040000	205000	9	9	3	1	Carbamidomethylation; Oxidation (M); Deamidation (NQ)	101893	Uncharacterized protein OS=Sus scrofa OX=9823 GN=CCAR2 PE=1 SV=2
727	1464	tr|A0A286ZI90|A0A286ZI90_PIG	162.62	12	5	3	539000		6	1	2	1	Carbamidomethylation; Oxidation (M); Deamidation (NQ)	67093	Uncharacterized protein OS=Sus scrofa OX=9823 PE=4 SV=1
727	1465	tr|A0A286ZTC9|A0A286ZTC9_PIG	162.62	10	4	2	539000		6	1	2	1	Carbamidomethylation; Oxidation (M); Deamidation (NQ)	77548	Uncharacterized protein OS=Sus scrofa OX=9823 PE=4 SV=1
779	1710	tr|F1RUV5|F1RUV5_PIG	98.8	7	3	1	164000	1350000	8	8	2	1		129294	Pyruvate carboxylase OS=Sus scrofa OX=9823 GN=PC PE=1 SV=3
715	1363	tr|I3L9J4|I3L9J4_PIG	106.53	17	13	2	3270000	713000	9	9	9	1	Deamidation (NQ)	57970	Uncharacterized protein OS=Sus scrofa OX=9823 GN=CCT6A PE=1 SV=2
841	1869	tr|A0A287ALQ1|A0A287ALQ1_PIG	79.77	2	2	1	1290000	0	4	4	4	1		208162	Uncharacterized protein OS=Sus scrofa OX=9823 GN=NUP210 PE=1 SV=1
650	1127	tr|F1RK45|F1RK45_PIG	138.41	15	10	2	1980000		9	7	9	1	Deamidation (NQ)	80957	Uncharacterized protein OS=Sus scrofa OX=9823 GN=TRAP1 PE=1 SV=3
650	1129	tr|A0A286ZLB1|A0A286ZLB1_PIG	138.41	14	10	2	1980000		9	7	9	1	Deamidation (NQ)	83174	Uncharacterized protein OS=Sus scrofa OX=9823 GN=TRAP1 PE=1 SV=1
1042	2391	sp|Q2XQV4|ALDH2_PIG	62.46	8	2	2			4	3	1	1		56921	Aldehyde dehydrogenase mitochondrial OS=Sus scrofa OX=9823 GN=ALDH2 PE=2 SV=1
1042	2392	tr|A0A2C9F3B1|A0A2C9F3B1_PIG	62.46	8	1	1			4	3	1	1		59364	Aldehyde dehydrogenase mitochondrial OS=Sus scrofa OX=9823 GN=ALDH2 PE=1 SV=1
925	2207	tr|A0A286ZVH5|A0A286ZVH5_PIG	88.46	10	8	2	5650000	836000	5	3	6	1	Deamidation (NQ)	48562	Uncharacterized protein OS=Sus scrofa OX=9823 GN=NASP PE=1 SV=1
925	2208	tr|I3LRP1|I3LRP1_PIG	88.46	6	5	1	5650000	836000	5	3	6	1	Deamidation (NQ)	83298	Nuclear autoantigenic sperm protein isoform 2 OS=Sus scrofa OX=9823 GN=NASP PE=1 SV=2
1419	2478	tr|I3LDC7|I3LDC7_PIG	56.91	10	0	3		152000	4	4	0	1		46777	Isocitrate dehydrogenase [NADP] OS=Sus scrofa OX=9823 GN=IDH1 PE=1 SV=2
366	348	tr|A0A287AAS9|A0A287AAS9_PIG	213.44	35	35	1	20800000		24	16	43	1	Carbamidomethylation; Oxidation (M); Deamidation (NQ)	80081	Uncharacterized protein OS=Sus scrofa OX=9823 GN=CTNNB1 PE=1 SV=1
366	350	tr|A0A287ACQ4|A0A287ACQ4_PIG	213.44	34	34	1	20800000		24	16	43	1	Carbamidomethylation; Oxidation (M); Deamidation (NQ)	84147	Uncharacterized protein OS=Sus scrofa OX=9823 GN=CTNNB1 PE=1 SV=1
366	359	tr|F1RX81|F1RX81_PIG	213.44	33	33	1	20800000		24	16	43	1	Carbamidomethylation; Oxidation (M); Deamidation (NQ)	84780	Uncharacterized protein OS=Sus scrofa OX=9823 GN=CTNNB1 PE=1 SV=2
366	360	tr|Q8WNW4|Q8WNW4_PIG	213.44	33	33	1	20800000		24	16	43	1	Carbamidomethylation; Oxidation (M); Deamidation (NQ)	85511	Beta-catenin OS=Sus scrofa OX=9823 GN=CTNNB1 PE=1 SV=1
1041	2308	sp|P29804|ODPA_PIG	78.55	10	5	3	346000	775000	4	4	2	1		43121	Pyruvate dehydrogenase E1 component subunit alpha somatic form mitochondrial (Fragment) OS=Sus scrofa OX=9823 GN=PDHA1 PE=1 SV=1
1041	2309	tr|I3LCI2|I3LCI2_PIG	78.55	10	5	3	346000	775000	4	4	2	1		43365	Pyruvate dehydrogenase E1 component subunit alpha OS=Sus scrofa OX=9823 GN=PDHA1 PE=1 SV=1
1073	2503	tr|I3LUB8|I3LUB8_PIG	64.04	4	3	1	734000	626000	4	3	2	1		109336	Kinesin-like protein OS=Sus scrofa OX=9823 GN=KIF5C PE=1 SV=2
1170	2276	tr|F1RJ01|F1RJ01_PIG	63.42	14	0	6			3	1	0	1	Carbamidomethylation	24106	High mobility group protein B2 OS=Sus scrofa OX=9823 GN=HMGB2 PE=4 SV=3
1170	2277	sp|P17741|HMGB2_PIG	63.42	14	0	6			3	1	0	1	Carbamidomethylation	24133	High mobility group protein B2 OS=Sus scrofa OX=9823 GN=HMGB2 PE=1 SV=2
1153	2031	tr|I3L9V2|I3L9V2_PIG	62.87	18	5	4	357000	461000	6	6	2	1	Oxidation (M)	42687	Synaptic vesicle membrane protein VAT-1 homolog OS=Sus scrofa OX=9823 GN=VAT1 PE=1 SV=1
911	2319	sp|Q9N0F1|ODO2_PIG	61.65	5	5	2	3790000	1110000	3	3	4	1		48977	Dihydrolipoyllysine-residue succinyltransferase component of 2-oxoglutarate dehydrogenase complex mitochondrial OS=Sus scrofa OX=9823 GN=DLST PE=1 SV=1
889	2824	tr|A0A287AKM8|A0A287AKM8_PIG	58.58	4	2	2	1450000	0	3	3	2	1	Carbamidomethylation	49097	Corneodesmosin OS=Sus scrofa OX=9823 GN=CDSN PE=4 SV=1
889	3138	sp|O19084|CDSN_PIG	58.58	9	5	4	1450000	0	3	3	2	1	Carbamidomethylation	21644	Corneodesmosin (Fragment) OS=Sus scrofa OX=9823 GN=CDSN PE=3 SV=1
1004	2927	sp|Q52NJ3|SAR1A_PIG	54.16	12	6	6	1060000	1050000	2	2	1	1		22409	GTP-binding protein SAR1a OS=Sus scrofa OX=9823 GN=SAR1A PE=2 SV=1
918	2363	tr|A0A286ZK61|A0A286ZK61_PIG	53.24	3	0	1		420000	3	3	0	1	Deamidation (NQ)	106278	Uncharacterized protein OS=Sus scrofa OX=9823 GN=SRBD1 PE=1 SV=1
918	2367	tr|A0A287AEY1|A0A287AEY1_PIG	53.24	3	0	1		420000	3	3	0	1	Deamidation (NQ)	113134	Uncharacterized protein OS=Sus scrofa OX=9823 GN=SRBD1 PE=1 SV=1
992	2165	tr|A0A287A4J1|A0A287A4J1_PIG	84.07	12	12	5	1130000		4	3	4	1		24740	Uncharacterized protein OS=Sus scrofa OX=9823 GN=ANP32E PE=1 SV=1
992	2166	tr|A0A286ZL69|A0A286ZL69_PIG	84.07	10	10	4	1130000		4	3	4	1		28772	Uncharacterized protein OS=Sus scrofa OX=9823 GN=ANP32E PE=1 SV=1
992	2167	tr|A0A287AXA0|A0A287AXA0_PIG	84.07	10	10	4	1130000		4	3	4	1		30319	Uncharacterized protein OS=Sus scrofa OX=9823 GN=ANP32E PE=1 SV=1
1062	2338	tr|A0A287AGM8|A0A287AGM8_PIG	70.15	7	7	2	2160000	510000	3	3	3	1		48768	Dolichyl-diphosphooligosaccharide--protein glycosyltransferase 48 kDa subunit OS=Sus scrofa OX=9823 GN=DDOST PE=1 SV=1
1062	2339	tr|F1SU12|F1SU12_PIG	70.15	7	7	2	2160000	510000	3	3	3	1		48744	Dolichyl-diphosphooligosaccharide--protein glycosyltransferase 48 kDa subunit OS=Sus scrofa OX=9823 GN=DDOST PE=1 SV=2
1062	2340	sp|Q29381|OST48_PIG	70.15	7	7	2	2160000	510000	3	3	3	1		48863	Dolichyl-diphosphooligosaccharide--protein glycosyltransferase 48 kDa subunit OS=Sus scrofa OX=9823 GN=DDOST PE=1 SV=2
951	2038	tr|F1S396|F1S396_PIG	68.02	9	9	3	2850000	799000	4	4	5	1		46311	RNA-binding protein NOB1 OS=Sus scrofa OX=9823 GN=NOB1 PE=3 SV=3
1114	2448	tr|F1SIV3|F1SIV3_PIG	61.88	12	8	4	1080000		3	2	2	1		28591	Acidic leucine-rich nuclear phosphoprotein 32 family member A OS=Sus scrofa OX=9823 GN=ANP32A PE=1 SV=3
884	2498	tr|I3LR13|I3LR13_PIG	60.12	9	7	4	2110000	1020000	3	3	2	1		32709	Uncharacterized protein OS=Sus scrofa OX=9823 GN=NCCRP1 PE=4 SV=2
1108	3903	sp|P12067|LYSC1_PIG	57.39	9	9	9	1690000	403000	1	1	1	1	Deamidation (NQ)	14668	Lysozyme C-1 OS=Sus scrofa OX=9823 PE=1 SV=1
1108	3904	sp|P12068|LYSC2_PIG	57.39	8	8	8	1690000	403000	1	1	1	1	Deamidation (NQ)	16484	Lysozyme C-2 OS=Sus scrofa OX=9823 PE=1 SV=2
1108	3905	tr|A0A2C9F343|A0A2C9F343_PIG	57.39	8	8	8	1690000	403000	1	1	1	1	Deamidation (NQ)	16499	Lysozyme OS=Sus scrofa OX=9823 GN=LYZ PE=3 SV=1
1108	3906	sp|P12069|LYSC3_PIG	57.39	8	8	8	1690000	403000	1	1	1	1	Deamidation (NQ)	16711	Lysozyme C-3 OS=Sus scrofa OX=9823 PE=1 SV=2
1184	3010	tr|F1SQA9|F1SQA9_PIG	56.86	11	11	3	1040000	0	2	2	3	1	Carbamidomethylation; Deamidation (NQ)	35386	Uncharacterized protein OS=Sus scrofa OX=9823 GN=SEC13 PE=1 SV=3
839	2317	tr|A0A287AME4|A0A287AME4_PIG	54.68	26	26	9	4220000	1170000	4	4	7	1	Carbamidomethylation; Deamidation (NQ)	10275	Uncharacterized protein OS=Sus scrofa OX=9823 GN=RPL37A PE=3 SV=1
1223	2723	tr|A0A287BEA3|A0A287BEA3_PIG	52.04	3	2	1	72200		4	1	2	1	Carbamidomethylation	122214	Uncharacterized protein OS=Sus scrofa OX=9823 GN=MYO1E PE=3 SV=1
1223	2726	tr|F1S057|F1S057_PIG	52.04	3	2	1	72200		4	1	2	1	Carbamidomethylation	127286	Unconventional myosin-Ie OS=Sus scrofa OX=9823 GN=MYO1E PE=3 SV=2
1297	2719	tr|A0A287A745|A0A287A745_PIG	48.88	2	0	1		104000	2	2	0	1		156272	DNA (cytosine-5)-methyltransferase OS=Sus scrofa OX=9823 GN=DNMT1 PE=3 SV=1
1297	2720	tr|A0A287AIT7|A0A287AIT7_PIG	48.88	2	0	1		104000	2	2	0	1		175358	DNA (cytosine-5)-methyltransferase OS=Sus scrofa OX=9823 GN=DNMT1 PE=3 SV=1
1297	2721	tr|A0A287A8G0|A0A287A8G0_PIG	48.88	2	0	1		104000	2	2	0	1		181954	DNA (cytosine-5)-methyltransferase OS=Sus scrofa OX=9823 GN=DNMT1 PE=3 SV=1
1297	2722	tr|A0A287B7V7|A0A287B7V7_PIG	48.88	2	0	1		104000	2	2	0	1		184043	DNA (cytosine-5)-methyltransferase OS=Sus scrofa OX=9823 GN=DNMT1 PE=3 SV=1
1297	2980	tr|A0A287AFE0|A0A287AFE0_PIG	48.88	2	0	1		104000	2	2	0	1		153627	DNA (cytosine-5)-methyltransferase OS=Sus scrofa OX=9823 GN=DNMT1 PE=3 SV=1
1279	2798	tr|F1RKV4|F1RKV4_PIG	43.78	4	0	2			2	1	0	1		49551	Uncharacterized protein OS=Sus scrofa OX=9823 GN=TFAP2D PE=4 SV=2
1264	2685	tr|F1RV96|F1RV96_PIG	43.56	4	0	2			2	1	0	1		47108	Transcription factor AP-2-alpha isoform b OS=Sus scrofa OX=9823 GN=TFAP2A PE=4 SV=3
1264	2686	tr|A0A287API9|A0A287API9_PIG	43.56	4	0	2			2	1	0	1		47365	Transcription factor AP-2-alpha isoform c OS=Sus scrofa OX=9823 GN=TFAP2A PE=4 SV=1
1264	2687	tr|A0A287B9K7|A0A287B9K7_PIG	43.56	4	0	2			2	1	0	1		48246	Uncharacterized protein OS=Sus scrofa OX=9823 GN=TFAP2A PE=4 SV=1
1264	2819	tr|A0A286ZWH4|A0A286ZWH4_PIG	43.56	4	0	2			2	1	0	1		50491	Transcription factor AP-2-beta OS=Sus scrofa OX=9823 GN=TFAP2B PE=4 SV=1
1264	2820	tr|I3LU63|I3LU63_PIG	43.56	4	0	2			2	1	0	1		50565	Uncharacterized protein OS=Sus scrofa OX=9823 GN=TFAP2B PE=4 SV=2
1264	2821	tr|A0A287A582|A0A287A582_PIG	43.56	4	0	2			2	1	0	1		51541	Uncharacterized protein OS=Sus scrofa OX=9823 GN=TFAP2B PE=4 SV=1
1340	3296	tr|A0A287BPK0|A0A287BPK0_PIG	42.18	5	0	2		333000	2	2	0	1	Carbamidomethylation	54587	Uncharacterized protein OS=Sus scrofa OX=9823 GN=DNAJA3 PE=1 SV=1
1149	2564	tr|A0A2C9F393|A0A2C9F393_PIG	41.84	3	1	1	42500		3	2	1	1		121779	Vinculin OS=Sus scrofa OX=9823 GN=VCL PE=1 SV=1
1149	2565	sp|P26234|VINC_PIG	41.84	3	1	1	42500		3	2	1	1		123944	Vinculin OS=Sus scrofa OX=9823 GN=VCL PE=1 SV=4
1258	3335	tr|K7GNC8|K7GNC8_PIG	41.45	1	0	1		412000	1	1	0	1		103184	Uncharacterized protein OS=Sus scrofa OX=9823 GN=RBM10 PE=1 SV=2
1258	3338	tr|F1RWX6|F1RWX6_PIG	41.45	1	0	1		412000	1	1	0	1		94121	Uncharacterized protein OS=Sus scrofa OX=9823 GN=RBM10 PE=1 SV=3
1044	2924	tr|F1S232|F1S232_PIG	41.38	3	1	1			2	1	1	1		64727	4-trimethylaminobutyraldehyde dehydrogenase OS=Sus scrofa OX=9823 GN=ALDH9A1 PE=1 SV=3
1044	2932	tr|A0A286ZNV5|A0A286ZNV5_PIG	41.38	4	2	2			2	1	1	1		53941	4-trimethylaminobutyraldehyde dehydrogenase OS=Sus scrofa OX=9823 GN=ALDH9A1 PE=1 SV=1
1121	2528	tr|F1RXA6|F1RXA6_PIG	41.27	9	2	3	335000	227000	4	4	1	1	Carbamidomethylation; Acetylation (Protein N-term); Oxidation (M)	48696	Uncharacterized protein OS=Sus scrofa OX=9823 GN=GSDMA PE=4 SV=2
1215	3568	tr|F1SJL5|F1SJL5_PIG	32.94	5	0	2		114000	2	2	0	1		67421	ATP-dependent Clp protease ATP-binding subunit clpX-like mitochondrial isoform X2 OS=Sus scrofa OX=9823 GN=CLPX PE=1 SV=2
1215	3569	tr|A0A287ADU8|A0A287ADU8_PIG	32.94	4	0	2		114000	2	2	0	1		69314	ATP-dependent Clp protease ATP-binding subunit clpX-like mitochondrial OS=Sus scrofa OX=9823 GN=CLPX PE=1 SV=1
1808	3039	tr|A0A286ZM85|A0A286ZM85_PIG	28.41	5	0	2		793000	3	3	0	1	Acetylation (Protein N-term); Oxidation (M)	69123	Uncharacterized protein OS=Sus scrofa OX=9823 GN=TMEM201 PE=1 SV=1
1808	3040	tr|F1RIH6|F1RIH6_PIG	28.41	4	0	1		793000	3	3	0	1	Acetylation (Protein N-term); Oxidation (M)	71601	Transmembrane protein 201 isoform 1 OS=Sus scrofa OX=9823 GN=TMEM201 PE=1 SV=1
1100	3977	tr|I3LA58|I3LA58_PIG	25.83	1	1	1	435000	361000	1	1	1	1		141426	Uncharacterized protein OS=Sus scrofa OX=9823 GN=TNIK PE=4 SV=2
1100	3982	tr|I3LSZ7|I3LSZ7_PIG	25.83	1	1	1	435000	361000	1	1	1	1		145574	Uncharacterized protein OS=Sus scrofa OX=9823 GN=TNIK PE=4 SV=2
1100	3987	tr|K9J4V3|K9J4V3_PIG	25.83	1	1	1	435000	361000	1	1	1	1		150332	TRAF2 and NCK-interacting protein kinase isoform 4 OS=Sus scrofa OX=9823 GN=TNIK PE=2 SV=1
1100	3993	tr|A0A287BA39|A0A287BA39_PIG	25.83	1	1	1	435000	361000	1	1	1	1		158056	TRAF2 and NCK-interacting protein kinase isoform 1 OS=Sus scrofa OX=9823 GN=TNIK PE=4 SV=1
1100	4047	tr|A0A287A5W8|A0A287A5W8_PIG	25.83	1	1	1	435000	361000	1	1	1	1		148369	Uncharacterized protein OS=Sus scrofa OX=9823 GN=TNIK PE=4 SV=1
1100	4450	tr|A0A287AFU6|A0A287AFU6_PIG	25.83	1	1	1	435000	361000	1	1	1	1		148258	Mitogen-activated protein kinase kinase kinase kinase 4 isoform X9 OS=Sus scrofa OX=9823 GN=MAP4K4 PE=4 SV=1
1100	4452	tr|A0A287B5S4|A0A287B5S4_PIG	25.83	1	1	1	435000	361000	1	1	1	1		150092	Mitogen-activated protein kinase kinase kinase kinase 4 isoform X22 OS=Sus scrofa OX=9823 GN=MAP4K4 PE=4 SV=1
1100	4454	tr|A0A287BB70|A0A287BB70_PIG	25.83	1	1	1	435000	361000	1	1	1	1		150927	Uncharacterized protein OS=Sus scrofa OX=9823 GN=MAP4K4 PE=4 SV=1
1100	4462	tr|F1STG5|F1STG5_PIG	25.83	1	1	1	435000	361000	1	1	1	1		156877	Uncharacterized protein OS=Sus scrofa OX=9823 GN=MAP4K4 PE=4 SV=3
1100	4595	tr|A0A286ZX49|A0A286ZX49_PIG	25.83	1	1	1	435000	361000	1	1	1	1		132560	Uncharacterized protein OS=Sus scrofa OX=9823 GN=MAP4K4 PE=4 SV=1
1635	4449	tr|F1RKY7|F1RKY7_PIG	22.92	5	0	5		20800000	1	1	0	1	Deamidation (NQ)	34453	Carbohydrate deacetylase OS=Sus scrofa OX=9823 GN=YDJC PE=4 SV=1
593	604	tr|I3LD43|I3LD43_PIG	175.99	30	30	3	59600000	17900	16	16	24	1	Carbamidomethylation; Oxidation (M); Deamidation (NQ)	56047	Cytosol aminopeptidase OS=Sus scrofa OX=9823 GN=LAP3 PE=1 SV=2
657	676	tr|I3L7K2|I3L7K2_PIG	162.47	16	16	1	28100000	670000	13	13	16	1	Carbamidomethylation; Deamidation (NQ)	85854	Phosphoinositide phospholipase C OS=Sus scrofa OX=9823 GN=PLCD1 PE=1 SV=2
876	1362	tr|A0A287AN37|A0A287AN37_PIG	132.57	40	40	5	5110000		7	6	9	1	Acetylation (Protein N-term); Oxidation (M)	23897	Ras-related protein Rab-14 OS=Sus scrofa OX=9823 GN=RAB14 PE=4 SV=1
1055	1510	tr|E1CAJ6|E1CAJ6_PIG	120.05	15	12	3	2350000	514000	5	5	4	1		48074	Protein disulfide isomerase P5 OS=Sus scrofa OX=9823 GN=pdi-p5 PE=1 SV=1
844	1625	tr|A0A287A1G6|A0A287A1G6_PIG	108.53	8	8	1	5080000	135000	9	9	10	1	Oxidation (M)	102294	Uncharacterized protein OS=Sus scrofa OX=9823 GN=HK1 PE=1 SV=1
913	1886	tr|A0A286ZW70|A0A286ZW70_PIG	101.59	23	23	6	8720000	714000	4	4	6	1	Oxidation (M); Deamidation (NQ)	23785	Peptidyl-prolyl cis-trans isomerase OS=Sus scrofa OX=9823 GN=PPIB PE=1 SV=1
913	1902	tr|A0A286ZKG9|A0A286ZKG9_PIG	101.59	24	24	6	8720000	714000	4	4	6	1	Oxidation (M); Deamidation (NQ)	22283	Peptidyl-prolyl cis-trans isomerase OS=Sus scrofa OX=9823 GN=PPIB PE=1 SV=1
1039	2170	tr|I3L945|I3L945_PIG	90.25	7	7	2	1470000	418000	3	3	4	1	Oxidation (M)	50836	Uncharacterized protein OS=Sus scrofa OX=9823 GN=USP14 PE=1 SV=2
1039	2171	tr|I3LRU5|I3LRU5_PIG	90.25	6	6	1	1470000	418000	3	3	4	1	Oxidation (M)	54636	Uncharacterized protein OS=Sus scrofa OX=9823 GN=USP14 PE=1 SV=2
1039	2174	tr|I3LIN5|I3LIN5_PIG	90.25	6	6	1	1470000	418000	3	3	4	1	Oxidation (M)	55935	Ubiquitin carboxyl-terminal hydrolase 14 isoform a OS=Sus scrofa OX=9823 GN=USP14 PE=1 SV=2
1351	2440	tr|I3LL97|I3LL97_PIG	82.58	21	8	5	843000	256000	3	3	1	1	Carbamidomethylation	20644	Uncharacterized protein OS=Sus scrofa OX=9823 GN=CSRP1 PE=1 SV=1
1163	2314	tr|F1SRV9|F1SRV9_PIG	73.9	7	0	2		0	4	4	0	1	Carbamidomethylation	61137	Zyxin OS=Sus scrofa OX=9823 GN=ZYX PE=1 SV=1
1163	2315	tr|F1SRU2|F1SRU2_PIG	73.9	7	0	2		0	4	4	0	1	Carbamidomethylation	62715	Zyxin OS=Sus scrofa OX=9823 GN=ZYX PE=1 SV=2
1167	2210	tr|I3LA16|I3LA16_PIG	73.81	12	4	4	112000	1530000	4	4	1	1	Carbamidomethylation	53580	mRNA cap guanine-N7 methyltransferase OS=Sus scrofa OX=9823 GN=RNMT PE=1 SV=2
1133	2876	tr|A0A287BA12|A0A287BA12_PIG	67.14	5	5	3	487000		2	1	2	1		49440	Vacuolar protein sorting-associated protein 4B OS=Sus scrofa OX=9823 GN=VPS4B PE=1 SV=1
1133	3082	tr|F1SMW4|F1SMW4_PIG	67.14	6	6	3	487000		2	1	2	1		44399	Uncharacterized protein OS=Sus scrofa OX=9823 GN=VPS4B PE=1 SV=3
1416	3191	tr|F1RPW7|F1RPW7_PIG	66.64	3	1	2	312000	476000	2	2	1	1		95705	Uncharacterized protein OS=Sus scrofa OX=9823 GN=INCENP PE=4 SV=3
1180	2312	tr|C5H0C6|C5H0C6_PIG	63.28	13	7	4	811000	669000	3	3	2	1		31284	Ubiquitin thioesterase OS=Sus scrofa OX=9823 GN=OTUB1 PE=1 SV=1
1118	3144	tr|F1SUT0|F1SUT0_PIG	58.59	10	10	6	497000		2	1	3	1		21899	Uncharacterized protein OS=Sus scrofa OX=9823 GN=RAB6A PE=1 SV=3
1118	3145	tr|A0A287BI63|A0A287BI63_PIG	58.59	9	9	5	497000		2	1	3	1		23519	Uncharacterized protein OS=Sus scrofa OX=9823 GN=RAB6A PE=1 SV=1
1118	3177	tr|A0A287BL65|A0A287BL65_PIG	58.59	9	9	5	497000		2	1	3	1		23462	Uncharacterized protein OS=Sus scrofa OX=9823 GN=RAB6B PE=1 SV=1
1266	3270	tr|A0A287A6Z8|A0A287A6Z8_PIG	58.5	2	1	1	343000	293000	2	2	1	1		111923	Uncharacterized protein OS=Sus scrofa OX=9823 GN=LLGL1 PE=4 SV=1
1043	2767	sp|Q95339|ATPK_PIG	56.43	27	12	15	366000	687000	2	2	2	1	Oxidation (M); Deamidation (NQ)	10311	ATP synthase subunit f mitochondrial OS=Sus scrofa OX=9823 GN=ATP5MF PE=3 SV=4
1125	3156	tr|I3LL27|I3LL27_PIG	55.86	5	5	3	263000		2	1	2	1		49060	Uncharacterized protein OS=Sus scrofa OX=9823 GN=VPS4A PE=1 SV=1
1115	2519	tr|A0A287A6L4|A0A287A6L4_PIG	54.91	9	9	3	1120000	756000	3	3	3	1	Carbamidomethylation	38588	Uncharacterized protein OS=Sus scrofa OX=9823 GN=RFC5 PE=1 SV=1
1195	2577	tr|A0A287ABC7|A0A287ABC7_PIG	53.36	6	4	2	357000	744000	3	3	4	1	Carbamidomethylation	52066	Uncharacterized protein OS=Sus scrofa OX=9823 GN=CELF1 PE=1 SV=1
1195	2578	tr|A0A286ZW77|A0A286ZW77_PIG	53.36	5	4	2	357000	744000	3	3	4	1	Carbamidomethylation	55075	Uncharacterized protein OS=Sus scrofa OX=9823 GN=CELF1 PE=1 SV=1
1195	2579	tr|F1SID9|F1SID9_PIG	53.36	5	4	2	357000	744000	3	3	4	1	Carbamidomethylation	55924	Uncharacterized protein OS=Sus scrofa OX=9823 GN=CELF1 PE=1 SV=3
1474	2713	tr|A0A287B4G7|A0A287B4G7_PIG	52.65	3	0	1		0	2	2	0	1	Acetylation (Protein N-term)	106003	SAFB-like transcription modulator isoform X5 OS=Sus scrofa OX=9823 GN=SLTM PE=1 SV=1
1065	3132	tr|A0A287BC83|A0A287BC83_PIG	52.28	6	6	3	400000		2	1	3	1		42122	Uncharacterized protein OS=Sus scrofa OX=9823 GN=GNA13 PE=1 SV=1
1065	3133	tr|A0A287A853|A0A287A853_PIG	52.28	6	6	3	400000		2	1	3	1		44029	Uncharacterized protein OS=Sus scrofa OX=9823 GN=GNA13 PE=1 SV=1
1203	3632	tr|A0A287A3D2|A0A287A3D2_PIG	50.77	1	1	1	550000	1020000	1	1	1	1		67342	Uncharacterized protein OS=Sus scrofa OX=9823 GN=PDLIM5 PE=1 SV=1
1203	3641	tr|F1RWW4|F1RWW4_PIG	50.77	2	2	2	550000	1020000	1	1	1	1		53845	Uncharacterized protein OS=Sus scrofa OX=9823 GN=PDLIM5 PE=1 SV=3
1203	3646	tr|A0A287AN95|A0A287AN95_PIG	50.77	2	2	2	550000	1020000	1	1	1	1		63478	Uncharacterized protein OS=Sus scrofa OX=9823 GN=PDLIM5 PE=1 SV=1
1203	3647	tr|A0A287A1G4|A0A287A1G4_PIG	50.77	1	1	1	550000	1020000	1	1	1	1		64198	PDZ and LIM domain protein 5 isoform X8 OS=Sus scrofa OX=9823 GN=PDLIM5 PE=1 SV=1
1143	2358	tr|I3LNH3|I3LNH3_PIG	50.51	6	6	1	5060000	116000000	5	5	5	1		106676	Neutral alpha-glucosidase AB OS=Sus scrofa OX=9823 GN=GANAB PE=1 SV=1
1143	2359	sp|P79403|GANAB_PIG	50.51	6	6	1	5060000	116000000	5	5	5	1		106662	Neutral alpha-glucosidase AB OS=Sus scrofa OX=9823 GN=GANAB PE=1 SV=1
1143	2360	tr|A0A287B478|A0A287B478_PIG	50.51	6	6	1	5060000	116000000	5	5	5	1		109213	Neutral alpha-glucosidase AB OS=Sus scrofa OX=9823 GN=GANAB PE=1 SV=1
1143	2361	tr|A0A286ZQI1|A0A286ZQI1_PIG	50.51	6	6	1	5060000	116000000	5	5	5	1		100775	Neutral alpha-glucosidase AB OS=Sus scrofa OX=9823 GN=GANAB PE=1 SV=1
1556	3926	tr|A0A287A8V8|A0A287A8V8_PIG	50.22	5	0	5		1180000	1	1	0	1		23495	Uncharacterized protein OS=Sus scrofa OX=9823 GN=TBP PE=4 SV=1
1556	3927	tr|A0A287BK06|A0A287BK06_PIG	50.22	4	0	4		1180000	1	1	0	1		25747	Uncharacterized protein OS=Sus scrofa OX=9823 GN=TBP PE=4 SV=1
1556	3928	tr|A0A287BBC7|A0A287BBC7_PIG	50.22	4	0	4		1180000	1	1	0	1		26516	Uncharacterized protein OS=Sus scrofa OX=9823 GN=TBP PE=4 SV=1
1556	4245	tr|A0A287BAP1|A0A287BAP1_PIG	50.22	4	0	4		1180000	1	1	0	1		30908	Uncharacterized protein OS=Sus scrofa OX=9823 GN=TBPL2 PE=3 SV=1
1556	4246	tr|F1SSN6|F1SSN6_PIG	50.22	3	0	3		1180000	1	1	0	1		41860	Uncharacterized protein OS=Sus scrofa OX=9823 GN=TBPL2 PE=3 SV=3
1406	2662	tr|F1SRB3|F1SRB3_PIG	49.32	3	0	1			3	1	0	1	Carbamidomethylation	119264	Zinc finger protein 197 isoform 1 OS=Sus scrofa OX=9823 GN=ZNF197 PE=4 SV=3
1406	2667	tr|A0A287B8Z1|A0A287B8Z1_PIG	49.32	4	0	2			3	1	0	1	Carbamidomethylation	102391	Uncharacterized protein OS=Sus scrofa OX=9823 GN=ZNF197 PE=4 SV=1
1394	2859	tr|F1RQK4|F1RQK4_PIG	48.95	1	0	1		248000	2	2	0	1		206868	Pleckstrin homology domain interacting protein OS=Sus scrofa OX=9823 GN=PHIP PE=2 SV=3
1451	2714	tr|A0A287A3H9|A0A287A3H9_PIG	47.97	1	0	0		0	2	2	0	1		245084	Uncharacterized protein OS=Sus scrofa OX=9823 GN=AHCTF1 PE=1 SV=1
1451	2715	tr|F1S8P4|F1S8P4_PIG	47.97	1	0	0		0	2	2	0	1		251991	Uncharacterized protein OS=Sus scrofa OX=9823 GN=AHCTF1 PE=1 SV=3
1239	4268	tr|D6QST6|D6QST6_PIG	47.43	3	3	3	395000	593000	1	1	2	1		35431	2 4-dienoyl-CoA reductase 1 OS=Sus scrofa OX=9823 GN=DECR1 PE=1 SV=1
1429	3294	tr|A0A286ZXI2|A0A286ZXI2_PIG	47.35	2	0	2		1210000	1	1	0	1		76366	Uncharacterized protein OS=Sus scrofa OX=9823 GN=EWSR1 PE=1 SV=1
1429	3295	tr|A0A287APW0|A0A287APW0_PIG	47.35	2	0	2		1210000	1	1	0	1		76854	Uncharacterized protein OS=Sus scrofa OX=9823 GN=EWSR1 PE=1 SV=1
1429	3312	tr|F1RFI8|F1RFI8_PIG	47.35	2	0	2		1210000	1	1	0	1		61400	Uncharacterized protein OS=Sus scrofa OX=9823 GN=EWSR1 PE=1 SV=3
1429	3324	tr|A0A287A6T1|A0A287A6T1_PIG	47.35	2	0	2		1210000	1	1	0	1		72086	Uncharacterized protein OS=Sus scrofa OX=9823 GN=EWSR1 PE=1 SV=1
1429	3412	tr|A0A287ASQ1|A0A287ASQ1_PIG	47.35	2	0	2		1210000	1	1	0	1		64168	Uncharacterized protein OS=Sus scrofa OX=9823 GN=EWSR1 PE=1 SV=1
1434	2657	tr|F1RUX1|F1RUX1_PIG	47.33	4	0	2		658000	2	2	0	1		54182	Coronin OS=Sus scrofa OX=9823 GN=CORO1B PE=1 SV=3
1313	3336	tr|A0A287AZ96|A0A287AZ96_PIG	46.57	2	2	2	731000	1680000	1	1	1	1		51900	Uncharacterized protein OS=Sus scrofa OX=9823 GN=PDLIM7 PE=1 SV=1
1313	3337	tr|A0A287BEH6|A0A287BEH6_PIG	46.57	2	2	2	731000	1680000	1	1	1	1		55288	Uncharacterized protein OS=Sus scrofa OX=9823 GN=PDLIM7 PE=1 SV=1
1313	3349	tr|A0A287BS15|A0A287BS15_PIG	46.57	3	3	3	731000	1680000	1	1	1	1		43938	PDZ and LIM domain protein 7 isoform 1 OS=Sus scrofa OX=9823 GN=PDLIM7 PE=1 SV=1
1313	3350	tr|A0A286ZR92|A0A286ZR92_PIG	46.57	2	2	2	731000	1680000	1	1	1	1		49340	Uncharacterized protein OS=Sus scrofa OX=9823 GN=PDLIM7 PE=1 SV=1
1557	3965	sp|Q08094|CNN2_PIG	43.93	4	0	4		601000	1	1	0	1		32030	Calponin-2 (Fragment) OS=Sus scrofa OX=9823 GN=CNN2 PE=2 SV=1
1557	3966	tr|I3LUJ5|I3LUJ5_PIG	43.93	3	0	3		601000	1	1	0	1		36773	Calponin OS=Sus scrofa OX=9823 GN=CNN2 PE=3 SV=2
1305	2502	tr|F1SHD7|F1SHD7_PIG	42.73	8	8	2	963000	141000	4	4	4	1		67007	Uncharacterized protein OS=Sus scrofa OX=9823 GN=NDUFS1 PE=1 SV=3
1305	2504	tr|A0A287BLV7|A0A287BLV7_PIG	42.73	7	7	2	963000	141000	4	4	4	1		79540	Uncharacterized protein OS=Sus scrofa OX=9823 GN=NDUFS1 PE=1 SV=1
1212	2831	tr|A0A287AUH6|A0A287AUH6_PIG	42.65	2	1	1	186000	210000	2	2	1	1		111583	AP-3 complex subunit beta OS=Sus scrofa OX=9823 GN=AP3B1 PE=1 SV=1
1212	2832	tr|I3LL16|I3LL16_PIG	42.65	2	1	1	186000	210000	2	2	1	1		111580	AP-3 complex subunit beta OS=Sus scrofa OX=9823 GN=AP3B1 PE=1 SV=2
1212	2833	tr|F1S2G1|F1S2G1_PIG	42.65	2	1	1	186000	210000	2	2	1	1		113187	AP-3 complex subunit beta OS=Sus scrofa OX=9823 GN=AP3B1 PE=1 SV=3
1212	2835	tr|A0A287B311|A0A287B311_PIG	42.65	2	1	1	186000	210000	2	2	1	1		120652	AP-3 complex subunit beta OS=Sus scrofa OX=9823 GN=AP3B1 PE=1 SV=1
1201	2905	tr|A0A286ZVL5|A0A286ZVL5_PIG	42.57	3	3	1	837000	417000	2	2	2	1		68335	Uncharacterized protein OS=Sus scrofa OX=9823 GN=STT3A PE=1 SV=1
1201	2908	tr|A0A287AFH3|A0A287AFH3_PIG	42.57	2	2	1	837000	417000	2	2	2	1		80625	Uncharacterized protein OS=Sus scrofa OX=9823 GN=STT3A PE=1 SV=1
1201	2910	tr|A0A287BJH4|A0A287BJH4_PIG	42.57	2	2	1	837000	417000	2	2	2	1		87079	Dolichyl-diphosphooligosaccharide--protein glycosyltransferase subunit STT3A isoform X1 OS=Sus scrofa OX=9823 GN=STT3A PE=1 SV=1
1187	3129	tr|M3VH35|M3VH35_PIG	42.13	4	0	2		316000	2	2	0	1		71671	Lamin-B receptor OS=Sus scrofa OX=9823 GN=LBR PE=2 SV=1
1338	3171	tr|A0A287BT78|A0A287BT78_PIG	41.39	6	0	4		284000	2	2	0	1		38822	Uncharacterized protein OS=Sus scrofa OX=9823 GN=LYAR PE=1 SV=1
1338	3172	tr|A0A287B5W7|A0A287B5W7_PIG	41.39	6	0	4		284000	2	2	0	1		38860	Cell growth-regulating nucleolar protein OS=Sus scrofa OX=9823 GN=LYAR PE=1 SV=1
1338	3173	tr|F1S5G4|F1S5G4_PIG	41.39	6	0	4		284000	2	2	0	1		43896	Uncharacterized protein OS=Sus scrofa OX=9823 GN=LYAR PE=1 SV=1
1134	3936	tr|F1RM45|F1RM45_PIG	39.64	3	3	3	2650000	3140000	1	1	1	1		36665	Apolipoprotein E OS=Sus scrofa OX=9823 GN=APOE PE=1 SV=1
1134	3937	sp|P18650|APOE_PIG	39.64	3	3	3	2650000	3140000	1	1	1	1		36599	Apolipoprotein E OS=Sus scrofa OX=9823 GN=APOE PE=1 SV=2
1405	2580	tr|F2Z5G5|F2Z5G5_PIG	39.3	13	7	5	67300000	143000	4	3	2	1	Oxidation (M)	42614	Uncharacterized protein OS=Sus scrofa OX=9823 GN=ACTR1A PE=1 SV=1
1405	2584	tr|A0A287AI87|A0A287AI87_PIG	39.3	14	7	5	67300000	143000	4	3	2	1	Oxidation (M)	39371	Alpha-centractin OS=Sus scrofa OX=9823 GN=ACTR1A PE=1 SV=1
1359	3403	tr|A0A287AEW7|A0A287AEW7_PIG	39.19	4	2	2	423000	1050000	2	2	2	1		41395	Uncharacterized protein OS=Sus scrofa OX=9823 GN=TWF1 PE=1 SV=1
1407	3863	tr|I3LTS3|I3LTS3_PIG	39.17	3	0	3		633000	1	1	0	1		40184	Uncharacterized protein OS=Sus scrofa OX=9823 GN=MTA3 PE=4 SV=2
1851	3042	tr|F1SGX1|F1SGX1_PIG	38.5	4	0	2		325000	2	2	0	1		55368	Uncharacterized protein OS=Sus scrofa OX=9823 GN=CHAF1B PE=4 SV=2
1923	3669	tr|I3LCG6|I3LCG6_PIG	37.49	10	0	5		2820000	2	2	0	1		26600	Uncharacterized protein OS=Sus scrofa OX=9823 GN=RRP15 PE=4 SV=2
1923	3670	tr|A0A287AR18|A0A287AR18_PIG	37.49	8	0	4		2820000	2	2	0	1		31470	RRP15-like protein OS=Sus scrofa OX=9823 GN=RRP15 PE=4 SV=1
1240	4402	tr|A0A287APV0|A0A287APV0_PIG	37.29	3	3	3	443000	745000	1	1	1	1		39908	Uncharacterized protein OS=Sus scrofa OX=9823 GN=SERPINB10 PE=3 SV=1
1240	4409	tr|F1SMW8|F1SMW8_PIG	37.29	2	2	2	443000	745000	1	1	1	1		45175	Uncharacterized protein OS=Sus scrofa OX=9823 GN=SERPINB10 PE=3 SV=1
1673	3137	tr|F1RQI0|F1RQI0_PIG	35.96	1	0	0		0	2	2	0	1	Oxidation (M)	332782	Uncharacterized protein OS=Sus scrofa OX=9823 GN=COL12A1 PE=1 SV=3
1439	3243	tr|B2MUB6|B2MUB6_PIG	35.65	4	0	3		1110000	2	2	0	1	Deamidation (NQ)	53265	Small calcium-binding mitochondrial carrier 1 OS=Sus scrofa OX=9823 GN=SCAMC-1 PE=1 SV=1
1439	3326	tr|F6Q4L6|F6Q4L6_PIG	35.65	6	0	4		1110000	2	2	0	1	Deamidation (NQ)	37640	Uncharacterized protein OS=Sus scrofa OX=9823 GN=SLC25A24 PE=1 SV=2
1489	3650	tr|F1S4Z2|F1S4Z2_PIG	33.6	5	0	5		253000	1	1	0	1		24979	Uncharacterized protein OS=Sus scrofa OX=9823 GN=CHMP4B PE=1 SV=3
1462	3370	tr|A0A286ZYM6|A0A286ZYM6_PIG	33.3	6	3	3	732000	0	2	2	1	1		28627	Uncharacterized protein OS=Sus scrofa OX=9823 GN=ATP5PB PE=1 SV=1
1408	3226	tr|F1RNB0|F1RNB0_PIG	32.88	1	1	1	84600	463000	2	2	1	1		183701	Transcription elongation factor spt6 OS=Sus scrofa OX=9823 GN=SUPT6H PE=1 SV=3
1408	3227	tr|A0A287AYH6|A0A287AYH6_PIG	32.88	1	0	1	84600	463000	2	2	1	1		184784	Transcription elongation factor spt6 OS=Sus scrofa OX=9823 GN=SUPT6H PE=1 SV=1
1567	4461	tr|I3LCP8|I3LCP8_PIG	29.37	2	0	2		815000	1	1	0	1		42869	Serpin family B member 6 OS=Sus scrofa OX=9823 GN=SERPINB6 PE=1 SV=2
1929	3785	tr|A0A287BG41|A0A287BG41_PIG	27.95	1	0	0		862000	2	2	0	1		269232	Uncharacterized protein OS=Sus scrofa OX=9823 GN=SRRM2 PE=1 SV=1
1929	3786	tr|A0A287A5B5|A0A287A5B5_PIG	27.95	1	0	0		862000	2	2	0	1		296111	Uncharacterized protein OS=Sus scrofa OX=9823 GN=SRRM2 PE=1 SV=1
1929	3787	tr|I3LCW3|I3LCW3_PIG	27.95	1	0	0		862000	2	2	0	1		296989	Serine/arginine repetitive matrix protein 2-like OS=Sus scrofa OX=9823 GN=SRRM2 PE=1 SV=1
1929	3788	tr|A0A286ZSZ6|A0A286ZSZ6_PIG	27.95	1	0	0		862000	2	2	0	1		298941	Uncharacterized protein OS=Sus scrofa OX=9823 GN=SRRM2 PE=1 SV=1
1929	3789	tr|A0A287BBC3|A0A287BBC3_PIG	27.95	1	0	0		862000	2	2	0	1		308676	Uncharacterized protein OS=Sus scrofa OX=9823 GN=SRRM2 PE=1 SV=1
1827	4673	tr|F1SHL4|F1SHL4_PIG	25.59	4	0	4		1600000	1	1	0	1	Carbamidomethylation	28275	Uncharacterized protein OS=Sus scrofa OX=9823 PE=1 SV=3
1346	5029	tr|A0A287ACC3|A0A287ACC3_PIG	25.12	3	3	3	686000	385000	1	1	2	1		34208	cAMP-dependent protein kinase catalytic subunit alpha OS=Sus scrofa OX=9823 GN=PRKACA PE=4 SV=1
1346	5030	tr|A0A287ABM2|A0A287ABM2_PIG	25.12	3	3	3	686000	385000	1	1	2	1		35968	cAMP-dependent protein kinase catalytic subunit alpha OS=Sus scrofa OX=9823 GN=PRKACA PE=3 SV=1
1346	5031	tr|A0A287AGH7|A0A287AGH7_PIG	25.12	3	3	3	686000	385000	1	1	2	1		39366	cAMP-dependent protein kinase catalytic subunit beta OS=Sus scrofa OX=9823 GN=PRKACB PE=3 SV=1
1346	5032	tr|A0A286ZXE6|A0A286ZXE6_PIG	25.12	3	3	3	686000	385000	1	1	2	1		39464	cAMP-dependent protein kinase catalytic subunit beta OS=Sus scrofa OX=9823 GN=PRKACB PE=3 SV=1
1346	5033	tr|A0A287BQL5|A0A287BQL5_PIG	25.12	3	3	3	686000	385000	1	1	2	1		40282	cAMP-dependent protein kinase catalytic subunit beta OS=Sus scrofa OX=9823 GN=PRKACB PE=3 SV=1
1346	5034	tr|F1SD45|F1SD45_PIG	25.12	3	3	3	686000	385000	1	1	2	1		40601	cAMP-dependent protein kinase catalytic subunit alpha OS=Sus scrofa OX=9823 GN=PRKACA PE=3 SV=1
1346	5035	sp|P36887|KAPCA_PIG	25.12	3	3	3	686000	385000	1	1	2	1		40617	cAMP-dependent protein kinase catalytic subunit alpha OS=Sus scrofa OX=9823 GN=PRKACA PE=1 SV=4
1346	5036	tr|A0A287BNK3|A0A287BNK3_PIG	25.12	3	3	3	686000	385000	1	1	2	1		40580	cAMP-dependent protein kinase catalytic subunit beta OS=Sus scrofa OX=9823 GN=PRKACB PE=3 SV=1
1346	5037	sp|P05383|KAPCB_PIG	25.12	3	3	3	686000	385000	1	1	2	1		40594	cAMP-dependent protein kinase catalytic subunit beta OS=Sus scrofa OX=9823 GN=PRKACB PE=1 SV=3
1346	5038	tr|A0A287AGL2|A0A287AGL2_PIG	25.12	3	3	3	686000	385000	1	1	2	1		40934	cAMP-dependent protein kinase catalytic subunit beta OS=Sus scrofa OX=9823 GN=PRKACB PE=3 SV=1
1346	5039	tr|A0A286ZNG3|A0A286ZNG3_PIG	25.12	3	3	3	686000	385000	1	1	2	1		41033	cAMP-dependent protein kinase catalytic subunit beta OS=Sus scrofa OX=9823 GN=PRKACB PE=3 SV=1
1346	5041	tr|A0A286ZLZ0|A0A286ZLZ0_PIG	25.12	2	2	2	686000	385000	1	1	2	1		46196	cAMP-dependent protein kinase catalytic subunit beta OS=Sus scrofa OX=9823 GN=PRKACB PE=3 SV=1
1454	2822	tr|A0A287A5M7|A0A287A5M7_PIG	25.1	9	3	3	0	200000	3	3	1	1	Acetylation (Protein N-term)	35867	Aldo-keto reductase family 1 member B1 OS=Sus scrofa OX=9823 GN=AKR1B1 PE=4 SV=1
1454	2823	sp|P80276|ALDR_PIG	25.1	9	3	3	0	200000	3	3	1	1	Acetylation (Protein N-term)	35868	Aldo-keto reductase family 1 member B1 OS=Sus scrofa OX=9823 GN=AKR1B1 PE=1 SV=2
1674	3553	tr|F1RFN6|F1RFN6_PIG	24.43	2	0	1		231000	2	2	0	1		129086	Uncharacterized protein OS=Sus scrofa OX=9823 GN=DHX37 PE=4 SV=3
1729	3645	tr|A0A287BG67|A0A287BG67_PIG	22.24	2	0	1		134000	2	2	0	1		104323	DNA ligase OS=Sus scrofa OX=9823 GN=LIG3 PE=1 SV=1
1729	3648	tr|A0A287BP29|A0A287BP29_PIG	22.24	2	0	1		134000	2	2	0	1		94149	DNA ligase OS=Sus scrofa OX=9823 GN=LIG3 PE=1 SV=1
1366	5394	tr|I3LDJ2|I3LDJ2_PIG	21.24	5	5	5	2010000	0	1	1	1	1	Deamidation (NQ)	17970	Spermatogenesis-associated protein 19 mitochondrial OS=Sus scrofa OX=9823 GN=SPATA19 PE=4 SV=1
1825	4875	tr|K7GLW1|K7GLW1_PIG	20.89	6	0	3		1200000	2	2	0	1	Carbamidomethylation	37616	Uncharacterized protein OS=Sus scrofa OX=9823 GN=PHF6 PE=1 SV=2
1825	4876	tr|I3L5N0|I3L5N0_PIG	20.89	5	0	2		1200000	2	2	0	1	Carbamidomethylation	41278	Uncharacterized protein OS=Sus scrofa OX=9823 GN=PHF6 PE=1 SV=2
1471	5179	tr|A0A287BLA6|A0A287BLA6_PIG	19.81	1	0	1		581000	1	1	0	1		199686	Microtubule-associated protein OS=Sus scrofa OX=9823 GN=MAP2 PE=1 SV=1
1471	5180	tr|F1SSS6|F1SSS6_PIG	19.81	1	0	1		581000	1	1	0	1		208139	Microtubule-associated protein OS=Sus scrofa OX=9823 GN=MAP2 PE=1 SV=2
1637	3826	sp|P16960|RYR1_PIG	19.48	0	0	0	4450000	1940000	2	2	1	1		565340	Ryanodine receptor 1 OS=Sus scrofa OX=9823 GN=RYR1 PE=2 SV=2
1889	5058	tr|A0A287BDQ9|A0A287BDQ9_PIG	19.31	2	0	1		114000	2	2	0	1		108484	Uncharacterized protein OS=Sus scrofa OX=9823 GN=SMC6 PE=1 SV=1
1889	5059	tr|A0A287ATZ9|A0A287ATZ9_PIG	19.31	2	0	1		114000	2	2	0	1		109371	Uncharacterized protein OS=Sus scrofa OX=9823 GN=SMC6 PE=1 SV=1
1889	5060	tr|F1SCS4|F1SCS4_PIG	19.31	2	0	1		114000	2	2	0	1		127363	Structural maintenance of chromosomes protein 6 isoform X2 OS=Sus scrofa OX=9823 GN=SMC6 PE=1 SV=3
1677	4431	tr|I3LGM1|I3LGM1_PIG	19.17	1	0	0		217000	2	2	0	1		304556	Uncharacterized protein OS=Sus scrofa OX=9823 GN=UBR5 PE=1 SV=2
1677	4432	tr|K9IVL0|K9IVL0_PIG	19.17	1	0	0		217000	2	2	0	1		308505	E3 ubiquitin-protein ligase UBR5 OS=Sus scrofa OX=9823 GN=UBR5 PE=1 SV=1
1677	4433	tr|K7GPI8|K7GPI8_PIG	19.17	1	0	0		217000	2	2	0	1		281975	Uncharacterized protein OS=Sus scrofa OX=9823 GN=UBR5 PE=1 SV=2
1677	4434	tr|I3LTQ4|I3LTQ4_PIG	19.17	1	0	0		217000	2	2	0	1		305007	Uncharacterized protein OS=Sus scrofa OX=9823 GN=UBR5 PE=1 SV=2
3083	6226	tr|A0A286ZIT1|A0A286ZIT1_PIG	0	1	0	1		42400000	1	1	0	1		128321	Uncharacterized protein OS=Sus scrofa OX=9823 GN=CCNB3 PE=4 SV=1
4590	6682	tr|F1RF34|F1RF34_PIG	0	1	0	1		1530000	1	1	0	1		103119	Dynein regulatory complex subunit 7 isoform a OS=Sus scrofa OX=9823 GN=DRC7 PE=4 SV=3
763	1065	tr|A0A287ARI1|A0A287ARI1_PIG	138.05	24	24	5	3670000	511000	7	7	9	1	Oxidation (M)	36323	Eukaryotic translation initiation factor 3 subunit F OS=Sus scrofa OX=9823 GN=EIF3F PE=3 SV=1
783	1246	tr|F1RUK8|F1RUK8_PIG	137.64	24	24	2	3930000	92700	9	5	10	1	Carbamidomethylation	50327	Rab GDP dissociation inhibitor OS=Sus scrofa OX=9823 GN=GDI2 PE=1 SV=1
830	1170	tr|I3LLS7|I3LLS7_PIG	119.98	8	8	2	3570000	0	8	7	10	1	Deamidation (NQ)	115638	Uncharacterized protein OS=Sus scrofa OX=9823 GN=XPO1 PE=1 SV=2
830	1171	tr|A0A287BHC9|A0A287BHC9_PIG	119.98	8	8	1	3570000	0	8	7	10	1	Deamidation (NQ)	123114	Uncharacterized protein OS=Sus scrofa OX=9823 GN=XPO1 PE=1 SV=1
989	1839	tr|F1SV90|F1SV90_PIG	119.62	15	15	4	1670000	102000	4	4	6	1	Carbamidomethylation	36332	Eukaryotic translation initiation factor 3 subunit I OS=Sus scrofa OX=9823 GN=EIF3I PE=1 SV=3
989	1866	tr|A0A287B3Y1|A0A287B3Y1_PIG	119.62	18	18	4	1670000	102000	4	4	6	1	Carbamidomethylation	30898	Eukaryotic translation initiation factor 3 subunit I OS=Sus scrofa OX=9823 GN=EIF3I PE=1 SV=1
1176	2049	tr|K7GNZ3|K7GNZ3_PIG	110.67	20	20	7	4630000	479000	3	3	3	1		23384	Nascent polypeptide-associated complex subunit alpha isoform b OS=Sus scrofa OX=9823 GN=NACA PE=1 SV=1
927	1384	sp|P11607|AT2A2_PIG	109.76	9	9	1	1320000	0	7	7	8	1	Carbamidomethylation	114792	Sarcoplasmic/endoplasmic reticulum calcium ATPase 2 OS=Sus scrofa OX=9823 GN=ATP2A2 PE=1 SV=1
1050	1867	sp|Q007T2|CDC42_PIG	106.95	26	15	5	1030000	521000	4	3	3	1	Carbamidomethylation	21259	Cell division control protein 42 homolog OS=Sus scrofa OX=9823 GN=CDC42 PE=2 SV=2
1057	1655	tr|A0A286ZQY6|A0A286ZQY6_PIG	101.3	22	22	3	1420000	0	6	6	6	1		39651	Isocitrate dehydrogenase [NAD] subunit mitochondrial OS=Sus scrofa OX=9823 GN=IDH3A PE=1 SV=1
734	1412	tr|A0A286ZYS2|A0A286ZYS2_PIG	97.73	30	24	3	5880000	84500	12	12	13	1	Carbamidomethylation; Deamidation (NQ)	53499	Uncharacterized protein OS=Sus scrofa OX=9823 GN=DARS PE=1 SV=1
734	1414	tr|F1S0D9|F1S0D9_PIG	97.73	28	22	2	5880000	84500	12	12	13	1	Carbamidomethylation; Deamidation (NQ)	57143	Aspartate--tRNA ligase cytoplasmic isoform 1 OS=Sus scrofa OX=9823 GN=DARS PE=1 SV=1
921	1486	tr|A8U4R4|A8U4R4_PIG	87.11	12	9	1	2110000	148000	7	7	7	1	Oxidation (M)	67838	Transketolase OS=Sus scrofa OX=9823 GN=tkt PE=1 SV=1
1295	2635	tr|F1S1X3|F1S1X3_PIG	85.72	4	4	1	552000	315000	2	2	2	1	Carbamidomethylation	64399	Asparagine--tRNA ligase cytoplasmic OS=Sus scrofa OX=9823 GN=NARS PE=1 SV=3
971	3023	tr|F1RYQ5|F1RYQ5_PIG	85.34	11	0	6		0	2	1	0	1	Carbamidomethylation; Deamidation (NQ)	28581	Lin-28-like protein OS=Sus scrofa OX=9823 GN=LIN28B PE=2 SV=2
1261	2646	tr|A0A287AI07|A0A287AI07_PIG	84.69	4	3	2	802000	0	3	3	2	1	Deamidation (NQ)	105813	Uncharacterized protein OS=Sus scrofa OX=9823 GN=CPEB2 PE=4 SV=1
1261	2647	tr|A0A287A0M0|A0A287A0M0_PIG	84.69	3	3	2	802000	0	3	3	2	1	Deamidation (NQ)	109031	Uncharacterized protein OS=Sus scrofa OX=9823 GN=CPEB2 PE=4 SV=1
1261	2648	tr|A0A288CFW3|A0A288CFW3_PIG	84.69	3	3	2	802000	0	3	3	2	1	Deamidation (NQ)	110034	Uncharacterized protein OS=Sus scrofa OX=9823 GN=CPEB2 PE=4 SV=1
1261	2652	tr|D7R611|D7R611_PIG	84.69	9	7	4	802000	0	3	3	2	1	Deamidation (NQ)	47564	Cytoplasmic polyadenylation element binding protein 2 variant A OS=Sus scrofa OX=9823 GN=CPEB2 PE=2 SV=1
1261	2653	tr|A0A286ZUF4|A0A286ZUF4_PIG	84.69	7	5	3	802000	0	3	3	2	1	Deamidation (NQ)	58433	Uncharacterized protein OS=Sus scrofa OX=9823 GN=CPEB2 PE=4 SV=1
1261	2673	tr|A0A287BT09|A0A287BT09_PIG	84.69	4	4	2	802000	0	2	2	2	1	Deamidation (NQ)	77285	Uncharacterized protein OS=Sus scrofa OX=9823 GN=CPEB4 PE=4 SV=1
1261	2674	tr|A0A286ZUJ5|A0A286ZUJ5_PIG	84.69	4	4	2	802000	0	2	2	2	1	Deamidation (NQ)	78302	Uncharacterized protein OS=Sus scrofa OX=9823 GN=CPEB4 PE=4 SV=1
1261	2675	tr|A0A287BFV6|A0A287BFV6_PIG	84.69	4	4	2	802000	0	2	2	2	1	Deamidation (NQ)	79123	Cytoplasmic polyadenylation element-binding protein 4 isoform X1 OS=Sus scrofa OX=9823 GN=CPEB4 PE=4 SV=1
1261	2676	tr|F1SJZ5|F1SJZ5_PIG	84.69	4	4	2	802000	0	2	2	2	1	Deamidation (NQ)	79508	Uncharacterized protein OS=Sus scrofa OX=9823 GN=CPEB4 PE=4 SV=3
1261	2677	tr|A0A287A8S6|A0A287A8S6_PIG	84.69	4	4	2	802000	0	2	2	2	1	Deamidation (NQ)	80140	Cytoplasmic polyadenylation element-binding protein 4 isoform a OS=Sus scrofa OX=9823 GN=CPEB4 PE=4 SV=1
1261	2671	tr|A0A286ZS65|A0A286ZS65_PIG	84.69	4	4	2	802000	0	2	2	2	1	Deamidation (NQ)	75308	Uncharacterized protein OS=Sus scrofa OX=9823 GN=CPEB3 PE=4 SV=1
1261	2672	tr|A0A286ZXD2|A0A286ZXD2_PIG	84.69	4	4	2	802000	0	2	2	2	1	Deamidation (NQ)	77934	Cytoplasmic polyadenylation element-binding protein 3 isoform X1 OS=Sus scrofa OX=9823 GN=CPEB3 PE=4 SV=1
1261	2679	tr|F1SC99|F1SC99_PIG	84.69	4	4	2	802000	0	2	2	2	1	Deamidation (NQ)	82373	Uncharacterized protein OS=Sus scrofa OX=9823 GN=CPEB3 PE=4 SV=2
1261	2680	tr|A0A287AAR8|A0A287AAR8_PIG	84.69	4	4	2	802000	0	2	2	2	1	Deamidation (NQ)	84085	Uncharacterized protein OS=Sus scrofa OX=9823 GN=CPEB3 PE=4 SV=1
1075	1721	tr|I3LA63|I3LA63_PIG	80.63	7	7	1	4630000	0	6	6	9	1	Deamidation (NQ)	106791	Uncharacterized protein OS=Sus scrofa OX=9823 GN=MARS PE=1 SV=2
1075	1722	tr|I3LCC2|I3LCC2_PIG	80.63	6	6	1	4630000	0	6	6	9	1	Deamidation (NQ)	107675	Uncharacterized protein OS=Sus scrofa OX=9823 GN=MARS PE=1 SV=2
1075	1727	tr|A0A286ZVJ4|A0A286ZVJ4_PIG	80.63	6	6	1	4630000	0	6	6	9	1	Deamidation (NQ)	107989	Uncharacterized protein OS=Sus scrofa OX=9823 GN=MARS PE=1 SV=1
1109	1764	tr|A0A286ZP85|A0A286ZP85_PIG	77.91	6	5	1	1270000		5	4	5	1	Carbamidomethylation	108942	Eukaryotic translation initiation factor 3 subunit C OS=Sus scrofa OX=9823 GN=LOC110260088 PE=3 SV=1
1005	3625	tr|A0A286ZQV8|A0A286ZQV8_PIG	75.47	11	11	5	665000		2	1	2	1		18072	Uncharacterized protein OS=Sus scrofa OX=9823 PE=4 SV=1
1005	3626	tr|A0A287ARB9|A0A287ARB9_PIG	75.47	11	11	5	665000		2	1	2	1		18808	Uncharacterized protein OS=Sus scrofa OX=9823 PE=4 SV=1
950	2518	tr|F1SFL1|F1SFL1_PIG	74.5	16	16	7	4200000	181000	3	2	8	1	Oxidation (M)	24704	Uncharacterized protein OS=Sus scrofa OX=9823 GN=ARL8B PE=1 SV=3
950	2520	tr|A0A287B0I4|A0A287B0I4_PIG	74.5	18	18	9	4200000	181000	3	2	8	1	Oxidation (M)	21554	Uncharacterized protein OS=Sus scrofa OX=9823 GN=ARL8B PE=1 SV=1
1171	2499	tr|A0A286ZMD9|A0A286ZMD9_PIG	70.52	14	14	5	2090000	805000	3	3	3	1		25886	DnaJ homolog subfamily B member 6 isoform X2 OS=Sus scrofa OX=9823 GN=DNAJB6 PE=1 SV=1
1171	2505	tr|A0A286ZWP6|A0A286ZWP6_PIG	70.52	10	10	3	2090000	805000	3	3	3	1		36218	DnaJ homolog subfamily B member 6 isoform a OS=Sus scrofa OX=9823 GN=DNAJB6 PE=1 SV=1
1131	2513	tr|F1S418|F1S418_PIG	66.48	14	14	5	1160000	105000	3	3	3	1		28471	Uncharacterized protein OS=Sus scrofa OX=9823 GN=PRDX3 PE=1 SV=1
1337	3104	sp|P10775|RINI_PIG	65.31	6	6	3	773000	564000	2	2	2	1	Carbamidomethylation	49023	Ribonuclease inhibitor OS=Sus scrofa OX=9823 GN=RNH1 PE=1 SV=1
1753	3556	tr|F1S069|F1S069_PIG	64.86	3	3	3	439000	79800	1	1	1	1		49252	Pyruvate dehydrogenase (Acetyl-transferring) kinase isozyme 1 mitochondrial isoform 2 OS=Sus scrofa OX=9823 GN=PDK1 PE=1 SV=2
2098	4189	tr|A0A287ALU4|A0A287ALU4_PIG	63.57	4	0	4		612000	1	1	0	1		42927	Uncharacterized protein OS=Sus scrofa OX=9823 GN=RBMS3 PE=4 SV=1
2098	4190	tr|A0A287AS23|A0A287AS23_PIG	63.57	4	0	4		612000	1	1	0	1		43384	Uncharacterized protein OS=Sus scrofa OX=9823 GN=RBMS1 PE=4 SV=1
2098	4191	tr|F1RPR6|F1RPR6_PIG	63.57	4	0	4		612000	1	1	0	1		43309	RNA-binding motif single-stranded-interacting protein 1 isoform X9 OS=Sus scrofa OX=9823 GN=RBMS1 PE=4 SV=3
2098	4192	tr|F1RRG0|F1RRG0_PIG	63.57	4	0	4		612000	1	1	0	1		43946	Uncharacterized protein OS=Sus scrofa OX=9823 GN=RBMS3 PE=4 SV=3
2098	4193	tr|A0A287BEV5|A0A287BEV5_PIG	63.57	4	0	4		612000	1	1	0	1		45847	Uncharacterized protein OS=Sus scrofa OX=9823 GN=RBMS1 PE=4 SV=1
2098	4194	tr|A0A286ZPB8|A0A286ZPB8_PIG	63.57	4	0	4		612000	1	1	0	1		45915	RNA-binding motif single-stranded-interacting protein 3 isoform 5 OS=Sus scrofa OX=9823 GN=RBMS3 PE=4 SV=1
2098	4195	tr|A0A287BGZ7|A0A287BGZ7_PIG	63.57	3	0	3		612000	1	1	0	1		47836	RNA-binding motif single-stranded-interacting protein 3 isoform 1 OS=Sus scrofa OX=9823 GN=RBMS3 PE=4 SV=1
1183	2872	tr|I3LFE2|I3LFE2_PIG	61.81	23	0	12		430000	2	2	0	1	Oxidation (M)	13060	Uncharacterized protein OS=Sus scrofa OX=9823 GN=C2H11orf98 PE=4 SV=2
1787	3582	tr|F2Z5F1|F2Z5F1_PIG	61.47	11	0	11		1050000	1	1	0	1		14585	Splicing factor 3B subunit 6 OS=Sus scrofa OX=9823 GN=SF3B6 PE=1 SV=1
1275	2749	tr|I3LVL9|I3LVL9_PIG	59.53	4	2	2	107000	850000	2	2	1	1	Deamidation (NQ)	55393	Poly(U)-binding-splicing factor PUF60 isoform e OS=Sus scrofa OX=9823 GN=PUF60 PE=1 SV=2
1275	2750	tr|A0A287BBR9|A0A287BBR9_PIG	59.53	3	2	2	107000	850000	2	2	1	1	Deamidation (NQ)	61189	Poly(U)-binding-splicing factor PUF60 isoform b OS=Sus scrofa OX=9823 GN=PUF60 PE=1 SV=1
1275	2757	tr|A0A287BP81|A0A287BP81_PIG	59.53	4	2	2	107000	850000	2	2	1	1	Deamidation (NQ)	50307	Uncharacterized protein OS=Sus scrofa OX=9823 GN=PUF60 PE=1 SV=1
1275	2759	tr|A0A287AYW3|A0A287AYW3_PIG	59.53	3	2	2	107000	850000	2	2	1	1	Deamidation (NQ)	62893	Poly(U)-binding-splicing factor PUF60 isoform a OS=Sus scrofa OX=9823 GN=PUF60 PE=1 SV=1
1321	2416	tr|A0A287AIK8|A0A287AIK8_PIG	59.18	7	5	2	303000		3	1	2	1		48959	C-terminal-binding protein 2 isoform 1 OS=Sus scrofa OX=9823 GN=CTBP2 PE=1 SV=1
1321	2417	tr|F1SDN6|F1SDN6_PIG	59.18	3	2	1	303000		3	1	2	1		105141	Uncharacterized protein OS=Sus scrofa OX=9823 GN=CTBP2 PE=1 SV=3
1354	2912	tr|A0A2C9F363|A0A2C9F363_PIG	58.74	14	14	7	734000	211000	2	2	2	1		17073	ADP-ribosylation factor 6 OS=Sus scrofa OX=9823 GN=ARF6 PE=1 SV=1
1354	2913	sp|Q007T5|ARF6_PIG	58.74	12	12	6	734000	211000	2	2	2	1		20082	ADP-ribosylation factor 6 OS=Sus scrofa OX=9823 GN=ARF6 PE=2 SV=1
1290	2390	tr|F1RTN1|F1RTN1_PIG	57.71	4	2	2	102000	229000	3	2	2	1	Carbamidomethylation	83181	Uncharacterized protein OS=Sus scrofa OX=9823 GN=LAS1L PE=4 SV=3
1343	3657	tr|F1S8T7|F1S8T7_PIG	57.65	9	9	9	139000	801000	1	1	1	1	Acetylation (Protein N-term)	19110	Nucleoplasmin-3 OS=Sus scrofa OX=9823 GN=NPM3 PE=4 SV=1
1222	2375	tr|F1RPQ3|F1RPQ3_PIG	57.28	11	11	2	1120000	0	3	3	3	1		34577	26S proteasome non-ATPase regulatory subunit 14 OS=Sus scrofa OX=9823 GN=PSMD14 PE=1 SV=3
1193	2407	tr|A0A287A293|A0A287A293_PIG	56.85	10	8	2	754000		5	3	4	1		40434	Uncharacterized protein OS=Sus scrofa OX=9823 GN=CTBP1 PE=3 SV=1
1193	2408	tr|A0A287AM09|A0A287AM09_PIG	56.85	10	8	2	754000		5	3	4	1		41565	Uncharacterized protein OS=Sus scrofa OX=9823 GN=CTBP1 PE=3 SV=1
1193	2409	tr|A0A287ABW5|A0A287ABW5_PIG	56.85	10	8	2	754000		5	3	4	1		41827	Uncharacterized protein OS=Sus scrofa OX=9823 GN=CTBP1 PE=3 SV=1
1193	2410	tr|A0A287A5I0|A0A287A5I0_PIG	56.85	9	7	2	754000		5	3	4	1		46413	Uncharacterized protein OS=Sus scrofa OX=9823 GN=CTBP1 PE=3 SV=1
1350	2399	tr|I3LPB8|I3LPB8_PIG	55.67	9	9	3	380000	54600	3	3	3	1		34001	Spermidine synthase OS=Sus scrofa OX=9823 GN=SRM PE=1 SV=1
1504	2655	tr|I3L710|I3L710_PIG	55.33	4	0	1		516000	3	3	0	1	Carbamidomethylation	82816	Transcriptional repressor CTCF isoform 1 OS=Sus scrofa OX=9823 GN=CTCF PE=1 SV=2
1504	2656	tr|I3LDG5|I3LDG5_PIG	55.33	4	0	1		516000	3	3	0	1	Carbamidomethylation	85501	Uncharacterized protein OS=Sus scrofa OX=9823 GN=CTCF PE=1 SV=2
1450	2548	tr|F1SKY0|F1SKY0_PIG	54.89	11	3	6	315000	108000	3	3	1	1	Carbamidomethylation	31897	Protein CMSS1 isoform 1 OS=Sus scrofa OX=9823 GN=CMSS1 PE=4 SV=3
1581	3268	tr|A0A286ZSI7|A0A286ZSI7_PIG	54.59	4	2	3	101000	140000	2	2	1	1		61828	Uncharacterized protein OS=Sus scrofa OX=9823 GN=NOP9 PE=4 SV=1
1581	3269	tr|F1SGQ1|F1SGQ1_PIG	54.59	4	1	2	101000	140000	2	2	1	1		69464	Nucleolar protein 9 OS=Sus scrofa OX=9823 GN=NOP9 PE=4 SV=1
1309	2900	tr|F1SU72|F1SU72_PIG	54.26	9	0	5		0	2	2	0	1		30183	DnaJ homolog subfamily C member 9 OS=Sus scrofa OX=9823 GN=DNAJC9 PE=1 SV=1
1179	2290	tr|M3TYW5|M3TYW5_PIG	54.19	4	4	1	971000	265000	3	3	5	1		87564	Glutamine--tRNA ligase OS=Sus scrofa OX=9823 GN=QARS PE=2 SV=1
1726	3480	tr|A0A287A863|A0A287A863_PIG	53.75	2	0	2		431000	1	1	0	1	Carbamidomethylation	87525	Uncharacterized protein OS=Sus scrofa OX=9823 GN=PPIG PE=1 SV=1
1726	3481	tr|A0A287BSX1|A0A287BSX1_PIG	53.75	2	0	2		431000	1	1	0	1	Carbamidomethylation	88555	Peptidyl-prolyl cis-trans isomerase G OS=Sus scrofa OX=9823 GN=PPIG PE=1 SV=1
1493	3720	tr|A0A287B433|A0A287B433_PIG	53.3	3	3	3	0	0	1	1	1	1		39818	Uncharacterized protein OS=Sus scrofa OX=9823 GN=SURF6 PE=4 SV=1
1493	3908	tr|A0A286ZI37|A0A286ZI37_PIG	53.3	3	3	3	0	0	1	1	1	1		39282	Uncharacterized protein OS=Sus scrofa OX=9823 GN=SURF6 PE=4 SV=1
1306	2522	tr|A0A287B3M2|A0A287B3M2_PIG	53.18	6	6	2	803000	0	3	3	3	1	Carbamidomethylation	54751	Uncharacterized protein OS=Sus scrofa OX=9823 GN=DNAJC7 PE=1 SV=1
1306	2523	tr|F1S0P4|F1S0P4_PIG	53.18	6	6	2	803000	0	3	3	3	1	Carbamidomethylation	56460	Uncharacterized protein OS=Sus scrofa OX=9823 GN=DNAJC7 PE=1 SV=2
1431	3423	tr|F1SS16|F1SS16_PIG	52.93	3	3	3	481000	546000	1	1	1	1		45407	Uncharacterized protein OS=Sus scrofa OX=9823 GN=FAM98B PE=1 SV=2
1283	2620	tr|A0A287A7Q7|A0A287A7Q7_PIG	52.76	9	9	2	1920000	193000	3	3	3	1	Carbamidomethylation	49050	Uncharacterized protein OS=Sus scrofa OX=9823 GN=EIF5 PE=4 SV=1
1283	3187	tr|A0A287A8B2|A0A287A8B2_PIG	52.76	5	5	2	1830000	193000	2	2	2	1		41188	Uncharacterized protein OS=Sus scrofa OX=9823 GN=LOC100522498 PE=4 SV=1
1283	3188	tr|A0A287ABR9|A0A287ABR9_PIG	52.76	5	5	2	1830000	193000	2	2	2	1		43643	Uncharacterized protein OS=Sus scrofa OX=9823 GN=LOC100522498 PE=4 SV=1
1555	3844	tr|F1SIF5|F1SIF5_PIG	52.74	6	0	6		0	1	1	0	1		22736	Uncharacterized protein OS=Sus scrofa OX=9823 GN=PTPMT1 PE=1 SV=2
1478	2941	tr|A0A286ZS69|A0A286ZS69_PIG	52.73	13	5	7	44000	90100	2	2	1	1		22780	Proteasome subunit beta OS=Sus scrofa OX=9823 GN=PSMB2 PE=1 SV=1
1334	2453	tr|F2Z505|F2Z505_PIG	51.99	7	2	3	570000	66200	3	3	1	1		49031	Eukaryotic peptide chain release factor subunit 1 isoform 1 OS=Sus scrofa OX=9823 GN=ETF1 PE=1 SV=1
1400	2779	tr|A0A287BAW2|A0A287BAW2_PIG	51.84	2	1	1	19100		2	1	1	1		146248	PDS5 cohesin associated factor A OS=Sus scrofa OX=9823 GN=PDS5A PE=1 SV=1
1400	2780	tr|I3LU95|I3LU95_PIG	51.84	2	1	1	19100		2	1	1	1		150747	PDS5 cohesin associated factor A OS=Sus scrofa OX=9823 GN=PDS5A PE=1 SV=2
1513	3262	tr|A0A287ADY2|A0A287ADY2_PIG	51.31	4	2	2	452000	249000	2	2	1	1		61719	Uncharacterized protein OS=Sus scrofa OX=9823 GN=LOC110261142 PE=4 SV=1
1513	3263	tr|I3LUM8|I3LUM8_PIG	51.31	3	2	2	452000	249000	2	2	1	1		66322	Uncharacterized protein OS=Sus scrofa OX=9823 GN=FARSB PE=1 SV=2
1513	3952	tr|F1SR70|F1SR70_PIG	51.31	2	2	2	452000	249000	1	1	1	1		60490	Phenylalanine--tRNA ligase beta subunit OS=Sus scrofa OX=9823 GN=FARSB PE=1 SV=3
1579	3233	tr|F1RQP0|F1RQP0_PIG	49.66	12	7	5	453000	200000	2	2	1	1		17266	Peroxiredoxin OS=Sus scrofa OX=9823 GN=PRDX5 PE=1 SV=2
2009	3869	tr|F1RPY9|F1RPY9_PIG	49.24	4	0	4		707000	1	1	0	1		27083	Uncharacterized protein OS=Sus scrofa OX=9823 GN=NAA40 PE=4 SV=2
1210	2550	tr|A0A287B8B1|A0A287B8B1_PIG	48.86	8	8	3	1280000	264000	3	3	3	1		40733	Uncharacterized protein OS=Sus scrofa OX=9823 GN=ST13 PE=1 SV=1
1210	2551	tr|F1SRB9|F1SRB9_PIG	48.86	8	8	3	1280000	264000	3	3	3	1		41434	Uncharacterized protein OS=Sus scrofa OX=9823 GN=ST13 PE=1 SV=1
1552	3546	tr|F1S7D9|F1S7D9_PIG	48.66	4	2	2	26700	255000	2	1	1	1		54045	Uncharacterized protein OS=Sus scrofa OX=9823 GN=DDX49 PE=3 SV=2
1552	3547	tr|A0A287AFX4|A0A287AFX4_PIG	48.66	4	2	2	26700	255000	2	1	1	1		54202	Putative ATP-dependent RNA helicase DDX49 OS=Sus scrofa OX=9823 GN=DDX49 PE=3 SV=1
1433	2645	tr|A0A287AMM6|A0A287AMM6_PIG	48.59	3	1	2	241000	666000	2	2	1	1		82671	MICOS complex subunit MIC60 OS=Sus scrofa OX=9823 GN=IMMT PE=1 SV=1
1783	3597	tr|A0A287ABI3|A0A287ABI3_PIG	47.89	2	0	2		126000	1	1	0	1	Carbamidomethylation	65519	Uncharacterized protein OS=Sus scrofa OX=9823 GN=MBD1 PE=4 SV=1
1783	3638	tr|A0A286ZKQ9|A0A286ZKQ9_PIG	47.89	3	0	3		126000	1	1	0	1	Carbamidomethylation	59398	Methyl-CpG-binding domain protein 1 isoform X24 OS=Sus scrofa OX=9823 GN=MBD1 PE=4 SV=1
1783	3639	tr|A0A287AIG7|A0A287AIG7_PIG	47.89	3	0	3		126000	1	1	0	1	Carbamidomethylation	60305	Uncharacterized protein OS=Sus scrofa OX=9823 GN=MBD1 PE=4 SV=1
1783	3640	tr|F1RPP4|F1RPP4_PIG	47.89	2	0	2		126000	1	1	0	1	Carbamidomethylation	64369	Methyl-CpG-binding domain protein 1 isoform 1 OS=Sus scrofa OX=9823 GN=MBD1 PE=4 SV=3
1783	3642	tr|A0A286ZZD2|A0A286ZZD2_PIG	47.89	2	0	2		126000	1	1	0	1	Carbamidomethylation	65649	Methyl-CpG-binding domain protein 1 isoform 1 OS=Sus scrofa OX=9823 GN=MBD1 PE=4 SV=1
1783	3643	tr|A0A287BQ63|A0A287BQ63_PIG	47.89	2	0	2		126000	1	1	0	1	Carbamidomethylation	67144	Uncharacterized protein OS=Sus scrofa OX=9823 GN=MBD1 PE=4 SV=1
1783	3644	tr|A0A287B0J1|A0A287B0J1_PIG	47.89	2	0	2		126000	1	1	0	1	Carbamidomethylation	68724	Uncharacterized protein OS=Sus scrofa OX=9823 GN=MBD1 PE=4 SV=1
1580	3256	tr|A0A287A2W8|A0A287A2W8_PIG	47.86	7	1	6	59300	200000	2	2	1	1		74213	Bifunctional lysine-specific demethylase and histidyl-hydroxylase NO66 isoform X1 OS=Sus scrofa OX=9823 GN=RIOX1 PE=4 SV=1
1526	4004	tr|F1SJA1|F1SJA1_PIG	47.31	22	22	16	138000	183000	2	2	1	1	Oxidation (M)	10457	Uncharacterized protein OS=Sus scrofa OX=9823 PE=4 SV=2
1395	2569	tr|I3LNK5|I3LNK5_PIG	47.24	4	2	2	1000000	0	3	3	2	1		69025	Eukaryotic peptide chain release factor GTP-binding subunit ERF3A isoform 1 OS=Sus scrofa OX=9823 GN=GSPT1 PE=1 SV=2
1274	2516	tr|F1S150|F1S150_PIG	47.09	7	2	3	566000	333000	4	4	1	1		66693	Uncharacterized protein OS=Sus scrofa OX=9823 GN=LARP7 PE=1 SV=3
1473	2665	tr|A0A287BL47|A0A287BL47_PIG	46.62	5	4	2	673000	109000	3	3	3	1		55618	Uncharacterized protein OS=Sus scrofa OX=9823 GN=CPNE3 PE=1 SV=1
1473	2666	tr|F1RXD5|F1RXD5_PIG	46.62	5	3	2	673000	109000	3	3	3	1		59644	Uncharacterized protein OS=Sus scrofa OX=9823 GN=CPNE3 PE=1 SV=1
1473	2681	tr|A0A286ZP10|A0A286ZP10_PIG	46.62	6	4	2	673000	109000	3	3	3	1		52820	Uncharacterized protein OS=Sus scrofa OX=9823 GN=CPNE3 PE=1 SV=1
1916	3157	tr|I3L928|I3L928_PIG	46.53	3	0	3		1910000	1	1	0	1		34114	Uncharacterized protein OS=Sus scrofa OX=9823 GN=THOC6 PE=1 SV=2
1916	3158	tr|A0A286ZII9|A0A286ZII9_PIG	46.53	3	0	3		1910000	1	1	0	1		36170	Uncharacterized protein OS=Sus scrofa OX=9823 GN=THOC6 PE=1 SV=1
1916	3159	tr|A0A287AHG1|A0A287AHG1_PIG	46.53	3	0	3		1910000	1	1	0	1		37503	THO complex subunit 6 homolog isoform 1 OS=Sus scrofa OX=9823 GN=THOC6 PE=1 SV=1
1916	3160	tr|A0A287B720|A0A287B720_PIG	46.53	2	0	2		1910000	1	1	0	1		44405	THO complex subunit 6 homolog isoform 1 OS=Sus scrofa OX=9823 GN=THOC6 PE=1 SV=1
1296	2700	tr|A0A287A480|A0A287A480_PIG	46.08	8	5	2	559000	180000	3	3	2	1		46806	Coatomer subunit delta OS=Sus scrofa OX=9823 GN=ARCN1 PE=1 SV=1
1296	2701	tr|I3LBY0|I3LBY0_PIG	46.08	7	4	2	559000	180000	3	3	2	1		54862	Coatomer subunit delta OS=Sus scrofa OX=9823 GN=ARCN1 PE=1 SV=2
1296	2702	tr|A0A287AL76|A0A287AL76_PIG	46.08	6	4	2	559000	180000	3	3	2	1		57250	Coatomer subunit delta OS=Sus scrofa OX=9823 GN=ARCN1 PE=1 SV=1
1263	2471	tr|C5I4T6|C5I4T6_PIG	46.04	10	8	2	2620000	0	5	5	6	1	Oxidation (M)	70691	Phosphoenolpyruvate carboxykinase 2 OS=Sus scrofa OX=9823 GN=PCK2 PE=1 SV=1
1263	2472	tr|A0A287AES5|A0A287AES5_PIG	46.04	9	7	2	2620000	0	5	5	6	1	Oxidation (M)	74292	Uncharacterized protein OS=Sus scrofa OX=9823 GN=PCK2 PE=1 SV=1
1498	4277	tr|B5APV0|B5APV0_PIG	45.71	8	0	8		3550000	1	1	0	1		16320	Actin-related protein 2/3 complex subunit 5 OS=Sus scrofa OX=9823 GN=ARPC5 PE=1 SV=1
1921	3463	tr|F1RR63|F1RR63_PIG	45.66	3	0	3		292000	1	1	0	1	Carbamidomethylation	42284	Putative methyltransferase C9orf114 OS=Sus scrofa OX=9823 GN=SPOUT1 PE=4 SV=3
1921	3464	tr|A0A287AZQ3|A0A287AZQ3_PIG	45.66	3	0	3		292000	1	1	0	1	Carbamidomethylation	43350	Uncharacterized protein OS=Sus scrofa OX=9823 GN=SPOUT1 PE=4 SV=1
1435	2884	tr|A0A287BES1|A0A287BES1_PIG	45.14	4	4	2	29000		2	1	2	1		43979	Mitogen-activated protein kinase OS=Sus scrofa OX=9823 GN=MAPK8 PE=4 SV=1
1435	2885	tr|F1SEL1|F1SEL1_PIG	45.14	4	4	2	29000		2	1	2	1		47509	Mitogen-activated protein kinase OS=Sus scrofa OX=9823 GN=MAPK8 PE=4 SV=3
1435	2887	tr|K7GRS5|K7GRS5_PIG	45.14	4	4	2	29000		2	1	2	1		48269	Mitogen-activated protein kinase OS=Sus scrofa OX=9823 GN=MAPK8 PE=4 SV=2
1316	3784	tr|A0A286ZJZ7|A0A286ZJZ7_PIG	44.85	2	2	2	139000	2550000	2	2	1	1		54356	Uncharacterized protein OS=Sus scrofa OX=9823 PE=4 SV=1
1363	4134	tr|A0A287ARZ1|A0A287ARZ1_PIG	44.83	2	2	2	409000	260000	1	1	1	1		47990	Uncharacterized protein OS=Sus scrofa OX=9823 GN=TXNDC5 PE=1 SV=1
2105	4290	tr|A0A0D5BWD2|A0A0D5BWD2_PIG	43.48	7	0	7		1220000	1	1	0	1		31015	Mitochondrial complement component 1 Q subcomponent-binding protein OS=Sus scrofa OX=9823 GN=C1QBP PE=2 SV=1
1562	4096	tr|A0A287B6I2|A0A287B6I2_PIG	42.88	3	3	3	63000	404000	1	1	1	1		59698	Splicing factor 1 OS=Sus scrofa OX=9823 GN=SF1 PE=1 SV=1
1562	4097	tr|A0A287BC34|A0A287BC34_PIG	42.88	3	3	3	63000	404000	1	1	1	1		68649	Splicing factor 1 OS=Sus scrofa OX=9823 GN=SF1 PE=1 SV=1
1562	4098	tr|A0A287AZ25|A0A287AZ25_PIG	42.88	3	3	3	63000	404000	1	1	1	1		68316	Uncharacterized protein OS=Sus scrofa OX=9823 GN=SF1 PE=1 SV=1
1515	3247	tr|A0A286ZU25|A0A286ZU25_PIG	42.7	6	2	4	684000	236000	2	2	1	1		37058	Uncharacterized protein OS=Sus scrofa OX=9823 GN=WDR77 PE=1 SV=1
1515	3248	tr|F1S8D4|F1S8D4_PIG	42.7	6	2	4	684000	236000	2	2	1	1		36975	Uncharacterized protein OS=Sus scrofa OX=9823 GN=WDR77 PE=1 SV=3
1453	2772	tr|F1RUG1|F1RUG1_PIG	42.54	7	3	4	480000	98200	3	2	2	1		60877	Uncharacterized protein OS=Sus scrofa OX=9823 GN=GNL3L PE=4 SV=2
1453	2777	tr|K7GPE3|K7GPE3_PIG	42.54	6	3	3	480000	98200	3	2	2	1		76781	Uncharacterized protein OS=Sus scrofa OX=9823 GN=GNL3L PE=4 SV=2
1862	3752	tr|A0A287B742|A0A287B742_PIG	42.51	2	0	2		195000	1	1	0	1	Deamidation (NQ)	60452	Ro60 Y RNA binding protein OS=Sus scrofa OX=9823 GN=RO60 PE=1 SV=1
1311	3034	tr|F1S029|F1S029_PIG	41.94	4	2	2	106000	0	2	2	1	1		59324	Lysophosphatidylcholine acyltransferase 1 OS=Sus scrofa OX=9823 GN=LPCAT1 PE=1 SV=1
[truncated: 1,299 more rows]

## Sheet: The IP-MS data of OCT4
Protein Group	Protein ID	Accession	-10lgP	Coverage (%)	Coverage (%) OCT4	Coverage (%) CON	Area OCT4	Area CON	#Peptides	#Unique	#Spec OCT4	#Spec CON	PTM	Avg. Mass	Description
1	6	tr|F1SKJ1|F1SKJ1_PIG	544.79	80	75	60	17000000000	2270000000	345	253	723	263	Carbamidomethylation; Acetylation (Protein N-term); Oxidation (M); Deamidation (NQ)	226223	Uncharacterized protein OS=Sus scrofa OX=9823 GN=MYH9 PE=1 SV=3
4	2	tr|I3LVD5|I3LVD5_PIG	477.44	91	90	81	11900000	8600000	150	2	335	191	Carbamidomethylation; Acetylation (Protein N-term); Oxidation (M); Deamidation (NQ)	41793	Actin cytoplasmic 2 OS=Sus scrofa OX=9823 GN=ACTG1 PE=1 SV=1
3	3	sp|Q6QAQ1|ACTB_PIG	477.27	91	90	81	182000000	25500000	150	2	338	190	Carbamidomethylation; Acetylation (Protein N-term); Oxidation (M); Deamidation (NQ)	41737	Actin cytoplasmic 1 OS=Sus scrofa OX=9823 GN=ACTB PE=1 SV=2
32	14	tr|F1RH75|F1RH75_PIG	458.19	65	0	0			143	139	0	0	Carbamidomethylation; Oxidation (M); Deamidation (NQ)	189203	Uncharacterized protein OS=Sus scrofa OX=9823 GN=KDM3B PE=1 SV=2
2	9	tr|F1SSA6|F1SSA6_PIG	455.87	80	78	64	3500000000	445000000	167	120	349	112	Carbamidomethylation; Oxidation (M); Deamidation (NQ)	110716	Uncharacterized protein OS=Sus scrofa OX=9823 PE=1 SV=3
8	24	tr|F1S9Q1|F1S9Q1_PIG	446.29	84	57	44	1010000000	197000000	130	85	88	45	Carbamidomethylation; Acetylation (Protein N-term); Oxidation (M); Deamidation (NQ)	70866	Heat shock cognate 71 kDa protein isoform X1 OS=Sus scrofa OX=9823 GN=HSPA8 PE=1 SV=3
8	26	tr|F1S9Q3|F1S9Q3_PIG	446.29	83	56	44	1010000000	197000000	130	85	88	45	Carbamidomethylation; Acetylation (Protein N-term); Oxidation (M); Deamidation (NQ)	71882	Uncharacterized protein OS=Sus scrofa OX=9823 GN=HSPA8 PE=1 SV=3
10	27	sp|Q767L7|TBB5_PIG	394.49	82	82	67	998000000	194000000	74	9	180	80	Carbamidomethylation; Oxidation (M); Deamidation (NQ)	49671	Tubulin beta chain OS=Sus scrofa OX=9823 GN=TUBB PE=2 SV=1
10	28	tr|F2Z5B2|F2Z5B2_PIG	394.49	79	79	64	998000000	194000000	74	9	180	80	Carbamidomethylation; Oxidation (M); Deamidation (NQ)	51268	Tubulin beta chain OS=Sus scrofa OX=9823 GN=TUBB PE=1 SV=2
47	51	tr|F1RKD4|F1RKD4_PIG	392.24	63	0	1		1940000	94	94	0	1	Carbamidomethylation; Acetylation (Protein N-term); Oxidation (M); Deamidation (NQ)	79740	T-box transcription factor TBX3 isoform 2 OS=Sus scrofa OX=9823 GN=TBX3 PE=4 SV=1
14	20	tr|F1SV47|F1SV47_PIG	389.2	46	44	42	2430000000	3570000000	72	71	126	155	Oxidation (M); Deamidation (NQ)	109027	Thyroid hormone receptor-associated protein 3 OS=Sus scrofa OX=9823 GN=THRAP3 PE=1 SV=3
12	29	tr|A0A287A275|A0A287A275_PIG	387.24	81	81	60	25500000	0	71	1	167	72	Carbamidomethylation; Oxidation (M); Deamidation (NQ)	49831	Tubulin beta chain OS=Sus scrofa OX=9823 GN=TUBB4B PE=1 SV=1
12	39	tr|A0A287A217|A0A287A217_PIG	387.24	77	77	58	25500000	0	71	1	167	72	Carbamidomethylation; Oxidation (M); Deamidation (NQ)	51568	Tubulin beta chain OS=Sus scrofa OX=9823 GN=TUBB4B PE=1 SV=1
36	59	tr|A0A286ZXU2|A0A286ZXU2_PIG	384.21	45	38	11	292000000	36500000	94	83	118	25	Carbamidomethylation; Oxidation (M); Deamidation (NQ)	279882	Filamin-A isoform 1 OS=Sus scrofa OX=9823 GN=FLNA PE=1 SV=1
36	60	tr|A0A286ZNR2|A0A286ZNR2_PIG	384.21	45	38	11	292000000	36500000	94	83	118	25	Carbamidomethylation; Oxidation (M); Deamidation (NQ)	280602	Filamin-A isoform 2 OS=Sus scrofa OX=9823 GN=FLNA PE=1 SV=1
23	16	tr|I3LSG1|I3LSG1_PIG	379.86	59	54	58	1760000000	2700000000	75	74	105	128	Carbamidomethylation; Acetylation (Protein N-term); Oxidation (M); Deamidation (NQ)	108194	Uncharacterized protein OS=Sus scrofa OX=9823 GN=GTF2I PE=1 SV=2
23	18	tr|A0A287B4N0|A0A287B4N0_PIG	379.86	58	53	57	1760000000	2700000000	75	74	105	128	Carbamidomethylation; Acetylation (Protein N-term); Oxidation (M); Deamidation (NQ)	110561	Uncharacterized protein OS=Sus scrofa OX=9823 GN=GTF2I PE=1 SV=1
23	19	tr|F1RJL2|F1RJL2_PIG	379.86	57	52	55	1760000000	2700000000	75	74	105	128	Carbamidomethylation; Acetylation (Protein N-term); Oxidation (M); Deamidation (NQ)	112602	General transcription factor II-I isoform 1 OS=Sus scrofa OX=9823 GN=GTF2I PE=1 SV=3
7	8	tr|C7AI81|C7AI81_PIG	378.87	82	82	68	33500000	12500000	85	1	213	116	Carbamidomethylation; Oxidation (M); Deamidation (NQ)	42009	Actin alpha 2 OS=Sus scrofa OX=9823 GN=ACTA2 PE=2 SV=1
6	23	sp|P68137|ACTS_PIG	377.62	79	75	68	0	1660000	87	3	216	121	Carbamidomethylation; Oxidation (M); Deamidation (NQ)	42051	Actin alpha skeletal muscle OS=Sus scrofa OX=9823 GN=ACTA1 PE=1 SV=1
15	32	tr|A0A287AHL4|A0A287AHL4_PIG	371.76	78	78	61	20300000	1380000	66	2	155	67	Carbamidomethylation; Oxidation (M); Deamidation (NQ)	49937	Tubulin beta chain OS=Sus scrofa OX=9823 GN=TUBB2B PE=1 SV=1
15	34	tr|A0A287AGU7|A0A287AGU7_PIG	371.76	78	78	61	20300000	1380000	66	2	155	67	Carbamidomethylation; Oxidation (M); Deamidation (NQ)	49953	Tubulin beta chain OS=Sus scrofa OX=9823 GN=TUBB2B PE=1 SV=1
11	441	tr|A0A287A4R1|A0A287A4R1_PIG	368.91	52	52	33	7160000		73	4	146	89	Carbamidomethylation; Oxidation (M); Deamidation (NQ)	41815	Uncharacterized protein OS=Sus scrofa OX=9823 GN=ACTBL2 PE=1 SV=1
25	21	tr|F1RYV9|F1RYV9_PIG	365.63	82	80	61	105000000	4530000	69	1	118	47	Carbamidomethylation; Oxidation (M); Deamidation (NQ)	46089	Tubulin alpha chain OS=Sus scrofa OX=9823 GN=LOC100127131 PE=3 SV=3
25	35	tr|F1SHC1|F1SHC1_PIG	365.63	76	74	56	105000000	4530000	69	1	118	47	Carbamidomethylation; Oxidation (M); Deamidation (NQ)	49927	Tubulin alpha chain OS=Sus scrofa OX=9823 GN=LOC100127131 PE=1 SV=1
16	65	sp|P02543|VIME_PIG	361.01	90	81	73	1260000000	454000000	68	60	103	66	Carbamidomethylation; Oxidation (M); Deamidation (NQ)	53668	Vimentin OS=Sus scrofa OX=9823 GN=VIM PE=1 SV=2
50	88	tr|A0A287BJV2|A0A287BJV2_PIG	360.35	45	37	7	251000000	15000000	88	79	88	14	Carbamidomethylation; Oxidation (M); Deamidation (NQ)	274477	Spectrin beta chain OS=Sus scrofa OX=9823 GN=SPTBN1 PE=1 SV=1
30	42	tr|F1SR80|F1SR80_PIG	359.91	74	72	48			66	1	102	42	Carbamidomethylation; Oxidation (M); Deamidation (NQ)	49323	Tubulin alpha chain OS=Sus scrofa OX=9823 GN=LOC100158003 PE=3 SV=2
29	45	sp|P02550|TBA1A_PIG	358.25	76	72	50	57800000	43000000	65	1	103	42	Carbamidomethylation; Oxidation (M); Deamidation (NQ)	50069	Tubulin alpha-1A chain OS=Sus scrofa OX=9823 GN=TUBA1A PE=1 SV=1
44	78	tr|A0A286ZR85|A0A286ZR85_PIG	354.54	44	38	6	257000000	16700000	88	88	100	13	Carbamidomethylation; Oxidation (M); Deamidation (NQ)	267581	Uncharacterized protein OS=Sus scrofa OX=9823 GN=SPTAN1 PE=1 SV=1
44	77	tr|A0A287BJQ1|A0A287BJQ1_PIG	354.54	44	38	6	257000000	16700000	88	88	100	13	Carbamidomethylation; Oxidation (M); Deamidation (NQ)	271582	Uncharacterized protein OS=Sus scrofa OX=9823 GN=SPTAN1 PE=1 SV=1
122	70	tr|F1SMZ7|F1SMZ7_PIG	352.63	67	26	25	18000000	34900000	53	53	13	14	Carbamidomethylation; Oxidation (M); Deamidation (NQ)	60907	60 kDa heat shock protein mitochondrial OS=Sus scrofa OX=9823 GN=HSPD1 PE=1 SV=3
275	453	sp|Q9TSV5|PO5F1_PIG	351.73	51	51	0	2560000000		47	43	67	0	Carbamidomethylation; Oxidation (M); Deamidation (NQ)	38342	POU domain class 5 transcription factor 1 OS=Sus scrofa OX=9823 GN=POU5F1 PE=1 SV=1
58	112	tr|A0A286ZUI3|A0A286ZUI3_PIG	351.37	64	64	55	957000000	1190000000	47	28	63	48	Carbamidomethylation; Oxidation (M); Deamidation (NQ)	46662	Uncharacterized protein OS=Sus scrofa OX=9823 GN=EEF1A1 PE=1 SV=1
58	115	tr|A0A288CG57|A0A288CG57_PIG	351.37	61	61	53	957000000	1190000000	47	28	63	48	Carbamidomethylation; Oxidation (M); Deamidation (NQ)	48943	Elongation factor 1-alpha OS=Sus scrofa OX=9823 GN=EEF1A1 PE=1 SV=1
58	117	tr|Q0PY11|Q0PY11_PIG	351.37	60	60	52	957000000	1190000000	47	28	63	48	Carbamidomethylation; Oxidation (M); Deamidation (NQ)	50141	Elongation factor 1-alpha OS=Sus scrofa OX=9823 GN=EEF1A PE=1 SV=1
42	125	tr|I3LIC2|I3LIC2_PIG	350.89	46	38	41	233000000	413000000	67	66	69	78	Carbamidomethylation; Oxidation (M); Deamidation (NQ)	155981	Leucine-rich PPR motif-containing protein mitochondrial isoform X1 OS=Sus scrofa OX=9823 GN=LRPPRC PE=1 SV=2
42	127	tr|F1S5J1|F1S5J1_PIG	350.89	45	37	40	233000000	413000000	67	66	69	78	Carbamidomethylation; Oxidation (M); Deamidation (NQ)	158770	Leucine-rich PPR motif-containing protein mitochondrial OS=Sus scrofa OX=9823 GN=LRPPRC PE=1 SV=2
33	158	tr|A0A287B217|A0A287B217_PIG	350.46	37	28	2	305000000	5950000	167	166	137	13	Carbamidomethylation; Oxidation (M); Deamidation (NQ)	514589	Uncharacterized protein OS=Sus scrofa OX=9823 GN=PLEC PE=1 SV=1
33	157	tr|A0A287BNK7|A0A287BNK7_PIG	350.46	37	28	2	305000000	5950000	167	166	137	13	Carbamidomethylation; Oxidation (M); Deamidation (NQ)	514514	Uncharacterized protein OS=Sus scrofa OX=9823 GN=PLEC PE=1 SV=1
33	160	tr|A0A287B0Y8|A0A287B0Y8_PIG	350.46	37	28	2	305000000	5950000	167	166	137	13	Carbamidomethylation; Oxidation (M); Deamidation (NQ)	515120	Uncharacterized protein OS=Sus scrofa OX=9823 GN=PLEC PE=1 SV=1
33	161	tr|A0A287BN04|A0A287BN04_PIG	350.46	37	28	2	305000000	5950000	167	166	137	13	Carbamidomethylation; Oxidation (M); Deamidation (NQ)	515739	Uncharacterized protein OS=Sus scrofa OX=9823 GN=PLEC PE=1 SV=1
33	162	tr|A0A287B2H9|A0A287B2H9_PIG	350.46	37	28	2	305000000	5950000	167	166	137	13	Carbamidomethylation; Oxidation (M); Deamidation (NQ)	516864	Uncharacterized protein OS=Sus scrofa OX=9823 GN=PLEC PE=1 SV=1
33	165	tr|A0A287A8C7|A0A287A8C7_PIG	350.46	32	24	2	305000000	5950000	167	166	137	13	Carbamidomethylation; Oxidation (M); Deamidation (NQ)	590350	Uncharacterized protein OS=Sus scrofa OX=9823 GN=PLEC PE=1 SV=1
33	166	tr|A0A287AA88|A0A287AA88_PIG	350.46	31	24	2	305000000	5950000	167	166	137	13	Carbamidomethylation; Oxidation (M); Deamidation (NQ)	598829	Uncharacterized protein OS=Sus scrofa OX=9823 GN=PLEC PE=1 SV=1
33	167	tr|A0A287B9H1|A0A287B9H1_PIG	350.46	31	23	2	305000000	5950000	167	166	137	13	Carbamidomethylation; Oxidation (M); Deamidation (NQ)	607829	Uncharacterized protein OS=Sus scrofa OX=9823 GN=PLEC PE=1 SV=1
49	58	tr|A0A286ZVL0|A0A286ZVL0_PIG	347.98	51	44	44	622000000	1290000000	51	51	71	77	Carbamidomethylation; Acetylation (Protein N-term); Oxidation (M); Deamidation (NQ)	90666	Heterogeneous nuclear ribonucleoprotein U OS=Sus scrofa OX=9823 GN=HNRNPU PE=1 SV=1
35	107	tr|F2Z5S8|F2Z5S8_PIG	342.21	66	65	45	3110000	314000	55	1	91	39	Carbamidomethylation; Oxidation (M); Deamidation (NQ)	48896	Tubulin alpha chain OS=Sus scrofa OX=9823 GN=TUBA4A PE=1 SV=2
35	109	tr|A0A286ZNY1|A0A286ZNY1_PIG	342.21	64	63	44	3110000	314000	55	1	91	39	Carbamidomethylation; Oxidation (M); Deamidation (NQ)	49924	Tubulin alpha chain OS=Sus scrofa OX=9823 GN=TUBA4A PE=1 SV=1
61	53	tr|A0A287A9T4|A0A287A9T4_PIG	342.12	53	40	24	149000000	90100000	52	28	45	21	Carbamidomethylation; Oxidation (M); Deamidation (NQ)	81421	Uncharacterized protein OS=Sus scrofa OX=9823 GN=HSP90AB1 PE=1 SV=1
61	54	tr|F1RQU2|F1RQU2_PIG	342.12	52	39	23	149000000	90100000	52	28	45	21	Carbamidomethylation; Oxidation (M); Deamidation (NQ)	83253	Uncharacterized protein OS=Sus scrofa OX=9823 GN=HSP90AB1 PE=1 SV=1
61	55	tr|A0A286ZR68|A0A286ZR68_PIG	342.12	52	39	23	149000000	90100000	52	28	45	21	Carbamidomethylation; Oxidation (M); Deamidation (NQ)	83967	Heat shock protein HSP 90-beta isoform a OS=Sus scrofa OX=9823 GN=HSP90AB1 PE=1 SV=1
59	11	tr|F1SHL9|F1SHL9_PIG	337.42	71	64	64	63500000	73000000	39	5	52	52	Carbamidomethylation; Oxidation (M); Deamidation (NQ)	57878	Pyruvate kinase OS=Sus scrofa OX=9823 GN=PKM PE=1 SV=3
43	108	tr|A0A287AE76|A0A287AE76_PIG	332.24	62	61	59	384000000	484000000	44	28	67	65	Carbamidomethylation; Acetylation (Protein N-term); Oxidation (M); Deamidation (NQ)	44693	60S ribosomal protein L4 OS=Sus scrofa OX=9823 GN=RPL4 PE=1 SV=1
43	111	tr|F1SJJ5|F1SJJ5_PIG	332.24	57	56	55	384000000	484000000	44	28	67	65	Carbamidomethylation; Acetylation (Protein N-term); Oxidation (M); Deamidation (NQ)	48032	60S ribosomal protein L4 OS=Sus scrofa OX=9823 GN=RPL4 PE=1 SV=3
94	123	sp|O02705|HS90A_PIG	331.83	48	30	13	19200000	2730000	52	30	30	10	Carbamidomethylation; Oxidation (M); Deamidation (NQ)	84775	Heat shock protein HSP 90-alpha OS=Sus scrofa OX=9823 GN=HSP90AA1 PE=2 SV=3
94	130	tr|A0A287B8J5|A0A287B8J5_PIG	331.83	45	28	12	19200000	2730000	52	30	30	10	Carbamidomethylation; Oxidation (M); Deamidation (NQ)	90601	Heat shock protein HSP 90-alpha OS=Sus scrofa OX=9823 GN=HSP90AA1 PE=1 SV=1
94	128	tr|A0A287AQK7|A0A287AQK7_PIG	331.83	45	28	12	19200000	2730000	52	30	30	10	Carbamidomethylation; Oxidation (M); Deamidation (NQ)	90640	Heat shock protein HSP 90-alpha OS=Sus scrofa OX=9823 GN=HSP90AA1 PE=1 SV=1
41	98	tr|A0A287BE21|A0A287BE21_PIG	327.54	40	34	36	1050000000	1760000000	56	55	76	67	Carbamidomethylation; Oxidation (M); Deamidation (NQ)	106310	Uncharacterized protein OS=Sus scrofa OX=9823 GN=BCLAF1 PE=1 SV=1
41	101	tr|A0A287BLS0|A0A287BLS0_PIG	327.54	39	33	36	1050000000	1760000000	56	55	76	67	Carbamidomethylation; Oxidation (M); Deamidation (NQ)	107777	Uncharacterized protein OS=Sus scrofa OX=9823 GN=BCLAF1 PE=1 SV=1
21	95	tr|A0A286ZR94|A0A286ZR94_PIG	326.63	30	21	11	163000000	29900000	84	20	130	34	Carbamidomethylation; Oxidation (M); Deamidation (NQ)	202680	Myosin-11 OS=Sus scrofa OX=9823 GN=MYH11 PE=1 SV=1
38	443	tr|A0A287AMU3|A0A287AMU3_PIG	323.7	77	75	55	850000000	105000000	36	22	69	22	Carbamidomethylation; Oxidation (M); Deamidation (NQ)	26016	Uncharacterized protein OS=Sus scrofa OX=9823 PE=1 SV=1
38	444	tr|A0A287BIK2|A0A287BIK2_PIG	323.7	77	75	54	850000000	105000000	36	22	69	22	Carbamidomethylation; Oxidation (M); Deamidation (NQ)	26347	Uncharacterized protein OS=Sus scrofa OX=9823 PE=1 SV=1
80	103	tr|K9IVQ3|K9IVQ3_PIG	322.8	75	63	58	355000000	564000000	43	40	51	55	Carbamidomethylation; Oxidation (M); Deamidation (NQ)	54103	Non-POU domain containing octamer binding OS=Sus scrofa OX=9823 GN=NONO PE=1 SV=1
80	104	tr|A0A287B3Y2|A0A287B3Y2_PIG	322.8	73	62	57	355000000	564000000	43	40	51	55	Carbamidomethylation; Oxidation (M); Deamidation (NQ)	55258	Non-POU domain containing octamer binding OS=Sus scrofa OX=9823 GN=NONO PE=1 SV=1
80	106	tr|I3LSU1|I3LSU1_PIG	322.8	65	55	50	355000000	564000000	43	40	51	55	Carbamidomethylation; Oxidation (M); Deamidation (NQ)	62445	Non-POU domain containing octamer binding OS=Sus scrofa OX=9823 GN=NONO PE=1 SV=2
55	338	tr|Q06A94|Q06A94_PIG	319.91	63	63	63	484000000	858000000	37	30	54	59	Carbamidomethylation; Acetylation (Protein N-term); Oxidation (M); Deamidation (NQ)	34196	Heterogeneous nuclear ribonucleoprotein A1 OS=Sus scrofa OX=9823 GN=HNRNPA1 PE=1 SV=1
55	339	tr|A0A286ZPE3|A0A286ZPE3_PIG	319.91	54	54	54	484000000	858000000	37	30	54	59	Carbamidomethylation; Acetylation (Protein N-term); Oxidation (M); Deamidation (NQ)	38804	Uncharacterized protein OS=Sus scrofa OX=9823 GN=HNRNPA1 PE=1 SV=1
46	105	tr|A0A287BHM1|A0A287BHM1_PIG	318.06	73	63	25	49800000		47	2	81	10	Carbamidomethylation; Oxidation (M); Deamidation (NQ)	35364	Tropomyosin alpha-1 chain OS=Sus scrofa OX=9823 GN=TPM1 PE=1 SV=1
103	287	tr|A0A286ZKQ3|A0A286ZKQ3_PIG	317.27	50	50	49	234000000	441000000	28	25	36	46	Carbamidomethylation; Acetylation (Protein N-term); Oxidation (M); Deamidation (NQ)	59694	Polypyrimidine tract-binding protein 1 OS=Sus scrofa OX=9823 GN=PTBP1 PE=1 SV=1
63	131	tr|A0A287BPH8|A0A287BPH8_PIG	317.02	35	32	24	359000000	228000000	48	48	55	38	Carbamidomethylation; Acetylation (Protein N-term); Oxidation (M); Deamidation (NQ)	144152	Protein flightless-1 homolog isoform 1 OS=Sus scrofa OX=9823 GN=FLII PE=4 SV=1
45	68	tr|A0A286ZJK2|A0A286ZJK2_PIG	316.57	65	56	40	68600000	37700000	45	5	79	35	Carbamidomethylation; Acetylation (Protein N-term); Oxidation (M); Deamidation (NQ)	73589	Uncharacterized protein OS=Sus scrofa OX=9823 GN=HNRNPM PE=1 SV=1
70	52	tr|A0A287ACX9|A0A287ACX9_PIG	316.09	63	54	55			35	1	46	48	Carbamidomethylation; Oxidation (M); Deamidation (NQ)	58033	Pyruvate kinase OS=Sus scrofa OX=9823 GN=PKM PE=1 SV=1
70	57	tr|A0A287B8G0|A0A287B8G0_PIG	316.09	58	50	50			35	1	46	48	Carbamidomethylation; Oxidation (M); Deamidation (NQ)	63182	Pyruvate kinase OS=Sus scrofa OX=9823 GN=PKM PE=1 SV=1
83	56	tr|F2Z557|F2Z557_PIG	315.51	47	42	45	401000000	538000000	40	25	56	55	Carbamidomethylation; Oxidation (M); Deamidation (NQ)	70671	Polyadenylate-binding protein OS=Sus scrofa OX=9823 GN=PABPC1 PE=1 SV=1
105	100	tr|F1RSN3|F1RSN3_PIG	314.95	43	35	36	176000000	136000000	48	48	40	39	Carbamidomethylation; Oxidation (M); Deamidation (NQ)	136294	Uncharacterized protein OS=Sus scrofa OX=9823 GN=OPLAH PE=1 SV=3
51	133	tr|A0A287B5N7|A0A287B5N7_PIG	313.8	60	54	21	69200000	5940000	47	4	76	11	Carbamidomethylation; Oxidation (M); Deamidation (NQ)	44173	Tropomyosin alpha-1 chain OS=Sus scrofa OX=9823 GN=TPM1 PE=1 SV=1
176	146	tr|I3LK59|I3LK59_PIG	313.71	70	42	44	96700000	119000000	30	22	20	16	Carbamidomethylation; Oxidation (M); Deamidation (NQ)	47288	Alpha-enolase isoform 1 OS=Sus scrofa OX=9823 GN=ENO1 PE=1 SV=2
31	150	tr|F1S6M7|F1S6M7_PIG	312.58	60	57	41	1400000	24300000	47	2	105	48	Carbamidomethylation; Oxidation (M); Deamidation (NQ)	50419	Tubulin beta chain OS=Sus scrofa OX=9823 PE=1 SV=1
66	214	sp|P00355|G3P_PIG	312.36	73	69	52	696000000	350000000	32	28	50	34	Carbamidomethylation; Oxidation (M); Deamidation (NQ)	35836	Glyceraldehyde-3-phosphate dehydrogenase OS=Sus scrofa OX=9823 GN=GAPDH PE=1 SV=4
66	216	tr|A0A286ZQE4|A0A286ZQE4_PIG	312.36	67	63	48	696000000	350000000	32	28	50	34	Carbamidomethylation; Oxidation (M); Deamidation (NQ)	38951	Glyceraldehyde-3-phosphate dehydrogenase OS=Sus scrofa OX=9823 GN=GAPDH PE=1 SV=1
203	135	tr|I3LNG8|I3LNG8_PIG	312.28	55	7	2	3390000	896000	44	44	4	1	Carbamidomethylation; Acetylation (Protein N-term); Oxidation (M); Deamidation (NQ)	62464	Uncharacterized protein OS=Sus scrofa OX=9823 GN=STIP1 PE=1 SV=2
84	215	tr|A0A287A453|A0A287A453_PIG	310.9	74	72	63	346000000	330000000	36	30	46	49	Carbamidomethylation; Oxidation (M); Deamidation (NQ)	33866	Uncharacterized protein OS=Sus scrofa OX=9823 GN=HNRNPA2B1 PE=1 SV=1
84	218	tr|A0A287BKD9|A0A287BKD9_PIG	310.9	68	67	59	346000000	330000000	36	30	46	49	Carbamidomethylation; Oxidation (M); Deamidation (NQ)	35959	Uncharacterized protein OS=Sus scrofa OX=9823 GN=HNRNPA2B1 PE=1 SV=1
84	221	tr|A0A286ZYY2|A0A286ZYY2_PIG	310.9	64	63	55	346000000	330000000	36	30	46	49	Carbamidomethylation; Oxidation (M); Deamidation (NQ)	37430	Heterogeneous nuclear ribonucleoproteins A2/B1 isoform X1 OS=Sus scrofa OX=9823 GN=HNRNPA2B1 PE=1 SV=1
84	219	tr|A0A287AW32|A0A287AW32_PIG	310.9	62	61	54	346000000	330000000	36	30	46	49	Carbamidomethylation; Oxidation (M); Deamidation (NQ)	38403	Uncharacterized protein OS=Sus scrofa OX=9823 GN=HNRNPA2B1 PE=1 SV=1
84	222	tr|A0A286ZI52|A0A286ZI52_PIG	310.9	61	60	53	346000000	330000000	36	30	46	49	Carbamidomethylation; Oxidation (M); Deamidation (NQ)	39477	Uncharacterized protein OS=Sus scrofa OX=9823 GN=HNRNPA2B1 PE=1 SV=1
93	79	tr|F1RS36|F1RS36_PIG	310.46	55	47	47	135000000	126000000	38	35	33	38	Oxidation (M); Deamidation (NQ)	68787	Endoplasmic reticulum chaperone BiP OS=Sus scrofa OX=9823 GN=HSPA5 PE=1 SV=3
93	91	tr|A0A287BIL8|A0A287BIL8_PIG	310.46	52	45	45	135000000	126000000	38	35	33	38	Oxidation (M); Deamidation (NQ)	72269	78 kDa glucose-regulated protein OS=Sus scrofa OX=9823 GN=HSPA5 PE=1 SV=1
57	75	tr|A0A286ZM27|A0A286ZM27_PIG	308.48	59	53	57	261000000	406000000	46	33	50	68	Carbamidomethylation; Oxidation (M); Deamidation (NQ)	68881	Uncharacterized protein OS=Sus scrofa OX=9823 GN=DDX5 PE=3 SV=1
57	76	tr|A0A287ACV3|A0A287ACV3_PIG	308.48	59	53	57	261000000	406000000	46	33	50	68	Carbamidomethylation; Oxidation (M); Deamidation (NQ)	69160	Putative ATP-dependent RNA helicase DDX5 isoform a OS=Sus scrofa OX=9823 GN=DDX5 PE=3 SV=1
65	154	tr|A0A287AIF2|A0A287AIF2_PIG	307.67	46	42	34	336000000	160000000	49	44	61	40	Carbamidomethylation; Oxidation (M); Deamidation (NQ)	128314	Uncharacterized protein OS=Sus scrofa OX=9823 GN=MYO1B PE=1 SV=1
65	156	tr|A0A287BFH0|A0A287BFH0_PIG	307.67	45	41	33	336000000	160000000	49	44	61	40	Carbamidomethylation; Oxidation (M); Deamidation (NQ)	131845	Uncharacterized protein OS=Sus scrofa OX=9823 GN=MYO1B PE=1 SV=1
126	116	tr|F1SML4|F1SML4_PIG	306.55	53	41	42	118000000	223000000	42	41	42	36	Carbamidomethylation; Acetylation (Protein N-term); Oxidation (M); Deamidation (NQ)	101899	Staphylococcal nuclease domain-containing protein OS=Sus scrofa OX=9823 GN=SND1 PE=1 SV=2
153	171	sp|Q6S4N2|HS71B_PIG	306.36	50	15	12	450000		51	15	11	9	Carbamidomethylation; Oxidation (M); Deamidation (NQ)	70098	Heat shock 70 kDa protein 1B OS=Sus scrofa OX=9823 GN=HSPA1B PE=2 SV=1
153	172	tr|A0A287BQU9|A0A287BQU9_PIG	306.36	48	14	11	450000		51	15	11	9	Carbamidomethylation; Oxidation (M); Deamidation (NQ)	74024	Uncharacterized protein OS=Sus scrofa OX=9823 PE=3 SV=1
114	163	tr|K7GNC8|K7GNC8_PIG	306.2	42	29	41	147000000	258000000	38	33	43	60	Carbamidomethylation; Oxidation (M); Deamidation (NQ)	103184	Uncharacterized protein OS=Sus scrofa OX=9823 GN=RBM10 PE=1 SV=2
64	206	tr|A0A287B0R6|A0A287B0R6_PIG	305.36	41	31	17	200000000	81100000	73	72	62	38	Carbamidomethylation; Acetylation (Protein N-term); Oxidation (M); Deamidation (NQ)	215050	Unconventional myosin-Va isoform 1 OS=Sus scrofa OX=9823 GN=MYO5A PE=1 SV=1
95	134	tr|F1RY93|F1RY93_PIG	304.24	67	57	52	286000000	345000000	34	28	42	39	Carbamidomethylation; Oxidation (M); Deamidation (NQ)	54170	Non-specific serine/threonine protein kinase OS=Sus scrofa OX=9823 GN=STK38 PE=3 SV=3
107	293	tr|F1S1V1|F1S1V1_PIG	303.96	55	50	51	292000000	629000000	31	30	40	45	Carbamidomethylation; Acetylation (Protein N-term); Oxidation (M); Deamidation (NQ)	47267	Lupus La protein OS=Sus scrofa OX=9823 GN=SSB PE=1 SV=3
53	72	tr|A0A287AR13|A0A287AR13_PIG	303.74	58	49	31	5350000		41	1	77	30	Carbamidomethylation; Oxidation (M); Deamidation (NQ)	79309	Uncharacterized protein OS=Sus scrofa OX=9823 GN=HNRNPM PE=1 SV=1
71	212	tr|A0A287BRY0|A0A287BRY0_PIG	303.47	77	75	21	151000000		37	6	63	7	Acetylation (Protein N-term); Oxidation (M); Deamidation (NQ)	28717	Tropomyosin alpha-1 chain OS=Sus scrofa OX=9823 GN=TPM1 PE=1 SV=1
82	173	tr|F1RGA9|F1RGA9_PIG	302.08	53	48	42	605000000	460000000	38	37	63	34	Carbamidomethylation; Oxidation (M); Deamidation (NQ)	53235	Coronin OS=Sus scrofa OX=9823 GN=CORO1C PE=1 SV=3
82	176	tr|I3L920|I3L920_PIG	302.08	49	44	39	605000000	460000000	38	37	63	34	Carbamidomethylation; Oxidation (M); Deamidation (NQ)	57303	Coronin OS=Sus scrofa OX=9823 GN=CORO1C PE=1 SV=2
69	126	tr|F1SKQ0|F1SKQ0_PIG	301.6	51	51	47	261000000	338000000	40	28	51	53	Carbamidomethylation; Oxidation (M); Deamidation (NQ)	70581	Uncharacterized protein OS=Sus scrofa OX=9823 GN=DDX17 PE=1 SV=3
69	129	tr|A0A286ZLI8|A0A286ZLI8_PIG	301.6	50	49	45	261000000	338000000	40	28	51	53	Carbamidomethylation; Oxidation (M); Deamidation (NQ)	72312	Uncharacterized protein OS=Sus scrofa OX=9823 GN=DDX17 PE=1 SV=1
75	50	tr|F1S5K0|F1S5K0_PIG	299.38	62	58	46	476000000	672000000	25	22	55	52	Carbamidomethylation; Oxidation (M); Deamidation (NQ)	52388	Uncharacterized protein OS=Sus scrofa OX=9823 GN=PPM1B PE=1 SV=3
81	249	sp|Q0Z8U2|RS3_PIG	299.17	86	83	86	1020000000	873000000	32	32	46	48	Carbamidomethylation; Oxidation (M); Deamidation (NQ)	26688	40S ribosomal protein S3 OS=Sus scrofa OX=9823 GN=RPS3 PE=1 SV=1
130	120	tr|A0A286ZIC1|A0A286ZIC1_PIG	298.92	51	44	30	32900000	25800000	32	11	41	24	Carbamidomethylation; Acetylation (Protein N-term); Oxidation (M); Deamidation (NQ)	80783	Gelsolin OS=Sus scrofa OX=9823 GN=GSN PE=4 SV=1
130	118	tr|A0A286ZSM7|A0A286ZSM7_PIG	298.92	51	43	30	32900000	25800000	32	11	41	24	Carbamidomethylation; Acetylation (Protein N-term); Oxidation (M); Deamidation (NQ)	82070	Gelsolin OS=Sus scrofa OX=9823 GN=GSN PE=4 SV=1
130	121	tr|A0A287A6P1|A0A287A6P1_PIG	298.92	50	43	30	32900000	25800000	32	11	41	24	Carbamidomethylation; Acetylation (Protein N-term); Oxidation (M); Deamidation (NQ)	82557	Gelsolin OS=Sus scrofa OX=9823 GN=GSN PE=4 SV=1
76	141	tr|A0A287A4F2|A0A287A4F2_PIG	297.19	48	44	38	311000000	515000000	38	35	55	57	Carbamidomethylation; Oxidation (M); Deamidation (NQ)	75503	Splicing factor proline-and glutamine-rich isoform X1 OS=Sus scrofa OX=9823 GN=SFPQ PE=4 SV=1
78	169	tr|F1RQ91|F1RQ91_PIG	296.84	77	77	68	1120000000	797000000	33	33	66	38	Carbamidomethylation; Oxidation (M); Deamidation (NQ)	29598	40S ribosomal protein S4 OS=Sus scrofa OX=9823 GN=RPS4X PE=1 SV=2
20	383	sp|P62272|RS18_PIG	296.81	80	80	80	7800000000	9090000000	48	27	116	113	Acetylation (Protein N-term); Oxidation (M); Deamidation (NQ)	17719	40S ribosomal protein S18 OS=Sus scrofa OX=9823 GN=RPS18 PE=1 SV=3
111	372	tr|R4JU57|R4JU57_PIG	296.38	58	49	42	475000000	586000000	36	35	43	45	Carbamidomethylation; Acetylation (Protein N-term); Oxidation (M); Deamidation (NQ)	50582	LSm14A OS=Sus scrofa OX=9823 GN=LSm14A PE=2 SV=1
68	136	tr|A0A287AIK1|A0A287AIK1_PIG	295.38	56	49	51	393000000	620000000	37	35	49	56	Carbamidomethylation; Oxidation (M); Deamidation (NQ)	62845	Uncharacterized protein OS=Sus scrofa OX=9823 GN=IGF2BP1 PE=1 SV=1
68	137	tr|I3L9X2|I3L9X2_PIG	295.38	56	48	51	393000000	620000000	37	35	49	56	Carbamidomethylation; Oxidation (M); Deamidation (NQ)	63496	Insulin-like growth factor 2 mRNA-binding protein 1 isoform X1 OS=Sus scrofa OX=9823 GN=IGF2BP1 PE=1 SV=1
62	270	tr|A0A288CFY3|A0A288CFY3_PIG	295.37	75	73	34	45800000	2550000	36	4	63	10	Acetylation (Protein N-term); Oxidation (M); Deamidation (NQ)	28922	Tropomyosin alpha-3 chain OS=Sus scrofa OX=9823 GN=TPM3 PE=1 SV=1
89	213	tr|F1SG00|F1SG00_PIG	295.04	71	66	20	59000000	1660000	36	14	61	7	Oxidation (M); Deamidation (NQ)	32976	Uncharacterized protein OS=Sus scrofa OX=9823 GN=TPM2 PE=1 SV=1
97	148	tr|A0A287A699|A0A287A699_PIG	293.61	65	65	59	465000000	739000000	25	25	49	51	Carbamidomethylation; Acetylation (Protein N-term); Oxidation (M); Deamidation (NQ)	48502	Heterogeneous nuclear ribonucleoprotein K isoform c OS=Sus scrofa OX=9823 GN=HNRNPK PE=1 SV=1
97	149	tr|I3LQS0|I3LQS0_PIG	293.61	65	65	59	465000000	739000000	25	25	49	51	Carbamidomethylation; Acetylation (Protein N-term); Oxidation (M); Deamidation (NQ)	48553	Heterogeneous nuclear ribonucleoprotein K isoform X1 OS=Sus scrofa OX=9823 GN=HNRNPK PE=1 SV=2
229	523	sp|Q04967|HSP76_PIG	292.42	29	12	8	1220000		30	1	10	6	Carbamidomethylation; Deamidation (NQ)	71109	Heat shock 70 kDa protein 6 OS=Sus scrofa OX=9823 GN=HSPA6 PE=1 SV=1
40	217	tr|A0A287B749|A0A287B749_PIG	292.1	66	58	28	7390000		43	5	79	35	Carbamidomethylation; Oxidation (M); Deamidation (NQ)	45362	Tubulin beta chain OS=Sus scrofa OX=9823 GN=TUBB6 PE=1 SV=1
91	317	tr|A0A287AID2|A0A287AID2_PIG	290.14	64	57	25	62100000	0	32	2	52	9	Oxidation (M); Deamidation (NQ)	32929	Tropomyosin alpha-3 chain OS=Sus scrofa OX=9823 GN=TPM3 PE=1 SV=1
56	598	tr|F2Z5E6|F2Z5E6_PIG	289.39	64	59	59	2440000000	2910000000	29	29	61	70	Carbamidomethylation; Acetylation (Protein N-term); Oxidation (M); Deamidation (NQ)	22876	40S ribosomal protein S5 OS=Sus scrofa OX=9823 GN=RPS5 PE=1 SV=1
132	110	tr|F1SEN2|F1SEN2_PIG	288.85	59	51	43	206000000	229000000	32	32	32	35	Carbamidomethylation; Oxidation (M); Deamidation (NQ)	61308	Glutamate dehydrogenase 1 mitochondrial OS=Sus scrofa OX=9823 GN=GLUD1 PE=1 SV=1
138	187	tr|F1SV06|F1SV06_PIG	288.72	43	38	39	97900000	127000000	33	19	35	40	Carbamidomethylation; Oxidation (M); Deamidation (NQ)	69535	Polyadenylate-binding protein OS=Sus scrofa OX=9823 GN=PABPC4 PE=1 SV=1
138	189	tr|A0A286ZIZ4|A0A286ZIZ4_PIG	288.72	41	36	37	97900000	127000000	33	19	35	40	Carbamidomethylation; Oxidation (M); Deamidation (NQ)	72347	Polyadenylate-binding protein OS=Sus scrofa OX=9823 GN=PABPC4 PE=1 SV=1
116	228	tr|A0A287A4Q7|A0A287A4Q7_PIG	288.72	48	36	35	860000	3680000	42	1	35	36	Carbamidomethylation; Oxidation (M); Deamidation (NQ)	104905	Alpha-actinin-4 isoform 1 OS=Sus scrofa OX=9823 GN=ACTN4 PE=1 SV=1
116	229	tr|F1RI39|F1RI39_PIG	288.72	47	35	34	860000	3680000	42	1	35	36	Carbamidomethylation; Oxidation (M); Deamidation (NQ)	107293	Alpha-actinin-4 isoform X1 OS=Sus scrofa OX=9823 GN=ACTN4 PE=1 SV=3
116	231	tr|A0A287AA30|A0A287AA30_PIG	288.72	43	32	31	860000	3680000	42	1	35	36	Carbamidomethylation; Oxidation (M); Deamidation (NQ)	117026	Uncharacterized protein OS=Sus scrofa OX=9823 GN=ACTN4 PE=1 SV=1
77	191	tr|A0A287B3N0|A0A287B3N0_PIG	288.69	42	42	41	574000000	915000000	34	34	54	65	Oxidation (M); Deamidation (NQ)	67164	Uncharacterized protein OS=Sus scrofa OX=9823 PE=4 SV=1
77	192	tr|A0A287BJS1|A0A287BJS1_PIG	288.69	40	40	39	574000000	915000000	34	34	54	65	Oxidation (M); Deamidation (NQ)	70937	Uncharacterized protein OS=Sus scrofa OX=9823 PE=4 SV=1
77	193	tr|A0A287AT83|A0A287AT83_PIG	288.69	41	41	40	574000000	915000000	34	34	54	65	Oxidation (M); Deamidation (NQ)	68964	Eukaryotic translation initiation factor 4B isoform 2 OS=Sus scrofa OX=9823 PE=4 SV=1
172	244	tr|F1S1X3|F1S1X3_PIG	287.26	52	39	42	82400000	227000000	32	32	22	38	Carbamidomethylation; Oxidation (M); Deamidation (NQ)	64399	Asparagine--tRNA ligase cytoplasmic OS=Sus scrofa OX=9823 GN=NARS PE=1 SV=3
100	203	tr|I3LIL4|I3LIL4_PIG	286.35	47	42	24	228000000	121000000	52	49	51	27	Carbamidomethylation; Oxidation (M); Deamidation (NQ)	119993	Unconventional myosin-Ic isoform b OS=Sus scrofa OX=9823 GN=MYO1C PE=1 SV=2
100	204	tr|A0A286ZL61|A0A286ZL61_PIG	286.35	46	41	23	228000000	121000000	52	49	51	27	Carbamidomethylation; Oxidation (M); Deamidation (NQ)	122061	Unconventional myosin-Ic isoform a OS=Sus scrofa OX=9823 GN=MYO1C PE=1 SV=1
141	550	tr|F2Z5B4|F2Z5B4_PIG	286.22	46	42	42	193000000	238000000	27	22	31	27	Carbamidomethylation; Acetylation (Protein N-term); Oxidation (M); Deamidation (NQ)	39595	Heterogeneous nuclear ribonucleoprotein A3 isoform a OS=Sus scrofa OX=9823 GN=HNRNPA3 PE=1 SV=2
160	305	tr|F1RSR1|F1RSR1_PIG	284.57	39	36	33	209000000	491000000	30	30	29	29	Carbamidomethylation; Oxidation (M); Deamidation (NQ)	65155	Uncharacterized protein OS=Sus scrofa OX=9823 GN=SPART PE=1 SV=3
160	307	tr|I3LMW6|I3LMW6_PIG	284.57	39	36	32	209000000	491000000	30	30	29	29	Carbamidomethylation; Oxidation (M); Deamidation (NQ)	65544	Uncharacterized protein OS=Sus scrofa OX=9823 GN=SPART PE=1 SV=2
160	311	tr|A0A287BP44|A0A287BP44_PIG	284.57	35	32	29	209000000	491000000	30	30	29	29	Carbamidomethylation; Oxidation (M); Deamidation (NQ)	72928	Uncharacterized protein OS=Sus scrofa OX=9823 GN=SPART PE=1 SV=1
106	284	tr|A0A287B5V1|A0A287B5V1_PIG	284.03	57	50	46	520000000	764000000	36	36	40	37	Carbamidomethylation; Oxidation (M); Deamidation (NQ)	46123	60S ribosomal protein L3 OS=Sus scrofa OX=9823 GN=RPL3 PE=1 SV=1
267	226	tr|C3RZ98|C3RZ98_PIG	283.79	37	18	36	36400000	450000000	25	25	14	36	Carbamidomethylation; Acetylation (Protein N-term); Oxidation (M); Deamidation (NQ)	72614	Protein arginine N-methyltransferase 5 OS=Sus scrofa OX=9823 GN=PRMT5 PE=1 SV=1
121	233	tr|A0A287BAZ5|A0A287BAZ5_PIG	283.41	47	32	33			41	1	33	35	Carbamidomethylation; Oxidation (M); Deamidation (NQ)	104378	Uncharacterized protein OS=Sus scrofa OX=9823 GN=ACTN4 PE=1 SV=1
134	143	tr|A0A286ZVS0|A0A286ZVS0_PIG	283.29	34	25	33	89800000	220000000	35	35	28	49	Carbamidomethylation; Deamidation (NQ)	135563	Splicing factor 3B subunit 3 OS=Sus scrofa OX=9823 GN=SF3B3 PE=1 SV=1
123	211	tr|A0A287A0I8|A0A287A0I8_PIG	281.96	41	40	28	310000000	142000000	29	29	39	28	Carbamidomethylation; Acetylation (Protein N-term); Oxidation (M); Deamidation (NQ)	69127	Drebrin isoform a OS=Sus scrofa OX=9823 GN=DBN1 PE=1 SV=1
74	282	tr|F2Z565|F2Z565_PIG	281.46	68	62	54	161000000	84100000	31	7	53	43	Carbamidomethylation; Acetylation (Protein N-term); Oxidation (M); Deamidation (NQ)	32955	ADP/ATP translocase 2 OS=Sus scrofa OX=9823 GN=SLC25A5 PE=1 SV=1
425	190	tr|A0A287B6J6|A0A287B6J6_PIG	281.29	41	2	3	624000	1600000	31	27	1	2	Carbamidomethylation; Oxidation (M); Deamidation (NQ)	95424	Uncharacterized protein OS=Sus scrofa OX=9823 GN=HSPA4 PE=1 SV=1
119	151	tr|F1SUG7|F1SUG7_PIG	280.96	57	46	41	93000000	257000000	44	38	40	45	Carbamidomethylation; Deamidation (NQ)	87194	DEAD (Asp-Glu-Ala-Asp) box helicase 21 OS=Sus scrofa OX=9823 GN=DDX21 PE=1 SV=3
127	182	tr|I3LVF5|I3LVF5_PIG	280.28	66	58	46	212000000	304000000	27	23	28	35	Carbamidomethylation; Acetylation (Protein N-term); Oxidation (M); Deamidation (NQ)	43788	Uncharacterized protein OS=Sus scrofa OX=9823 GN=PA2G4 PE=1 SV=2
109	200	tr|A0A287AGU2|A0A287AGU2_PIG	280.15	61	47	44	317000000	599000000	36	36	36	29	Carbamidomethylation; Oxidation (M); Deamidation (NQ)	59428	ATP synthase subunit alpha OS=Sus scrofa OX=9823 GN=ATP5F1A PE=1 SV=1
109	201	sp|P80021|ATPA_PIG	280.15	61	47	44	317000000	599000000	36	36	36	29	Carbamidomethylation; Oxidation (M); Deamidation (NQ)	59688	ATP synthase subunit alpha mitochondrial OS=Sus scrofa OX=9823 GN=ATP5F1A PE=1 SV=2
79	260	tr|A0A287AXS7|A0A287AXS7_PIG	279.78	65	65	54	143000000	82800000	30	8	55	40	Carbamidomethylation; Acetylation (Protein N-term); Oxidation (M); Deamidation (NQ)	32920	ADP/ATP translocase 3 OS=Sus scrofa OX=9823 GN=SLC25A6 PE=3 SV=1
104	235	tr|A0A287AVQ1|A0A287AVQ1_PIG	279.1	48	45	46	252000000	379000000	33	30	42	47	Carbamidomethylation; Oxidation (M); Deamidation (NQ)	72947	Uncharacterized protein OS=Sus scrofa OX=9823 GN=DDX3X PE=1 SV=1
104	236	tr|F1RX16|F1RX16_PIG	279.1	47	44	45	252000000	379000000	33	30	42	47	Carbamidomethylation; Oxidation (M); Deamidation (NQ)	73242	ATP-dependent RNA helicase DDX3X isoform 1 OS=Sus scrofa OX=9823 GN=DDX3X PE=1 SV=3
137	238	tr|F1RMJ4|F1RMJ4_PIG	278.89	29	20	21	79500000	89500000	47	46	42	37	Carbamidomethylation; Oxidation (M); Deamidation (NQ)	189247	Uncharacterized protein OS=Sus scrofa OX=9823 GN=IQGAP1 PE=1 SV=3
137	239	tr|I3LDA8|I3LDA8_PIG	278.89	29	20	21	79500000	89500000	47	46	42	37	Carbamidomethylation; Oxidation (M); Deamidation (NQ)	189922	Uncharacterized protein OS=Sus scrofa OX=9823 GN=IQGAP1 PE=1 SV=2
137	240	tr|A0A287A7R5|A0A287A7R5_PIG	278.89	28	19	20	79500000	89500000	47	46	42	37	Carbamidomethylation; Oxidation (M); Deamidation (NQ)	195286	Uncharacterized protein OS=Sus scrofa OX=9823 GN=IQGAP1 PE=1 SV=1
169	278	sp|A5A8V7|HS71L_PIG	278.4	35	15	13			37	2	12	11	Carbamidomethylation; Oxidation (M); Deamidation (NQ)	70344	Heat shock 70 kDa protein 1-like OS=Sus scrofa OX=9823 GN=HSPA1L PE=2 SV=1
117	195	tr|K7GND3|K7GND3_PIG	278.05	32	20	24	96200000	170000000	39	39	31	36	Carbamidomethylation; Oxidation (M); Deamidation (NQ)	149740	ATP-dependent RNA helicase A OS=Sus scrofa OX=9823 GN=DHX9 PE=1 SV=2
221	299	tr|A0A287AMS8|A0A287AMS8_PIG	277.65	48	30	44	97500000	214000000	20	20	20	27	Carbamidomethylation; Oxidation (M); Deamidation (NQ)	55322	U4/U6 small nuclear ribonucleoprotein Prp31 isoform X1 OS=Sus scrofa OX=9823 GN=PRPF31 PE=1 SV=1
135	194	tr|F1SMV6|F1SMV6_PIG	277.62	36	30	29	255000000	472000000	33	33	31	32	Oxidation (M); Deamidation (NQ)	78228	Nucleolin OS=Sus scrofa OX=9823 GN=NCL PE=1 SV=2
108	179	tr|F1S5A8|F1S5A8_PIG	277.19	40	34	36	153000000	411000000	36	35	38	52	Carbamidomethylation; Oxidation (M); Deamidation (NQ)	90933	Pre-mRNA-splicing factor ATP-dependent RNA helicase DHX15 OS=Sus scrofa OX=9823 GN=DHX15 PE=1 SV=1
112	265	tr|F1S9K5|F1S9K5_PIG	277.14	36	28	32	90400000	170000000	47	47	43	53	Carbamidomethylation; Oxidation (M); Deamidation (NQ)	170018	Bifunctional glutamate/proline--tRNA ligase OS=Sus scrofa OX=9823 GN=EPRS PE=1 SV=2
112	266	tr|A0A286ZQW0|A0A286ZQW0_PIG	277.14	36	28	32	90400000	170000000	47	47	43	53	Carbamidomethylation; Oxidation (M); Deamidation (NQ)	170831	Uncharacterized protein OS=Sus scrofa OX=9823 GN=EPRS PE=1 SV=1
291	186	tr|K7GLT8|K7GLT8_PIG	276.35	48	28	21	62900000	39700000	23	23	16	9	Oxidation (M)	60831	ATP synthase subunit beta OS=Sus scrofa OX=9823 GN=ATP5F1B PE=1 SV=2
151	494	tr|F1SUP1|F1SUP1_PIG	274.93	44	44	39	516000000	326000000	18	18	33	27	Carbamidomethylation; Oxidation (M); Deamidation (NQ)	40898	Aflatoxin B1 aldehyde reductase member 4 OS=Sus scrofa OX=9823 GN=AKR7A2 PE=1 SV=2
181	210	tr|A0A287BNE9|A0A287BNE9_PIG	272.8	39	32	17	129000000	52600000	30	30	39	14	Carbamidomethylation; Acetylation (Protein N-term); Oxidation (M); Deamidation (NQ)	88488	Uncharacterized protein OS=Sus scrofa OX=9823 GN=TRIM28 PE=4 SV=1
99	345	tr|F1SA70|F1SA70_PIG	269.81	35	14	14	6610000	0	36	5	24	14	Carbamidomethylation; Deamidation (NQ)	69025	Uncharacterized protein OS=Sus scrofa OX=9823 GN=HSPA2 PE=1 SV=2
113	459	sp|P67937|TPM4_PIG	269.76	67	58	17	186000000	0	28	12	46	5	Acetylation (Protein N-term); Oxidation (M); Deamidation (NQ)	28522	Tropomyosin alpha-4 chain OS=Sus scrofa OX=9823 GN=TPM4 PE=2 SV=3
201	175	tr|A0A287BGU4|A0A287BGU4_PIG	269.44	45	33	36	64500000	217000000	29	29	24	32	Carbamidomethylation; Oxidation (M); Deamidation (NQ)	74986	Uncharacterized protein OS=Sus scrofa OX=9823 GN=YME1L1 PE=1 SV=1
201	177	tr|F1RVK1|F1RVK1_PIG	269.44	45	33	35	64500000	217000000	29	29	24	32	Carbamidomethylation; Oxidation (M); Deamidation (NQ)	75837	Uncharacterized protein OS=Sus scrofa OX=9823 GN=YME1L1 PE=1 SV=3
201	178	tr|A0A287A9J1|A0A287A9J1_PIG	269.44	43	31	33	64500000	217000000	29	29	24	32	Carbamidomethylation; Oxidation (M); Deamidation (NQ)	79750	ATP-dependent zinc metalloprotease YME1L1 isoform 3 OS=Sus scrofa OX=9823 GN=YME1L1 PE=1 SV=1
311	232	tr|A0A287AMM6|A0A287AMM6_PIG	268.28	43	15	8	12100000	6210000	29	29	14	8	Oxidation (M); Deamidation (NQ)	82671	MICOS complex subunit MIC60 OS=Sus scrofa OX=9823 GN=IMMT PE=1 SV=1
87	300	tr|F2Z5C7|F2Z5C7_PIG	268.02	74	65	59	656000000	503000000	28	28	45	31	Carbamidomethylation; Oxidation (M); Deamidation (NQ)	29945	40S ribosomal protein S3a OS=Sus scrofa OX=9823 GN=RPS3A PE=1 SV=1
190	485	tr|A0A287A6F5|A0A287A6F5_PIG	267.26	53	43	53	123000000	251000000	20	20	22	25	Carbamidomethylation; Oxidation (M); Deamidation (NQ)	40465	Prostaglandin reductase 3 isoform 1 OS=Sus scrofa OX=9823 GN=ZADH2 PE=1 SV=1
98	565	tr|A0A287B7R3|A0A287B7R3_PIG	265.56	51	49	29	874000000	392000000	27	27	59	22	Carbamidomethylation; Oxidation (M); Deamidation (NQ)	35732	Prostaglandin reductase 1 OS=Sus scrofa OX=9823 GN=PTGR1 PE=4 SV=1
98	566	sp|Q29073|PTGR1_PIG	265.56	51	49	29	874000000	392000000	27	27	59	22	Carbamidomethylation; Oxidation (M); Deamidation (NQ)	35762	Prostaglandin reductase 1 OS=Sus scrofa OX=9823 GN=PTGR1 PE=1 SV=1
206	273	tr|A0A286ZHW0|A0A286ZHW0_PIG	265.22	35	26	25	64700000	152000000	33	33	28	28	Carbamidomethylation; Oxidation (M); Deamidation (NQ)	129645	Uncharacterized protein OS=Sus scrofa OX=9823 GN=SF3B1 PE=1 SV=1
115	737	sp|Q2YGT9|RL6_PIG	264.59	45	44	44	430000000	463000000	26	26	31	31	Deamidation (NQ)	32190	60S ribosomal protein L6 OS=Sus scrofa OX=9823 GN=RPL6 PE=1 SV=3
147	332	tr|Q9N0Y9|Q9N0Y9_PIG	263.93	60	55	44	606000000	231000000	28	28	33	22	Oxidation (M); Deamidation (NQ)	39640	Ubiquitous tropomodulin U-Tmod OS=Sus scrofa OX=9823 GN=TMOD3 PE=1 SV=1
149	285	tr|I3LLY3|I3LLY3_PIG	263.92	47	35	32	45700000	84800000	35	23	31	34	Carbamidomethylation; Oxidation (M); Deamidation (NQ)	102322	Uncharacterized protein OS=Sus scrofa OX=9823 GN=ACTN1 PE=1 SV=1
37	367	tr|I3LIE3|I3LIE3_PIG	263.52	14	10	6	6470000	18600000	43	4	84	28	Carbamidomethylation; Oxidation (M); Deamidation (NQ)	228194	Uncharacterized protein OS=Sus scrofa OX=9823 GN=MYH14 PE=1 SV=2
37	368	tr|I3LV99|I3LV99_PIG	263.52	14	10	6	6470000	18600000	43	4	84	28	Carbamidomethylation; Oxidation (M); Deamidation (NQ)	228961	Uncharacterized protein OS=Sus scrofa OX=9823 GN=MYH14 PE=1 SV=2
102	432	tr|A0A286ZIE8|A0A286ZIE8_PIG	262.75	56	52	49	54000000	27400000	24	5	48	37	Carbamidomethylation; Oxidation (M); Deamidation (NQ)	33026	Uncharacterized protein OS=Sus scrofa OX=9823 GN=SLC25A4 PE=1 SV=1
207	559	sp|Q29214|RLA0_PIG	262.69	56	45	47	145000000	182000000	16	16	21	19	Carbamidomethylation; Oxidation (M); Deamidation (NQ)	34359	60S acidic ribosomal protein P0 OS=Sus scrofa OX=9823 GN=RPLP0 PE=1 SV=2
189	227	tr|F1SAJ5|F1SAJ5_PIG	261.66	59	43	49	145000000	218000000	27	27	21	29	Carbamidomethylation; Oxidation (M); Deamidation (NQ)	54373	DEAD (Asp-Glu-Ala-Asp) box helicase 6 OS=Sus scrofa OX=9823 GN=DDX6 PE=1 SV=1
85	442	tr|A0A287A8T0|A0A287A8T0_PIG	261.45	57	54	52	491000000	537000000	26	25	47	39	Acetylation (Protein N-term); Oxidation (M); Deamidation (NQ)	29410	60S ribosomal protein L7 OS=Sus scrofa OX=9823 GN=RPL7 PE=1 SV=1
278	319	tr|I3LC73|I3LC73_PIG	261.31	19	6	0	12500000		36	35	16	0	Oxidation (M); Deamidation (NQ)	272017	Uncharacterized protein OS=Sus scrofa OX=9823 GN=FASN PE=1 SV=2
155	251	tr|I3LLD5|I3LLD5_PIG	260.99	57	49	43	112000000	158000000	22	20	26	29	Carbamidomethylation; Oxidation (M); Deamidation (NQ)	44492	Uncharacterized protein OS=Sus scrofa OX=9823 GN=EIF4A1 PE=1 SV=2
155	254	tr|A6M928|A6M928_PIG	260.99	54	47	41	112000000	158000000	22	20	26	29	Carbamidomethylation; Oxidation (M); Deamidation (NQ)	46154	Eukaryotic initiation factor 4A-I isoform 1 OS=Sus scrofa OX=9823 GN=EIF4A1 PE=1 SV=1
211	170	tr|F1RFI1|F1RFI1_PIG	259.73	55	42	41	86500000	105000000	23	23	19	18	Carbamidomethylation; Oxidation (M)	49451	Elongation factor Tu OS=Sus scrofa OX=9823 GN=TUFM PE=1 SV=1
167	387	tr|A0A286ZQN9|A0A286ZQN9_PIG	259.56	47	35	41	34900000	66600000	15	7	20	29	Carbamidomethylation; Acetylation (Protein N-term); Oxidation (M); Deamidation (NQ)	49229	Heterogeneous nuclear ribonucleoprotein H isoform X4 OS=Sus scrofa OX=9823 GN=HNRNPH1 PE=1 SV=1
167	388	tr|A0A287BL05|A0A287BL05_PIG	259.56	45	34	39	34900000	66600000	15	7	20	29	Carbamidomethylation; Acetylation (Protein N-term); Oxidation (M); Deamidation (NQ)	51221	Heterogeneous nuclear ribonucleoprotein H isoform X1 OS=Sus scrofa OX=9823 GN=HNRNPH1 PE=1 SV=1
304	929	tr|I3LFV4|I3LFV4_PIG	259.53	45	43	34	77900000	97300000	13	9	20	17	Oxidation (M); Deamidation (NQ)	41534	Uncharacterized protein OS=Sus scrofa OX=9823 GN=YBX1 PE=1 SV=2
150	327	tr|F1RPW9|F1RPW9_PIG	259.21	47	38	45	260000000	585000000	22	22	23	34	Carbamidomethylation; Acetylation (Protein N-term); Deamidation (NQ)	48459	Elongation factor 1-gamma OS=Sus scrofa OX=9823 GN=EEF1G PE=4 SV=2
177	971	tr|A0A287A0J0|A0A287A0J0_PIG	257.88	64	61	39	412000000	36500000	16	7	31	9	Carbamidomethylation; Oxidation (M); Deamidation (NQ)	20528	Myosin regulatory light chain 12A isoform 2 OS=Sus scrofa OX=9823 GN=LOC733637 PE=1 SV=1
177	975	tr|F2Z5V6|F2Z5V6_PIG	257.88	66	63	40	412000000	36500000	16	7	31	9	Carbamidomethylation; Oxidation (M); Deamidation (NQ)	19865	Myosin regulatory light chain 12B OS=Sus scrofa OX=9823 GN=LOC733637 PE=1 SV=1
177	976	tr|F1SM78|F1SM78_PIG	257.88	66	63	40	412000000	36500000	16	7	31	9	Carbamidomethylation; Oxidation (M); Deamidation (NQ)	19779	Myosin regulatory light chain 12B OS=Sus scrofa OX=9823 GN=LOC733637 PE=1 SV=2
258	224	tr|F1RMA3|F1RMA3_PIG	257.2	40	32	5	87200000	9460000	26	26	29	7	Carbamidomethylation; Deamidation (NQ)	101893	Uncharacterized protein OS=Sus scrofa OX=9823 GN=CCAR2 PE=1 SV=2
128	589	tr|A0A286ZQA5|A0A286ZQA5_PIG	254.63	44	37	44	516000000	490000000	20	20	33	26	Carbamidomethylation; Oxidation (M); Deamidation (NQ)	33717	60S ribosomal protein L7a OS=Sus scrofa OX=9823 GN=RPL7A PE=1 SV=1
128	601	tr|A0A287BM53|A0A287BM53_PIG	254.63	50	42	50	516000000	490000000	20	20	33	26	Carbamidomethylation; Oxidation (M); Deamidation (NQ)	29996	60S ribosomal protein L7a OS=Sus scrofa OX=9823 GN=RPL7A PE=1 SV=1
180	395	tr|A0A287A9H4|A0A287A9H4_PIG	254.61	53	46	48	122000000	133000000	16	14	26	26	Carbamidomethylation; Acetylation (Protein N-term); Oxidation (M); Deamidation (NQ)	42478	Uncharacterized protein OS=Sus scrofa OX=9823 GN=HNRNPF PE=1 SV=1
180	396	tr|F1RG16|F1RG16_PIG	254.61	49	42	44	122000000	133000000	16	14	26	26	Carbamidomethylation; Acetylation (Protein N-term); Oxidation (M); Deamidation (NQ)	45670	Heterogeneous nuclear ribonucleoprotein F OS=Sus scrofa OX=9823 GN=HNRNPF PE=1 SV=1
192	591	tr|B9W5V0|B9W5V0_PIG	254.49	39	33	34	10800000	35400000	22	3	29	24	Carbamidomethylation; Oxidation (M); Deamidation (NQ)	50470	Elongation factor 1-alpha OS=Sus scrofa OX=9823 GN=EEF1A2 PE=3 SV=1
192	592	tr|A0A286ZNV2|A0A286ZNV2_PIG	254.49	31	26	27	10800000	35400000	22	3	29	24	Carbamidomethylation; Oxidation (M); Deamidation (NQ)	62945	Elongation factor 1-alpha 2 OS=Sus scrofa OX=9823 GN=EEF1A2 PE=3 SV=1
342	496	tr|I3L9V2|I3L9V2_PIG	253.74	52	40	32	79600000	76100000	16	16	16	14	Carbamidomethylation; Oxidation (M); Deamidation (NQ)	42687	Synaptic vesicle membrane protein VAT-1 homolog OS=Sus scrofa OX=9823 GN=VAT1 PE=1 SV=1
191	418	tr|F1RKM0|F1RKM0_PIG	252.27	52	29	31	27900000	33200000	32	26	21	23	Oxidation (M); Deamidation (NQ)	66486	Lamin-B1 isoform 1 OS=Sus scrofa OX=9823 GN=LMNB1 PE=1 SV=2
178	243	tr|A0A287BBQ0|A0A287BBQ0_PIG	251.65	50	40	41	55600000	71700000	26	21	31	24	Carbamidomethylation; Oxidation (M); Deamidation (NQ)	59404	Uncharacterized protein OS=Sus scrofa OX=9823 GN=IGF2BP3 PE=1 SV=1
178	246	tr|A0A287A9X8|A0A287A9X8_PIG	251.65	47	37	38	55600000	71700000	26	21	31	24	Carbamidomethylation; Oxidation (M); Deamidation (NQ)	63741	Insulin-like growth factor 2 mRNA-binding protein 3 OS=Sus scrofa OX=9823 GN=IGF2BP3 PE=1 SV=1
225	256	tr|I3LDH3|I3LDH3_PIG	251.52	33	25	13	44900000	33400000	29	29	25	14	Carbamidomethylation; Acetylation (Protein N-term); Oxidation (M); Deamidation (NQ)	111525	Poly [ADP-ribose] polymerase OS=Sus scrofa OX=9823 GN=PARP1 PE=1 SV=2
133	263	sp|Q3ZD69|LMNA_PIG	250.11	47	41	20			35	1	39	20	Oxidation (M); Deamidation (NQ)	74219	Prelamin-A/C OS=Sus scrofa OX=9823 GN=LMNA PE=3 SV=1
184	289	tr|A0A287BR14|A0A287BR14_PIG	250.05	35	30	29	141000000	145000000	29	29	33	26	Carbamidomethylation; Oxidation (M); Deamidation (NQ)	94610	Uncharacterized protein OS=Sus scrofa OX=9823 GN=SCYL2 PE=1 SV=1
184	290	tr|I3LKK5|I3LKK5_PIG	250.05	35	30	29	141000000	145000000	29	29	33	26	Carbamidomethylation; Oxidation (M); Deamidation (NQ)	94747	Uncharacterized protein OS=Sus scrofa OX=9823 GN=SCYL2 PE=1 SV=2
184	291	tr|A0A287BA54|A0A287BA54_PIG	250.05	32	28	26	141000000	145000000	29	29	33	26	Carbamidomethylation; Oxidation (M); Deamidation (NQ)	103555	SCY1-like protein 2 isoform 1 OS=Sus scrofa OX=9823 GN=SCYL2 PE=1 SV=1
184	292	tr|F1SQU2|F1SQU2_PIG	250.05	32	27	26	141000000	145000000	29	29	33	26	Carbamidomethylation; Oxidation (M); Deamidation (NQ)	103959	Uncharacterized protein OS=Sus scrofa OX=9823 GN=SCYL2 PE=1 SV=3
131	264	tr|F1RLQ2|F1RLQ2_PIG	250.05	47	42	20	26500000		35	1	40	20	Oxidation (M); Deamidation (NQ)	74233	Lamin isoform A OS=Sus scrofa OX=9823 GN=LMNA PE=1 SV=1
18	2028	tr|A0A287B541|A0A287B541_PIG	249.64	29	29	23	570000000	409000000	28	8	105	116	Carbamidomethylation; Deamidation (NQ)	17031	Uncharacterized protein OS=Sus scrofa OX=9823 PE=4 SV=1
243	398	tr|F1SE73|F1SE73_PIG	249.5	56	41	15	66000000	3720000	21	21	22	6	Carbamidomethylation; Oxidation (M); Deamidation (NQ)	44868	DnaJ homolog subfamily A member 1 isoform 1 OS=Sus scrofa OX=9823 GN=DNAJA1 PE=1 SV=1
136	253	tr|F1RGJ3|F1RGJ3_PIG	249.12	52	32	28	46600000	53600000	33	28	26	18	Oxidation (M); Deamidation (NQ)	66572	Uncharacterized protein OS=Sus scrofa OX=9823 GN=HSPA9 PE=3 SV=3
136	255	tr|A0A287ADJ2|A0A287ADJ2_PIG	249.12	47	29	25	46600000	53600000	33	28	26	18	Oxidation (M); Deamidation (NQ)	73651	Stress-70 protein mitochondrial OS=Sus scrofa OX=9823 GN=HSPA9 PE=1 SV=1
293	385	sp|Q19PY3|RTCB_PIG	248.39	40	31	34	56400000	65100000	16	16	14	17	Oxidation (M); Deamidation (NQ)	55238	tRNA-splicing ligase RtcB homolog OS=Sus scrofa OX=9823 GN=RTCB PE=2 SV=1
293	386	tr|F2Z5V0|F2Z5V0_PIG	248.39	40	31	34	56400000	65100000	16	16	14	17	Oxidation (M); Deamidation (NQ)	55210	tRNA-splicing ligase RtcB homolog OS=Sus scrofa OX=9823 GN=RTCB PE=3 SV=1
285	460	tr|A0A286ZTN5|A0A286ZTN5_PIG	248.3	45	43	30	83300000	44400000	16	14	24	14	Acetylation (Protein N-term); Oxidation (M); Deamidation (NQ)	52072	Ras GTPase-activating protein-binding protein 1 OS=Sus scrofa OX=9823 GN=G3BP1 PE=1 SV=1
110	1918	sp|P00761|TRYP_PIG	247.35	25	25	25	2410000000	4530000000	16	16	34	34	Oxidation (M); Deamidation (NQ)	24409	Trypsin OS=Sus scrofa OX=9823 PE=1 SV=1
110	1919	tr|A0A287B5W2|A0A287B5W2_PIG	247.35	24	24	24	2410000000	4530000000	16	16	34	34	Oxidation (M); Deamidation (NQ)	25895	Trypsinogen isoform X1 OS=Sus scrofa OX=9823 GN=LOC100302368 PE=3 SV=1
195	690	tr|A0A287AZF9|A0A287AZF9_PIG	245.97	47	47	42	335000000	350000000	16	16	29	22	Carbamidomethylation; Oxidation (M); Deamidation (NQ)	35442	Cytochrome c1 heme protein mitochondrial OS=Sus scrofa OX=9823 GN=CYC1 PE=1 SV=1
318	301	tr|F2Z5D2|F2Z5D2_PIG	245.96	57	54	30	55000000	16200000	18	18	20	8	Carbamidomethylation; Oxidation (M); Deamidation (NQ)	47371	Actin-related protein 3 isoform 1 OS=Sus scrofa OX=9823 GN=ACTR3 PE=1 SV=1
220	252	tr|F1RVZ1|F1RVZ1_PIG	244.72	49	32	31	49600000	81800000	25	25	21	19	Carbamidomethylation; Oxidation (M); Deamidation (NQ)	74816	Acyl-coenzyme A oxidase OS=Sus scrofa OX=9823 GN=ACOX1 PE=1 SV=3
166	857	tr|A0A287AF87|A0A287AF87_PIG	244.35	30	29	28	412000		17	1	30	30	Carbamidomethylation; Oxidation (M); Deamidation (NQ)	37602	Uncharacterized protein OS=Sus scrofa OX=9823 PE=4 SV=1
166	862	tr|A0A287B2C1|A0A287B2C1_PIG	244.35	28	27	26	412000		17	1	30	30	Carbamidomethylation; Oxidation (M); Deamidation (NQ)	40577	Uncharacterized protein OS=Sus scrofa OX=9823 PE=4 SV=1
118	329	tr|F1S827|F1S827_PIG	244.01	57	48	57	212000000	341000000	23	23	38	42	Oxidation (M); Deamidation (NQ)	44835	Plasminogen activator inhibitor 1 RNA-binding protein isoform 1 OS=Sus scrofa OX=9823 GN=SERBP1 PE=1 SV=2
253	1052	tr|I3LUP6|I3LUP6_PIG	243.7	45	40	44	181000000	199000000	14	12	23	20	Carbamidomethylation; Oxidation (M); Deamidation (NQ)	32603	Nucleophosmin OS=Sus scrofa OX=9823 GN=NPM1 PE=1 SV=2
19	2148	tr|A0A287AE24|A0A287AE24_PIG	243.51	23	21	14	398000000	250000000	22	3	107	111	Deamidation (NQ)	23512	Uncharacterized protein OS=Sus scrofa OX=9823 PE=1 SV=1
19	2147	tr|F1STC5|F1STC5_PIG	243.51	23	20	13	398000000	250000000	22	3	107	111	Deamidation (NQ)	23626	Uncharacterized protein OS=Sus scrofa OX=9823 PE=1 SV=4
255	756	tr|I3L5B2|I3L5B2_PIG	243.23	74	72	66	218000000	213000000	15	15	19	16	Oxidation (M); Deamidation (NQ)	20762	40S ribosomal protein S7 OS=Sus scrofa OX=9823 GN=RPS7 PE=1 SV=2
255	757	tr|A0A287A9Y6|A0A287A9Y6_PIG	243.23	70	68	62	218000000	213000000	15	15	19	16	Oxidation (M); Deamidation (NQ)	22127	40S ribosomal protein S7 OS=Sus scrofa OX=9823 GN=RPS7 PE=1 SV=1
154	718	tr|F2Z5F5|F2Z5F5_PIG	242.37	60	60	57	253000000	313000000	18	16	28	25	Carbamidomethylation; Deamidation (NQ)	24205	40S ribosomal protein S8 OS=Sus scrofa OX=9823 GN=RPS8 PE=1 SV=3
242	455	tr|F1SJQ4|F1SJQ4_PIG	242.32	54	50	41	43300000	64300000	19	19	22	21	Acetylation (Protein N-term); Oxidation (M); Deamidation (NQ)	46029	Polymerase delta-interacting protein 3 isoform 1 OS=Sus scrofa OX=9823 GN=POLDIP3 PE=1 SV=3
262	322	tr|K7N7E7|K7N7E7_PIG	242.09	36	24	25	131000000	197000000	26	26	19	25	Oxidation (M); Deamidation (NQ)	92542	Mannosyl-oligosaccharide glucosidase isoform 1 OS=Sus scrofa OX=9823 GN=MOGS PE=1 SV=1
271	545	tr|B2CCY7|B2CCY7_PIG	241.99	41	39	41	55700000	172000000	15	15	18	21	Carbamidomethylation; Deamidation (NQ)	55181	Nuclear matrix protein 200 OS=Sus scrofa OX=9823 GN=nmp-200 PE=1 SV=1
265	315	tr|F1RR89|F1RR89_PIG	241.31	38	32	27	55300000	76000000	23	23	22	17	Carbamidomethylation; Acetylation (Protein N-term); Oxidation (M); Deamidation (NQ)	75346	Arginine--tRNA ligase cytoplasmic OS=Sus scrofa OX=9823 GN=RARS PE=1 SV=3
205	623	tr|A0A286ZIN0|A0A286ZIN0_PIG	240.5	50	47	49	143000000	204000000	20	17	21	26	Carbamidomethylation; Oxidation (M); Deamidation (NQ)	32786	Heterogeneous nuclear ribonucleoprotein D0 isoform c OS=Sus scrofa OX=9823 GN=HNRNPD PE=1 SV=1
205	624	tr|F1RVC9|F1RVC9_PIG	240.5	43	41	43	143000000	204000000	20	17	21	26	Carbamidomethylation; Oxidation (M); Deamidation (NQ)	38354	Heterogeneous nuclear ribonucleoprotein D0 isoform a OS=Sus scrofa OX=9823 GN=HNRNPD PE=1 SV=2
204	313	sp|B0KYV5|LIMA1_PIG	239.79	40	35	26	105000000	89500000	25	25	27	21	Carbamidomethylation; Oxidation (M); Deamidation (NQ)	83991	LIM domain and actin-binding protein 1 OS=Sus scrofa OX=9823 GN=LIMA1 PE=2 SV=1
152	448	tr|A0A286ZQV5|A0A286ZQV5_PIG	239.59	25	19	12	46000000	43800000	45	44	38	27	Carbamidomethylation; Oxidation (M); Deamidation (NQ)	254548	DnaJ homolog subfamily C member 13 isoform 2 OS=Sus scrofa OX=9823 GN=DNAJC13 PE=1 SV=1
208	306	tr|K7GSL3|K7GSL3_PIG	239.41	34	21	21	40900000	31300000	28	28	21	19	Carbamidomethylation; Acetylation (Protein N-term); Oxidation (M); Deamidation (NQ)	116939	UDP-N-acetylglucosamine--peptide N-acetylglucosaminyltransferase 110 kDa subunit OS=Sus scrofa OX=9823 GN=OGT PE=4 SV=1
208	309	tr|K7GKQ6|K7GKQ6_PIG	239.41	33	20	20	40900000	31300000	28	28	21	19	Carbamidomethylation; Acetylation (Protein N-term); Oxidation (M); Deamidation (NQ)	120374	UDP-N-acetylglucosamine--peptide N-acetylglucosaminyltransferase 110 kDa subunit OS=Sus scrofa OX=9823 GN=OGT PE=4 SV=2
171	434	tr|Q9TTJ1|Q9TTJ1_PIG	239.23	32	24	18	113000000	49500000	36	36	37	26	Carbamidomethylation; Oxidation (M); Deamidation (NQ)	131508	Tyrosine-protein kinase OS=Sus scrofa OX=9823 GN=JAK1 PE=1 SV=1
171	437	tr|F1S818|F1S818_PIG	239.23	31	24	18	113000000	49500000	36	36	37	26	Carbamidomethylation; Oxidation (M); Deamidation (NQ)	132932	Tyrosine-protein kinase OS=Sus scrofa OX=9823 GN=JAK1 PE=1 SV=3
171	438	tr|K7GME4|K7GME4_PIG	239.23	30	23	18	112000000	49500000	35	35	36	26	Carbamidomethylation; Oxidation (M); Deamidation (NQ)	132906	Tyrosine-protein kinase OS=Sus scrofa OX=9823 GN=JAK1 PE=1 SV=9
22	2798	tr|A0A287AVG9|A0A287AVG9_PIG	238.93	22	19	13	0		20	1	98	106	Deamidation (NQ)	16683	Uncharacterized protein OS=Sus scrofa OX=9823 PE=4 SV=1
277	342	tr|I3LDA4|I3LDA4_PIG	238.26	25	18	15	31500000	57200000	30	30	23	20	Carbamidomethylation; Oxidation (M); Deamidation (NQ)	168917	Uncharacterized protein OS=Sus scrofa OX=9823 GN=PXDN PE=1 SV=2
257	302	tr|A0A287APV2|A0A287APV2_PIG	237.01	32	22	12	65100000	14400000	28	27	21	10	Carbamidomethylation; Oxidation (M); Deamidation (NQ)	104284	Uncharacterized protein OS=Sus scrofa OX=9823 PE=1 SV=1
257	303	tr|I3LHC4|I3LHC4_PIG	237.01	33	22	12	65100000	14400000	28	27	21	10	Carbamidomethylation; Oxidation (M); Deamidation (NQ)	102425	Uncharacterized protein OS=Sus scrofa OX=9823 PE=1 SV=1
257	304	tr|F1RN91|F1RN91_PIG	237.01	31	21	12	65100000	14400000	28	27	21	10	Carbamidomethylation; Oxidation (M); Deamidation (NQ)	106087	Uncharacterized protein OS=Sus scrofa OX=9823 PE=1 SV=3
256	343	sp|P63246|RACK1_PIG	236.84	62	56	39	98600000	55000000	17	17	18	18	Carbamidomethylation; Oxidation (M); Deamidation (NQ)	35077	Receptor of activated protein C kinase 1 OS=Sus scrofa OX=9823 GN=RACK1 PE=1 SV=3
224	373	tr|I3LUM9|I3LUM9_PIG	235.74	53	33	39	79900000	170000000	22	22	21	24	Carbamidomethylation; Acetylation (Protein N-term); Deamidation (NQ)	51066	Eukaryotic translation initiation factor 2 subunit 3 OS=Sus scrofa OX=9823 GN=EIF2S3 PE=1 SV=1
231	476	tr|F1RGI7|F1RGI7_PIG	235.52	35	27	24	57600000	111000000	28	28	25	35	Carbamidomethylation; Deamidation (NQ)	94733	Uncharacterized protein OS=Sus scrofa OX=9823 GN=MATR3 PE=1 SV=2
231	477	tr|A0A286ZWJ3|A0A286ZWJ3_PIG	235.52	34	27	23	57600000	111000000	28	28	25	35	Carbamidomethylation; Deamidation (NQ)	96456	Uncharacterized protein OS=Sus scrofa OX=9823 GN=MATR3 PE=1 SV=1
[truncated: 3,304 more rows]

## Sheet: binding protein of ESRRB
44441
ZYX
ZSCAN26
ZNF687
ZNF512
[truncated: 565 more rows]

## Sheet: binding protein of OCT4
ZRANB2
[truncated: 646 more rows]
