# Supplementary material for: ESRRB Facilitates the Conversion of Trophoblast-Like Stem Cells From Induced Pluripotent Stem Cells by Directly Regulating CDX2
Source: Front Cell Dev Biol. 2021 Sep 20;9:712224. doi: 10.3389/fcell.2021.712224 (PMC8488167; doi:10.3389/fcell.2021.712224)
Supplement: Supplementary file 8 [file Table_3.XLS]

## Sheet: The RNA-seq of ESRRB and CON 
Gene ID	Gene Symbol	Type	ESRRB_1 Expression	ESRRB_2 Expression	CON_1 Expression	CON_2 Expression	ESRRB_1 Read Count	ESRRB_2 Read Count	CON_1 Read Count	CON_2 Read Count	log2 (ESRRB/CON)	Qvalue (CON-vs-ESRRB)	Pvalue(CON-vs-ESRRB)
100157642	THBD	mRNA	32.53	30.69	0	0	1244	1168	0	0	12.4231	1.58248e-280	1.49755e-282
396593	PLA2G7	mRNA	132.67	127.17	0.05	0	2414	2311	1	0	12.3932	0	0
100151940	ESRRB	mRNA	88.25	86.04	0	0.04	4494	4379	0	2	12.3023	0	0
100624872	EYA2	mRNA	43.52	46.12	0	0.03	1167	1222	0	1	11.4093	0	0
110258353	ASPG	mRNA	28.06	30.18	0	0	567	608	0	0	11.3855	9.02918e-165	1.63721e-166
100156744	DSP	mRNA	12.19	10.34	0.01	0	1165	963	1	0	11.2424	3.98264e-305	3.50534e-307
100628008	ASIC2	mRNA	15.67	16.22	0	0	417	430	0	0	10.9133	1.08102e-128	2.46809e-130
100521989	HOXB2	mRNA	8.75	12.41	0	0	247	331	0	0	10.362	4.53777e-96	1.45343e-97
100512825	LMO2	mRNA	27.99	26.65	0.05	0	495	469	1	0	10.1	4.39675e-166	7.85602e-168
100521471	SKAP1	mRNA	12.5	11.08	0	0	199	176	0	0	9.73785	1.33282e-68	5.9889e-70
100620451	HOXA10	mRNA	22.88	22.92	0.18	0	715	634	2	0	9.58478	7.38637e-250	8.45637e-252
100623595	DGKG	mRNA	3.34	3.06	0	0	170	156	0	0	9.53583	1.95246e-61	9.76812e-63
100158027	PCNX2	mRNA	1.66	1.72	0	0	132	136	0	0	9.25319	1.32823e-52	7.946e-54
100141408	CBLN4	mRNA	4.23	3.71	0	0	133	116	0	0	9.1471	1.30293e-49	8.3551e-51
100622119	FAM19A2	mRNA	16.75	16.92	0.06	0	626	653	3	0	8.92294	3.33874e-258	3.57935e-260
100624856	CPLX1	mRNA	52.8	54.79	0.11	0.11	1249	1290	3	3	8.91218	0	0
733577	CD70	mRNA	40.65	44.55	0	0.18	196	217	0	1	8.8771	2.16034e-84	7.80589e-86
100514742	PRDM13	mRNA	4.32	4.46	0	0	99	102	0	0	8.83815	8.90942e-42	6.71552e-43
100127132	CDX2	mRNA	66.53	68.92	0.27	0.05	1302	1345	6	1	8.74989	0	0
397426	CRHR1	mRNA	3.48	2.66	0	0	95	79	0	0	8.63004	3.61028e-37	2.97691e-38
100154805	SPOCK3	mRNA	2.64	2.3	0	0	86	74	0	0	8.50903	1.01211e-34	8.91483e-36
100739710	WNT8A	mRNA	45.19	47.95	0.12	0.14	3072	3241	9	11	8.48928	0	0
497066	DLK1	mRNA	191.38	188.73	0.86	0.38	3014	2953	13	8	8.33757	0	0
100736831	TNFSF9	mRNA	4.89	5.78	0	0.04	113	133	0	1	8.12962	5.72629e-55	3.27033e-56
100152316	PAK5	mRNA	1.19	0.96	0	0	65	52	0	0	8.05747	7.35953e-27	7.98244e-28
100157995	NT5E	mRNA	7.74	7.6	0.04	0.02	339	331	2	1	7.99016	3.67044e-150	7.23838e-152
100738198	HOXD11	mRNA	3.2	2.73	0.03	0	111	94	1	0	7.86658	3.91283e-47	2.62306e-48
100515273	URAD	mRNA	5.3	5.37	0.05	0	93	94	1	0	7.734	1.35833e-43	9.87893e-45
100155720	FGF17	mRNA	1.11	1.2	0	0	39	42	0	0	7.52695	8.69716e-20	1.20319e-20
100628221	CPM	mRNA	2.29	2.24	0	0	41	40	0	0	7.52695	8.69716e-20	1.20319e-20
100154502	PRAP1	mRNA	6.13	6.25	0	0	38	39	0	0	7.45389	5.73811e-19	8.24395e-20
100525348	ADGRL4	mRNA	1.78	1.74	0	0.02	74	72	0	1	7.37693	3.08349e-35	2.67109e-36
100512953	SDK1	mRNA	2.1	1.99	0.02	0.01	216	204	2	1	7.31638	5.76151e-100	1.75388e-101
102167757	LOC102167757	mRNA	2.58	2.82	0	0	33	36	0	0	7.29563	2.65695e-17	4.12495e-18
100522160	HOXB3	mRNA	26.53	25.46	0.18	0.17	2242	2139	17	16	7.23975	0	0
100622364	ST8SIA5	mRNA	6.88	6.44	0.04	0.1	624	551	3	6	7.21562	3.02661e-280	2.90423e-282
100513488	MPZL2	mRNA	1.6	1.46	0	0	33	30	0	0	7.16438	4.97595e-16	8.24551e-17
396928	GAD1	mRNA	37.55	38.2	0.38	0.16	1291	1307	15	6	7.13797	0	0
100511393	INPP4B	mRNA	24.31	21.17	0.22	0.2	2376	2054	19	17	7.13027	0	0
100517431	HOXD10	mRNA	4.11	4.2	0.04	0.02	367	369	4	2	7.1257	6.74202e-177	1.15557e-178
414851	MGAT4C	mRNA	1.22	1.16	0.02	0	58	55	1	0	7.00728	3.52554e-28	3.66296e-29
100522971	CAPN6	mRNA	71.75	66.24	0.57	0.56	2751	2529	25	24	6.93871	0	0
397309	HTR1D	mRNA	46.13	49.68	0.63	0.31	1234	1309	14	10	6.91445	0	0
100521168	CRYBG1	mRNA	4.5	4.24	0.04	0.04	328	307	3	3	6.91275	1.01192e-154	1.93531e-156
110261647	LOC110261647	mRNA	0.46	0.74	0	0	21	31	0	0	6.88754	1.22852e-13	2.33168e-14
100627661	HOXB8	mRNA	22.9	20.8	0.25	0.16	505	469	6	4	6.79295	1.76139e-238	2.09814e-240
100157253	NKX1-2	mRNA	4.56	4.12	0.08	0	51	46	1	0	6.78701	1.24111e-24	1.45704e-25
100157019	VAX1	mRNA	0.55	0.51	0	0	25	23	0	0	6.77206	9.60444e-13	1.91949e-13
100513761	RASL10A	mRNA	3.94	4.14	0	0.08	46	48	0	1	6.74169	5.89492e-24	7.08045e-25
100628125	HOXC10	mRNA	89.52	90.29	0.89	0.82	1819	1834	21	19	6.70004	0	0
100520062	SYT13	mRNA	4.33	3.95	0.07	0.02	237	215	4	1	6.68535	1.12177e-111	3.00652e-113
397436	CASQ2	mRNA	9.11	6.71	0.09	0.06	255	187	3	2	6.65308	2.17948e-109	5.97117e-111
100157437	RGS4	mRNA	40.9	40.89	0.4	0.41	1217	1233	14	14	6.63831	0	0
100217379	C1QTNF6	mRNA	8.38	8.57	0.17	0	84	86	2	0	6.59649	8.83021e-43	6.52142e-44
100156267	CLRN3	mRNA	1.14	1.09	0	0	22	20	0	0	6.57942	2.22437e-11	4.82971e-12
100625720	HRH2	mRNA	0.88	0.77	0.02	0	45	39	1	0	6.57942	1.13338e-21	1.47157e-22
100519790	GNGT1	mRNA	0.47	0.42	0	0	21	19	0	0	6.50903	6.46425e-11	1.44142e-11
100514315	KRT36	mRNA	0.45	0.45	0	0	20	20	0	0	6.50903	6.46425e-11	1.44142e-11
397430	COL8A1	mRNA	11.18	12.1	0.11	0.16	643	690	7	10	6.4801	0	0
100525077	RILP	mRNA	0.42	0	0	0	24.47	0	0.32	0	6.4439	4.16377e-07	1.23086e-07
100526076	PROK2	mRNA	1.11	0.88	0	0	21	17	0	0	6.43503	1.88272e-10	4.34455e-11
106507881	LOC106507881	mRNA	0.43	0.28	0	0	22	14	0	0	6.35703	5.57073e-10	1.3231e-10
100153376	ENPP5	mRNA	0.47	0.31	0	0	21	14	0	0	6.31638	9.60439e-10	2.31831e-10
100359352	HOXA13	mRNA	0.34	0.32	0	0	18	17	0	0	6.31638	9.60439e-10	2.31831e-10
100157515	MID2	mRNA	3.84	3.25	0.05	0.05	140	118	2	2	6.19833	3.00805e-65	1.40141e-66
100512142	ITGA1	mRNA	0.35	0.19	0	0.01	39	21	0	1	6.09399	5.22917e-16	8.67895e-17
733578	CLDN4	mRNA	91.63	96.15	1.33	1.45	1539	1683	27	27	6.08595	0	0
100627849	HOXB6	mRNA	28.86	27.74	0.28	0.57	817	782	9	18	6.07517	0	0
100521394	PFKP	mRNA	25.11	26.93	0.5	0.29	705	753	16	9	6.05302	0	0
100519174	SLC37A1	mRNA	0.43	0.45	0	0	15	14	0	0	6.04508	2.67192e-08	7.13289e-09
100523465	TMEM100	mRNA	1.63	1.94	0.06	0	24	29	1	0	5.91502	2.66627e-14	4.85755e-15
100516483	CHRM4	mRNA	19.08	18.55	0.34	0.29	1258.49	1216.57	25.86	21.12	5.90637	0	0
100522324	MCOLN2	mRNA	0.35	0.29	0	0	13	13	0	0	5.88754	1.45775e-07	4.13178e-08
100152934	TRPA1	mRNA	2.53	2.13	0.05	0.03	136	115	3	2	5.83672	8.02675e-64	3.8086e-65
100736584	TUBB4A	mRNA	33.91	34.57	0.5	0.73	882.84	896.48	15	21.3	5.80231	0	0
100514561	CDHR5	mRNA	1.95	1.86	0.04	0.04	49	49	1	1	5.80181	1.51478e-25	1.72319e-26
100738210	ENPP4	mRNA	3.59	3.35	0.06	0.05	228.17	211	4.9	4.11	5.79421	5.26029e-111	1.41681e-112
100515975	HOXD3	mRNA	30.2	31.37	0.53	0.62	1133	1171	23	26	5.74232	0	0
396585	CACNB4	mRNA	1.74	1.29	0.06	0	27	20	1	0	5.74169	8.18654e-13	1.62907e-13
100519331	GAS6	mRNA	5.13	5.02	0.15	0.04	118	115	4	1	5.72936	2.5044e-59	1.30764e-60
733666	KCNS3	mRNA	0.57	0.36	0	0	14	9	0	0	5.71066	8.1307e-07	2.47295e-07
100511893	NXPH1	mRNA	0.19	0.05	0	0	18	5	0	0	5.71066	8.1307e-07	2.47295e-07
100157221	RASGRF1	mRNA	0.2	0.14	0	0	13	10	0	0	5.71066	8.1307e-07	2.47295e-07
100134965	KCNG1	mRNA	2.84	2.38	0.04	0.04	73	63	1	1.99	5.69442	4.79187e-35	4.1605e-36
100152567	SCN5A	mRNA	1.62	1.41	0.01	0.05	146	125.99	1	5	5.68955	4.39659e-69	1.96103e-70
106504173	HOXA6	mRNA	20.91	16.78	0.34	0.4	1127.59	900.22	21	24	5.68095	0	0
100048946	RNASEL	mRNA	0.78	0.82	0	0.03	22	23	0	1	5.67895	2.60575e-12	5.3267e-13
100620523	OLFM1	mRNA	23.49	22.28	0.42	0.49	634	599	13	15	5.6477	0	0
106504637	KCTD8	mRNA	0.24	0.31	0	0	10	12	0	0	5.64653	1.4508e-06	4.52542e-07
100155464	KCNV1	mRNA	0.33	0.45	0	0	11	11	0	0	5.64653	1.4508e-06	4.52542e-07
100155403	HS3ST5	mRNA	0.44	0.44	0	0	12	10	0	0	5.64653	1.4508e-06	4.52542e-07
100520369	ATF7IP2	mRNA	0.26	0.23	0	0	12	10	0	0	5.64653	1.4508e-06	4.52542e-07
100154659	SPTB	mRNA	0.21	0.18	0.01	0	23	20	1	0	5.61337	8.27565e-12	1.75442e-12
100327037	WNT4	mRNA	0.45	0.68	0.03	0	17	26	1	0	5.61337	8.27565e-12	1.75442e-12
397638	CALCR	mRNA	10.09	9.41	0.25	0.16	395	364	11	7	5.58513	4.53913e-191	6.81876e-193
100155536	BMP6	mRNA	1.03	1.46	0.05	0	17	24	1	0	5.54465	2.66511e-11	5.82193e-12
100155360	ANKRD66	mRNA	0.63	0.53	0	0	11	9	0	0	5.50903	4.68741e-06	1.53486e-06
100516738	LSR	mRNA	7.42	6.39	0.08	0.23	169	145	2	6	5.48172	2.05882e-79	7.8069e-81
100518755	GALNTL6	mRNA	0.31	0.4	0	0.01	17	22	0	1	5.4725	8.63289e-11	1.94698e-11
100520512	LOC100520512	mRNA	2.42	1.69	0.06	0.03	158	110	4	3	5.44584	7.10416e-68	3.2157e-69
403333	CYP19A3	mRNA	0.33	0.47	0	0	7	12	0	0	5.43503	8.43405e-06	2.84567e-06
102165390	TP73	mRNA	0.44	0.3	0	0	11	8	0	0	5.43503	8.43405e-06	2.84567e-06
100312960	ANXA4	mRNA	35.67	35.04	0.77	0.89	321	316	8	9	5.41479	4.98817e-160	9.40791e-162
110257409	CHRNA4	mRNA	4.36	2.7	0.04	0.13	89	55	1	3	5.35703	7.29023e-37	6.10776e-38
100625166	CLDN1	mRNA	0.74	0.75	0	0	9	9	0	0	5.35703	1.52779e-05	5.30091e-06
100628033	HOXC11	mRNA	0.63	0.44	0.03	0	42	29	2	0	5.33685	1.08779e-18	1.58011e-19
100627409	FHAD1	mRNA	0.36	0.27	0.02	0	20	15	1	0	5.31638	9.24867e-10	2.23092e-10
100518282	EVX1	mRNA	1.14	0.24	0	0	14	3	0	0	5.27456	2.77945e-05	9.92333e-06
100155050	MGMT	mRNA	14.86	12.89	0.45	0.28	143	124	5	3	5.2478	2.91423e-67	1.32877e-68
100520336	NMUR1	mRNA	0.24	0.24	0	0	8	8	0	0	5.1871	5.08355e-05	1.86727e-05
397417	MT1A	mRNA	1.86	4.01	0	0	5	11	0	0	5.1871	5.08355e-05	1.86727e-05
404704	CD4	mRNA	0.94	1.16	0.03	0.03	29	35	1	1	5.1871	7.08483e-17	1.12478e-17
100512382	KCND2	mRNA	1.51	1.13	0.03	0.04	90	67	2	3	5.15979	7.71772e-40	6.01646e-41
100127144	PDE9A	mRNA	5.04	4.89	0.08	0.02	102.91	104.41	5.57	1.14	5.1365	3.1189e-52	1.87204e-53
100169702	PROX1	mRNA	2.19	2.65	0.04	0.11	189	212	3	10	5.13412	3.99302e-100	1.21289e-101
100037947	KCNA4	mRNA	2.67	2.37	0.08	0.07	212	187	7	6	5.12691	1.33873e-99	4.09301e-101
106510466	MAF	mRNA	7.21	6.31	0.28	0.15	92	83	4	2	5.05335	4.35789e-44	3.12328e-45
100525132	PDZD2	mRNA	0.14	0.1	0.01	0	17	12	1	0	5.04508	3.42978e-08	9.23211e-09
397492	DPP4	mRNA	1.49	2.02	0.11	0	37	50	3	0	5.04508	2.0059e-22	2.53807e-23
100736627	FAM19A4	mRNA	0.34	0.48	0.03	0	21	37	2	0	5.04508	2.62779e-15	4.52486e-16
100152055	NCF4	mRNA	0.29	0.27	0	0.02	15	14	0	1	5.04508	3.42978e-08	9.23211e-09
110257974	LOC110257974	mRNA	0.34	0.13	0	0	10.53	3.95	0	0	5.04309	0.000127759	4.93246e-05
100736928	STPG1	mRNA	1.92	2.35	0.07	0.04	47	59	2	2	4.91502	6.63932e-27	7.1837e-28
397072	C3	mRNA	3.13	2.7	0.1	0.1	170	146	6	6	4.90592	3.65387e-78	1.40971e-79
100520808	ARHGAP15	mRNA	0.1	0.35	0	0	3	10	0	0	4.88754	0.00031717	0.000128665
100152613	IP6K3	mRNA	0.27	0.25	0	0	7	6	0	0	4.88754	0.00031717	0.000128665
100518806	FEZF2	mRNA	0.28	0.18	0	0	8	5	0	0	4.88754	0.00031717	0.000128665
100525605	ENOX1	mRNA	0.31	0.51	0.03	0	11	15	1	0	4.88754	2.12703e-07	6.12801e-08
100134969	NFATC2	mRNA	0.83	0.59	0.04	0.01	62	42	3	1	4.88754	2.24009e-26	2.4801e-27
100520061	ATP2B3	mRNA	0.13	0.24	0	0.01	9	17	0	1	4.88754	2.12703e-07	6.12801e-08
403166	A2M	mRNA	2.92	2.04	0.14	0.03	152	106	8	2	4.8764	7.15731e-64	3.38659e-65
100522513	HOXB7	mRNA	18.02	18.97	0.69	0.57	251	264	11	9	4.8736	1.38808e-126	3.22424e-128
397457	EDNRA	mRNA	3.19	3.59	0.07	0.26	121	136	3	7	4.8708	1.31412e-63	6.27885e-65
100624867	PCBP3	mRNA	18.79	21.59	0.83	0.55	391	447	20	13	4.85351	3.04486e-205	4.33224e-207
100155709	RIN3	mRNA	0.97	0.69	0.02	0.04	44	31	1	2	4.83096	3.03516e-19	4.3084e-20
102166958	LOC102166958	mRNA	0.31	0.38	0.01	0.01	22	27	1	1	4.80181	6.26533e-13	1.23723e-13
100523270	PFKFB2	mRNA	0.51	0.55	0.04	0.05	44	53	2	2	4.78701	1.63267e-24	1.92428e-25
100514664	BEND4	mRNA	3.53	3.35	0.1	0.15	261	270	8	14	4.78024	1.12685e-129	2.5578e-131
448812	IGFBP3	mRNA	0.28	0.85	0	0	3	9	0	0	4.77206	0.00059182	0.000247855
397283	NEUROD1	mRNA	0.25	0.18	0	0	7	5	0	0	4.77206	0.00059182	0.000247855
100155338	HSPB8	mRNA	0.62	0.52	0.04	0	13	11	1	0	4.77206	7.24063e-07	2.19121e-07
100627932	HOXC6	mRNA	43.12	39.69	2.82	2.46	2402	2129	88	101	4.77047	0	0
100154759	HOXC4	mRNA	15.4	14.65	0.63	0.61	563	527	24	23	4.72262	2.80766e-264	2.95426e-266
100521613	NPTX2	mRNA	0.85	0.78	0.06	0	24	22	2	0	4.71066	3.9578e-12	8.18224e-13
100515642	PRRG3	mRNA	1.73	1.64	0.05	0.08	94	89	3	5	4.7028	4.59256e-45	3.23372e-46
100621378	TREX2	mRNA	0.33	0	0	0	11.4	0	0	0	4.69806	0.000856274	0.000368497
110255272	LOC110255272	mRNA	2.31	1.78	0.11	0.05	37.81	29	2	1	4.66413	4.61866e-17	7.27445e-18
100517374	BACE2	mRNA	0.32	0.26	0	0	6	5	0	0	4.64653	0.00110239	0.000480688
403330	CYP17A1	mRNA	0.46	0.17	0	0	8	3	0	0	4.64653	0.00110239	0.000480688
110261493	LOC110261493	mRNA	0.33	0.58	0	0	4	7	0	0	4.64653	0.00110239	0.000480688
100142670	PLIN5	mRNA	0.36	0.21	0	0	7	4	0	0	4.64653	0.00110239	0.000480688
100622474	MPV17L	mRNA	0.39	0.35	0	0.03	35	31	0	3	4.64653	7.61771e-17	1.21089e-17
100519994	CKMT1A	mRNA	0.41	0.41	0	0	5	6	0	0	4.64653	0.00110239	0.000480688
100516673	TMPRSS6	mRNA	0.21	0.12	0	0	7	4	0	0	4.64653	0.00110239	0.000480688
100737148	ERFE	mRNA	0.25	0.15	0	0	7	4	0	0	4.64653	0.00110239	0.000480688
100155870	PLEKHG3	mRNA	29.34	27.58	1.15	1.15	1455	1346	65	63	4.63883	0	0
100621918	SHISA3	mRNA	0.24	0.14	0	0	6.91	4	0	0	4.63468	0.00116521	0.000510391
100499568	HOXA5	mRNA	41.1	40.66	1.9	1.42	848.41	836.78	45	33	4.62039	0	0
100520976	SLC13A5	mRNA	4.85	5.21	0.33	0.18	391.76	421.7	21.78	16.28	4.60483	1.6502e-195	2.43527e-197
100522144	RCAN3	mRNA	1.34	1.52	0.03	0.09	40	45	1	3	4.59649	2.68914e-21	3.52003e-22
100624843	SLC29A4	mRNA	8.81	9.87	0.52	0.27	331	380	24	10	4.57334	1.65435e-170	2.89026e-172
100126286	KRT18	mRNA	11.14	11.65	0.49	0.5	159	166	8	8	4.5314	4.30164e-78	1.66816e-79
100524057	STK31	mRNA	0.15	0.1	0	0	6	4	0	0	4.50903	0.00205693	0.000938964
100520342	LOC100520342	mRNA	0.1	0.24	0	0	3	7	0	0	4.50903	0.00205693	0.000938964
100524360	DMRT2	mRNA	0.06	0.06	0	0	5	5	0	0	4.50903	0.00205693	0.000938964
100524637	ROBO3	mRNA	0.02	0.16	0	0	1	9	0	0	4.50903	0.00205693	0.000938964
100049663	EDN3	mRNA	0.36	0.12	0	0	6	4	0	0	4.50903	0.00205693	0.000938964
100523738	CHPT1	mRNA	16.65	19.17	0.89	0.67	256	294	16	12	4.48303	6.11025e-131	1.37077e-132
606743	ADORA1	mRNA	0.35	0.66	0	0.04	7	12	0	1	4.43503	1.59376e-05	5.5435e-06
100157925	S100A3	mRNA	0.75	0.93	0	0	4	5	0	0	4.35703	0.00386869	0.00184833
100518558	ISOC2	mRNA	0.68	1.07	0.11	0	7	11	1	0	4.35703	2.9787e-05	1.06633e-05
102167408	ADAMTS18	mRNA	0.1	0.05	0	0	6	3	0	0	4.35703	0.00386869	0.00184833
733636	HNF4A	mRNA	0.11	0.1	0	0	4	5	0	0	4.35703	0.00386869	0.00184833
397206	MGP	mRNA	1	0.79	0	0	5	4	0	0	4.35703	0.00386869	0.00184833
399501	ADRA2A	mRNA	0.3	0.37	0	0	4	5	0	0	4.35703	0.00386869	0.00184833
100126278	AQP5	mRNA	0.74	0.37	0	0	6	3	0	0	4.35703	0.00386869	0.00184833
100522322	TMEM82	mRNA	0.49	0.49	0	0.05	9	9	0	1	4.35703	2.9787e-05	1.06633e-05
100134956	UNC45B	mRNA	0.2	0.1	0	0	6	3	0	0	4.35703	0.00386869	0.00184833
102162664	FRMD7	mRNA	0.15	0.18	0	0	4	5	0	0	4.35703	0.00386869	0.00184833
100739594	HOXC8	mRNA	28.01	30.46	1.54	1.34	633	686	40	34	4.34288	0	0
100519210	SPHK1	mRNA	41.53	43.61	2.55	2.2	1127	1206	73	59	4.33068	0	0
396827	MT-2B	mRNA	26.62	26.44	1.06	1.64	86	87	4	6	4.2998	4.846e-41	3.69439e-42
100738282	RCAN2	mRNA	1.98	1.79	0.09	0.06	73	65	5	3	4.29563	6.34181e-33	5.81679e-34
100517619	TMEM176B	mRNA	20.15	22.29	0.83	1.4	237	262	12	17	4.29202	1.92713e-116	4.97372e-118
100515283	GM2A	mRNA	11.92	11.87	0.64	0.58	275	273	17	15	4.28513	1.10961e-127	2.54805e-129
106510295	HOXC9	mRNA	16.83	14.87	0.92	0.72	271	239	17	13	4.27456	9.64832e-119	2.43906e-120
100152718	VWA2	mRNA	0.11	0.1	0.01	0	8.83	8	1	0	4.26006	6.19297e-05	2.30039e-05
100516877	ACOX2	mRNA	0.83	0.99	0.07	0.04	23	27	2	1	4.24599	1.52722e-12	3.08355e-13
100157596	RIMS1	mRNA	10.72	9.29	0.5	0.44	594	548	38	31	4.23592	1.08991e-263	1.15403e-265
100157335	LGI1	mRNA	1.33	1.41	0.11	0.04	32	34	3	1	4.2315	3.54471e-16	5.82223e-17
100524266	GPAT3	mRNA	0.44	0.77	0.03	0.03	12	21	1	1	4.2315	1.25581e-08	3.26646e-09
396799	ITIH4	mRNA	0.36	0.63	0	0.06	11	22	0	2	4.2315	1.25581e-08	3.26646e-09
100628082	CLCNKA	mRNA	0.08	0.22	0	0	2	6	0	0	4.1871	0.00728674	0.00366869
106505010	LOC106505010	mRNA	0.4	0.4	0	0	4	4	0	0	4.1871	0.00728674	0.00366869
100515912	TMPRSS5	mRNA	0.09	0.28	0	0	2	6	0	0	4.1871	0.00728674	0.00366869
100513804	RBM46	mRNA	0.08	0.13	0	0	3	5	0	0	4.1871	0.00728674	0.00366869
397448	KCNJ5	mRNA	0.25	0.15	0	0	5	3	0	0	4.1871	0.00728674	0.00366869
100157255	HMX2	mRNA	0.49	0.63	0.06	0	7	9	1	0	4.1871	0.000104197	3.97799e-05
100623130	RXFP1	mRNA	0.1	0.13	0	0	4	4	0	0	4.1871	0.00728674	0.00366869
100518596	SLC29A2	mRNA	0.42	0.15	0.03	0	12	4	1	0	4.1871	0.000104197	3.97799e-05
100156063	LHX2	mRNA	0.39	0.06	0	0	7	1	0	0	4.1871	0.00728674	0.00366869
641347	SLC34A2	mRNA	0.32	0.44	0.04	0	7	9	1	0	4.1871	0.000104197	3.97799e-05
100524236	NRXN2	mRNA	0.07	0.07	0	0	4	4	0	0	4.1871	0.00728674	0.00366869
102159152	LOC102159152	mRNA	0.14	0.42	0	0	2	6	0	0	4.1871	0.00728674	0.00366869
100515566	KIRREL3	mRNA	2.41	1.72	0.14	0.09	93	66	6	4	4.17806	3.06455e-37	2.51881e-38
100151939	LYPD1	mRNA	2.11	1.13	0.01	0.29	31.9	23.68	0.11	3.39	4.17624	1.04609e-13	1.97228e-14
396906	HSPA6	mRNA	0.84	0.96	0.07	0.03	22	25	2	1	4.15673	9.84207e-12	2.09724e-12
100154002	MAP3K21	mRNA	6.47	6.25	0.34	0.4	429	412	26	30	4.09571	8.91566e-191	1.34523e-192
733659	PYGM	mRNA	5.4	4.8	0.33	0.26	183	162	13	10	4.09399	9.81091e-79	3.76569e-80
100627876	FAM160A1	mRNA	6.18	5.78	0.37	0.34	310	289	21	19	4.09159	5.07253e-136	1.10105e-137
100524761	KCTD12	mRNA	90.19	88.58	5.31	5.36	7833	7646	529	523	4.06621	0	0
102167684	C7H6orf132	mRNA	0.24	0.15	0	0.02	18	11	0	2	4.04508	1.52233e-07	4.3234e-08
110260109	PDILT	mRNA	0.58	0.47	0.03	0.03	16	13	1	1	4.04508	1.52233e-07	4.3234e-08
100157195	DPP10	mRNA	0.67	0.59	0.02	0.06	38	33	1	4	4.01492	7.68814e-17	1.22361e-17
100519024	SYN3	mRNA	0.97	1.13	0.04	0.08	51	47	2	5	3.99446	9.03874e-23	1.12394e-23
100625953	CEL	mRNA	0.09	0.23	0	0	2	5	0	0	3.99446	0.0138721	0.00734776
100286800	BPI	mRNA	0.16	0.21	0	0	3	4	0	0	3.99446	0.0138721	0.00734776
100519368	TNFRSF9	mRNA	0.43	0.21	0.04	0	9	5	1	0	3.99446	0.000366782	0.000150028
445539	HSD3B1	mRNA	0.23	0.18	0	0	4	3	0	0	3.99446	0.0138721	0.00734776
100157387	SPINT1	mRNA	0.2	0.35	0.03	0	5	9	1	0	3.99446	0.000366782	0.000150028
100157523	GGT5	mRNA	0.82	0.95	0.03	0.08	26	30	1	3	3.99446	1.77668e-13	3.40145e-14
100523824	MYOM2	mRNA	0.1	0.04	0	0	5	2	0	0	3.99446	0.0138721	0.00734776
100518969	HOXC13	mRNA	0.24	0.04	0	0	6	1	0	0	3.99446	0.0138721	0.00734776
100521167	DGKI	mRNA	0.01	0.04	0	0	2	5	0	0	3.99446	0.0138721	0.00734776
100154338	SARDH	mRNA	0.1	0.07	0	0	4	3	0	0	3.99446	0.0138721	0.00734776
100157256	EYA4	mRNA	0.11	0.08	0	0.01	8	6	0	1	3.99446	0.000366782	0.000150028
100626084	UTS2B	mRNA	0.6	0.24	0	0	5	2	0	0	3.99446	0.0138721	0.00734776
100525138	STRA8	mRNA	0.43	0.07	0	0	6	1	0	0	3.99446	0.0138721	0.00734776
100516153	RCVRN	mRNA	0.04	0.1	0	0	2	5	0	0	3.99446	0.0138721	0.00734776
100126163	CDH13	mRNA	0.23	0.09	0	0	5	2	0	0	3.99446	0.0138721	0.00734776
100622872	NETO1	mRNA	5.98	5.79	0.4	0.32	515.96	498.81	41.76	31.03	3.98837	1.9773e-226	2.48618e-228
100516102	KIF26B	mRNA	5.44	4.97	0.39	0.28	773	693	62	44	3.97685	0	0
414379	DIO2	mRNA	0.54	0.55	0.07	0	34	35	5	0	3.9737	2.66936e-16	4.36502e-17
100519066	HOXA9	mRNA	51.14	52.88	3.35	3.28	3192	3282	240	230	3.97103	0	0
100623937	KCNC4	mRNA	2.68	2.56	0.11	0.28	175	155	9	15	3.96846	5.59109e-74	2.35321e-75
100622125	EOMES	mRNA	0.57	0.49	0.05	0.02	22	19	2	1	3.95969	4.16221e-10	9.80025e-11
100157352	IFN-ALPHA-1	mRNA	0.45	0	0	0.03	2.04	0	0	0.15	3.95264	0.209403	0.149191
100155702	INSRR	mRNA	0.21	0.27	0.02	0.02	12	15	1	1	3.94199	5.3073e-07	1.57979e-07
110255224	LOC110255224	mRNA	0	0.36	0	0	0	6.75	0	0	3.94199	0.0162354	0.00875427
100522700	HOXB5	mRNA	2.78	3.31	0.16	0.25	109	129	7	11	3.91199	3.77321e-53	2.22732e-54
100157532	CPNE4	mRNA	5.62	4.68	0.41	0.28	145	119	12	8	3.90957	8.08219e-59	4.2521e-60
110255183	HOXD9	mRNA	15.51	14.97	0.62	1.42	457	439	21	47	3.90699	1.96744e-197	2.8774e-199
100522414	CDH20	mRNA	11	11.34	0.72	0.71	466	474	37	35	3.89369	1.21864e-206	1.70969e-208
110261214	FOXD3	mRNA	0.4	0.18	0.05	0	9	4	1	0	3.88754	0.000691342	0.000292531
100516268	WNT5B	mRNA	4.04	4.55	0.25	0.33	98	110	7	9	3.88754	2.13785e-46	1.4572e-47
102164234	BEGAIN	mRNA	0.18	0.29	0	0.03	5	8	0	1	3.88754	0.000691342	0.000292531
110258064	CCDC187	mRNA	0.05	0.08	0	0.01	5	8	0	1	3.88754	0.000691342	0.000292531
100738148	CRB1	mRNA	0.91	1.05	0.06	0.07	54	62	4	5	3.87516	2.85168e-26	3.16665e-27
100521236	HOXA11	mRNA	3.29	3.78	0.34	0.15	76	87	9	4	3.83539	2.92458e-36	2.48698e-37
102166950	GFRA2	mRNA	0.82	0.62	0.07	0.03	29	21	3	1	3.83096	7.41515e-12	1.56537e-12
100625050	EPSTI1	mRNA	0.93	0.62	0.11	0	15	10	2	0	3.83096	1.83097e-06	5.78578e-07
100621622	SFRP1	mRNA	4.46	4.37	0.39	0.24	201	196	20	12	3.8201	1.17034e-86	4.16677e-88
100513513	SLC16A2	mRNA	27.68	24.66	2.06	1.67	1205	1061	103	81	3.80947	0	0
100152565	GFRA1	mRNA	4.43	4.11	0.33	0.28	443	406	37	32	3.8082	5.62491e-184	8.89652e-186
100523103	TMEM176A	mRNA	15.53	12.5	0.87	1.08	168	137	12	13	3.79591	1.68187e-66	7.7243e-68
404693	CAV1	mRNA	29.83	29.89	2.39	2.02	789	781	71	58	3.79242	0	0
100516284	BARX2	mRNA	0.2	0.1	0	0	4	2	0	0	3.77206	0.0264329	0.0148625
397123	MT3	mRNA	1.49	0.73	0	0	4	2	0	0	3.77206	0.0264329	0.0148625
396729	TEK	mRNA	0.09	0.04	0	0	4	2	0	0	3.77206	0.0264329	0.0148625
100158059	COL14A1	mRNA	0.12	0.06	0.01	0	8	4	1	0	3.77206	0.0012949	0.000571867
106506202	LOC106506202	mRNA	0.06	0.06	0	0	3	3	0	0	3.77206	0.0264329	0.0148625
396589	IL16	mRNA	0.13	0.02	0	0	5	1	0	0	3.77206	0.0264329	0.0148625
100515463	MEGF11	mRNA	0.11	0.06	0	0	4	2	0	0	3.77206	0.0264329	0.0148625
100514537	KCNH6	mRNA	0.06	0.06	0	0	3	3	0	0	3.77206	0.0264329	0.0148625
100621675	RAC2	mRNA	0.76	0.45	0.13	0	7	5	1	0	3.77206	0.0012949	0.000571867
397514	POU2F3	mRNA	0.08	0.14	0	0	2	4	0	0	3.77206	0.0264329	0.0148625
100519442	KCNJ16	mRNA	0.05	0.11	0	0	2	4	0	0	3.77206	0.0264329	0.0148625
102162530	ALDH1A3	mRNA	0.05	0.11	0	0	2	4	0	0	3.77206	0.0264329	0.0148625
100737336	LOC100737336	mRNA	0.29	0.25	0.04	0	8.54	7.4	1.33	0	3.77025	0.000183071	7.20606e-05
100156666	RBP1	mRNA	32.62	32.39	2.69	2.08	209	209	20	15	3.76518	2.65198e-90	9.0558e-92
100737860	EPN3	mRNA	0.21	0.42	0.02	0.03	12	23	1	2	3.73142	1.75222e-08	4.61334e-09
100512361	PPFIA4	mRNA	0.29	0.22	0.06	0	20	15	3	0	3.73142	1.75222e-08	4.61334e-09
100522952	ADAMTS5	mRNA	0.51	0.47	0.03	0.05	55	50	3	6	3.73142	2.68517e-23	3.28738e-24
100623875	IMPA2	mRNA	10.44	11.72	0.55	1.13	131	147	8	16	3.72108	7.07074e-60	3.63106e-61
100522842	LOC100522842	mRNA	0.16	0	0.01	0	1.04	0	0.09	0	3.71762	0.397851	0.31302
100153422	FAM222A	mRNA	4.2	3.82	0.21	0.38	131	119	8	14	3.69345	1.13198e-53	6.6296e-55
102166944	LOC102166944	mRNA	3.23	7.84	0.21	0.66	13	32	1	3	3.67895	1.65325e-10	3.8008e-11
100623441	LOC100623441	mRNA	0.2	0.19	0.03	0	6	5	1	0	3.64653	0.00242829	0.0011207
100624924	COLGALT2	mRNA	2.52	2.31	0.12	0.27	126	115	7	15	3.64056	3.04757e-51	1.85746e-52
100519387	YBX2	mRNA	3.6	5.14	0.32	0.39	99	141	10	12	3.63456	5.65414e-51	3.47233e-52
100516053	CNDP1	mRNA	3.66	3.81	0.32	0.24	185	185	20	14	3.63102	5.40499e-78	2.10677e-79
396586	KCNJ3	mRNA	3.56	3.74	0.28	0.31	175	183	16	17	3.62652	1.9825e-75	8.06855e-77
100625277	UPP1	mRNA	99.59	111.24	8.17	9.05	1251	1398	117	128	3.6217	0	0
100521743	CUBN	mRNA	0.06	0.04	0	0.01	7	5	0	1.11	3.6215	0.0015412	0.000687424
100519513	SP6	mRNA	1.72	1.64	0.13	0.15	72	68	6	7	3.61594	4.81057e-30	4.74339e-31
397060	DUOX2	mRNA	0.08	0	0	0	5.36	0	0	0	3.60933	0.0400283	0.0234617
100736760	GIMAP8	mRNA	2.29	2.76	0.29	0.13	96	115	14	6	3.58627	1.6715e-44	1.18358e-45
100152741	TBX3	mRNA	0.89	0.66	0.05	0.08	48	35	3	5	3.56214	4.80928e-18	7.1864e-19
100151884	NEUROD4	mRNA	0.38	0.46	0.02	0.05	14	17	1	2	3.55634	2.08761e-07	6.00546e-08
100152001	COL3A1	mRNA	4.83	4.82	0.52	0.32	245	243	30	18	3.53288	1.71067e-100	5.16224e-102
431781	CLDN3	mRNA	0.28	0.42	0	0	2	3	0	0	3.50903	0.0505864	0.030395
403329	CYP11A1	mRNA	0.27	0	0	0	5	0	0	0	3.50903	0.0505864	0.030395
100519048	CA10	mRNA	1.03	0.91	0.07	0.07	31	29	3	3	3.50903	3.3085e-13	6.40856e-14
100623433	CDX4	mRNA	0.08	0.02	0	0	4	1	0	0	3.50903	0.0505864	0.030395
100518875	EGFLAM	mRNA	0.52	0.43	0	0.08	22	18	0	4	3.50903	3.65306e-09	9.16711e-10
397680	NR0B1	mRNA	0.07	0.26	0	0	1	4	0	0	3.50903	0.0505864	0.030395
100737821	LOC100737821	mRNA	0.05	0.21	0	0	2	3	0	0	3.50903	0.0505864	0.030395
100514527	PDE8A	mRNA	1.15	0.97	0.06	0.12	44	36	3	5	3.50903	3.04234e-17	4.73334e-18
100156949	MELTF	mRNA	0.11	0.11	0	0.02	5	5	0	1	3.50903	0.00454269	0.0022013
100152707	HOXC5	mRNA	2.45	3.06	0.37	0.11	40	50	7	2	3.50903	2.90408e-19	4.11848e-20
100626346	TRABD2B	mRNA	0.08	0	0	0	5	0	0	0	3.50903	0.0505864	0.030395
100523557	LOC100523557	mRNA	0.4	0.1	0	0	4	1	0	0	3.50903	0.0505864	0.030395
100515700	SOWAHD	mRNA	0.06	0.04	0	0	3	2	0	0	3.50903	0.0505864	0.030395
100739384	VGLL2	mRNA	0.28	0.2	0	0.04	6	4	0	1	3.50903	0.00454269	0.0022013
100627569	CPN2	mRNA	0.19	0.05	0	0	4	1	0	0	3.50903	0.0505864	0.030395
100153269	MYF5	mRNA	0.12	0.48	0	0	1	4	0	0	3.50903	0.0505864	0.030395
396891	RLN2	mRNA	0.17	0.63	0	0	1	4	0	0	3.50903	0.0505864	0.030395
403337	CYP21A2	mRNA	0.13	0.14	0	0	3	2	0	0	3.50903	0.0505864	0.030395
100156566	TDRD6	mRNA	0.03	0.04	0	0	2	3	0	0	3.50903	0.0505864	0.030395
100738810	SLC13A3	mRNA	0.05	0.06	0	0	2	3	0	0	3.50903	0.0505864	0.030395
414906	TNNT3	mRNA	0.22	0.32	0	0	2	3	0	0	3.50903	0.0505864	0.030395
100521800	NCMAP	mRNA	0.02	0.1	0	0	1	4	0	0	3.50903	0.0505864	0.030395
110257491	BHLHE23	mRNA	0.02	0.03	0	0	2	3	0	0	3.50903	0.0505864	0.030395
100626662	VSIG1	mRNA	0.08	0.12	0	0	2	3	0	0	3.50903	0.0505864	0.030395
100625270	ST8SIA1	mRNA	3.6	3.2	0.31	0.28	330	283	32	30	3.49265	6.71226e-125	1.60799e-126
397095	GGT1	mRNA	0.97	0.73	0.08	0.1	22	17	2	2	3.4725	6.78549e-09	1.73016e-09
100624677	HNMT	mRNA	5.42	4.9	0.46	0.47	82	74	8	8	3.4725	2.28129e-32	2.12111e-33
100154616	WSCD2	mRNA	0.21	0.33	0.02	0.04	17	31	2	3	3.45014	1.18027e-10	2.68687e-11
100518690	GAS7	mRNA	1.99	1.83	0.2	0.11	157	145	20	12	3.42551	4.75414e-61	2.39107e-62
100152747	TBX18	mRNA	0.52	0.46	0.04	0.06	25	22	2	3	3.41976	2.17897e-10	5.04981e-11
100622743	RAB11FIP5	mRNA	9.02	8.08	0.83	0.75	589	521	63	57	3.39655	1.51113e-220	1.98004e-222
100155995	NFIB	mRNA	3.32	4.12	0.57	0.27	282	289	33	29	3.39025	1.18214e-113	3.11356e-115
100522730	PRSS8	mRNA	1.53	0.82	0.09	0.14	30	16	2	3	3.38874	4.03258e-10	9.48435e-11
110255943	PDE6G	mRNA	0.12	0.16	0	0.03	4	5	0	1	3.35703	0.00850264	0.00433263
100037275	SPARCL1	mRNA	0.42	0.14	0.03	0.03	14	4	1	1	3.35703	0.000141	5.47027e-05
100127468	CRH	mRNA	0.24	0.24	0	0.07	5	4	0	1	3.35703	0.00850264	0.00433263
100157563	RBM20	mRNA	0.07	0.09	0.01	0	8	10	2	0	3.35703	0.000141	5.47027e-05
100511437	FAM180B	mRNA	0.12	0.44	0.05	0	2	7	1	0	3.35703	0.00850264	0.00433263
100515585	PAX2	mRNA	0.11	0.09	0	0.02	5	4	0	1	3.35703	0.00850264	0.00433263
100514098	SRL	mRNA	0.1	0.12	0	0.02	4	5	0	1	3.35703	0.00850264	0.00433263
110259312	HAPLN4	mRNA	31.69	33.53	3.15	3.27	1209	1273	137	139	3.35586	0	0
102162088	NLRP12L	mRNA	1.41	0.86	0.09	0.13	76	49	6	8	3.34553	2.17566e-25	2.49083e-26
100521776	ZBED3	mRNA	2.64	2.63	0.26	0.26	151	150	17	17	3.33326	1.6327e-59	8.4817e-61
100158241	SLC16A7	mRNA	4.64	4.39	0.47	0.47	334	311	36	37	3.33043	2.16018e-126	5.06058e-128
100158118	CALY	mRNA	1.34	1.26	0.07	0.2	18	17	1	3	3.31638	7.87273e-08	2.17958e-08
100153751	HAND2	mRNA	1.25	1.05	0.17	0.06	19	16	3	1	3.31638	7.87273e-08	2.17958e-08
100511793	ADCYAP1R1	mRNA	0.61	0.42	0.03	0.06	32	29	2	5	3.31048	7.75798e-13	1.54122e-13
100523833	FGF13	mRNA	16.48	17.38	1.65	1.78	386	403	44	47	3.30319	2.26499e-153	4.40677e-155
100512974	BMP3	mRNA	0.77	0.48	0	0.13	16	10	0	3	3.30258	4.49455e-06	1.46814e-06
100620777	TMEM158	mRNA	2.1	1.62	0.19	0.19	39	30	4	4	3.29563	2.52206e-14	4.58814e-15
100521274	FAM131C	mRNA	3.08	3.4	0.21	0.43	54	58	4	9	3.29402	1.43149e-22	1.7999e-23
100153249	LRFN2	mRNA	2.47	2.19	0.24	0.23	151	133	17	16	3.29245	1.22655e-55	6.92377e-57
100622573	POU6F2	mRNA	1.32	1.23	0.19	0.17	90	82	11	9	3.29144	4.36621e-34	3.90361e-35
100155753	MAP3K9	mRNA	2.32	2.32	0.24	0.33	264	266	26	36	3.28275	9.54893e-103	2.7994e-104
100522201	LOC100522201	mRNA	13.89	12.78	2.8	0	233.64	214.56	54.16	0	3.23594	5.81049e-86	2.08795e-87
102166057	RGS9	mRNA	0.71	0.58	0.03	0.1	18	15	1	3	3.2315	2.64541e-07	7.69235e-08
397484	TGFA	mRNA	0.73	0.58	0.01	0.1	31	35	1	7	3.2315	1.55001e-13	2.95518e-14
100157652	DENND2D	mRNA	0.07	0.13	0.02	0	3	5	1	0	3.1871	0.0158849	0.00854163
100142688	CREB3L4	mRNA	0.2	0.12	0	0.06	5	3	0	1	3.1871	0.0158849	0.00854163
100525346	LOC100525346	mRNA	3.15	2.41	0.35	0.25	130	102	17	12	3.1871	2.20892e-44	1.56704e-45
397386	INHA	mRNA	0.15	0.48	0	0.07	2	6	0	1	3.1871	0.0158849	0.00854163
100514279	CTXN3	mRNA	0.1	0.29	0.07	0	2	6	1	0	3.1871	0.0158849	0.00854163
397368	NR5A1	mRNA	0	0.26	0.03	0	0	8	1	0	3.1871	0.0158849	0.00854163
100738284	SPPL2C	mRNA	0.07	0.04	0	0.01	5	3	0	1	3.1871	0.0158849	0.00854163
397236	OCLN	mRNA	0.19	0.02	0	0.03	7	1	0	1	3.1871	0.0158849	0.00854163
100525302	EVI2A	mRNA	0.22	0.22	0	0.05	4	4	0	1	3.1871	0.0158849	0.00854163
100152793	HOXD13	mRNA	0.15	0.09	0	0.03	5	3	0	1	3.1871	0.0158849	0.00854163
492315	BMP7	mRNA	0.28	0.13	0.04	0	3	5	1	0	3.1871	0.0158849	0.00854163
100154640	CACNA1I	mRNA	0.12	0.09	0.01	0.02	14	10	1	2	3.1871	1.50984e-05	5.23663e-06
100624704	RAP1GAP2	mRNA	0.05	0.06	0	0.01	4	4	0	1	3.1871	0.0158849	0.00854163
100151910	POPDC3	mRNA	0.14	0.42	0	0.06	2	6	0	1	3.1871	0.0158849	0.00854163
100524063	MLLT3	mRNA	72.61	69.89	6.81	8.93	2568	2459	277	355	3.1788	0	0
100521576	ARSG	mRNA	0.72	0.89	0.16	0	28	27	7	0	3.16111	2.92808e-11	6.40997e-12
100522863	RBFOX1	mRNA	0.88	1.04	0.09	0.13	45	49	4	8	3.15673	1.91266e-18	2.80867e-19
100518855	ADAMTS8	mRNA	0.97	0.91	0.15	0.06	68	64	12	5	3.14403	2.16778e-25	2.47894e-26
100518861	CYGB	mRNA	6.9	7.01	0.74	0.84	169	171	21	23	3.13706	1.17363e-63	5.59203e-65
100154950	SLC18A2	mRNA	10.49	9.29	1.22	1.04	180	159	24	20	3.13281	2.13566e-63	1.02607e-64
100153499	TCEAL2	mRNA	0.64	0.41	0	0.13	6.54	4.53	0	1.45	3.11963	0.00451274	0.00218604
100522166	TMEM37	mRNA	4.93	4.37	0.44	0.63	361	318	37	52	3.11864	1.45686e-125	3.45149e-127
100155402	VIPR1	mRNA	2.22	1.75	0.27	0.2	57	49	8	6	3.10767	2.19896e-20	2.97298e-21
100620970	NR3C2	mRNA	0.35	0.4	0.07	0.01	21	24	5	1	3.09399	3.0366e-09	7.57593e-10
110260904	OSGIN1	mRNA	0.78	0.76	0.11	0.07	38	37	6	4	3.09399	1.09731e-14	1.95412e-15
552898	ADRA1D	mRNA	0.58	0.29	0.1	0	10	5	2	0	3.09399	0.000884452	0.000381208
100157264	DMTN	mRNA	0.81	1.42	0.18	0.11	22	38	5	3	3.09399	5.72639e-12	1.19863e-12
100519549	EPHB2	mRNA	1.89	1.73	0.25	0.18	214	194	32	23	3.07817	6.65406e-75	2.73454e-76
100511536	MME	mRNA	7.39	7.91	0.91	0.85	278.98	292	38	38.99	3.0778	1.88645e-104	5.45549e-106
100152017	MBOAT1	mRNA	1.35	1.48	0.11	0.25	45	51	4	9	3.07162	2.24773e-18	3.32005e-19
396725	DES	mRNA	21.75	21.74	2.7	2.5	491	487	70	63	3.06551	1.10838e-177	1.87774e-179
100522651	NEURL1B	mRNA	0.39	0.31	0.06	0.03	24	20	4	2	3.06157	5.53675e-09	1.40443e-09
100157330	CLSTN2	mRNA	0.21	0.21	0.03	0.02	33	33	5	4	3.06157	6.13044e-13	1.20897e-13
100270814	C1QTNF3	mRNA	3.38	3.26	0.37	0.44	112	107	14	16	3.055	2.17182e-40	1.67583e-41
100623071	FOXJ1	mRNA	0.74	0.6	0.06	0.1	20	16	2	3	3.0351	1.71952e-07	4.91014e-08
100627339	TTC9	mRNA	2.43	2.36	0.41	0.17	62	60	12	5	3.03038	8.71091e-23	1.08259e-23
100523996	HRH1	mRNA	34.34	33.21	4.46	3.82	1154	1110	172	144	3.02798	0	0
100521929	TMEM108	mRNA	3.59	4.13	0.52	0.43	150	172	25	20	3.02617	2.17592e-58	1.15772e-59
102161608	PGBD5	mRNA	1.87	2.37	0.18	0.34	63	80	7	13	3.02504	1.73211e-26	1.90852e-27
100517032	IFT27	mRNA	6.71	7.44	0.94	0.81	74	82	12	10	3.01307	1.07609e-28	1.10308e-29
100626776	KCTD4	mRNA	0.16	0.12	0.03	0	4	3	1	0	2.99446	0.0296213	0.0168582
396893	MX2	mRNA	0.48	0.19	0.04	0.04	10	4	1	1	2.99446	0.00162155	0.000725731
396720	KLK4	mRNA	0.91	0.82	0.24	0	12	9	3	0	2.99446	9.20902e-05	3.48469e-05
397582	AR	mRNA	0.03	0.14	0.03	0	3	11	2	0	2.99446	0.00162155	0.000725731
100145892	DLK2	mRNA	0.18	0.32	0.07	0	3	4	1	0	2.99446	0.0296213	0.0168582
110256157	MYO15B	mRNA	0.08	0.05	0.01	0.01	9	5	1	1	2.99446	0.00162155	0.000725731
110255934	NPB	mRNA	0.89	0.35	0	0.16	5	2	0	1	2.99446	0.0296213	0.0168582
100517935	TMEM130	mRNA	0.07	0.19	0.03	0	2	5	1	0	2.99446	0.0296213	0.0168582
100519379	CNTN5	mRNA	0.61	0.59	0.07	0.08	43	41	6	6	2.99446	7.45796e-16	1.24768e-16
100525179	TAC1	mRNA	1.85	1.9	0.15	0.33	21	21	2	4	2.99446	1.82281e-08	4.80582e-09
100738087	NSG2	mRNA	0.08	0.21	0.04	0	2	5	1	0	2.99446	0.0296213	0.0168582
100623708	PTPRT	mRNA	0.07	0.05	0	0.01	4	3	0	1	2.99446	0.0296213	0.0168582
100515363	RASGRF2	mRNA	0.03	0.04	0.01	0	3	4	1	0	2.99446	0.0296213	0.0168582
397274	C1S	mRNA	0.21	0.07	0.04	0	5	2	1	0	2.99446	0.0296213	0.0168582
100622044	WNT6	mRNA	0.25	0.19	0.06	0	4	3	1	0	2.99446	0.0296213	0.0168582
100512264	NTNG2	mRNA	0.1	0.14	0	0.03	3	4	0	1	2.99446	0.0296213	0.0168582
100523715	TARSL2	mRNA	0.22	0.12	0.02	0.02	9	5	1	1	2.99446	0.00162155	0.000725731
100624742	FAM57B	mRNA	0.6	0.6	0.15	0	7	7	2	0	2.99446	0.00162155	0.000725731
100512562	CDHR1	mRNA	0.01	0.08	0	0.01	1	6	0	1	2.99446	0.0296213	0.0168582
100155210	MCTP2	mRNA	0.88	0.54	0.04	0.14	39	24	2	7	2.99446	3.65512e-12	7.5347e-13
397491	IGF1	mRNA	0.06	0.47	0	0.02	3	4	0	1	2.99446	0.0296213	0.0168582
110259511	LOC110259511	mRNA	0.14	0.11	0	0.03	4	3	0	1	2.99446	0.0296213	0.0168582
100154155	SLC46A3	mRNA	0.17	0.39	0.01	0.02	6	13.04	1	1.75	2.97863	0.000213231	8.44967e-05
100738346	KCNA6	mRNA	0.12	0.1	0.02	0	8.05	6	2.03	0	2.97812	0.00163581	0.000733413
397057	IL18	mRNA	11.51	11.68	1.04	1.87	86	87	9	16	2.97787	2.29237e-31	2.18603e-32
100737771	CDKL2	mRNA	4.06	3.49	0.26	0.71	188	161	14	37	2.96176	6.36783e-62	3.1521e-63
100525013	FGF18	mRNA	2.61	2.67	0.34	0.34	54	55	8	8	2.95529	5.28023e-20	7.23319e-21
100515364	CAMK4	mRNA	0.14	0.09	0.02	0.01	21	13	3	2	2.95264	5.64358e-07	1.68549e-07
100620745	HES7	mRNA	0.81	0.5	0.13	0.03	21	13	4	1	2.95264	5.64358e-07	1.68549e-07
100737612	PRR32	mRNA	1.34	1.19	0.19	0.13	18	16	3	2	2.95264	5.64358e-07	1.68549e-07
100156326	TCTE1	mRNA	0.1	0.2	0.04	0	3.47	6.85	1.52	0	2.9504	0.00782972	0.00396538
100626898	LANCL3	mRNA	1.72	1.76	0.22	0.23	212	215	31	32	2.94791	3.26365e-75	1.33259e-76
100521447	LOC100521447	mRNA	0.82	0.83	0.12	0.1	31	30	5	4	2.94791	1.18659e-11	2.53714e-12
100157358	SLC17A3	mRNA	0.18	0.4	0.03	0.05	12.96	27.82	2.4	3.62	2.94713	3.85373e-08	1.0423e-08
397210	TRPC3	mRNA	0.77	1.03	0.13	0.14	26	34	4	5	2.92407	2.14348e-11	4.64697e-12
396949	FAAH	mRNA	2.11	1.52	0.29	0.19	50	36	8	5	2.91293	8.36509e-16	1.40498e-16
100510899	EVA1A	mRNA	3.13	3.06	0.57	0.26	43	42	9	4	2.89605	1.50788e-15	2.55954e-16
100736836	MLKL	mRNA	2.91	2.43	0.28	0.44	171	142	19	29	2.89216	2.23096e-54	1.28445e-55
100156242	FGF8	mRNA	0.4	0.64	0.07	0.07	5	8	1	1	2.88754	0.00294778	0.00137821
397216	OPRD1	mRNA	0.42	0.16	0.06	0.02	19	7	3	1	2.88754	1.73668e-05	6.05902e-06
100626046	SYNGR1	mRNA	3.05	4.15	0.48	0.48	31	40	5	6	2.87742	4.31562e-13	8.43647e-14
100307052	SOCS1	mRNA	14.18	15.68	2.01	2.1	183	203	28	32	2.87267	2.22633e-66	1.02543e-67
100518473	B3GNT3	mRNA	0.5	0.64	0.06	0.1	14	18	2	3	2.86517	1.81746e-06	5.74068e-07
100515872	RNF128	mRNA	5.1	4	0.53	0.73	168	131	20	27	2.85651	2.33271e-51	1.41867e-52
102163410	SHISA8	mRNA	1.47	1.43	0.13	0.27	29	28	3	6	2.85007	1.24225e-10	2.83208e-11
100379631	PHLDA2	mRNA	1.61	1.17	0	0.39	11	8	0	3	2.85007	0.000301356	0.00012189
100738350	GRTP1	mRNA	7.58	9.22	1.08	1.25	97	118	16	18	2.84783	4.19551e-37	3.47335e-38
100519989	EPHA1	mRNA	2.26	2.14	0.35	0.26	84	79	15	11	2.83539	2.97817e-28	3.08834e-29
100620258	THPO	mRNA	9.02	9.54	1.24	1.36	289.58	304.05	46.37	48.32	2.83538	2.82221e-100	8.55385e-102
100514940	LOC100514940	mRNA	0.22	0.04	0.04	0	5.25	1	1	0	2.83096	0.0472117	0.0280783
100516976	GNAO1	mRNA	2.03	2.2	0.48	0.5	215.28	230.35	35.19	36.19	2.82936	2.44041e-75	9.94835e-77
100627056	WNT5A	mRNA	8.95	7.46	1.08	1.19	581	490	84	91	2.80063	5.12884e-178	8.62103e-180
100512452	GALNT12	mRNA	4.08	3.76	0.6	0.54	88	81	15	13	2.78063	1.07438e-28	1.10062e-29
396598	GPX3	mRNA	56.87	57.86	8.98	7.72	891	905	162	136	2.7785	1.34213e-295	1.22568e-297
100519022	LOC100519022	mRNA	2.13	2.85	0.38	0.38	119.41	137.46	21.67	21	2.77685	4.87958e-43	3.59406e-44
100522649	RESP18	mRNA	0.69	0.86	0.22	0	8	10	3	0	2.77206	0.000543922	0.000226949
100048961	TNMD	mRNA	0.56	0.11	0.1	0	5	1	1	0	2.77206	0.0549161	0.0332818
100621403	COL4A4	mRNA	0.04	0.02	0.01	0	4	2	1	0	2.77206	0.0549161	0.0332818
100521795	SYNE4	mRNA	0.07	0.12	0.02	0	3	3	1	0	2.77206	0.0549161	0.0332818
100153079	TESPA1	mRNA	0.04	0.02	0	0.01	4	2	0	1	2.77206	0.0549161	0.0332818
100155248	FBLN5	mRNA	0.13	0.13	0.04	0	3	3	1	0	2.77206	0.0549161	0.0332818
100620608	LEXM	mRNA	0.24	0.05	0	0.04	5	1	0	1	2.77206	0.0549161	0.0332818
100622868	CLIC6	mRNA	0.09	0.13	0	0.03	5	7	0	2	2.77206	0.00530639	0.00260913
100048962	KCNA1	mRNA	0.04	0.02	0	0.01	4	2	0	1	2.77206	0.0549161	0.0332818
100621753	PHOSPHO1	mRNA	0	0.32	0.06	0	0	6	1	0	2.77206	0.0549161	0.0332818
100515686	TMEM92	mRNA	0.37	0.19	0	0.08	4	2	0	1	2.77206	0.0549161	0.0332818
102162044	LOC102162044	mRNA	0.08	0.08	0.02	0	3	3	1	0	2.77206	0.0549161	0.0332818
100523136	MALRD1	mRNA	0.04	0.04	0.01	0	3	3	1	0	2.77206	0.0549161	0.0332818
100512414	JPH3	mRNA	0.02	0.12	0.02	0	1	5	1	0	2.77206	0.0549161	0.0332818
100517808	FAM129C	mRNA	0.14	0.14	0.04	0	3	3	1	0	2.77206	0.0549161	0.0332818
100155449	RUNX1T1	mRNA	0.1	0.08	0.01	0.02	13	11	1	3	2.77206	5.59939e-05	2.06879e-05
100515668	BMP8A	mRNA	0.07	0.07	0.02	0	3	3	1	0	2.77206	0.0549161	0.0332818
110255467	CNTN2	mRNA	0.27	0.25	0.03	0.04	22	20	3	4	2.77206	6.47958e-08	1.78209e-08
110261301	LOC110261301	mRNA	0.11	0.56	0.1	0	1	5	1	0	2.77206	0.0549161	0.0332818
100625415	EIF1AY	mRNA	0.49	0.14	0.09	0	4.96	1.46	1.07	0	2.77206	0.0465901	0.0276716
100271883	LY6G6D	mRNA	7.3	6.56	0.97	1.06	37	34	6	6	2.75189	1.48399e-12	2.99332e-13
100517926	GABRA3	mRNA	1.79	1.59	0.31	0.21	69	61	13	9	2.75004	4.50445e-22	5.77103e-23
100520570	MTCL1	mRNA	2.99	3.13	0.5	0.4	217	226	42	33	2.74945	9.59308e-73	4.07568e-74
100157158	TRPM3	mRNA	0.18	0.2	0.03	0.03	28	31	5	5	2.74782	1.3311e-10	3.04081e-11
397103	PCSK1	mRNA	0.41	0.47	0.1	0.03	22	25	6	2	2.74169	1.21297e-08	3.15062e-09
100286859	NRP1	mRNA	6.13	6.15	0.98	0.86	403	404	75	64	2.72459	1.5506e-130	3.49913e-132
100125375	CAV2	mRNA	4.95	4.75	0.76	0.72	159	152	28	26	2.71298	1.16669e-50	7.21892e-52
100156278	ALDH1B1	mRNA	1.05	1.46	0.24	0.15	31	43	8	5	2.69611	8.75147e-13	1.74323e-13
100337677	LEFTY2	mRNA	0.51	0.56	0.16	0	5.38	5.91	1.99	0	2.69131	0.00797178	0.00404207
100152050	ENPP6	mRNA	0.96	1.21	0.11	0.23	15	19	2	4	2.6896	1.93681e-06	6.12406e-07
100525866	LRRTM4	mRNA	3.35	3.65	0.48	0.61	88	93	15	17	2.68695	1.31265e-29	1.30474e-30
100516954	SPON1	mRNA	15.63	17.18	2.3	2.88	905	989	153	187	2.66493	2.87686e-298	2.57015e-300
100626014	CAMK2A	mRNA	1.45	0.91	0.24	0.17	69	42	11	9	2.65959	2.25464e-18	3.33176e-19
110255219	CCDC60	mRNA	1.31	1.51	0.28	0.16	57	65	14	8	2.65841	4.46886e-20	6.10103e-21
110260079	LOC110260079	mRNA	0.05	0.04	0.01	0	6	5	2	0	2.64653	0.00955983	0.00492005
100738432	FSTL5	mRNA	0.11	0.09	0	0.03	6	5	0	2	2.64653	0.00955983	0.00492005
110256920	LOC110256920	mRNA	0.09	0.16	0.02	0.02	4	7	1	1	2.64653	0.00955983	0.00492005
100126851	SERPINB9	mRNA	0.84	1.3	0.17	0.17	13	20	3	3	2.64653	3.43339e-06	1.11084e-06
100525152	STXBP2	mRNA	11.95	12.4	1.57	2.35	231	240	35	51	2.64042	4.61386e-74	1.9358e-75
733619	ABCC1	mRNA	5.59	4.68	0.86	0.81	362	301	64	59	2.61745	6.7093e-103	1.95805e-104
110259517	LOC110259517	mRNA	1.85	1.14	0.32	0.17	56.34	34.48	11.14	5.86	2.60458	6.49274e-15	1.14206e-15
100627201	SLC2A6	mRNA	2.59	2.53	0.41	0.44	173.46	168.19	31.18	32.84	2.60303	3.5866e-53	2.11479e-54
396810	KIT	mRNA	28.12	25.06	4.24	4.52	1103	978	191	199	2.60283	0	0
100521652	CT55	mRNA	1.07	0.46	0.16	0.16	11	5	1	2	2.60214	0.00172772	0.000777937
594852	BID	mRNA	18.46	25.26	3.08	3.28	222	291	50	47	2.59	6.54032e-79	2.50602e-80
553100	GUCY1A1	mRNA	10.65	10.2	1.94	1.28	477	481	107	75	2.58319	3.37107e-146	6.80415e-148
100736950	RASL11A	mRNA	4.71	4.9	1	0.6	49	51	12	7	2.58303	3.58658e-16	5.89575e-17
100517580	TFR2	mRNA	1.19	0.78	0.21	0.11	38	25	8	4	2.57942	1.4078e-10	3.21881e-11
100737701	PDE2A	mRNA	5.13	3.98	0.63	0.88	219	169	31	43	2.57756	1.31723e-59	6.83417e-61
110261476	HFE	mRNA	3.08	3.19	0.61	0.45	70	71	16	11	2.57177	2.9078e-22	3.70619e-23
100158218	ENO4	mRNA	0.38	0.27	0.03	0.1	17	9	1	4	2.56561	5.76589e-05	2.13259e-05
733582	CDS1	mRNA	1.28	0.8	0.12	0.21	51	32	5	11	2.56214	1.68908e-13	3.23038e-14
100516364	TTC32	mRNA	0.33	0.08	0.07	0	4.31	1.03	1.03	0	2.5613	0.0853494	0.0542901
100512115	RAB15	mRNA	12.57	12.49	2.31	1.98	464	459	98	82	2.54544	1.30224e-138	2.77494e-140
100157144	DUSP5	mRNA	24.13	22.47	3.83	4.16	609	565	111	118	2.54511	4.32978e-176	7.44983e-178
100520467	EBF1	mRNA	18.33	17.67	2.97	3.11	910	898	172	181	2.54376	1.30224e-270	1.31853e-272
100625160	HCN2	mRNA	6.21	7.33	1.21	1.11	219	257	49	44	2.54276	7.88272e-72	3.39075e-73
100158127	CNDP2	mRNA	820.35	808.58	143.63	139.29	19138	18832	3865	3681	2.51818	0	0
100623940	PLCH2	mRNA	0.06	0.04	0.02	0	3	2	1	0	2.50903	0.101284	0.0656457
100518847	NOL4	mRNA	0.15	0	0	0.02	5	0	0	1	2.50903	0.101284	0.0656457
100152819	PDE1A	mRNA	0.02	0.24	0.02	0	1	4	1	0	2.50903	0.101284	0.0656457
397158	HTR7	mRNA	0.09	0.08	0.03	0	3	2	1	0	2.50903	0.101284	0.0656457
106506556	FAM71B	mRNA	0.04	0.05	0	0.01	2	3	0	1	2.50903	0.101284	0.0656457
100628151	PRRT4	mRNA	0.09	0.06	0.05	0	3	2	1	0	2.50903	0.101284	0.0656457
414378	DIO3	mRNA	0.14	0.09	0.04	0	3	2	1	0	2.50903	0.101284	0.0656457
100510987	INPP5J	mRNA	0.14	0.26	0.02	0.05	5	10	1	2	2.50903	0.00305277	0.00143052
397304	NPY	mRNA	10.98	7.25	1.57	1.62	54	36	9	9	2.50903	3.12176e-14	5.71838e-15
100622658	TBX2	mRNA	0.31	0.21	0.03	0.06	9	6	1	2	2.50903	0.00305277	0.00143052
110255937	PPP1R27	mRNA	0.38	0.25	0.11	0	3	2	1	0	2.50903	0.101284	0.0656457
110259209	EPS8L2	mRNA	0.15	0	0	0.03	5	0	0	1	2.50903	0.101284	0.0656457
100145893	AQP6	mRNA	0.08	0.12	0.04	0	2	3	1	0	2.50903	0.101284	0.0656457
387287	HCRTR1	mRNA	0	0.28	0.05	0	0	5	1	0	2.50903	0.101284	0.0656457
100155863	MESP1	mRNA	0.02	0.25	0.02	0.03	1	14	1	2	2.50903	0.00305277	0.00143052
100521161	PLCL1	mRNA	0.05	0.03	0	0.02	3	2	0	1	2.50903	0.101284	0.0656457
397383	TRIM50	mRNA	0.34	0.35	0.06	0.06	5	5	1	1	2.50903	0.0170516	0.00923219
100154251	PLEK2	mRNA	0.26	0.26	0.04	0.05	5	5	1	1	2.50903	0.0170516	0.00923219
100516568	COBL	mRNA	0.07	0.02	0	0.02	4	1	0	1	2.50903	0.101284	0.0656457
100525161	VXN	mRNA	0.06	0.08	0.02	0	2	3	1	0	2.50903	0.101284	0.0656457
100155930	ANXA8	mRNA	0.15	0.1	0.04	0	3	2	1	0	2.50903	0.101284	0.0656457
100525254	SERPINF2	mRNA	0.08	0.13	0	0.04	2	3	0	1	2.50903	0.101284	0.0656457
431673	KLK1	mRNA	0	0.64	0.11	0	0	5	1	0	2.50903	0.101284	0.0656457
100302537	MASP2	mRNA	0.52	0.44	0.06	0.11	15.27	12.83	1.86	3.76	2.50903	3.53396e-05	1.27715e-05
100521189	KCNK12	mRNA	0.06	0.02	0.01	0	4	1	1	0	2.50903	0.101284	0.0656457
102161997	LOC102161997	mRNA	0.08	0.33	0.07	0	1	4	1	0	2.50903	0.101284	0.0656457
102162677	C5H12orf75	mRNA	13.88	14.38	2.2	2.78	164	170	30	37	2.50472	7.24068e-50	4.61437e-51
100513200	ANKRD34B	mRNA	1.66	1.93	0.3	0.32	58	66	12	13	2.49744	4.24366e-19	6.05756e-20
102159782	APELA	mRNA	8.4	10.53	1.72	1.64	132	165	31	29	2.49453	2.97878e-44	2.11911e-45
100737524	PSD2	mRNA	0.61	0.42	0.1	0.1	38	26	7	6	2.48666	2.43478e-10	5.65393e-11
100519366	LOC100519366	mRNA	3.48	4.71	0.67	0.72	77.01	100	18	18	2.48486	1.13934e-26	1.24557e-27
100156741	LOC100156741	mRNA	8.02	2.72	1.89	0	24.53	8.47	6.76	0	2.47447	8.04177e-06	2.70454e-06
106510284	LOC106510284	mRNA	0.71	0.81	0.09	0.09	15	19	3	4	2.46721	5.99755e-06	1.98807e-06
100512136	TMEM72	mRNA	0.07	0.12	0.02	0.01	5.04	8.99	1.9	1	2.46149	0.00470287	0.00228685
102161927	EPHX4	mRNA	1.17	0.62	0.11	0.16	19	10	2	4	2.46012	3.24055e-05	1.16575e-05
110258456	METTL7A	mRNA	3.36	3.13	0.84	0.34	70	65	20	8	2.45656	2.48255e-20	3.36297e-21
100153106	BVES	mRNA	0.76	0.3	0.1	0.06	16.22	7.87	3	2	2.45554	0.0001679	6.57112e-05
100153230	TST	mRNA	11.1	12.59	2.5	1.81	158	179	41	29	2.45442	3.54672e-49	2.28374e-50
100524832	SGPP2	mRNA	0.27	0.17	0.05	0.03	15	9	3	2	2.45014	0.000176381	6.92637e-05
100155580	SH3GL2	mRNA	5.31	4.7	0.91	0.84	137	124	30	25	2.43365	6.02618e-38	4.88523e-39
110257499	TNFRSF6B	mRNA	0	0.66	0	0.12	0	12.99	0	2.75	2.427	0.00716628	0.00360045
110256327	C13H3orf80	mRNA	0.98	1.22	0.25	0.16	38	47	11	7	2.42657	4.8943e-13	9.60981e-14
100523883	ASTN2	mRNA	4.47	3.7	0.69	0.73	200	182	40	41	2.42468	7.65911e-55	4.38938e-56
100517467	ASIC1	mRNA	0.51	0.49	0.11	0.08	17	16	4	3	2.42414	1.03936e-05	3.53676e-06
100519534	ANO3	mRNA	0.41	0.35	0.06	0.09	26	21	4	6	2.41976	1.15606e-07	3.23997e-08
100524517	LOC100524517	mRNA	1.49	1.52	0.12	0.45	32.62	33.09	3.01	11	2.41676	2.79007e-10	6.50851e-11
100520687	PLA2G4A	mRNA	1.91	1.67	0.27	0.42	67	56	11.3	15	2.41262	2.94501e-18	4.36363e-19
100521587	ECEL1	mRNA	0.33	0.18	0.1	0	9	5	3	0	2.40949	0.0053189	0.00261615
110258088	NACC2	mRNA	0.1	0.14	0.04	0	6	8	3	0	2.40949	0.0053189	0.00261615
100626275	CDX1	mRNA	1.67	2.71	0.18	0.65	16	26	2	7	2.40949	6.19478e-07	1.86077e-07
100525120	HGF	mRNA	0.56	0.71	0.15	0.09	35	44	11	6	2.40342	4.53899e-12	9.42582e-13
100627693	RAB7B	mRNA	0.81	0.56	0.15	0.12	31	20	6	5	2.40009	3.69705e-08	9.97965e-09
110260406	EPPK1	mRNA	0.35	0.24	0.05	0.07	52.06	36	8	11	2.39959	2.63222e-13	5.07945e-14
100513599	SYT1	mRNA	6.67	6.77	1.19	1.38	328	331	67	76	2.39136	2.0002e-92	6.59188e-94
100736572	FAP	mRNA	0.37	0.41	0.06	0.09	11	12	2	3	2.38874	0.000306424	0.000124021
100157214	ADGRG2	mRNA	23.22	22.56	4.16	4.59	1147	1109	236	255	2.38707	0	0
100620350	CHRD	mRNA	10.68	10.23	2.27	1.61	422.42	407.95	110.63	70.68	2.3824	9.97116e-116	2.59325e-117
100627900	ABCC12	mRNA	0.11	0.24	0.02	0.05	10	22	2	5	2.37975	1.79457e-05	6.2693e-06
100518325	ADAMTS15	mRNA	0.49	0.47	0.06	0.13	30	29	4	9	2.3693	3.77967e-09	9.49482e-10
100737030	LOC100737030	mRNA	0.59	0.47	0.1	0.1	10	8	2	2	2.35703	0.00168067	0.000755194
100517709	C4H8orf89	mRNA	0.63	0.69	0.15	0.19	13	14	3	3	2.35703	9.73292e-05	3.69421e-05
100738062	ACOT12	mRNA	0.1	0.08	0	0.04	5	4	0	2	2.35703	0.0301921	0.017217
397192	VTN	mRNA	0.2	0.4	0.12	0	3	6	2	0	2.35703	0.0301921	0.017217
110261549	SEH1L	mRNA	0.1	0.12	0	0.04	4	5	0	2	2.35703	0.0301921	0.017217
100521759	BFSP1	mRNA	1.39	0.77	0.17	0.27	35	19	5	7	2.35703	2.03925e-08	5.3859e-09
100627158	ARHGEF5	mRNA	0.15	0.22	0.02	0.05	11	16	2	4	2.35703	9.73292e-05	3.69421e-05
100620577	SLIT2	mRNA	5.52	5.05	0.99	1.08	369	336	76	81	2.35396	5.09969e-97	1.61654e-98
100144501	EFNA1	mRNA	5.29	3.96	0.65	0.67	47	51	11	11	2.34238	2.65123e-14	4.82665e-15
110255474	DLX6	mRNA	0.48	0.31	0.09	0.07	19	12	4	3	2.33394	3.08249e-05	1.10705e-05
100152125	MASP1	mRNA	1.15	1.19	0.28	0.22	37	47	9	10	2.33149	2.36363e-12	4.81767e-13
100462758	WIPI1	mRNA	5.01	5.6	1.09	1.02	96	107	24	22	2.32888	2.7328e-28	2.82305e-29
100624193	LAPTM5	mRNA	0.43	0.51	0.07	0.11	10	12	2	3	2.3246	0.000530497	0.000220996
396828	ATP1A2	mRNA	9.2	8.58	1.77	1.74	535.68	501.03	118	118	2.32225	5.36824e-140	1.12971e-141
100517557	CACNA2D2	mRNA	0.56	0.38	0.06	0.13	34	23	4	9	2.31955	1.11541e-08	2.88873e-09
100126864	IFNGR2	mRNA	1.66	1.39	0.33	0.29	31	26	7	6	2.31955	1.11541e-08	2.88873e-09
100523988	TMEM63A	mRNA	7.26	7.52	1.52	1.56	298.53	314.04	68.79	71.48	2.31377	1.03095e-82	3.78649e-84
100516752	MPP7	mRNA	0.71	0.75	0.16	0.14	36	38	9	8	2.30909	6.73107e-11	1.50648e-11
100627969	FAM184B	mRNA	0.21	0.13	0.07	0	8	5	3	0	2.30258	0.00926727	0.00475414
100152393	CHST15	mRNA	2.35	2.96	0.62	0.47	117	149	36	26	2.28819	5.17605e-36	4.42556e-37
100739001	NXNL2	mRNA	0.76	0.68	0.08	0.25	9	8	1	3	2.27456	0.00289513	0.00135187
100624671	CMTM8	mRNA	2.77	3.1	0.85	0.36	34	38	12	5	2.26956	1.94978e-10	4.50316e-11
100521312	SWAP70	mRNA	8.88	8.6	1.95	1.68	306	295	77	65	2.26858	2.80437e-79	1.06897e-80
100152112	ABCA1	mRNA	32.22	29.13	6.21	6.56	3619	3251	800	828	2.26431	0	0
396717	FGF9	mRNA	6.26	6.63	1.04	1.65	47	50	9	14	2.26345	1.21412e-13	2.30354e-14
100519389	DOCK3	mRNA	0.55	0.48	0.13	0.08	50	42	14	8	2.25123	6.45624e-13	1.27578e-13
100526102	KIAA1211L	mRNA	0.58	0.53	0.09	0.16	24	22	4	7	2.25123	5.42504e-07	1.61699e-07
100522238	UNC93B1	mRNA	1.91	1.77	0.54	0.25	52	48	17	7	2.24599	6.57104e-14	1.22802e-14
396587	CHRNA1	mRNA	0.28	0.36	0.04	0.09	11	14	2	4	2.24599	0.000285022	0.000115001
100513354	C6H16orf74	mRNA	1.77	1.29	0.32	0.33	63	45	13	13	2.24155	6.73014e-15	1.18516e-15
100515652	ARHGEF28	mRNA	0.61	0.37	0.06	0.15	36	22	4	10	2.23773	1.74937e-08	4.6041e-09
100156373	VIL1	mRNA	0.52	0.52	0.06	0.17	31.92	31.5	3.9	11.41	2.23756	3.54332e-09	8.87999e-10
100626308	APCDD1	mRNA	32.8	34.77	7.74	6.57	1048	1106	284	236	2.23754	2.32095e-277	2.25782e-279
100512236	FYB2	mRNA	0.7	0.37	0.1	0.1	59.33	29.57	10.79	10.73	2.23361	2.08476e-12	4.23409e-13
102164569	NRG1	mRNA	2.96	2.58	0.58	0.59	248	213	56	56	2.22837	9.73379e-60	5.01795e-61
100523750	SMTNL2	mRNA	4.63	4.47	1.03	0.91	109	105	28	24	2.22813	2.86075e-28	2.9628e-29
100625174	RETREG1	mRNA	0.37	0.75	0.11	0.13	13	24	4	5	2.22663	9.02939e-06	3.0582e-06
100622301	REM2	mRNA	1.63	1.99	0.38	0.39	52	63	14	14	2.22524	1.161e-15	1.96074e-16
100155053	RET	mRNA	1.86	1.15	0.36	0.29	109	67	24	19	2.22027	2.43384e-23	2.97324e-24
100286812	SPATA20	mRNA	1	0.64	0.23	0.13	27	18	7	4	2.21952	9.13412e-07	2.79718e-07
100511695	CLSTN3	mRNA	0.52	0.55	0.08	0.15	22	23	4	7	2.21952	9.13412e-07	2.79718e-07
100156280	GREM1	mRNA	16.48	15.55	3.48	3.42	673	634	165	157	2.20823	6.88914e-166	1.2355e-167
100625101	MROH1	mRNA	3.2	3.08	0.7	0.67	185	176	46	43	2.20722	1.8098e-46	1.22881e-47
100737395	FAM69C	mRNA	8.89	10.2	2.23	2.06	422	474	119	102	2.20655	7.31866e-114	1.91793e-115
110255260	LOC110255260	mRNA	0.43	0.43	0.07	0.11	15	15	3	4.41	2.20452	7.87732e-05	2.95992e-05
100623360	ENTPD3	mRNA	0.14	0.2	0.05	0.03	5.01	7	2	0.99	2.19312	0.0157204	0.008436
553951	CCL20	mRNA	0.13	0.64	0	0.12	1	3	0	1	2.1871	0.184358	0.129121
100522335	QRFPR	mRNA	0.14	0.05	0	0.04	3	1	0	1	2.1871	0.184358	0.129121
100620902	C9H11orf53	mRNA	0.04	0.04	0	0.02	2	2	0	1	2.1871	0.184358	0.129121
100620837	ADPRHL1	mRNA	0.67	0.67	0.25	0.08	7	9	3	1	2.1871	0.00492762	0.00240413
100152265	CERS3	mRNA	0.01	0.04	0.01	0	1	3	1	0	2.1871	0.184358	0.129121
100511032	PRELP	mRNA	0.05	0.05	0	0.02	2	2	0	1	2.1871	0.184358	0.129121
100157406	ACTN2	mRNA	0.75	0.68	0.12	0.19	38	34	7	11	2.1871	5.0932e-10	1.20631e-10
100515186	LOC100515186	mRNA	0.33	0	0	0.07	4	0	0	1	2.1871	0.184358	0.129121
100037973	SLC7A9	mRNA	0	0.24	0	0.05	0	4	0	1	2.1871	0.184358	0.129121
100513750	C9H11orf88	mRNA	0.12	0.36	0	0.11	1	3	0	1	2.1871	0.184358	0.129121
102157603	LOC102157603	mRNA	0.01	0.03	0.01	0	1	3	1	0	2.1871	0.184358	0.129121
100154934	VENTX	mRNA	0.05	0.06	0.02	0	2	2	1	0	2.1871	0.184358	0.129121
100187562	RTL1	mRNA	0.02	0.07	0.02	0	1	3	1	0	2.1871	0.184358	0.129121
110258207	LOC110258207	mRNA	0	0.16	0	0.03	0	4	0	1	2.1871	0.184358	0.129121
100151883	LDB3	mRNA	0.06	0.02	0.02	0	3	1	1	0	2.1871	0.184358	0.129121
403149	CYP2A19	mRNA	0.28	0.4	0.05	0.1	5	7	1	2	2.1871	0.0159307	0.00857574
102162203	NCKAP1L	mRNA	0.21	0.17	0.07	0.02	11	9	4	1	2.1871	0.00154718	0.000690296
100626262	SH3BGR	mRNA	1.79	1.28	0.52	0.15	21	15	7	2	2.1871	1.52649e-05	5.2954e-06
100153400	INA	mRNA	0.09	0.03	0.03	0	3	1	1	0	2.1871	0.184358	0.129121
100512885	CARNS1	mRNA	4.7	4.03	0.97	0.97	199	169	47	45	2.1871	7.91721e-47	5.33892e-48
102159930	SORCS2	mRNA	0.09	0.03	0	0.02	3	1	0	1	2.1871	0.184358	0.129121
100622393	CCR8	mRNA	0.12	0	0.03	0	4	0	1	0	2.1871	0.184358	0.129121
100627361	RIPPLY1	mRNA	0.14	0.24	0.04	0.04	3	5	1	1	2.1871	0.0527785	0.0318588
100157983	HPSE2	mRNA	0.11	0.04	0	0.03	3	1	0	1	2.1871	0.184358	0.129121
110261759	LOC110261759	mRNA	0.16	0.05	0.05	0	3	1	1	0	2.1871	0.184358	0.129121
110261233	FOXD2	mRNA	0.06	0.18	0.05	0	1	3	1	0	2.1871	0.184358	0.129121
100514308	BTG4	mRNA	0.13	0.21	0.07	0	3	5	2	0	2.1871	0.0527785	0.0318588
100521564	ARAP2	mRNA	0.74	0.41	0.11	0.15	63	33	10	14	2.1871	5.32633e-13	1.04898e-13
110261576	LOC110261576	mRNA	0.16	0.05	0	0.05	3	1	0	1	2.1871	0.184358	0.129121
397373	MYO7A	mRNA	0.31	0.26	0.04	0.09	22	18	3	7	2.1871	4.86591e-06	1.5946e-06
100381252	APOC2	mRNA	0.52	0.51	0	0.23	2	2	0	1	2.1871	0.184358	0.129121
100512433	PYY	mRNA	0	0.9	0	0.1	0	4	0	1	2.1871	0.184358	0.129121
100134962	PHYH	mRNA	0.07	0.21	0.14	0	1	3	1	0	2.1871	0.184358	0.129121
100156816	KIF12	mRNA	0.08	0.08	0.04	0	2	2	1	0	2.1871	0.184358	0.129121
100524960	DYDC1	mRNA	0.59	0	0	0.13	4	0	0	1	2.1871	0.184358	0.129121
100152527	FAM162B	mRNA	0.26	0.26	0	0.11	2	2	0	1	2.1871	0.184358	0.129121
414283	ADCYAP1	mRNA	0	0.21	0.03	0	0	4	1	0	2.1871	0.184358	0.129121
110257549	C18H7orf57	mRNA	0.22	0.5	0.08	0.08	5	11	2	2	2.1871	0.00492762	0.00240413
100621336	ASB18	mRNA	0.32	0.16	0.07	0.04	8	4	2	1	2.1871	0.0159307	0.00857574
100513066	CCDC183	mRNA	0.1	0.03	0	0.03	3	1	0	1	2.1871	0.184358	0.129121
102166124	CSGALNACT1	mRNA	0.02	0.07	0.02	0	1	2.99	1	0	2.18349	0.185281	0.129995
100519150	PIANP	mRNA	11.17	10.25	2.41	2.32	264	250	66	63	2.1815	8.64269e-65	4.04367e-66
100153761	CD101	mRNA	0.94	0.88	0.2	0.2	70	65	17	17	2.17645	9.86389e-18	1.5007e-18
100153265	SH2D2A	mRNA	1.71	2.59	0.62	0.33	41	62	17	9	2.17316	9.11145e-14	1.71605e-14
100049688	TNFRSF11B	mRNA	1.2	1.67	0.33	0.3	28	39	9	8	2.16573	2.69731e-09	6.69732e-10
100152498	FGF12	mRNA	0.64	0.7	0.17	0.21	45	49	13	11	2.15673	1.50401e-12	3.03469e-13
100169931	SLC30A3	mRNA	1.15	1.36	0.19	0.38	16	19	3	6	2.14646	2.5644e-05	9.13178e-06
100525326	FERMT3	mRNA	0.17	0.11	0.03	0.03	5.19	3.34	1.1	1.1	2.14214	0.0481163	0.0287023
100621832	TMEM246	mRNA	3.49	2.87	0.79	0.69	218	179	55	48	2.1336	6.23496e-49	4.04359e-50
100738048	CORIN	mRNA	0.17	0.17	0.05	0.04	13.9	13.7	4.19	3	2.12771	0.000224596	8.92084e-05
110258333	ZBTB42	mRNA	0.34	0.26	0.06	0.07	13	10	3	3	2.1257	0.000817925	0.00035064
100521067	NAV2	mRNA	40.03	38.01	9.18	8.54	4743	4470	1258	1147	2.12474	0	0
100156854	LOC100156854	mRNA	2.34	2.82	0.57	0.61	85	102	24	25	2.11929	2.13688e-23	2.60622e-24
100153018	GABRQ	mRNA	0.32	0.41	0.04	0.12	25	32	4	11	2.1131	7.4844e-08	2.06662e-08
100625773	RHOD	mRNA	3.02	2.19	0.63	0.57	33	24	8	7	2.1131	7.4844e-08	2.06662e-08
100512981	SCIN	mRNA	0.3	0.33	0.09	0.06	9	10	3	2	2.1131	0.00260965	0.00120872
780421	CMKLR1	mRNA	0.5	0.36	0.18	0.07	16	18	3	6	2.10464	4.29543e-05	1.56797e-05
396754	SLC2A4	mRNA	11.37	11.37	2.69	2.61	287	286	78	74	2.10157	7.33487e-69	3.2813e-70
100144490	IGFBP4	mRNA	1.55	2.67	0.61	0.38	11	19	5	3	2.09399	0.000135671	5.25814e-05
100037920	MT1D	mRNA	1.17	3.17	0.75	0.26	4	11	3	1	2.09399	0.0083423	0.00424402
100157338	RPP25	mRNA	0.13	0.2	0.02	0.06	6	9	1	3	2.09399	0.0083423	0.00424402
100155983	DGKK	mRNA	0.2	0.17	0.04	0.04	16	14	4	4	2.09399	0.000135671	5.25814e-05
100151990	ULK1	mRNA	16.82	15.07	4.13	3.26	927	828	266	203	2.09091	8.51848e-208	1.15564e-209
100152652	TDRD7	mRNA	0.55	0.55	0.2	0.05	21	20	9	2	2.08522	7.23691e-06	2.41949e-06
733586	AGTR2	mRNA	1.39	1.09	0.26	0.32	46	36	10	12	2.08522	1.14247e-10	2.59779e-11
100516384	DLG2	mRNA	1.41	1.38	0.29	0.32	122	116	34	30	2.08192	7.46135e-29	7.5843e-30
100512581	LPAR1	mRNA	9.64	9.03	2.39	1.71	321	311	100	70	2.08149	6.07308e-75	2.48775e-76
110261563	ISL2	mRNA	0.27	0.27	0.07	0.06	13	13	4	3	2.08019	0.000431054	0.000177716
100511300	FAAH2	mRNA	1.19	1.16	0.31	0.37	31	32	8.01	9	2.07607	2.12063e-08	5.60927e-09
100153130	SRPX2	mRNA	0.69	0.91	0.3	0.08	16	21	8	2	2.07463	2.27e-05	8.03161e-06
100153520	HKDC1	mRNA	0.16	0.13	0.02	0.05	20	17	3	7	2.07463	2.27e-05	8.03161e-06
100521439	BAIAP2L1	mRNA	5.89	3.93	0.91	1.45	152	101	27	42	2.06157	3.07673e-30	3.0134e-31
100737320	OLFM4	mRNA	0.09	0.24	0.03	0.05	3	8	1	2	2.06157	0.0271636	0.0153363
100626975	BHLHA15	mRNA	0.1	0.26	0.06	0.03	3	8	2	1	2.06157	0.0271636	0.0153363
110256612	NEUROG3	mRNA	0.34	0.2	0.09	0.04	7	4	2	1	2.06157	0.0271636	0.0153363
102161990	RFX6	mRNA	0.1	0.09	0.03	0.02	5	6	2	1	2.06157	0.0271636	0.0153363
100624334	GLIS2	mRNA	23.7	22.95	5.97	5.29	977	925	280	240	2.05803	1.20954e-220	1.57685e-222
100153462	CNTN4	mRNA	0.82	0.82	0.2	0.19	53	53	15	14	2.05704	2.9434e-13	5.68578e-14
100152082	ISLR	mRNA	0.77	0.87	0.17	0.22	19	21	5	6	2.0496	1.19948e-05	4.11017e-06
100620397	SGIP1	mRNA	0.11	0.12	0.01	0.05	14	15	1	7	2.04508	0.000226268	9.0007e-05
100513440	TEX15	mRNA	1.14	0.66	0.2	0.24	149	86	30	35	2.04125	8.15132e-28	8.54995e-29
100158003	LOC100158003	mRNA	4.68	4.26	1.07	1.11	71.08	64.68	18.69	18.98	2.03667	1.78746e-16	2.90162e-17
100523060	KCNJ4	mRNA	0.28	0.29	0.08	0.06	9	9	3	2	2.0351	0.00435459	0.00210165
733654	CTH	mRNA	276.63	268.25	66.31	66.82	5284	5110	1457	1435	2.03271	0	0
100515040	LIMCH1	mRNA	4.32	4.89	1.07	1.19	379	427	108	117	2.02796	3.28102e-92	1.08564e-93
100153543	LOC100153543	mRNA	1.9	1.6	0.46	0.4	111	93	31	26	2.02664	4.50654e-24	5.39198e-25
100522032	RHBDL3	mRNA	10.9	10.85	2.71	2.65	983.12	972.08	280.83	267.71	2.02075	1.63631e-221	2.1224e-223
100518382	ISM2	mRNA	0.4	0.4	0.13	0.07	16	16	6	3	2.01718	0.000118505	4.55872e-05
397347	CD59	mRNA	94.53	99.49	22.55	23.68	1144	1239	349	326	2.00692	1.98176e-267	2.04589e-269
100620944	ANKRD44	mRNA	0.55	0.4	0.1	0.16	43	31	9	12	2.00424	2.67937e-09	6.651e-10
100514082	MAP7	mRNA	4.89	5.68	1.29	1.32	188	213	54	60	2.00167	1.31659e-45	9.13972e-47
100622922	ERICH6	mRNA	0.04	0.11	0.03	0.01	4	10.04	3	1	1.99857	0.0137393	0.00726653
100623682	SSPO	mRNA	0.04	0.03	0.01	0.01	8	6	2	2	1.99446	0.0140052	0.00742985
100518720	CHSY3	mRNA	0.32	0.47	0.07	0.13	17	25	4	8	1.99446	1.04049e-05	3.54198e-06
100518508	JCAD	mRNA	1.45	1.61	0.42	0.34	90	99	30	24	1.99446	6.13472e-22	7.90031e-23
100153068	ASB2	mRNA	0.14	0.1	0	0.06	4	3	0	2	1.99446	0.0912235	0.0583738
100520686	TNR	mRNA	0.04	0	0	0.01	6	1	0	2	1.99446	0.0912235	0.0583738
768111	SCGN	mRNA	0.86	0.52	0.11	0.1	10	4	2	2	1.99446	0.0140052	0.00742985
100513941	LAYN	mRNA	0.72	0.65	0	0.35	11	10	0	6	1.99446	0.00227294	0.00104336
100521568	KLHL35	mRNA	0.23	0.17	0	0.1	8	6	0	4	1.99446	0.0140052	0.00742985
100524821	ROBO4	mRNA	0.08	0.1	0.02	0.02	3	4	1	1	1.99446	0.0912235	0.0583738
100517950	TINAGL1	mRNA	0.59	0.27	0.14	0.06	9	5	3	1	1.99446	0.0140052	0.00742985
100522358	SYT16	mRNA	0.05	0.03	0.01	0.01	13	8	4	2	1.99446	0.00227294	0.00104336
100519390	PARP9	mRNA	0.19	0.03	0	0.06	6	1	0	2	1.99446	0.0912235	0.0583738
100625117	PPP3R2	mRNA	0.33	0.43	0.09	0.1	3	4	1	1	1.99446	0.0912235	0.0583738
100522704	FAM19A1	mRNA	0.12	0.02	0	0.04	6	1	0	2	1.99446	0.0912235	0.0583738
100512279	KCTD17	mRNA	11.6	10.83	2.16	3.03	294	283	72	93	1.99321	8.22589e-65	3.84321e-66
654328	MET	mRNA	2.72	2.35	0.81	0.68	171	145	47	44	1.98309	1.00521e-35	8.62124e-37
100516689	C10H1orf115	mRNA	0.72	0.82	0.15	0.24	21	24	5	8	1.97851	5.47298e-06	1.80477e-06
780435	LOC780435	mRNA	8.89	9.66	2.58	2.43	103.38	109.17	34.58	26.89	1.97695	2.84557e-24	3.38207e-25
100155094	EBF2	mRNA	0.29	0.19	0.04	0.08	23	15	4	7	1.9756	3.25396e-05	1.17122e-05
100154170	ISM1	mRNA	1.1	1.06	0.27	0.28	74	71	21	21	1.97469	7.17044e-17	1.13884e-17
100125540	SYK	mRNA	8.5	9.7	2.56	2.07	205	233	71	56	1.9732	8.15097e-49	5.29697e-50
100511353	ADAMTS12	mRNA	10.49	8.87	2.55	2.39	1029	865	287	263	1.97103	9.83438e-208	1.34067e-209
100515590	CCDC69	mRNA	0.28	0.14	0.05	0.06	16	8	3	4	1.96471	0.0011849	0.000519486
100512078	EN2	mRNA	74.2	74.78	19.87	18.29	2618	2626	805	725	1.96424	0	0
100738738	UST	mRNA	36.93	36.48	9.39	9.83	1621	1582	465	471	1.96194	0	0
100522792	PRKCB	mRNA	0.16	0.25	0.08	0.06	9	8	3	2	1.95264	0.00721369	0.00362594
733625	SFN	mRNA	0.78	0.55	0.07	0.28	10	7	1	4	1.95264	0.00721369	0.00362594
110255967	LLGL2	mRNA	11.4	11.94	3.31	2.76	480	498	158	130	1.95087	3.28475e-106	9.30365e-108
100624725	NPNT	mRNA	4.09	4.63	1.17	1.09	214	241	70	64	1.95073	6.32585e-50	4.01881e-51
100525442	LOC100525442	mRNA	1.49	1.53	0.33	0.46	34.65	35.51	8.73	11.95	1.94951	1.36417e-08	3.56051e-09
100738344	PKLR	mRNA	0.19	0.62	0.1	0.11	6.28	20.08	3.63	4.19	1.94021	0.000729477	0.000309681
100515727	CFAP45	mRNA	3.58	4.5	1.07	1.01	66	82	23	21	1.93712	8.5564e-17	1.36633e-17
106504168	FBXO39	mRNA	0.53	0.91	0.17	0.24	17	30	6	8	1.93434	4.6849e-06	1.53373e-06
450248	P2RY2	mRNA	1.03	1.35	0.34	0.31	26	31	10	7	1.93253	4.13366e-07	1.22169e-07
110256677	LOC110256677	mRNA	0.48	0.48	0.17	0.09	10.11	10	4	2	1.93198	0.00353844	0.00167989
100156917	GALC	mRNA	19.7	18.94	4.94	5.34	542	517	156	160	1.93181	1.85085e-113	4.88709e-115
397537	LPL	mRNA	44.17	39.26	10.85	10.91	1298	1167	375	361	1.93091	6.29915e-263	6.71142e-265
100155070	IGFBPL1	mRNA	6.05	7.24	1.98	1.51	168	200	63	47	1.9293	5.41117e-40	4.20045e-41
100521047	FBXL7	mRNA	34.73	34.11	8.82	9.28	1695	1656	494	509	1.92737	0	0
110262171	NEUROG2	mRNA	5.46	5.79	1.5	1.46	292	308	92	88	1.92407	2.48986e-64	1.17153e-65
102168085	LOC102168085	mRNA	0.11	0.08	0.03	0.02	6	4	2	1	1.92407	0.0457719	0.0271494
100626687	PIEZO2	mRNA	0.11	0.09	0.04	0.01	11	9	5	1	1.92407	0.00373684	0.001781
110261109	PLA2G2E	mRNA	3.78	3.86	1.09	0.92	51	52	17	14	1.91941	6.89447e-12	1.44998e-12
100152739	INSM2	mRNA	0.08	0.03	0.03	0	5.15	2.06	2.17	0	1.91941	0.0950221	0.0610717
100517015	PKIB	mRNA	11.65	10.51	2.87	3.09	220	191	59	65	1.9159	3.78122e-44	2.70248e-45
100519971	KRT10	mRNA	3.2	3.63	1.19	0.61	70	79	30	15	1.91442	1.18202e-16	1.90081e-17
397160	CD34	mRNA	0.89	0.63	0.22	0.19	25	18	7	6	1.91293	1.45292e-05	5.02574e-06
106510573	LRRC4B	mRNA	1.13	1.44	0.45	0.22	32	37	14	7	1.90331	3.1026e-08	8.33192e-09
100737823	LOC100737823	mRNA	1.39	0.68	0.3	0.45	14	9	3	4	1.90331	0.00193691	0.000879564
110260350	LOC110260350	mRNA	0.26	0.01	0	0.07	3.23	0.15	0	1.03	1.90148	0.2734	0.202531
100515339	KRT19	mRNA	1.76	1.96	0.6	0.39	28	31	11	7	1.89982	3.51451e-07	1.03079e-07
100520693	WNK4	mRNA	2.11	2.38	0.63	0.58	91	102	31	28	1.89692	5.27536e-21	6.95771e-22
100152257	NTNG1	mRNA	0.76	0.67	0.17	0.18	76	74	23	23	1.89236	1.62035e-16	2.62392e-17
100125962	LAG3	mRNA	5.45	5.26	1.77	1.11	83	80	31	19	1.89197	7.57476e-18	1.14391e-18
100625830	FCGBP	mRNA	0.06	0.09	0.03	0.01	5	8	3	1	1.88754	0.0232179	0.012885
100518495	ASXL3	mRNA	1.02	0.76	0.29	0.19	82	61	27	17	1.88754	9.5522e-16	1.60752e-16
100156358	S100A4	mRNA	3.42	4.81	0.92	1.35	16	23	5	7	1.88754	4.51509e-05	1.65114e-05
397281	FGF7	mRNA	3.84	3.79	1.02	0.92	78	81	26	23	1.88527	2.33205e-17	3.61128e-18
100521095	NIPAL3	mRNA	2.53	2.97	0.77	0.73	153	177	52	50	1.881	8.4107e-35	7.39714e-36
100522277	TRAK1	mRNA	34.03	32.83	8.68	8.56	2130	2017	653	630	1.87965	0	0
100525750	LOC100525750	mRNA	0.71	1.07	0.19	0.32	19	23	6	7	1.87898	2.35162e-05	8.33363e-06
100521353	LRRK1	mRNA	0.81	0.74	0.15	0.26	62	54	14	22	1.87516	7.08277e-13	1.40381e-13
100516166	CAMK2B	mRNA	1.26	0.92	0.32	0.26	26	19	8	6	1.8716	1.22772e-05	4.21265e-06
102162336	LOC102162336	mRNA	0.68	0.69	0.1	0.28	10	10.41	1.73	4.64	1.86701	0.00412295	0.00198003
100627907	DTNA	mRNA	14.27	13.79	3.44	4.22	728	748	208	253	1.86596	1.11433e-150	2.19017e-152
100521141	ARRB1	mRNA	0.84	0.86	0.29	0.18	71	73	28	17	1.86517	1.298e-15	2.19897e-16
100522616	SLCO1C1	mRNA	0.57	0.35	0.03	0.24	20	12	1	9	1.86517	0.000269922	0.000108587
100738461	CEMIP	mRNA	0.1	0.1	0.02	0.03	8	8	2	3	1.86517	0.0118642	0.00620218
110260195	LY6K	mRNA	0.39	0.39	0.04	0.17	8	8	1	4	1.86517	0.0118642	0.00620218
397507	CYBA	mRNA	9.65	10.66	2.93	2.63	71	79	25	22	1.86133	3.55681e-16	5.84446e-17
100625354	CRISPLD2	mRNA	1.11	1.04	0.29	0.3	46	43	14	14	1.85548	5.30086e-10	1.2576e-10
100153184	KHDRBS2	mRNA	0.34	0.45	0.15	0.1	9	10	3	3	1.85007	0.00607783	0.00301639
100513711	APBA1	mRNA	0.16	0.1	0.06	0.01	12	7	5	1	1.85007	0.00607783	0.00301639
100519487	PLXNC1	mRNA	0.96	0.69	0.13	0.34	75.07	53.25	11.33	29.23	1.84872	7.02458e-14	1.3151e-14
110258627	LOC110258627	mRNA	0.33	0.13	0	0.13	5.17	2	0	2.28	1.84004	0.10661	0.0694719
100316850	TMOD1	mRNA	0.29	0.66	0.07	0.09	12.39	23.77	5.89	5.61	1.83986	0.000118844	4.57256e-05
397671	PPARG	mRNA	0.71	0.54	0.16	0.21	13	9	3	4	1.83918	0.003144	0.00147858
100155180	OSR2	mRNA	0.5	0.71	0.29	0.05	9	13	6	1	1.83918	0.003144	0.00147858
100152117	CPEB3	mRNA	0.44	0.62	0.13	0.17	28	38	9	12	1.83918	1.30253e-07	3.67201e-08
100155066	NABP1	mRNA	18.13	18.23	4.84	5.32	309	310	95	102	1.83885	1.81783e-62	8.87802e-64
110257486	SLCO4A1	mRNA	1.22	1.19	0.33	0.36	36	36	11	12	1.83346	3.54294e-08	9.54725e-09
100154490	MPST	mRNA	0.92	0.81	0.22	0.27	43	38	12	14	1.82651	5.02977e-09	1.27184e-09
100738142	DNASE1L2	mRNA	0.83	1.53	0.64	0.02	24.31	44.81	21.54	0.67	1.825	7.54253e-08	2.08392e-08
100514801	TNS1	mRNA	1.43	1.14	0.33	0.4	158	125	42	49	1.82396	8.44843e-29	8.62119e-30
100524592	ELOVL7	mRNA	2.03	1.8	0.48	0.62	85	76	23	29	1.81758	9.1202e-17	1.45877e-17
110257487	COL9A3	mRNA	0.1	0.05	0	0.04	4.21	2.11	0	2.05	1.8114	0.136697	0.0917646
100151985	CLCN4	mRNA	7.41	7.22	2.12	2.06	371	360	122	116	1.80601	7.78783e-72	3.34478e-73
100738776	RNF17	mRNA	0.43	0.4	0.11	0.13	24	22	7	8	1.80377	1.648e-05	5.73654e-06
100517233	VSTM2A	mRNA	34.51	38.41	11.84	10.1	544	586	197	172	1.80173	3.44303e-110	9.31903e-112
100157959	AFAP1L2	mRNA	0.16	0	0.04	0	9.17	0	3	0	1.79906	0.0696307	0.0432225
100525263	FAXDC2	mRNA	2.88	3.34	0.94	0.83	80	91	30	26	1.7976	1.72906e-17	2.66608e-18
100525027	LOC100525027	mRNA	1.14	1.8	0.33	0.52	33	52	11	17	1.78914	3.48003e-09	8.71448e-10
100513606	RBM47	mRNA	1.73	1.78	0.5	0.51	90	92	30	30	1.78801	2.05108e-18	3.02144e-19
102167255	LOC102167255	mRNA	20.35	18.89	5.62	5.77	2203.56	2032.51	698.49	701.47	1.78444	0	0
100525050	LENG9	mRNA	0.62	0.36	0.19	0.1	17.27	10.12	6.04	3.04	1.77999	0.00119442	0.000523975
100520162	HOXA1	mRNA	59.47	61.52	18.49	18.03	1170	1243	406	394	1.77986	1.61508e-230	1.96661e-232
100519384	QRICH2	mRNA	0.03	0.01	0	0.01	2.96	1.02	0	1.32	1.77933	0.254486	0.186263
100525230	LURAP1	mRNA	1.41	1.25	0.42	0.36	123	109	42	35	1.7783	5.09628e-23	6.29995e-24
100523637	KCNAB3	mRNA	6.08	6.31	1.71	1.91	176	182	57	62	1.7761	6.65013e-35	5.82673e-36
100157079	SLC16A12	mRNA	1.43	1.38	0.42	0.36	72	69	24.99	22	1.77237	2.37046e-14	4.30765e-15
106505222	LOC106505222	mRNA	0.22	0.11	0	0.1	2	1	0	1	1.77206	0.329839	0.252514
100515875	BATF2	mRNA	0.16	0.08	0	0.07	4	2	0	2	1.77206	0.15492	0.105612
403111	CYP2C42	mRNA	0.05	0.11	0.05	0	1	2	1	0	1.77206	0.329839	0.252514
100525130	DYDC2	mRNA	0.15	0.12	0	0.07	2	1	0	1	1.77206	0.329839	0.252514
110255874	GJA3	mRNA	0.17	0.33	0.07	0.07	2	4	1	1	1.77206	0.15492	0.105612
100522546	STPG4	mRNA	0.19	0.19	0.04	0.08	9	9	2	4	1.77206	0.00981769	0.0050651
100127133	FGFR4	mRNA	0.03	0.06	0.03	0	1	2	1	0	1.77206	0.329839	0.252514
110260797	LOC110260797	mRNA	0.13	0.09	0.04	0.03	4	2	1	1	1.77206	0.15492	0.105612
100522743	JAG2	mRNA	0.15	0.04	0.04	0.02	7	2	2	1	1.77206	0.0757348	0.0474877
780431	NDRG2	mRNA	0.57	0.67	0.2	0.08	8	7	4	1	1.77206	0.0192419	0.0105079
100626694	BICDL2	mRNA	0.05	0.1	0.04	0	1	2	1	0	1.77206	0.329839	0.252514
100526228	KCNQ4	mRNA	0.15	0.15	0.06	0.02	6	6	3	1	1.77206	0.0378983	0.0221067
100623553	RGS8	mRNA	0.08	0.12	0.04	0.03	5	7	3	1	1.77206	0.0378983	0.0221067
100152628	PSTPIP1	mRNA	0.12	0.06	0.05	0	2	1	1	0	1.77206	0.329839	0.252514
100624594	FBXL22	mRNA	0.36	0.18	0	0.16	6	3	0	3	1.77206	0.0757348	0.0474877
100519308	AKNAD1	mRNA	0.03	0.05	0.02	0	1	2	1	0	1.77206	0.329839	0.252514
100523714	PIP5KL1	mRNA	1.04	0.71	0.22	0.29	16	11	4	5	1.77206	0.00134886	0.000597396
100158162	ATP10A	mRNA	0.12	0.06	0.03	0.03	8	4	2	2	1.77206	0.0378983	0.0221067
100523990	FN3K	mRNA	0.34	0.46	0.2	0.1	4	5	2	1	1.77206	0.0757348	0.0474877
100627131	SLC9C1	mRNA	0.02	0.04	0.02	0	1	2	1	0	1.77206	0.329839	0.252514
102160313	LOC102160313	mRNA	0.06	0.05	0.04	0	2	1	1	0	1.77206	0.329839	0.252514
100514482	AGR2	mRNA	0	0.38	0	0.11	0	3	0	1	1.77206	0.329839	0.252514
100521160	KYNU	mRNA	0.01	0.01	0.01	0	1.99	1.01	1	0	1.77206	0.329839	0.252514
106510020	LOC106510020	mRNA	0	0.29	0.14	0	0	3	1	0	1.77206	0.329839	0.252514
100514004	CARD14	mRNA	0.06	0.03	0	0.02	2	1	0	1	1.77206	0.329839	0.252514
100621814	SNX20	mRNA	0.16	0.21	0.04	0.07	4	5	1	2	1.77206	0.0757348	0.0474877
100514332	FREM1	mRNA	0.15	0.15	0.04	0.07	16	11	4	5	1.77206	0.00134886	0.000597396
100158244	CRISP3	mRNA	0.04	0.07	0	0.03	1	2	0	1	1.77206	0.329839	0.252514
100515551	LOC100515551	mRNA	0.1	0	0	0.03	3	0	0	1	1.77206	0.329839	0.252514
100524999	LOC100524999	mRNA	0.56	0.71	0.02	0.13	7	5	1	3	1.77206	0.0378983	0.0221067
100519876	OSBPL6	mRNA	24.23	24.86	7.05	7.38	1039	1061	346	354	1.77206	1.67135e-199	2.43331e-201
100511996	FAM71E1	mRNA	0.13	0.26	0.11	0	1	2	1	0	1.77206	0.329839	0.252514
110261433	HES5	mRNA	1.46	1.46	0.56	0.29	18	18	8	4	1.77206	0.000187239	7.37508e-05
100144460	TRIM26	mRNA	0.3	0.43	0.05	0.16	5	7	1	3	1.77206	0.0378983	0.0221067
100156505	INSYN1	mRNA	0.07	0.01	0.01	0.01	5	1	1	1	1.77206	0.15492	0.105612
100152268	C17H20orf173	mRNA	0.08	0.08	0.02	0.02	3	3	1	1	1.77206	0.15492	0.105612
100155195	LOC100155195	mRNA	0.03	0.06	0.03	0	1	2	1	0	1.77206	0.329839	0.252514
110261122	LOC110261122	mRNA	0.22	0.11	0.1	0	6	3	3	0	1.77206	0.0757348	0.0474877
100524609	LOC100524609	mRNA	0.05	0.1	0.04	0	1	2	1	0	1.77206	0.329839	0.252514
100513475	LIM2	mRNA	0.07	0.14	0	0.06	1	2	0	1	1.77206	0.329839	0.252514
100736823	DOK7	mRNA	0.08	0.16	0.03	0.04	2	4	1	1	1.77206	0.15492	0.105612
100154158	BCL11B	mRNA	0.29	0.14	0.09	0.03	8	4	3	1	1.77206	0.0378983	0.0221067
100515519	LOC100515519	mRNA	0.42	0.21	0	0.19	2	1	0	1	1.77206	0.329839	0.252514
110260568	LOC110260568	mRNA	0.55	0.69	0.36	0	4	5	3	0	1.77206	0.0757348	0.0474877
100626336	ITGAD	mRNA	0.11	0.02	0.04	0	5	1	2	0	1.77206	0.15492	0.105612
100621537	KCNF1	mRNA	0.1	0.05	0	0.04	2	1	0	1	1.77206	0.329839	0.252514
100152962	TCF21	mRNA	0.55	0.16	0.14	0.07	7	2	2	1	1.77206	0.0757348	0.0474877
100519931	ADRA1B	mRNA	0.08	0.16	0.07	0	2	4	2	0	1.77206	0.15492	0.105612
100154009	SNTB1	mRNA	0.22	0.11	0.05	0.05	12	6	3	3	1.77206	0.00981769	0.0050651
100521731	TAL1	mRNA	0.09	0.11	0.02	0.04	4	5	1	2	1.77206	0.0757348	0.0474877
100522452	LRRC32	mRNA	0.05	0.09	0.04	0	2	4	2	0	1.77206	0.15492	0.105612
110258337	EXOC3L4	mRNA	0.11	0.11	0	0.06	3	3	0	2	1.77206	0.15492	0.105612
100621831	MDH1B	mRNA	0.16	0	0.05	0	3	0	1	0	1.77206	0.329839	0.252514
110260357	GNAT2	mRNA	0.09	0.05	0.04	0	2	1	1	0	1.77206	0.329839	0.252514
100737621	GPC5	mRNA	0	0.05	0	0.03	0	3	0	1	1.77206	0.329839	0.252514
102166322	AK9	mRNA	0.04	0.04	0.01	0.01	3	3	1	1	1.77206	0.15492	0.105612
100286863	DLX5	mRNA	0.5	1.73	0.43	0.22	4	14	4	2	1.77206	0.00981769	0.0050651
100739841	HGFAC	mRNA	0.09	0.05	0	0.04	2	1	0	1	1.77206	0.329839	0.252514
100153038	IFIT1	mRNA	0.09	0.19	0	0.08	2	4	0	2	1.77206	0.15492	0.105612
641343	SLC34A3	mRNA	0.14	0.12	0.09	0	5	4	3	0	1.77206	0.0757348	0.0474877
100622149	CACNA1S	mRNA	0.02	0.03	0	0.01	1	2	0	1	1.77206	0.329839	0.252514
397579	FOLR1	mRNA	0	0.13	0.1	0	0	3	1	0	1.77206	0.329839	0.252514
110261534	FAM189A1	mRNA	0.06	0	0	0.02	3	0	0	1	1.77206	0.329839	0.252514
100523516	NXPH2	mRNA	0.75	0.81	0.11	0.35	23	25	4	12	1.77206	1.36665e-05	4.71557e-06
100153739	CCDC13	mRNA	0.03	0.01	0.01	0	2	1	1	0	1.77206	0.329839	0.252514
100522140	KIRREL2	mRNA	0.06	0.03	0.03	0	2	1	1	0	1.77206	0.329839	0.252514
110259362	LOC110259362	mRNA	0.1	0.05	0.04	0	2	1	1	0	1.77206	0.329839	0.252514
100520485	OTX1	mRNA	0.07	0	0	0.02	3	0	0	1	1.77206	0.329839	0.252514
110258336	KIF26A	mRNA	7.05	6	2.01	1.81	513	434	168	148	1.77054	2.60017e-90	8.86167e-92
110260348	LOC110260348	mRNA	7.22	9.46	2.37	2.55	93.37	122.19	35.23	36.73	1.76992	2.50794e-21	3.27952e-22
102166907	SYCE1L	mRNA	0.16	0.08	0	0.08	2.01	1.01	0	1.01	1.76729	0.329579	0.251825
110256000	LOC110256000	mRNA	0.06	0.02	0	0.03	1.99	1	0	1	1.76725	0.331314	0.254202
106507784	LOC106507784	mRNA	0.43	0.22	0.09	0.1	12.44	6.47	2.95	3.4	1.76142	0.00830749	0.00422494
100525194	ZDHHC14	mRNA	5.83	6.23	1.56	1.73	158	157	52	54	1.75839	2.03813e-30	1.98404e-31
100523985	DYNC1I1	mRNA	1.31	0.99	0.35	0.42	40	31	11	13	1.75189	1.19042e-07	3.341e-08
100153854	LOC100153854	mRNA	0.44	0.38	0.07	0.17	7.44	6.4	1.4	3.28	1.75136	0.0263232	0.0147791
100294706	SMYD2	mRNA	18.47	19.37	4.58	6.7	310	324	91	124	1.74725	1.12106e-59	5.7941e-61
100524521	KRT222	mRNA	0.61	0.46	0.1	0.23	22	16	4	9	1.73459	0.000154307	6.01257e-05
100518997	FLNC	mRNA	24.23	22.36	7.34	6.7	2381	2182	827	740	1.72908	0	0
397451	LOC397451	mRNA	0.55	0.52	0.15	0.17	95.9	90.81	29.99	34.21	1.72726	5.00298e-18	7.48245e-19
100738372	CDC42EP1	mRNA	8.01	9.17	3.01	2.19	233	264	97	75	1.71794	6.24704e-46	4.29946e-47
397141	NPL	mRNA	1.52	1.21	0.48	0.14	42	36	21	6	1.71762	4.19322e-08	1.13662e-08
100522395	NEBL	mRNA	8.36	7.37	2.17	2.57	564	501	176	193	1.71626	3.55169e-97	1.11879e-98
102162193	LOC102162193	mRNA	1.45	1.09	0.5	0.28	56	42	22	12	1.71435	6.90833e-10	1.65222e-10
100523536	NFIX	mRNA	1.52	1.83	0.63	0.39	93.13	111.25	44.45	26.47	1.71409	1.967e-19	2.7596e-20
100623444	GALR3	mRNA	1.1	0.71	0.48	0.07	14	9	7	1	1.71066	0.00414869	0.00199308
110260411	MAPK15	mRNA	0.38	0.71	0.29	0.04	8	15	7	1	1.71066	0.00414869	0.00199308
100155831	CNNM2	mRNA	1.31	1.51	0.53	0.44	127	120	48	38	1.7092	3.51498e-23	4.31492e-24
100152077	KRT8	mRNA	651.25	663.58	209.9	193.02	11229	11416	4165	3742	1.70509	0	0
100524182	SLC9A7	mRNA	3.89	3.48	0.95	1.32	331.91	295.18	92.5	126.55	1.70451	4.64759e-57	2.53125e-58
397063	ITGB3	mRNA	0.62	0.66	0.27	0.12	30	32	15.22	6.47	1.70234	1.36269e-06	4.2375e-07
397119	PLCD4	mRNA	0.37	0.25	0.16	0.03	12	8	6	1	1.70167	0.00803637	0.00407961
100511985	FAM151B	mRNA	4.35	4.6	1.28	1.49	281	297	94	109	1.69669	2.43557e-52	1.46028e-53
100625797	KLHDC8A	mRNA	3.17	2.14	0.94	0.7	85	57	29	21	1.69299	1.28538e-13	2.44129e-14
102159212	KCNH1	mRNA	0.3	0.09	0.06	0.06	13	4	3	3	1.6896	0.0157079	0.00842569
100049667	SOX18	mRNA	0.5	0.45	0.1	0.2	9	8	2	4	1.6896	0.0157079	0.00842569
100623693	TMCO4	mRNA	1.11	1.11	0.23	0.46	34	34	8	16	1.6896	4.62882e-07	1.3714e-07
100520884	TMEM151A	mRNA	0.36	0.25	0.09	0.1	10	7	3	3	1.6896	0.0157079	0.00842569
100621119	GRM7	mRNA	0.13	0.13	0.08	0.03	10	7	4	2	1.6896	0.0157079	0.00842569
110255250	LOC110255250	mRNA	0.42	0.42	0.17	0.09	12.01	12	5.48	3	1.6886	0.00367817	0.00175036
100525798	LOC100525798	mRNA	4.86	5.71	1.55	1.74	134	157	49	54	1.68548	1.29329e-26	1.41816e-27
100037941	PDE4B	mRNA	4.77	4.63	1.36	1.5	159	157	59	53	1.68353	9.16297e-29	9.36247e-30
100153996	KCNC2	mRNA	4.87	4.42	1.44	1.48	283	261	95	98	1.68211	9.72632e-49	6.32716e-50
100525468	CITED4	mRNA	1.05	1.28	0.46	0.27	14	17	7	4	1.68187	0.000905567	0.000391028
106505131	RASEF	mRNA	0.85	0.77	0.29	0.22	31	28	12	9	1.67743	3.24021e-06	1.04533e-06
100620989	RAPGEF3	mRNA	0.61	0.71	0.2	0.22	25	27	8.51	10	1.67731	1.32439e-05	4.5645e-06
397320	MMP1	mRNA	0.29	0.39	0.17	0.04	6	8	4	1	1.67253	0.0307879	0.0176138
100738576	LHFPL3	mRNA	0.3	0.26	0.1	0.07	23	19	9	6	1.67253	0.000103196	3.93497e-05
100134977	ITGB5	mRNA	10.31	10.72	2.94	3.69	311	322	102	125	1.66661	8.08104e-56	4.55096e-57
100518918	SH3D19	mRNA	1.68	1.56	0.56	0.48	96	85	35	30	1.66458	1.12332e-16	1.80195e-17
110259543	SYNPO	mRNA	2.2	1.86	0.69	0.59	139	117	50	42	1.66354	3.9982e-23	4.92135e-24
102162360	OXSM	mRNA	3.38	3.54	1.17	1.02	68	71	27	23	1.66219	4.8889e-13	9.59597e-14
100157640	DKK1	mRNA	1.78	1.63	0.24	0.85	13	12	2	7	1.66103	0.00337684	0.00159736
100522202	GNG11	mRNA	0.97	1.45	0.34	0.43	10	15	4	5	1.66103	0.00337684	0.00159736
100512672	BRINP3	mRNA	0.25	0.54	0.11	0.11	8	17	5	4	1.66103	0.00337684	0.00159736
397389	MCT7	mRNA	0.13	0.32	0.17	0	1.55	4	2	0	1.65959	0.194297	0.137207
100515962	CDK14	mRNA	10.98	10.09	3.41	3.39	608	550	212	206	1.65716	1.63017e-100	4.90853e-102
100738425	LOC100738425	mRNA	0.45	0.44	0.13	0.16	29.77	28.77	9.56	11.59	1.65587	4.4177e-06	1.4407e-06
100157000	TRAF3IP2	mRNA	1.64	2.05	0.5	0.77	30	28	7	14	1.65276	5.06391e-06	1.66284e-06
100519563	P2RX5	mRNA	2.17	2.27	0.82	0.57	86	90	38	26	1.64653	5.18717e-16	8.60237e-17
100520131	OSR1	mRNA	0.35	0.29	0.1	0.1	6	5	2	2	1.64653	0.0611019	0.0374654
100158209	PI15	mRNA	0.15	0.15	0.04	0.06	11	11	3	5	1.64653	0.0065181	0.00325582
110256115	TRIM16	mRNA	0.11	0.19	0.02	0.07	4	7	1	3	1.64653	0.0611019	0.0374654
692156	ENO3	mRNA	15.31	15.4	5.06	4.75	218	219	83	76	1.64571	3.59351e-38	2.89887e-39
106507461	TMEM56	mRNA	32.28	31.38	10.12	10.34	2230	2157	799	803	1.64046	0	0
414909	MAOB	mRNA	16.02	13.94	4.76	4.86	422	366	144	144	1.63923	1.21068e-67	5.48814e-69
100620398	SEMA3A	mRNA	0.86	0.92	0.32	0.3	46	47	15	19	1.6388	6.45437e-09	1.64445e-09
397509	KITLG	mRNA	5.33	3.98	1.45	1.35	284	243	99	94	1.6363	1.82716e-45	1.27446e-46
110257977	LOC110257977	mRNA	0	0.42	0.13	0	0	3.49	1.28	0	1.63418	0.320562	0.243747
100517053	ITGA3	mRNA	6.29	6.37	2.21	1.86	307	309	124	102	1.63371	7.5539e-53	4.48905e-54
102162942	MEI1	mRNA	0.18	0.28	0.05	0.1	20.12	30.49	5.7	12.87	1.63355	2.55438e-05	9.09102e-06
110259013	LOC110259013	mRNA	0.44	0.39	0.23	0.03	11.74	10.47	7.16	1	1.63167	0.00661798	0.00331009
110258247	LOC110258247	mRNA	0.76	0.62	0.34	0.1	11.32	9.32	5.85	1.74	1.63037	0.00908558	0.00465432
100525387	CACNA1A	mRNA	0.56	0.31	0.16	0.12	56	31	18	14	1.63004	2.36212e-08	6.26835e-09
110255236	B2M	mRNA	33.05	32.84	11.86	9.39	328.43	326.29	136.52	104.68	1.62775	8.07441e-56	4.54189e-57
100620123	PCDH10	mRNA	3.23	3	0.99	1.02	281	259	99	100	1.62729	3.35647e-46	2.29895e-47
100155923	EFNA3	mRNA	11.2	11.83	4.17	3.3	290	305	124	96	1.62249	1.37924e-50	8.54326e-52
100157952	HEY1	mRNA	0.57	0.46	0.07	0.27	15	12	2	8	1.62006	0.00273748	0.00127255
110255660	LMOD1	mRNA	0.49	0.21	0.07	0.16	19	8	3	7	1.62006	0.00273748	0.00127255
100512281	PPFIA2	mRNA	0.06	0.08	0.03	0.02	3.36	4.72	2	1	1.61649	0.118522	0.0784344
100736963	SCN1B	mRNA	2.26	2.39	0.62	0.9	38	40	12	17	1.61452	1.641e-07	4.6805e-08
100519456	HOXA7	mRNA	27.96	27.59	8.86	9.28	265	262	97	99	1.61405	1.34855e-44	9.53116e-46
100622728	TLE2	mRNA	0.15	0.14	0.06	0.03	4	4	2	1	1.60214	0.123279	0.0818798
767625	GPX2	mRNA	0.69	0.41	0.12	0.24	5	3	1	2	1.60214	0.123279	0.0818798
100625598	LOC100625598	mRNA	0.13	0.1	0	0.07	4	4	0	3	1.60214	0.123279	0.0818798
494467	CXCL14	mRNA	0.58	0.35	0.15	0.15	10	6	3	3	1.60214	0.0248304	0.0138719
102157705	LOC102157705	mRNA	0.14	0.23	0.12	0	3	5	3	0	1.60214	0.123279	0.0818798
100524949	ELF3	mRNA	1.03	1.45	0.27	0.55	20	28	6	12	1.60214	5.49199e-05	2.02765e-05
106506844	LOC106506844	mRNA	0.1	0.03	0.03	0.02	6	2	2	1	1.60214	0.123279	0.0818798
106504136	SLC17A4	mRNA	0.06	0.04	0.02	0.01	5	3	2	1	1.60214	0.123279	0.0818798
100512891	SPRY4	mRNA	44.62	41.64	14.56	13.88	2309	2143	865	806	1.60084	0	0
110261338	LOC110261338	mRNA	1.39	1.8	0.4	0.66	19.62	25.48	6.51	10.43	1.59979	9.70124e-05	3.67994e-05
100623009	SLC43A2	mRNA	7.97	7.74	3.69	3.04	504	467	190	175	1.59868	3.19761e-80	1.20405e-81
100622193	MXRA7	mRNA	21.73	21.26	5.74	6	704	666	261	254	1.59863	7.96073e-113	2.1178e-114
100513569	GAS2L1	mRNA	9.87	11.5	3.52	3.53	256	297	105	103	1.5978	4.38667e-46	3.01037e-47
100628128	PRSS16	mRNA	5.06	4.39	1.73	1.38	104	90	41	32	1.59719	7.80462e-17	1.2437e-17
100516931	ARL4D	mRNA	3.52	3.03	1.22	0.94	50	43	20	15	1.59698	1.25037e-08	3.25107e-09
780430	DIRAS2	mRNA	34.42	32.5	11.49	10.69	1480	1391	567	515	1.59495	8.07991e-235	9.78508e-237
100623287	STEAP2	mRNA	0.29	0.33	0.09	0.11	25	28	9	11	1.59309	2.31409e-05	8.19601e-06
110255405	KCTD14	mRNA	1.4	1.55	0.55	0.43	68.4	75.83	30.99	23.45	1.59273	9.47036e-13	1.89207e-13
100514386	SLC31A2	mRNA	1.06	1.42	0.44	0.4	19	26	9	8	1.59149	0.000105082	4.01456e-05
100153803	SH3PXD2A	mRNA	2.18	2.2	0.71	0.73	262.96	257.89	97	100	1.58977	3.71529e-43	2.71682e-44
100620243	PLXNA4	mRNA	0.13	0.07	0.03	0.03	19	10	6	5	1.58565	0.00220363	0.00100928
100511825	UGT8	mRNA	0.97	0.8	0.29	0.36	42	37	14	16	1.58399	2.04358e-07	5.87405e-08
100154230	MMP17	mRNA	0.91	0.69	0.26	0.27	45	34	15	15	1.58399	2.04358e-07	5.87405e-08
100625946	MAP2K6	mRNA	6.89	7.72	2.11	2.67	603	650	217	259	1.58345	7.40834e-102	2.19147e-103
100153820	BEND6	mRNA	1.7	1.36	0.65	0.35	38	33	18	9	1.58196	9.16536e-07	2.80765e-07
100517858	C13H3orf58	mRNA	23.1	22.57	7.75	7.52	1000	972	385	366	1.57988	2.50196e-159	4.75192e-161
100515172	HOXD8	mRNA	23.11	22.15	7.29	7.34	869	836	334	317	1.57614	2.21654e-137	4.79656e-139
100519641	PPP1R26	mRNA	0.77	0.88	0.31	0.26	41	45	18	15	1.56897	6.98568e-08	1.92405e-08
106506784	LOC106506784	mRNA	0.11	0.05	0.05	0	2.29	1.17	1.33	0	1.56645	0.338446	0.260302
100522585	GSDME	mRNA	0.21	0.04	0.03	0.05	11	2	2	3	1.56561	0.0488484	0.0291746
102167388	GNG4	mRNA	17.94	17	6.09	5.72	816	769	318	292	1.5647	2.01144e-126	4.68551e-128
100512413	ZNF641	mRNA	1.26	1.12	0.42	0.39	58	51	22	20	1.56297	1.1638e-09	2.82805e-10
100155276	KCNK10	mRNA	0.56	0.46	0.16	0.19	46	37	15	17	1.56214	1.32816e-07	3.74867e-08
100525886	METTL21C	mRNA	0.11	0.07	0.02	0.03	8.22	5.16	2.06	3.1	1.56174	0.0458362	0.0271905
497061	ADAMTS1	mRNA	8.59	8.75	2.75	3.13	364	369	134	149	1.56011	1.03526e-58	5.46029e-60
100624149	LOC100624149	mRNA	1.14	1.41	0.36	0.51	22.02	27.28	8.02	11.05	1.55738	6.25154e-05	2.32463e-05
100514967	DHRS3	mRNA	0.69	0.57	0.28	0.15	17	14	8	4	1.55634	0.00176845	0.0007978
100518083	HERC5	mRNA	1.1	1.08	0.39	0.35	61	60	25	22	1.55138	1.66962e-10	3.84174e-11
110256417	FSTL1	mRNA	581.17	557.68	193	195.86	23759	22676	9058	8988	1.55063	0	0
100156254	LCP1	mRNA	0.31	0.12	0.06	0.09	13	5	3	4	1.54967	0.0198311	0.0108526
397168	KCNE3	mRNA	0.54	0.24	0.15	0.13	13	5	4	3	1.54967	0.0198311	0.0108526
100521303	TMEM139	mRNA	4.35	4.12	1.02	1.26	56	57	20	24	1.54785	7.52545e-10	1.8038e-10
100152247	TP53INP2	mRNA	10.58	8.55	3.16	3.42	447	361	153	162	1.5461	8.8988e-64	4.22827e-65
100627282	PRSS54	mRNA	0	0.05	0	0.02	0	0.64	0	0.25	1.54325	0.705664	0.63202
100286778	PDK4	mRNA	11.41	12	3.96	4.07	426	446	170	171	1.54166	1.77945e-68	8.00758e-70
100628318	IL1RAP	mRNA	2.43	2.23	0.98	0.65	116	109	53	35	1.54145	1.98783e-18	2.92564e-19
100519528	CALML4	mRNA	4.8	3.27	1.42	1.35	41	28	14	13	1.54074	2.14586e-06	6.81772e-07
100513064	BNC2	mRNA	0.21	0.15	0.06	0.05	26	20	9	9	1.54074	0.000129669	5.01092e-05
100621509	FAM241B	mRNA	1.3	1.96	0.4	0.74	20	26	6	12	1.54074	0.000129669	5.01092e-05
100156529	PCOLCE2	mRNA	0.41	0.86	0.2	0.24	9	19	5	6	1.53502	0.00338981	0.00160416
606745	ADORA2B	mRNA	0.71	1.18	0.28	0.37	12.86	21.28	5.85	7.57	1.53418	0.00113594	0.000496666
399527	CPT1A	mRNA	10.55	9.65	3.44	3.55	479	436	179	181	1.53288	3.23369e-71	1.40381e-72
100626523	PCSK4	mRNA	0.59	0.78	0.28	0.19	17	21	9	6	1.52814	0.000593596	0.000248775
100620963	TCP11L2	mRNA	1.74	1.48	0.66	0.46	64	60	28	21	1.52659	1.64087e-10	3.76799e-11
100520812	CLCN1	mRNA	0.26	0.17	0.05	0.11	14.52	9.26	3.09	6.32	1.52458	0.00754996	0.0038142
100158017	SPOCK2	mRNA	8.1	8.25	2.66	3.04	466	471	175	196	1.52373	2.82125e-72	1.20609e-73
100517757	ASL	mRNA	4.5	5.44	1.9	1.55	72	87	35	28	1.5227	3.98405e-13	7.76456e-14
100512285	CEACAM1	mRNA	0.85	0.83	0.21	0.38	32	31	9	16	1.52053	7.75955e-06	2.60397e-06
100620285	QSOX1	mRNA	6.72	6.73	2.61	2.07	260	259	116	90	1.52019	2.40393e-40	1.85652e-41
100627094	TMEM126A	mRNA	45.91	45.9	15.3	15.87	358	360	144	141	1.52012	2.00993e-55	1.13857e-56
100151951	TUBA4A	mRNA	33.85	31.74	11.7	11.16	525.92	492.32	209.31	195.02	1.51957	3.83776e-78	1.48573e-79
100518636	GJA1	mRNA	137.66	129.86	45.65	48.34	4437	4167	1690	1751	1.50928	0	0
110255568	LOC110255568	mRNA	0.17	0.26	0.07	0.08	2	3	1	1	1.50903	0.256367	0.187962
100523618	COL21A1	mRNA	0.09	0.04	0.03	0.04	3	2	1	1	1.50903	0.256367	0.187962
100154821	SPATA31D1	mRNA	0.02	0.03	0.01	0.01	2	3	1	1	1.50903	0.256367	0.187962
404690	ST6GALNAC5	mRNA	1.03	1.32	0.39	0.45	13	17	6	6	1.50903	0.00271168	0.00125939
100152401	POSTN	mRNA	0.18	0.12	0.03	0.08	6	4	1	3	1.50903	0.0972348	0.0626032
100521544	SH2D3A	mRNA	0.09	0.08	0	0.07	3	2	0	2	1.50903	0.256367	0.187962
102160982	RGS9BP	mRNA	0.3	0.27	0.07	0.14	8	7	2	4	1.50903	0.0386301	0.0225796
100625548	GABRB3	mRNA	0.18	0.21	0.02	0.12	7	8	1	5	1.50903	0.0386301	0.0225796
100518660	C4H1orf189	mRNA	0.63	0.16	0.14	0.14	4	1	1	1	1.50903	0.256367	0.187962
100625976	HTR3B	mRNA	0.03	0.13	0.03	0.03	1	4	1	1	1.50903	0.256367	0.187962
396909	ABCC6	mRNA	0.04	0.05	0.03	0	2	3	2	0	1.50903	0.256367	0.187962
100511342	ICA1	mRNA	0.35	0.24	0.14	0.07	9	6	4	2	1.50903	0.0386301	0.0225796
100156827	GJB7	mRNA	0.17	0.04	0	0.07	4	1	0	2	1.50903	0.256367	0.187962
100516012	MANSC4	mRNA	0.1	0.06	0	0.09	3	2	0	2	1.50903	0.256367	0.187962
100524780	ARHGAP6	mRNA	0.24	0.22	0.1	0.06	11	9	5	3	1.50903	0.0157514	0.00845685
100625329	MYL5	mRNA	0.62	0.41	0	0.47	8	7	0	6	1.50903	0.0386301	0.0225796
110260578	ITGA7	mRNA	0.13	0.09	0.06	0.02	6	4	3	1	1.50903	0.0972348	0.0626032
102168060	LOC102168060	mRNA	0.05	0.08	0.02	0.02	4	6	2	2	1.50903	0.0972348	0.0626032
100627757	AATK	mRNA	0.13	0.16	0.04	0.07	9	11	3.01	5	1.50723	0.0158498	0.00851488
100525150	CD44	mRNA	6.82	7.13	2.73	2.14	318	330	147	113	1.50458	2.20305e-49	1.41709e-50
100737363	UNC5CL	mRNA	7.23	6.77	2.53	2.36	261	243	107	96	1.49905	2.00245e-38	1.60874e-39
396579	TNNT1	mRNA	7.02	7.09	2.29	2.88	65	69	26	28	1.4983	5.4041e-11	1.2002e-11
100158115	LOC100158115	mRNA	2.77	2.44	0.83	1.02	72.55	63.59	24.83	30.1	1.49653	3.90551e-11	8.60397e-12
100519192	NUDT4	mRNA	13.16	12.62	5.01	4.12	495.74	473.22	216.71	174.45	1.49578	1.01418e-72	4.31552e-74
100124377	SLC44A4	mRNA	2.22	2.17	0.85	0.76	57	59	24	23	1.49049	1.35271e-09	3.29964e-10
100523303	SHD	mRNA	0.3	0.34	0.09	0.14	15	17	5	8	1.48666	0.00215629	0.00098696
100517914	PLXDC1	mRNA	0.73	0.33	0.14	0.24	22	10	5	8	1.48666	0.00215629	0.00098696
100152651	STAMBPL1	mRNA	2.01	3.03	0.58	1.13	40	56	13	26	1.48666	4.26684e-08	1.15827e-08
100512181	LOC100512181	mRNA	0.22	0.09	0.07	0.04	10.6	4.17	3.64	2.4	1.47715	0.0439024	0.0259213
397397	AMY2	mRNA	2.31	1.97	0.8	0.85	37.82	34.33	14.49	15.02	1.4769	2.66539e-06	8.55303e-07
100037939	APOBEC3B	mRNA	0.77	0.64	0.39	0.11	12	10	7	2	1.47661	0.0125179	0.00657414
110260409	FAM83H	mRNA	4.48	4.3	1.61	1.57	289	274	118	113	1.47234	1.04078e-41	7.85871e-43
100526199	CHIC1	mRNA	3.08	3.1	1.12	1.12	229	229	95	93	1.47172	4.28231e-34	3.82576e-35
100625506	SLC24A2	mRNA	10.34	7.96	3.24	3.37	1086	832	390	398	1.47044	1.62459e-139	3.45108e-141
100157217	UROC1	mRNA	13.97	13.43	5.25	4.62	431	413	187	160	1.46941	7.89343e-62	3.91773e-63
100524216	RFLNB	mRNA	0.6	0.67	0.3	0.15	24	27	14	7	1.46721	0.000100344	3.8186e-05
100620897	GLIPR1L1	mRNA	0.21	0.24	0.05	0.12	8	9	2	5	1.46721	0.0305073	0.017424
100513023	SAXO2	mRNA	0.86	1.15	0.36	0.39	22	29	10	11	1.46721	0.000100344	3.8186e-05
100512021	DOCK2	mRNA	0.13	0.14	0.04	0.06	8	9	3	4	1.46721	0.0305073	0.017424
100522008	SEMA6A	mRNA	2.6	2.64	0.84	1.06	203	205	75	94	1.45865	4.31994e-30	4.2539e-31
100520197	VAT1L	mRNA	0.31	0.19	0.18	0	13.62	8.06	8.99	0	1.45707	0.0142274	0.00755855
100516366	DPT	mRNA	0.39	0.28	0.19	0.05	7	5	4	1	1.45014	0.0759195	0.0476789
100516716	GABRE	mRNA	0.13	0.25	0.03	0.11	4	8	1	4	1.45014	0.0759195	0.0476789
100515398	C9H11orf52	mRNA	0.25	0.25	0.11	0.07	6	6	3	2	1.45014	0.0759195	0.0476789
100516122	CPA4	mRNA	0.14	0.1	0.04	0.05	7	5	2	3	1.45014	0.0759195	0.0476789
100516337	CFAP52	mRNA	0.18	0.41	0.12	0.09	4	8	3	2	1.45014	0.0759195	0.0476789
100520449	TEN1	mRNA	0.46	0.92	0.5	0	4	8	5	0	1.45014	0.0759195	0.0476789
100519885	CHST1	mRNA	0.14	0.28	0.06	0.09	4	8	2	3	1.45014	0.0759195	0.0476789
100623445	TMEM52	mRNA	1.43	1.36	0.51	0.52	59	56	24	24	1.44763	3.67624e-09	9.2277e-10
100158194	TBX15	mRNA	1.17	1.34	0.5	0.42	57	65	28	23	1.44541	1.23488e-09	3.00404e-10
100520035	PCDH7	mRNA	13.57	11.64	4.75	4.53	565	482	227	212	1.44107	2.6095e-74	1.08621e-75
110255191	FAIM2	mRNA	0.19	0.4	0.12	0.1	10	21	7	6	1.44086	0.00326065	0.00153765
100521009	SLC4A8	mRNA	4.31	4.29	1.68	1.45	401	390	180	152	1.4396	2.71468e-56	1.50726e-57
100514545	RBPMS	mRNA	66.32	66.37	24.58	23.57	1168	1149	506	471	1.43293	4.99228e-162	9.21744e-164
100154658	NUS1	mRNA	110.4	107.25	39.47	41.34	4400	4253	1806	1851	1.42964	0	0
100522117	LOC100522117	mRNA	2.99	2.11	0.82	1.08	54	38	17.01	22	1.42489	2.1703e-07	6.262e-08
100524299	LRP5	mRNA	1.63	1.6	0.68	0.52	87	85	42	31	1.42354	7.21025e-13	1.43003e-13
100155972	FAM83B	mRNA	1.21	1.1	0.41	0.45	98	88	38	41	1.42248	8.20018e-14	1.53953e-14
100623310	RRAD	mRNA	1.36	1.5	0.75	0.32	19	21	12	5	1.42157	0.000856217	0.000368415
100627418	CDK18	mRNA	6.35	7	2.7	2.29	207	223	100	83	1.41959	1.96001e-30	1.9067e-31
100520433	DLL3	mRNA	2.64	2.36	0.91	0.97	178	158	70	73	1.41955	5.19357e-24	6.22775e-25
100524079	MGAT4A	mRNA	3.53	3.69	1.4	1.34	301	319	131	134	1.41338	3.65506e-43	2.67036e-44
100521620	ADHFE1	mRNA	0.14	0.19	0.08	0.04	3	4	2	1	1.40949	0.196102	0.138761
110261495	LY6G6C	mRNA	0.23	0.17	0.05	0.1	4	3	1	2	1.40949	0.196102	0.138761
100627139	ARX	mRNA	0.16	0.07	0.03	0.06	5	2	1	2	1.40949	0.196102	0.138761
100514950	WNT3A	mRNA	0.81	0.92	0.28	0.38	23	26	9	12	1.40949	0.000225668	8.97236e-05
100627869	FER1L5	mRNA	0.04	0.05	0.01	0.02	3	4	1	2	1.40949	0.196102	0.138761
100155841	MAPK13	mRNA	0.3	0.22	0.13	0.05	4	3	2	1	1.40949	0.196102	0.138761
397264	CKM	mRNA	0.27	0.2	0.12	0.06	4	3	2	1	1.40949	0.196102	0.138761
100737690	PROKR1	mRNA	0.12	0.02	0.04	0.02	6	1	2	1	1.40949	0.196102	0.138761
100522361	FLRT1	mRNA	0.11	0.17	0.04	0.06	14	21	6	9	1.40949	0.00204322	0.000931897
100516458	TNFSF18	mRNA	0.09	0.04	0.02	0.03	5	2	1	2	1.40949	0.196102	0.138761
110256466	GPR27	mRNA	6.76	8.03	2.89	2.68	175	207	86	78	1.40698	8.37588e-27	9.0959e-28
100514300	LTBP2	mRNA	0.39	0.43	0.13	0.18	38.1	42.09	14.82	19.63	1.40602	1.80403e-06	5.69348e-07
110256310	PLS1	mRNA	4.45	3.77	1.46	1.66	191	158	72	78	1.40537	1.53616e-24	1.80749e-25
733697	AK5	mRNA	6.41	5.43	2.11	2.67	210	187	80	91	1.40224	1.11922e-27	1.17914e-28
110261579	FOXG1	mRNA	0.65	0.68	0.23	0.28	25	26	10	12	1.40009	0.000178482	7.0148e-05
110260605	MAPK11	mRNA	9.3	8.83	3.51	3.51	279	262	116	118	1.39622	4.09231e-37	3.3852e-38
100738137	ANO1	mRNA	0.25	0.23	0.09	0.09	12	11	5	5	1.38874	0.0149261	0.00796631
100157071	PPP1R36	mRNA	7.33	7.33	2.72	3.16	142	138	57	65	1.38565	1.71833e-19	2.40278e-20
100622878	LINGO2	mRNA	0.44	0.31	0.13	0.15	23	16	8	9	1.38504	0.00127832	0.000564081
445520	TNXB	mRNA	0.31	0.36	0.11	0.14	42	52	20	21	1.38414	3.002e-07	8.75311e-08
110255210	LOC110255210	mRNA	2.15	2.8	0.76	1.14	110.48	142.8	44.91	65.63	1.38327	1.08047e-17	1.64669e-18
100736965	HID1	mRNA	4.44	4.23	1.76	1.57	154	146	70	61	1.3825	9.6649e-21	1.28942e-21
100521975	GRHL3	mRNA	0.4	0.14	0.09	0.09	12	4	4	3	1.37975	0.0465525	0.0276463
100516469	MTMR7	mRNA	4.32	3.47	1.5	1.5	105	84	42	41	1.3743	2.32561e-13	4.477e-14
100155509	TTBK1	mRNA	0.5	0.18	0.12	0.14	37	13	10	12	1.37153	0.000264846	0.000106439
100620286	MKX	mRNA	0.26	0.39	0.11	0.14	10	15	5	6	1.37153	0.0117541	0.00613762
100127486	CLDN7	mRNA	4.62	5.19	2.1	1.74	47	53	25	19	1.37153	1.49311e-07	4.23694e-08
100515505	MPP2	mRNA	0.36	0.36	0.17	0.14	11	14	6	5	1.37153	0.0117541	0.00613762
100157940	TFEB	mRNA	3.91	3.92	1.74	1.28	94	92	47	35	1.36871	4.32663e-13	8.46084e-14
110259215	LSP1	mRNA	1.42	0.5	0.33	0.38	25	9	8	7	1.36767	0.00304849	0.00142812
100240724	SGCD	mRNA	4.2	3.42	1.35	1.48	43	36	17	18	1.3616	3.90994e-06	1.26994e-06
100157451	TP53INP1	mRNA	22.73	22.33	8.24	9.39	1403	1371	581	648	1.36158	1.85995e-179	3.08946e-181
100525891	EIF4E3	mRNA	2.21	2.19	0.93	0.79	147	144	70	59	1.36075	1.07689e-19	1.49657e-20
100516526	GRIK2	mRNA	4.69	4.05	1.62	1.74	219	196	89	95	1.36051	1.23575e-27	1.30436e-28
100156584	ACP6	mRNA	27.74	25.58	10.28	10.43	508	468	217	216	1.35962	1.47747e-63	7.06907e-65
100624991	CLGN	mRNA	16.67	15.73	6.07	6.43	471	446	198	209	1.35899	9.75049e-60	5.03301e-61
100526094	EHF	mRNA	0.05	0.1	0	0.06	3	6	0	4	1.35703	0.151572	0.102909
110256108	LOC110256108	mRNA	0.13	0.07	0.06	0.02	6	3	3	1	1.35703	0.151572	0.102909
100623314	KCNA7	mRNA	0.17	0.14	0.11	0.02	10	8	7	1	1.35703	0.0363136	0.021085
100157147	SEMA4A	mRNA	0.16	0.13	0.05	0.06	5	4	2	2	1.35703	0.151572	0.102909
100155597	POPDC2	mRNA	0.3	0.37	0.05	0.2	8	10	2	6	1.35703	0.0363136	0.021085
100737235	LRRC27	mRNA	0.75	0.5	0.29	0.2	27	18	12	8	1.35703	0.000630994	0.000265493
100518128	SMPD3	mRNA	0.21	0.11	0.08	0.05	12	6	5	3	1.35703	0.0363136	0.021085
110259671	LOC110259671	mRNA	0.27	0.14	0.12	0.04	6	3	3	1	1.35703	0.151572	0.102909
102163469	ZBTB8B	mRNA	0.45	0.57	0.24	0.16	8	10	5	3	1.35703	0.0363136	0.021085
397406	FCER1G	mRNA	0.61	1.22	0.35	0.36	3	6	2	2	1.35703	0.151572	0.102909
100521503	CEP170B	mRNA	0.09	0.17	0.05	0.05	6	12	4	4	1.35703	0.0363136	0.021085
100519166	LOC100519166	mRNA	0.32	0.26	0.11	0.11	5	4	2	2	1.35703	0.151572	0.102909
100523600	PCP4L1	mRNA	4.18	4.24	1.26	2.07	81	82	28	45	1.346	2.4286e-11	5.29243e-12
100127162	TNFSF13	mRNA	0.62	0.66	0.25	0.22	15	14	7	6	1.34464	0.00725336	0.00364804
100511570	TENT5B	mRNA	1	1.56	0.67	0.33	27	42	21	10	1.34143	2.15525e-05	7.60635e-06
100626713	PTCHD4	mRNA	0.96	0.52	0.32	0.26	56	30.73	22	17	1.34016	1.69111e-06	5.31583e-07
100621441	NME5	mRNA	2.84	2.33	0.89	1.24	44	36	15	21	1.3391	4.54453e-06	1.48567e-06
100125838	NOD2	mRNA	0.43	0.43	0.15	0.19	20	20	8	10	1.3391	0.00149359	0.000665499
106509464	PRTN3	mRNA	0.22	0.27	0.06	0.13	9	11	3	6	1.3391	0.0284016	0.0161029
100157049	PSD	mRNA	0.2	0.3	0.13	0.07	8	12	6	3	1.3391	0.0284016	0.0161029
102158572	C14H10orf105	mRNA	0.72	0.62	0.28	0.25	38	33	17	15	1.33685	1.70455e-05	5.94127e-06
100519237	PCSK5	mRNA	28.37	29.61	11.2	11.83	1747	1814	793	812	1.33681	8.5507e-224	1.09777e-225
397073	ABCG2	mRNA	32.73	30.44	13.05	11.96	704.52	653.2	323.09	289.37	1.3356	1.02898e-85	3.70434e-87
100621662	SP5	mRNA	24.63	26.47	10.19	10.01	614	658	294	282	1.33006	7.64753e-80	2.88978e-81
100623892	ABCA7	mRNA	1.13	0.91	0.52	0.28	83	67	45	23	1.32846	2.47037e-10	5.73984e-11
396739	SAL1	mRNA	3.55	5.3	1.74	1.78	30	45	17	17	1.32846	1.06323e-05	3.62502e-06
100519796	COPZ2	mRNA	27.67	34.27	12.03	12.57	262	324	133	133	1.32658	3.56095e-37	2.93388e-38
100511114	LOC100511114	mRNA	1.07	0.39	0.23	0.35	38.15	13.77	9.58	14.01	1.32522	0.00029653	0.000119801
100271724	SLC22A4	mRNA	0.42	0.16	0.15	0.04	7	4	4	1	1.3246	0.116228	0.0767472
100521917	PTPN14	mRNA	1.1	0.94	0.4	0.41	174	149	73	74	1.32282	7.24706e-21	9.63493e-22
100522940	OAF	mRNA	17.26	17.05	6.51	7.22	383	377	166	180	1.32233	1.09596e-47	7.24548e-49
100156181	PTPRB	mRNA	0.6	0.35	0.18	0.2	79	46	27	30	1.32	1.03675e-08	2.67712e-09
100523972	RPS6KA1	mRNA	22.12	21.42	8.35	9.12	734	707	318	340	1.31801	4.22973e-89	1.47233e-90
100518539	GFPT2	mRNA	0.44	0.67	0.3	0.14	14	21	11	5	1.31638	0.00353649	0.00167838
100157565	VPREB3	mRNA	0.4	0.43	0.25	0.08	17	18	12	4	1.31638	0.00353649	0.00167838
100513263	CLCF1	mRNA	1.89	1.86	0.72	0.86	52	53	26	22	1.31638	1.84131e-07	5.26889e-08
100627595	PM20D1	mRNA	1.72	1.43	0.53	0.71	33.3	27	12	15.6	1.31459	9.97547e-05	3.79386e-05
100533200	PRKCZ	mRNA	5.34	5.29	2.34	1.93	145	143	73	59	1.31263	1.64389e-18	2.40638e-19
110262041	FAM53A	mRNA	2.01	2.01	1	0.69	48	48	27	17	1.31263	6.90348e-07	2.07959e-07
100738645	CABP7	mRNA	0.31	0.07	0.03	0.13	9.32	2.06	1.04	4.18	1.31148	0.112705	0.0740326
100736738	PDGFRL	mRNA	3.2	2.73	1.37	1.02	53	45	26	19	1.30996	5.45354e-07	1.62657e-07
100512633	RUNX1	mRNA	1.11	1.19	0.73	0.34	30	20	14	9	1.3074	0.000453172	0.000187345
100523949	LYL1	mRNA	0.96	0.72	0.24	0.44	39.87	29.75	11.55	20.53	1.30493	3.00122e-05	1.07528e-05
100152562	EMX2	mRNA	0.36	0.53	0.21	0.34	10	16	5	7	1.30258	0.0136736	0.00723086
100624653	PRSS38	mRNA	0.15	0.13	0.06	0.06	7	6	3	3	1.30258	0.0900315	0.0575246
100157140	ZDHHC8	mRNA	2.07	1.87	0.88	0.72	70	66	35	28	1.29728	3.64248e-09	9.13572e-10
110259213	DUSP8	mRNA	0.76	1.08	0.37	0.38	34	48	19	19	1.29673	6.02969e-06	1.99912e-06
110261760	DUSP22	mRNA	1.25	0.97	0.34	0.47	24	17	9	10	1.29673	0.00172378	0.000775936
106509227	LOC106509227	mRNA	0.56	0.37	0.16	0.22	9.15	6.07	3	4.07	1.29329	0.0663035	0.0409817
100626093	RASGRP2	mRNA	0.98	1.03	0.53	0.29	21	22	13	7	1.29144	0.00135555	0.000600584
100526059	LOC100526059	mRNA	0.03	0.11	0.04	0.02	1.4	5.05	2	1	1.29144	0.251525	0.183863
100520441	NIPAL1	mRNA	0.63	0.58	0.26	0.23	36	33	17.13	15	1.28978	3.88133e-05	1.40988e-05
110255195	SLC17A2	mRNA	1.53	1.6	0.63	0.66	46.04	46.18	22.6	20.38	1.28852	1.6772e-06	5.26879e-07
100144478	CHRM3	mRNA	0.23	0.34	0.14	0.05	6	9	5	2	1.28664	0.0697439	0.043302
100520358	CDC42BPG	mRNA	0.76	0.67	0.28	0.31	48	42	20	22	1.28664	2.32786e-06	7.42525e-07
102167342	CNPY1	mRNA	73.98	75.69	29.83	30.17	2613	2617	1222	1219	1.28644	0	0
100462674	CPEB2	mRNA	1.27	1.06	0.45	0.51	78	59	31	33	1.28513	4.17035e-09	1.05038e-09
100525107	CCDC65	mRNA	1.99	2.36	1.01	0.78	50	59	29	22	1.28286	1.91368e-07	5.48105e-08
100627254	ERC2	mRNA	0.17	0.09	0.04	0.07	11	6	3	5	1.27456	0.0540956	0.0327147
100515657	SCRT1	mRNA	0.21	0.19	0.1	0.06	9	8	5	3	1.27456	0.0540956	0.0327147
110255392	LOC110255392	mRNA	0.09	0.13	0.06	0.03	7	10	5	3	1.27456	0.0540956	0.0327147
100621152	RNF222	mRNA	0.65	0.33	0.2	0.22	23	11	7	9	1.27456	0.00515154	0.00252651
100626068	IGIP	mRNA	1.05	1.18	0.45	0.47	8	9	4	4	1.27456	0.0540956	0.0327147
100512938	HEPH	mRNA	15.32	14.77	6.27	6.2	1094	1048	513	497	1.2717	6.17361e-125	1.47487e-126
106507765	LOC106507765	mRNA	0.5	0.7	0.24	0.26	63.73	88.74	35.38	36.77	1.26656	8.15829e-10	1.9625e-10
100522449	NWD2	mRNA	0.12	0.05	0.04	0.03	13	6	5	4	1.2651	0.0421162	0.0247928
100624590	LOC100624590	mRNA	0.52	0.31	0.19	0.15	12	7	5	4	1.2651	0.0421162	0.0247928
100524363	PRR16	mRNA	4.25	5.26	1.44	2.21	83	107.01	38.02	51.99	1.26502	6.04233e-12	1.26637e-12
110255332	LOC110255332	mRNA	8.68	6	2.8	3.31	167.5	115.41	62.17	71.9	1.26446	3.08183e-17	4.80089e-18
100625139	KBTBD11	mRNA	4.13	3.39	1.44	1.69	376	306.66	150.76	173	1.26334	4.54751e-40	3.52402e-41
100517024	LARGE2	mRNA	10.79	10.32	4.61	4.13	265	247	132	111	1.26229	2.90527e-30	2.83971e-31
100518064	ABCA3	mRNA	0.19	0.36	0.1	0.13	14	26	8	11	1.2611	0.00250626	0.00115901
100520706	DOCK4	mRNA	5.34	4.96	2.14	2.07	460	445	220	210	1.26068	1.27723e-52	7.63244e-54
100152357	RPS6KL1	mRNA	18.82	19.52	7.68	8.47	651	672	303	326	1.25978	2.19534e-76	8.83306e-78
100516986	GRSF1	mRNA	80.66	80.31	32.54	35.21	5801	5765	2682	2838	1.25425	0	0
100152534	C1H15orf48	mRNA	1.17	2.2	0.89	0.51	8	15	7	4	1.25123	0.0256277	0.0143487
444998	FOXP3	mRNA	0.2	0.3	0.12	0.18	9	14	5	6	1.25123	0.0256277	0.0143487
110259088	LOC110259088	mRNA	0.1	0.27	0.06	0.1	2	5.59	1.27	2.36	1.25123	0.22216	0.159574
110261225	ACOT11	mRNA	3.49	2.6	1.26	1.26	225	166	94	93	1.25123	4.70678e-23	5.80599e-24
106507543	LOC106507543	mRNA	0.08	0	0	0.03	2.11	0	0	1.01	1.24999	0.547923	0.458688
100151943	AIG1	mRNA	15.49	14.52	5.96	6.77	247	230	109	120	1.24574	1.04465e-27	1.0985e-28
100152749	CA12	mRNA	1.86	1.63	0.7	0.77	83.01	72.57	36.12	38.7	1.24326	9.75765e-10	2.35627e-10
100151799	AWAT2	mRNA	0.03	0.09	0.03	0.03	1.63	4.52	1.46	1.5	1.24209	0.279442	0.208097
100156381	LOC100156381	mRNA	13.94	14.74	5.97	6.14	107.46	114.23	53.33	53.4	1.24168	2.16319e-13	4.16003e-14
100621609	CTRL	mRNA	1.04	1.45	0.7	0.34	16.07	22.3	12.59	5.89	1.24112	0.00353284	0.00167606
397093	INHBA	mRNA	4.28	5.67	2.06	2.15	94	124	52	53	1.24104	3.5561e-13	6.90229e-14
110260738	MANSC1	mRNA	5.34	5.4	2.2	2.35	101	102	48	50	1.23773	2.6896e-12	5.50165e-13
100525753	CDC42EP5	mRNA	10.2	14.38	5.66	4.76	122	172	78	64	1.23703	2.64876e-17	4.10872e-18
100624264	LAMC2	mRNA	0.31	0.27	0.14	0.11	31.33	27.85	16.2	12.4	1.2362	0.00025034	0.000100096
100511702	CD38	mRNA	3.21	2.8	1.1	1.46	91.59	79.74	36.03	46.86	1.23461	1.6425e-10	3.77282e-11
100737041	CSPG5	mRNA	16.58	18.41	7.74	7.11	367	406	197	177	1.23453	1.13207e-43	8.21091e-45
100154289	FAM189A2	mRNA	0.55	0.59	0.3	0.2	15	16	9	6	1.23441	0.00955605	0.0049162
100523880	ELF4	mRNA	3.65	3.55	1.66	1.42	257	249	134	111	1.23346	6.82562e-29	6.92905e-30
100312980	RNASE1	mRNA	1.56	2.54	0.88	0.51	13	20	12	4	1.2315	0.00747773	0.00377474
100511556	RADIL	mRNA	0.54	0.39	0.25	0.12	20	15	11	6	1.22892	0.00586579	0.00290165
100517074	ZFP37	mRNA	0.59	0.51	0.21	0.26	20	17	8	10	1.22663	0.00460117	0.00223284
100522103	WSCD1	mRNA	8.03	7.86	3.45	3.24	666	635	322	311	1.22644	4.49701e-72	1.92546e-73
100516531	SYTL4	mRNA	2.84	2.91	1.22	1.24	112	114	55	55	1.22592	2.21431e-13	4.26127e-14
100519087	NRXN1	mRNA	0.18	0.38	0.18	0.09	17	24	11	9	1.22273	0.00284383	0.00132584
110255203	PHYHD1	mRNA	5.33	6.16	2.64	2.19	81	93	47	38	1.22065	1.72875e-10	3.98353e-11
100518990	CADPS	mRNA	0.49	0.44	0.26	0.14	24	21	14	8	1.21952	0.00175179	0.00078982
397615	IL13RA1	mRNA	19.26	16.13	6.96	8.27	240	201	100	116	1.21685	8.3099e-25	9.71715e-26
100520470	MAP1A	mRNA	9.37	8.7	3.81	3.98	1047	966	488	498	1.21679	1.17569e-109	3.2055e-111
100513967	SHROOM4	mRNA	2.76	2.84	1.18	1.22	242	250	119	122	1.21673	1.51537e-27	1.60553e-28
100627929	FLYWCH2	mRNA	6.39	7.73	3.03	3	54	62	29	28	1.21219	2.80699e-07	8.17707e-08
100152018	NAA30	mRNA	15.65	16.87	6.86	7.2	807	865	406	417	1.20971	2.08927e-90	7.10664e-92
396743	CD55	mRNA	13.7	11.16	4.27	3.77	612	535	299	266	1.20864	3.22073e-62	1.57935e-63
100517856	SH3BP5	mRNA	6.63	6.44	2.82	2.84	268	259	131	129	1.20639	4.72906e-29	4.78821e-30
733628	AEBP1	mRNA	5.84	5.34	2.25	2.62	256	233	113	129	1.20193	7.02249e-27	7.60294e-28
100624329	LOC100624329	mRNA	0.11	0.24	0.1	0.05	9.26	23.52	10.89	5.34	1.20125	0.00907205	0.00464559
397603	IDH2	mRNA	368.99	375.43	165.84	158.93	6794	6895	3513	3290	1.19588	0	0
100136902	SALL4	mRNA	51.92	47.99	21.61	21.64	2650	2470	1271	1276	1.19445	9.63206e-270	9.81628e-272
102165571	LOC102165571	mRNA	0.03	0.03	0.02	0	1	1.01	1	0	1.1943	0.574466	0.485356
100737194	SEMA5A	mRNA	8.81	8.98	3.71	4.08	1170.92	1185.77	564.44	608.2	1.1941	1.6701e-124	4.023e-126
100519777	CPNE8	mRNA	3.97	2.58	1.47	1.39	138	113	61	64	1.19286	3.66237e-14	6.73288e-15
396697	ESR2	mRNA	0.23	0.15	0.08	0.09	12	8	5	5	1.1871	0.047808	0.0284994
100737499	PRSS56	mRNA	0.09	0	0.04	0	2	0	1	0	1.1871	0.575767	0.488531
102159783	LOC102159783	mRNA	0	0.23	0	0.1	0	2	0	1	1.1871	0.575767	0.488531
100521003	GPER1	mRNA	0	0.08	0.04	0	0	2	1	0	1.1871	0.575767	0.488531
100127134	IL1RL1	mRNA	0.07	0.07	0.03	0.03	2	2	1	1	1.1871	0.412782	0.327308
100628121	GPR179	mRNA	0.02	0	0.01	0	2	0	1	0	1.1871	0.575767	0.488531
397624	SLC15A1	mRNA	0.04	0.04	0	0.03	1	1	0	1	1.1871	0.575767	0.488531
100514489	ZNF594	mRNA	0.1	0.1	0.04	0.05	7	7	3	4	1.1871	0.102899	0.0668662
100135667	NLRC5	mRNA	0.03	0	0	0.01	2	0	0	1	1.1871	0.575767	0.488531
100517263	DIRAS1	mRNA	0.03	0.09	0.03	0.03	1	3	1	1	1.1871	0.412782	0.327308
110256155	LOC110256155	mRNA	0.12	0	0	0.05	2	0	0	1	1.1871	0.575767	0.488531
100623257	LOC100623257	mRNA	0	0.06	0.03	0	0	2	1	0	1.1871	0.575767	0.488531
100152966	LHFPL1	mRNA	0.21	0.21	0.09	0.09	4	4	2	2	1.1871	0.229931	0.165963
100518663	PLCG2	mRNA	0.07	0.01	0.04	0	3	1	2	0	1.1871	0.412782	0.327308
100623016	CCT8L2	mRNA	0.17	0.09	0.04	0.08	4	2	1	2	1.1871	0.304876	0.230256
100519288	STARD8	mRNA	1.52	1.24	0.66	0.55	78	62	38	32	1.1871	2.56516e-08	6.82753e-09
100622999	ADCY8	mRNA	0.02	0.06	0.02	0.02	1	3	1	1	1.1871	0.412782	0.327308
397008	NUDT14	mRNA	0.35	0.38	0.22	0.09	3	3	2	1	1.1871	0.304876	0.230256
100523543	NOXO1	mRNA	0.15	0	0.07	0	2	0	1	0	1.1871	0.575767	0.488531
100170134	CD209	mRNA	0	0.26	0	0.12	0	2	0	1	1.1871	0.575767	0.488531
100294683	CLDN22	mRNA	0	0.33	0	0.15	0	2	0	1	1.1871	0.575767	0.488531
100519245	NLRP6	mRNA	0	0.05	0.02	0	0	2	1	0	1.1871	0.575767	0.488531
100623311	GPR88	mRNA	0.06	0.11	0.05	0.02	4	8	4	2	1.1871	0.133971	0.0897663
100049692	SRGN	mRNA	0.15	0.3	0.07	0.13	2	4	1	2	1.1871	0.304876	0.230256
100519410	GALNT18	mRNA	0.45	0.45	0.23	0.17	12	12	7	5	1.1871	0.0289255	0.0164219
100525146	PLXNB3	mRNA	0.01	0.04	0.01	0.01	1	3	1	1	1.1871	0.412782	0.327308
110257143	BOK	mRNA	0.96	0.91	0.51	0.31	33	31	20	12	1.1871	0.000224564	8.92102e-05
100512716	SLC6A12	mRNA	0.06	0.06	0.06	0	2	2	2	0	1.1871	0.412782	0.327308
110257580	LOC110257580	mRNA	0.11	0.16	0.1	0.02	4	6	4	1	1.1871	0.174978	0.121428
100513492	MEIOC	mRNA	0.04	0.04	0.03	0	1	1	1	0	1.1871	0.575767	0.488531
100310807	IFN-DELTA-2	mRNA	0.46	0.23	0.1	0.2	4	2	1	2	1.1871	0.304876	0.230256
100154257	KIAA1324	mRNA	0.02	0.07	0.03	0	1	3	2	0	1.1871	0.412782	0.327308
100517137	ALDH1A1	mRNA	0.09	0.18	0.08	0.04	2	4	2	1	1.1871	0.304876	0.230256
100522512	HIGD1B	mRNA	0.19	0.45	0.17	0.12	3	7	3	2	1.1871	0.174978	0.121428
100153156	RIPOR3	mRNA	0	0.03	0	0.01	0	2	0	1	1.1871	0.575767	0.488531
100156402	GTSF1L	mRNA	0.12	0.36	0	0.22	1	3	0	2	1.1871	0.412782	0.327308
100511641	GRIK3	mRNA	0.02	0.04	0.01	0.02	2	4	1	2	1.1871	0.304876	0.230256
100519570	KLLN	mRNA	0.02	0.02	0.02	0	1	1	1	0	1.1871	0.575767	0.488531
100337678	PNCK	mRNA	0	0.14	0.06	0	0	2	1	0	1.1871	0.575767	0.488531
100625203	SIDT1	mRNA	0.05	0.03	0.04	0	3	1	2	0	1.1871	0.412782	0.327308
100512920	LOC100512920	mRNA	0.03	0.03	0.02	0	1	1	1	0	1.1871	0.575767	0.488531
110261259	C6H16orf46	mRNA	0.6	0.41	0.17	0.22	14	10	5	7	1.1871	0.0289255	0.0164219
100302368	LOC100302368	mRNA	0.04	0.04	0.03	0	1	1	1	0	1.1871	0.575767	0.488531
100155470	BPIFA3	mRNA	0.18	0	0.09	0	2	0	1	0	1.1871	0.575767	0.488531
100517268	SV2C	mRNA	0.04	0.04	0.03	0	1	1	1	0	1.1871	0.575767	0.488531
100151744	RAG2	mRNA	0.13	0	0.05	0	2	0	1	0	1.1871	0.575767	0.488531
100512852	MAP1LC3C	mRNA	0.3	0	0.08	0.08	4	0	1	1	1.1871	0.412782	0.327308
100516278	CFAP99	mRNA	0.06	0	0.02	0	2	0	1	0	1.1871	0.575767	0.488531
100512069	OTOP2	mRNA	0.04	0.04	0.04	0	1	1	1	0	1.1871	0.575767	0.488531
100155159	PYROXD2	mRNA	0	0.06	0	0.02	0	2	0	1	1.1871	0.575767	0.488531
102157965	LOC102157965	mRNA	0.07	0.07	0	0.06	1	1	0	1	1.1871	0.575767	0.488531
100520228	LOC100520228	mRNA	0.3	0.1	0	0.18	3	1	0	2	1.1871	0.412782	0.327308
100521829	MYO5B	mRNA	0.62	0.54	0.25	0.25	39	33	18	18	1.1871	8.59319e-05	3.24029e-05
100525967	TLX3	mRNA	0.06	0.06	0	0.05	1	1	0	1	1.1871	0.575767	0.488531
100524265	CXCL13	mRNA	0	0.17	0	0.08	0	2	0	1	1.1871	0.575767	0.488531
100157958	LAMC3	mRNA	0.05	0.02	0.01	0.01	3	1	1	1	1.1871	0.412782	0.327308
397289	NKX6-1	mRNA	0.04	0.04	0.03	0	1	1	1	0	1.1871	0.575767	0.488531
100134857	NCF1	mRNA	0.09	0.09	0	0.08	1	1	0	1	1.1871	0.575767	0.488531
110256414	LOC110256414	mRNA	0.06	0.06	0	0.06	1	1	0	1	1.1871	0.575767	0.488531
102162245	RTL9	mRNA	0.02	0.02	0.02	0	1	1	1	0	1.1871	0.575767	0.488531
100623715	TXNDC2	mRNA	0.04	0	0	0.02	2	0	0	1	1.1871	0.575767	0.488531
100523705	TMEM140	mRNA	0	0.09	0	0.04	0	2	0	1	1.1871	0.575767	0.488531
100511781	IGSF11	mRNA	0.03	0.03	0	0.02	1	1	0	1	1.1871	0.575767	0.488531
100153433	MESP2	mRNA	0.85	0.85	0.29	0.46	25	25	10	15	1.1871	0.00121443	0.000533717
100737768	LOC100737768	mRNA	1.54	0.76	0.33	0.68	8	4	2	4	1.1871	0.133971	0.0897663
100517129	LOC100517129	mRNA	0.11	0	0.05	0	2	0	1	0	1.1871	0.575767	0.488531
110257759	LOC110257759	mRNA	0.04	0.12	0	0.07	1	3	0	2	1.1871	0.412782	0.327308
100153087	LOC100153087	mRNA	0.26	0.26	0.15	0.08	6	6	4	2	1.1871	0.133971	0.0897663
100626491	SPINK13	mRNA	0.06	0.07	0.03	0	1	1	1	0	1.1871	0.575767	0.488531
100620175	FER1L6	mRNA	0.03	0.03	0	0.02	2	2	0	2	1.1871	0.412782	0.327308
100141418	RNF39	mRNA	0.1	0.1	0.09	0	1	1	1	0	1.1871	0.575767	0.488531
100154008	RSPO2	mRNA	0	0.3	0.13	0	0	2	1	0	1.1871	0.575767	0.488531
100037935	CD207	mRNA	0.09	0.09	0	0.08	1	1	0	1	1.1871	0.575767	0.488531
102160290	LOC102160290	mRNA	0.06	0.06	0	0.05	1	1	0	1	1.1871	0.575767	0.488531
397307	CEBPA	mRNA	0.25	0.25	0.12	0.1	7	7	4	3	1.1871	0.102899	0.0668662
106504536	LOC106504536	mRNA	0.1	0.03	0	0.06	3	1	0	2	1.1871	0.412782	0.327308
100525333	CRYM	mRNA	0.79	0.8	0.46	0.24	12	12	8	4	1.1871	0.0289255	0.0164219
100524169	KRT24	mRNA	0.03	0.08	0.02	0.02	1	3	1	1	1.1871	0.412782	0.327308
100519817	KCNT1	mRNA	0	0.04	0	0.02	0	2	0	1	1.1871	0.575767	0.488531
100153789	RAB44	mRNA	0.05	0	0.02	0	2	0	1	0	1.1871	0.575767	0.488531
100155590	FRRS1L	mRNA	0.85	0.71	0.4	0.3	63	51	33	24	1.1871	5.69106e-07	1.7008e-07
100515976	NEB	mRNA	0	0.01	0	0	0	2	1	0	1.1871	0.575767	0.488531
110257302	C16H5orf47	mRNA	0	0.34	0.07	0.13	0	4	1	1	1.1871	0.412782	0.327308
100514433	LOC100514433	mRNA	0.03	0.03	0	0.02	1	1	0	1	1.1871	0.575767	0.488531
450213	RXFP4	mRNA	0.09	0.09	0.08	0	1	1	1	0	1.1871	0.575767	0.488531
100525523	IFI44	mRNA	0.16	0.16	0.07	0.07	2	2	1	1	1.1871	0.412782	0.327308
102164352	NAIP	mRNA	0.11	0	0.05	0	2	0	1	0	1.1871	0.575767	0.488531
102165987	LOC102165987	mRNA	0.07	0.07	0	0.06	1	1	0	1	1.1871	0.575767	0.488531
100736632	FBXO36	mRNA	0.75	0.74	0.48	0.17	8	8	6	2	1.1871	0.079437	0.0501008
100522079	TSKS	mRNA	0.05	0.05	0.05	0	1	1	1	0	1.1871	0.575767	0.488531
100620544	LHX4	mRNA	0	0.05	0	0.02	0	2	0	1	1.1871	0.575767	0.488531
110261754	LOC110261754	mRNA	0.1	0.1	0	0.09	1	1	0	1	1.1871	0.575767	0.488531
100529212	ODF4	mRNA	0	0.12	0.11	0	0	2	1	0	1.1871	0.575767	0.488531
100329126	ATP1A3	mRNA	0.41	0.41	0.16	0.19	13	13	6	7	1.1871	0.0225909	0.0125117
110256120	MFAP4	mRNA	0.06	0.06	0	0.05	1	1	0	1	1.1871	0.575767	0.488531
110262229	LOC110262229	mRNA	0.09	0	0	0.04	2	0	0	1	1.1871	0.575767	0.488531
110258119	LOC110258119	mRNA	0	0.08	0	0.04	0	2	0	1	1.1871	0.575767	0.488531
110257456	ABHD16B	mRNA	0.05	0.05	0	0.04	1	1	0	1	1.1871	0.575767	0.488531
403107	CYP2C33	mRNA	0	0.11	0.05	0	0	2	1	0	1.1871	0.575767	0.488531
110261384	LOC110261384	mRNA	0.16	0	0.07	0	2	0	1	0	1.1871	0.575767	0.488531
110256367	LOC110256367	mRNA	0	0.14	0.06	0	0	2	1	0	1.1871	0.575767	0.488531
100524679	LOC100524679	mRNA	0.03	0.03	0.02	0	1	1	1	0	1.1871	0.575767	0.488531
397434	KCNMA1	mRNA	0.03	0.02	0.02	0	1	1	1	0	1.1871	0.575767	0.488531
100154475	KIAA1671	mRNA	0.01	0.03	0	0.02	1	3	0	2	1.1871	0.412782	0.327308
100737810	UCN3	mRNA	0.08	0.08	0	0.07	1	1	0	1	1.1871	0.575767	0.488531
100142661	ASPA	mRNA	0.23	0	0.1	0	2	0	1	0	1.1871	0.575767	0.488531
397338	WT1	mRNA	0.05	0.21	0.08	0.04	1	7	3	1	1.1871	0.229931	0.165963
100521603	HTATIP2	mRNA	0.13	0.26	0.11	0.06	2	4	2	1	1.1871	0.304876	0.230256
110258569	LOC110258569	mRNA	0.07	0.1	0.09	0	1	1	1	0	1.1871	0.575767	0.488531
110260206	PTP4A3	mRNA	2.03	1.78	0.74	0.99	41	37	17	22	1.1871	4.1698e-05	1.52128e-05
110260413	IQANK1	mRNA	0.09	0	0.04	0	2	0	1	0	1.1871	0.575767	0.488531
110257248	LOC110257248	mRNA	0.25	0.39	0.22	0.06	11	17	11	3	1.1871	0.0175977	0.00955172
102161013	LOC102161013	mRNA	0.06	0.06	0.05	0	1	1	1	0	1.1871	0.575767	0.488531
110261079	LOC110261079	mRNA	0.02	0.02	0.01	0	1	1	1	0	1.1871	0.575767	0.488531
100525700	ALX1	mRNA	0.07	0.02	0	0.04	3	1	0	2	1.1871	0.412782	0.327308
110257475	TP53TG5	mRNA	0	0.15	0	0.06	0	2	0	1	1.1871	0.575767	0.488531
100157211	LYZ	mRNA	0.08	0.08	0.07	0	1	1	1	0	1.1871	0.575767	0.488531
100513636	LOC100513636	mRNA	0	0.22	0	0.1	0	2	0	1	1.1871	0.575767	0.488531
397490	INHBB	mRNA	2.1	1.61	0.96	0.67	42	32	22	15	1.1871	6.74303e-05	2.51765e-05
102161751	GRM5	mRNA	0.02	0.05	0.02	0.01	2	4	2	1	1.1871	0.304876	0.230256
102165266	LOC102165266	mRNA	0	0.25	0	0.11	0	2	0	1	1.1871	0.575767	0.488531
100157223	CHRNB4	mRNA	0.04	0.04	0.03	0	1	1	1	0	1.1871	0.575767	0.488531
100526237	FMOD	mRNA	0.18	0.3	0.13	0.08	6	10	5	3	1.1871	0.079437	0.0501008
100157650	SLC35F3	mRNA	0	0.08	0	0.03	0	2	0	1	1.1871	0.575767	0.488531
396759	GULO	mRNA	0.1	0	0	0.05	2	0	0	1	1.1871	0.575767	0.488531
100514270	MORN5	mRNA	0.15	0.05	0	0.09	3	1	0	2	1.1871	0.412782	0.327308
606751	TNNI2	mRNA	0.5	0.5	0.29	0.15	3	3	2	1	1.1871	0.304876	0.230256
396837	HTR2B	mRNA	0	0.08	0.05	0	0	2	1	0	1.1871	0.575767	0.488531
396887	UPTI	mRNA	0.06	0.06	0.05	0	1	1	1	0	1.1871	0.575767	0.488531
100135678	PDE6C	mRNA	0.04	0.11	0	0.06	1	3	0	2	1.1871	0.412782	0.327308
100512849	P2RY6	mRNA	0.06	0.06	0	0.02	1	1	0	1	1.1871	0.575767	0.488531
100523772	STAP2	mRNA	0.06	0.07	0	0.06	1	1	0	1	1.1871	0.575767	0.488531
100158041	CPA6	mRNA	0.03	0	0	0.01	2	0	0	1	1.1871	0.575767	0.488531
100153025	DCDC2	mRNA	0.01	0.01	0	0.01	1	1	0	1	1.1871	0.575767	0.488531
100518256	HEYL	mRNA	0	0.05	0	0.02	0	2	0	1	1.1871	0.575767	0.488531
100511543	SYTL5	mRNA	0.6	0.51	0.23	0.28	45	39	18	24	1.1871	2.03455e-05	7.16016e-06
100512497	CDCP1	mRNA	0.02	0.03	0	0.02	1	1	0	1	1.1871	0.575767	0.488531
100524309	LRRTM2	mRNA	0.02	0.02	0.01	0	1	1	1	0	1.1871	0.575767	0.488531
100157918	PLEKHS1	mRNA	0.03	0.03	0	0.03	1	1	0	1	1.1871	0.575767	0.488531
100152606	SGSM1	mRNA	0.03	0	0.01	0	2	0	1	0	1.1871	0.575767	0.488531
100739522	MRVI1	mRNA	0.03	0	0	0.01	2	0	0	1	1.1871	0.575767	0.488531
100520112	FYB1	mRNA	0.07	0.12	0.09	0	3	5	4	0	1.1871	0.229931	0.165963
100621808	PPP1R1A	mRNA	0.13	0.13	0.11	0	1	1	1	0	1.1871	0.575767	0.488531
102164422	LOC102164422	mRNA	0.24	0.06	0.04	0.06	4	2	1	2	1.1871	0.304876	0.230256
100519473	LOC100519473	mRNA	0.09	0	0	0.04	2	0	0	1	1.1871	0.575767	0.488531
100522336	SLC9B2	mRNA	0.02	0.02	0.01	0	1	1	1	0	1.1871	0.575767	0.488531
100512416	FOXA3	mRNA	0.4	0.51	0.18	0.22	8	10	4	5	1.1871	0.0614721	0.0377147
100157876	INSYN2	mRNA	0.01	0.04	0	0.02	1	3	0	2	1.1871	0.412782	0.327308
100522306	PDE8B	mRNA	0.18	0.16	0.04	0.13	8.18	8.06	2.05	6.08	1.18533	0.077316	0.0486787
102157770	LOC102157770	mRNA	6.9	9.55	4.8	2.39	34.7	48.47	28.08	13.56	1.18519	2.3044e-05	8.16017e-06
100517927	STXBP1	mRNA	9.93	9.15	4.18	4.23	401	368	194	192	1.18148	1.33439e-40	1.02699e-41
110255956	TMC6	mRNA	10.11	10.11	4.71	4.24	905.74	901.89	483.9	426	1.17742	1.33819e-93	4.36588e-95
100513119	LOC100513119	mRNA	0.35	0.36	0.15	0.16	4.73	4.75	2.38	2.4	1.17498	0.191207	0.134722
100517776	PRPSAP1	mRNA	43.32	51.2	21.6	20.16	864	1032	500	457	1.17347	1.29355e-97	4.04903e-99
100515768	EML3	mRNA	4.77	4.54	2.06	2.07	162	153	80	79	1.17343	4.52499e-17	7.12093e-18
100625056	SCN3A	mRNA	0.01	0.01	0.01	0	1	1	1.01	0	1.17275	0.578301	0.492729
100524987	A4GALT	mRNA	16.14	15.94	7.37	6.86	469	461	246	224	1.17167	2.92939e-48	1.92307e-49
100155348	BRI3BP	mRNA	13.4	14.6	6.17	6.28	895	970	473	471	1.16942	1.63263e-95	5.27248e-97
100622074	PCDHA11	mRNA	0	0.12	0.05	0	0	9.77	4.8	0.15	1.16803	0.186151	0.130716
100625876	SLC2A5	mRNA	298.95	293.09	131.73	132.65	7969	7782	4035	3974	1.16285	0	0
100516567	C9H1orf21	mRNA	24.83	25.15	10.91	11.15	894	897	456	456	1.16076	1.10015e-90	3.72759e-92
100520367	REEP2	mRNA	45.95	48.09	21.02	20.76	919	956	487	469	1.15891	1.16971e-94	3.80071e-96
100514647	LRTM2	mRNA	2.06	2.07	1.02	0.87	73	78	42	35	1.15872	1.36345e-08	3.55772e-09
414411	ASS1	mRNA	19.83	16.91	8.71	7.3	352	294	181	149	1.15617	3.89213e-33	3.54415e-34
100523299	MCF2	mRNA	2.44	2.14	0.95	1.14	131	115	58	68	1.15234	3.24728e-13	6.28784e-14
100620150	TMTC2	mRNA	9.54	9.06	4.09	4.29	551	520	271	278	1.15118	6.58724e-54	3.84049e-55
100157056	SLC8B1	mRNA	5.61	4.69	2.32	2.33	187	154	88	87	1.14952	7.89981e-18	1.19456e-18
100516055	CLIC2	mRNA	3.82	3.17	1.34	1.87	38	36	16	22	1.14863	0.000106192	4.06188e-05
102162202	LOC102162202	mRNA	2.73	3.3	1.46	1.26	47.51	57.23	29.14	24.68	1.1477	3.2976e-06	1.0645e-06
102162264	LOC102162264	mRNA	1.37	1.17	0.68	0.46	28	23.75	16	10.62	1.14615	0.00138087	0.000612531
100037969	PDE7B	mRNA	0.23	0.35	0.16	0.09	13	20	11	6	1.14403	0.0120294	0.00629929
100156687	PRRT3	mRNA	1.92	2.23	1.09	0.79	147.64	170.64	96.12	67.9	1.14353	1.38515e-16	2.23479e-17
396640	SULT1A3	mRNA	2.46	3.17	1.22	1.33	28	36	16	17	1.14271	0.000353228	0.000144227
100517117	CDC42EP4	mRNA	18.83	18.98	8.88	8.5	636	638	343	314	1.1425	3.63084e-63	1.74682e-64
100515691	SPHKAP	mRNA	0.19	0.2	0.09	0.09	15	16	8	8	1.1413	0.015366	0.00822651
100739812	ANKRD9	mRNA	4.93	5.09	2.64	1.89	255	262	157	110	1.14043	3.62138e-26	4.03334e-27
100513485	TIFA	mRNA	5.98	5.83	2.72	2.64	670.33	650.47	349.17	332.99	1.14033	2.95925e-65	1.37672e-66
397128	MX1	mRNA	27.77	25.73	12.73	11.53	750	692	395	350	1.13986	4.04777e-71	1.7599e-72
100628241	POLR2H	mRNA	149.56	163.32	68.37	73.35	1898	2075	1003	1050	1.1396	2.22096e-194	3.29227e-196
100153921	DNM1	mRNA	11.32	7.62	5.02	3.68	398	275	203	145	1.13862	1.14187e-33	1.02618e-34
100739163	LOC100739163	mRNA	480.37	534.55	237.72	222.76	3424	3804	1952	1792	1.13612	0	0
110261555	SEMA4B	mRNA	7.15	7.33	3.51	3.03	299	305	169	144	1.13549	3.43497e-30	3.37337e-31
100627498	SYTL2	mRNA	10.33	9.7	4.48	4.9	537	473	255	269	1.13382	1.07073e-49	6.83068e-51
100153167	PSAP	mRNA	171.94	169.64	80.67	76.17	4215	4279	2285.65	2124	1.13288	0	0
110261664	LOC110261664	mRNA	4.49	7.9	1.98	3.7	18.42	32.81	9.47	17.14	1.13212	0.00164457	0.00073756
100520087	ATP10D	mRNA	3.89	3.07	1.8	1.53	262.1	201.3	131.81	109	1.13146	2.80111e-23	3.43304e-24
100524712	PIGZ	mRNA	0.31	0.23	0.14	0.1	27.03	19.75	13.94	10.37	1.13144	0.00272236	0.00126525
110257385	SAMD10	mRNA	1.84	1.9	0.76	0.95	38	37	18	21	1.13052	0.000117591	4.51891e-05
110255249	LOC110255249	mRNA	0.17	0.26	0.07	0.12	10	15	5	8	1.13052	0.0322422	0.0185162
100524475	LOC100524475	mRNA	51.75	48.01	22.66	21.2	1950.16	1794	1019	928	1.13049	6.79024e-181	1.10542e-182
100037966	SOCS2	mRNA	30.79	32.34	15.98	13.11	637	673	381	301	1.12882	1.0685e-63	5.08405e-65
595124	SPARC	mRNA	309.35	304.97	145.87	134.92	5794	5697	3143	2841	1.12842	0	0
100737193	IGDCC3	mRNA	147.95	154.68	70.27	67.42	6755	6967	3709	3438	1.12818	0	0
100513795	GSG1	mRNA	0	0.12	0	0.06	0	6.1	0	3.18	1.12688	0.322846	0.245911
100518275	MECOM	mRNA	8.05	7.33	3.55	3.55	405	356	202	195	1.12586	2.82807e-37	2.32257e-38
100525197	BMPER	mRNA	0.61	0.58	0.26	0.46	24	22	9	15	1.1257	0.00309817	0.00145405
106508979	FOXB1	mRNA	16.2	18.97	8.13	7.99	444	518	256	246	1.12545	7.83546e-47	5.2786e-48
100156646	SVOP	mRNA	0.07	0.04	0.02	0.03	6.33	3.97	2.37	3.02	1.12139	0.189095	0.133133
100522721	RASGRP1	mRNA	2.77	3.34	1.34	1.32	159.44	194.56	94.23	91.12	1.1206	9.04401e-18	1.37177e-18
100524100	SEMA3E	mRNA	0.18	0.16	0.06	0.12	11	10	4	7	1.11999	0.0532649	0.0321683
100623846	PDXP	mRNA	12.22	13.03	5.32	6.31	274	291	137	159	1.11975	1.06153e-27	1.11696e-28
100516665	LOC100516665	mRNA	0.53	0.64	0.28	0.26	18.47	22.53	11.33	10.18	1.11772	0.00567931	0.00280339
102160337	TMEM210	mRNA	0.74	0.82	0.34	0.38	19	21	10	11	1.11671	0.00638403	0.00318082
396958	HEXB	mRNA	31.45	32.97	15.55	14.15	577.28	603.8	328.43	292	1.11587	1.70693e-56	9.4434e-58
100511621	C1QTNF4	mRNA	2.77	3.5	1.64	1.39	94	117	61	50	1.11378	6.18445e-11	1.37637e-11
102161784	LOC102161784	mRNA	0.12	0.12	0.09	0.01	10	9	9	1	1.1131	0.0687191	0.0425976
110259528	KCTD16	mRNA	2.58	2.2	1	1.19	408	346	183	214	1.11253	2.91437e-36	2.47445e-37
100136901	ATP9A	mRNA	19.14	19.42	8.47	9.31	1565	1582	800	857	1.1125	2.68323e-148	5.36256e-150
100153010	FAM78B	mRNA	3.07	2.82	1.58	1.15	207	189	122	87	1.1091	1.93151e-19	2.70726e-20
110255208	AAK1	mRNA	4.77	4.66	2.09	2.27	451	437	226	243	1.10807	2.91215e-42	2.17578e-43
110260075	LOC110260075	mRNA	0	0.22	0.1	0	0	2.29	1.21	0	1.10744	0.57286	0.483278
397254	GDF11	mRNA	20.06	18.8	10.67	7.38	279	262	171	115	1.10671	4.29185e-26	4.79429e-27
100626270	RPS6KA4	mRNA	3.95	3.3	1.81	1.56	131	109	69	58	1.10531	3.75224e-12	7.74235e-13
100626729	TMEM81	mRNA	0.38	0.34	0.26	0.07	9	8	7	2	1.10464	0.0887494	0.056629
100048944	CPEB1	mRNA	1.76	1.24	0.87	0.52	30	21	17	10	1.10464	0.00210251	0.000961443
100511782	FZD10	mRNA	77.74	83.72	38.95	36.13	2499	2679	1438	1305	1.10374	1.84877e-240	2.17776e-242
102160785	PRR36	mRNA	3.6	3.09	1.78	1.33	162	138	92	67	1.10304	7.16549e-15	1.26324e-15
492313	THBS1	mRNA	18.64	18.39	8.35	8.89	1155	1133	594	619	1.10261	1.68038e-106	4.73721e-108
100157167	MFSD5	mRNA	12.96	16.21	6.11	7.48	234	292	127	152	1.1019	3.14508e-25	3.61941e-26
110258505	LOC110258505	mRNA	0.34	0.34	0.31	0	1.14	1.16	1.22	0	1.10185	0.573311	0.484114
100303723	LCAT	mRNA	0.72	1.6	0.63	0.45	10	22	10	7	1.09964	0.0169563	0.00916994
102157879	SFXN2	mRNA	22.16	21.89	10.16	10.65	516	521	273	278	1.09939	1.42333e-48	9.28732e-50
100518028	ZBTB44	mRNA	31.26	30.19	14.18	14.6	3093	2964	1604	1620	1.09685	2.48811e-278	2.40397e-280
100628007	ARHGAP27	mRNA	0.19	0.22	0.07	0.1	7	8	4	4	1.09399	0.11466	0.0756432
100157134	ZNF704	mRNA	0.13	0.15	0.07	0.06	21	24	13	11	1.09399	0.00433204	0.00209048
100037936	CAPN7	mRNA	43.8	41.69	19.56	20.55	1136	1077	583	599	1.09187	1.96419e-101	5.84928e-103
100517813	FAM13B	mRNA	20.96	20	9.32	9.74	1174	1109	606	615	1.08997	2.53711e-104	7.35394e-106
100514751	LMNTD2	mRNA	0.55	0.44	0.21	0.25	24	19	11	12	1.0898	0.00550548	0.00271248
100513003	KIAA1549L	mRNA	5.8	5.73	2.84	2.58	544	535	306	272	1.08765	1.20157e-49	7.68922e-51
397109	DPYD	mRNA	2.86	3.09	1.37	1.45	133	143	73	75	1.08617	1.85579e-13	3.55413e-14
110260084	TBX6	mRNA	3.92	5.29	1.83	2.39	85	116	48	60	1.08327	4.68771e-10	1.10779e-10
100157209	PRICKLE1	mRNA	10.01	8.24	4.01	4.6	445	368	205	232	1.08272	2.21589e-37	1.81542e-38
100621986	ERAS	mRNA	0.11	0.62	0.19	0.15	2	11	4	3	1.08019	0.149987	0.101649
100156238	DACH1	mRNA	19.86	18.99	8.64	9.78	1054	1002	526	583	1.07768	2.45105e-92	8.09395e-94
100153460	AKAP5	mRNA	1.06	1.25	0.6	0.49	29	34	19	15	1.07692	0.000761167	0.000324847
100517196	SLC25A4	mRNA	63.46	59.66	29.29	29.05	1020	957	542	525	1.07685	1.01357e-88	3.54828e-90
100511013	GREB1	mRNA	30.07	27.34	13.89	13.33	2449	2201	1294	1217	1.07607	2.58567e-207	3.54201e-209
100525021	MEX3C	mRNA	54.33	48.75	25.1	23.8	1137	1017	604	560	1.07503	2.56183e-96	8.18849e-98
100134983	TUBB1	mRNA	0.59	0.67	0.33	0.26	20	22.51	13	10	1.07327	0.00647756	0.00323342
100155145	SERPINB1	mRNA	0.4	0.67	0.31	0.2	9	15	8	5	1.07162	0.0457289	0.0271208
100519927	TWIST2	mRNA	20.53	19.41	10.46	8.56	288	272	169	135	1.06846	1.55494e-25	1.7699e-26
100156435	TNNC1	mRNA	2.25	6.42	3.01	1.11	9	26	14	5	1.06846	0.014581	0.00776479
100520650	FAM131B	mRNA	1.26	1.8	0.53	0.93	57.48	81.74	27.91	47.68	1.0682	3.76006e-07	1.10605e-07
100523846	MIA	mRNA	0.38	0.36	0.29	0.52	48.99	46.62	18.32	33.6	1.06797	3.04093e-05	1.09092e-05
100512341	LOC100512341	mRNA	11.92	11.04	5.37	5.6	946	871	489	499	1.06608	2.73941e-80	1.0297e-81
100625335	CSMD1	mRNA	0.05	0.03	0.01	0.02	7	4	2	4	1.06157	0.194842	0.137657
100620960	SNTG1	mRNA	0.08	0.06	0.02	0.05	6	5	2	4	1.06157	0.194842	0.137657
110255941	TSPAN10	mRNA	0.29	0.25	0.17	0.09	6	5	4	2	1.06157	0.194842	0.137657
100156849	DISC1	mRNA	0.36	0.16	0.18	0.06	7	4	4	2	1.06157	0.194842	0.137657
110261138	LOC110261138	mRNA	0.1	0.04	0.03	0.03	8	3	3	3	1.06157	0.194842	0.137657
100736664	GPR162	mRNA	5.67	6.98	2.93	3.04	161	198	97	99	1.06023	1.48604e-16	2.40347e-17
102160467	SMAGP	mRNA	1.66	2.29	0.75	1.15	56.77	78	29.28	44.3	1.06022	6.93805e-07	2.09184e-07
100520824	DAGLA	mRNA	1.33	1.18	0.65	0.56	81	71	45	38	1.05999	1.26081e-07	3.55024e-08
100156865	OAT	mRNA	75.05	70.99	35.25	35.02	1674	1577	902	876	1.05773	3.5782e-141	7.45902e-143
100513738	FGR	mRNA	6.3	6.41	2.85	3.2	227	230	119	131	1.05737	1.08818e-20	1.45538e-21
100158114	TLDC2	mRNA	0.48	0.34	0.28	0.12	16.24	12.19	10.08	5.5	1.05482	0.0307454	0.0175834
100621462	JMJD6	mRNA	4.41	5	2.26	2.26	258	291	152	149	1.05414	1.56667e-24	1.84546e-25
733590	MEF2C	mRNA	5.35	4.93	2.24	2.72	235	230	123	132	1.05383	6.33986e-21	8.39944e-22
100622793	PHLDA3	mRNA	47.17	54.66	25.42	23.62	952	1100	590	536	1.05293	9.0295e-89	3.14906e-90
100624989	SERTAD1	mRNA	6.28	8.35	3.78	3.26	101	134	70	59	1.05239	4.31309e-11	9.53611e-12
100153198	INKA2	mRNA	5.38	4.79	3.23	1.62	81	72	56	28	1.05217	1.36991e-07	3.87103e-08
733702	CD36	mRNA	0	0.02	0.02	0	0	3.01	1	0.66	1.04568	0.532642	0.44304
106505308	PCDH9	mRNA	0.78	0.51	0.36	0.27	52	35	28	20	1.04508	9.88449e-05	3.75599e-05
100156815	SPTSSA	mRNA	16.37	17.12	7.83	8.41	225	235	124	130	1.04391	2.07978e-20	2.81048e-21
100511227	GXYLT2	mRNA	0.7	0.47	0.25	0.32	51.02	34	20.97	26	1.04316	0.000122623	4.7277e-05
100516757	GAS2L2	mRNA	0.02	0.06	0	0.04	1.34	3.67	0	2.77	1.04203	0.409143	0.323746
100625235	BRINP1	mRNA	0.93	0.59	0.51	0.29	28	19	15	11	1.04125	0.00514668	0.00252293
100156725	GLDN	mRNA	0.45	0.56	0.3	0.19	21	26	16	10	1.04125	0.00514668	0.00252293
100623381	MINOS1	mRNA	259.79	266.81	128.86	126.84	1406	1456	810	774	1.04055	4.10189e-121	1.01523e-122
100155948	NRN1	mRNA	15.42	15	7.67	7.11	241	234	138	125	1.03997	6.45575e-21	8.56152e-22
100152868	ACOT6	mRNA	3.76	2.29	1.51	1.43	56.21	34.11	26.06	24.1	1.03561	8.14483e-05	3.06368e-05
100520886	STX3	mRNA	2.22	2.04	1.14	1.22	92	88	51	49	1.0351	1.53941e-08	4.03928e-09
110259950	CACNA1H	mRNA	0.17	0.05	0.06	0.05	14	4	5	5	1.0351	0.0975828	0.0628531
100155706	KHDRBS3	mRNA	0.18	0.35	0.1	0.16	3	6	2	3	1.0351	0.256709	0.188382
100621470	CGNL1	mRNA	4.34	3.83	2.23	1.76	321	282	189	146	1.0351	4.40841e-26	4.93032e-27
100155474	RHOJ	mRNA	0.9	0.71	0.77	0	5	4	5	0	1.0351	0.256709	0.188382
110258749	APLNR	mRNA	0.33	0.13	0.2	0.02	13	5	9	1	1.0351	0.0975828	0.0628531
574060	MYOZ1	mRNA	0.26	1.29	0.4	0.19	3	15	7	3	1.0351	0.0975828	0.0628531
100522035	TM4SF1	mRNA	0.17	0.13	0.12	0.03	5	4	4	1	1.0351	0.256709	0.188382
100626125	ASAP3	mRNA	32.86	29.93	15	15.69	1512	1370	792	811	1.0334	1.36971e-120	3.39913e-122
100518237	PSPN	mRNA	0.62	0.81	0.39	0.31	23.07	30.28	16.68	13	1.0331	0.00296388	0.00138632
503546	SLC4A4	mRNA	16.74	14.96	7.5	8.02	1375	1221	708	737	1.03232	1.61572e-108	4.44801e-110
110256031	PCTP	mRNA	25.31	28.67	13.77	12.67	488	549	306	273	1.02788	1.2409e-43	9.01668e-45
100519761	RGL3	mRNA	3.08	3.25	1.68	1.4	93	95	58	47	1.02744	8.92586e-09	2.296e-09
100141417	GABBR1	mRNA	10.99	9.38	5.41	4.81	470	450	265	249	1.02697	9.20626e-39	7.33528e-40
100623647	GRIA1	mRNA	3.1	2.68	1.39	1.45	183	157	94	96	1.02664	5.53234e-15	9.70567e-16
100511463	EPHA5	mRNA	0.4	0.43	0.2	0.23	33	35	17	21	1.02664	0.000770246	0.000328977
100519523	CCDC136	mRNA	3.17	2.93	1.65	1.49	140	139	87	69	1.02582	1.77852e-12	3.60035e-13
733615	ACTA2	mRNA	44.7	46.28	22.02	21.59	515.99	534	299.98	288	1.02364	7.14855e-44	5.14699e-45
100738351	MAPT	mRNA	0.26	0.19	0.11	0.11	14	11	7	7	1.0236	0.0497938	0.0298348
100126290	CNPY3	mRNA	10.71	9.37	4.85	5.06	299	258	155	157	1.02323	9.74277e-24	1.17666e-24
100512149	MBNL3	mRNA	1.09	0.82	0.44	0.53	107	84	50	57	1.02306	7.62994e-09	1.95255e-09
100515029	ADGRG1	mRNA	2.39	2.58	1.34	1.15	91	98	57	49	1.02142	9.64257e-09	2.48674e-09
100337683	SPEF1	mRNA	2.69	2.56	1.44	1.14	42	40	26	20	1.02109	0.000217505	8.62908e-05
449001	BAMBI	mRNA	10.08	8.03	4.02	4.92	113	90	52	62	1.01955	2.74977e-09	6.83485e-10
100628018	SLC46A1	mRNA	14.75	14.91	7.73	6.9	460	463	277	242	1.0177	2.52551e-38	2.03064e-39
100519058	FZD5	mRNA	0.26	0.3	0.17	0.28	7	9	3	6	1.01718	0.125945	0.0838386
100521391	C10H1orf53	mRNA	1.49	1.17	0.98	0.29	9	7	7	2	1.01718	0.125945	0.0838386
102159308	LRRC74B	mRNA	0.55	0.71	0.48	0.14	7	9	7	2	1.01718	0.125945	0.0838386
497060	MLYCD	mRNA	1.55	1.21	0.71	0.65	36	28	19	17	1.01718	0.00123662	0.000544862
100152428	LOC100152428	mRNA	2.14	1.91	1.04	0.97	202.44	172.05	107.64	103.25	1.01554	4.03913e-16	6.65837e-17
100621897	STK17A	mRNA	15.6	15.81	7.26	8.3	269	272	144	161	1.01392	9.36656e-23	1.16594e-23
110256228	KIF9	mRNA	0.76	1.05	0.35	0.63	36	42	17	27	1.01307	0.000348375	0.000142107
102166091	PCDHB6	mRNA	0.86	0.82	0.44	0.39	42.98	40.99	25.37	22.02	1.01239	0.000201785	7.97337e-05
100524984	MYBL1	mRNA	2.93	2.29	1.31	1.27	153	121	81	74	1.00901	5.67428e-12	1.18622e-12
100568454	FAIM	mRNA	4.03	3.2	1.77	1.57	39	37	23	20	1.00876	0.000442024	0.000182414
110259382	SHC2	mRNA	3.3	3.7	1.34	2.15	86	96	40	63	1.0084	2.65027e-08	7.06809e-09
110261545	MEX3B	mRNA	20.75	19.13	9.66	9.82	797	742	437	435	1.00669	4.0629e-62	2.0004e-63
100217398	FLVCR1	mRNA	9.8	9.94	5.03	4.78	164	166	97	90	1.00653	3.82954e-14	7.04527e-15
100156210	ETV7	mRNA	0.89	0.82	0.41	0.44	70	64	37	39	1.00526	2.27219e-06	7.24015e-07
100625207	LOC100625207	mRNA	0.31	0.31	0.11	0.17	28.96	28.42	12.83	19.72	1.00499	0.0025682	0.00118867
106509370	LRRC4C	mRNA	2.59	2.94	1.45	1.4	140	142	84	76	1.00472	3.27716e-12	6.73607e-13
100037967	PDE4D	mRNA	8.55	8.44	4.36	3.99	620	610	366	332	1.00446	1.116e-49	7.12687e-51
100524974	TRIM44	mRNA	0.58	0.7	0.25	0.39	20	24	10	15	1.00268	0.0090044	0.00460856
100627022	ALG3	mRNA	29.44	33.3	14.74	16.69	429	485	247	273	1.00078	5.90904e-37	4.93495e-38
100522555	ABHD17C	mRNA	56.57	61.39	29.66	29.37	1419	1534	855	828	0.998247	9.72972e-117	2.49827e-118
100153306	MAP2	mRNA	65.26	63.99	31.83	32.91	4016	3900	2244	2269	0.997786	0	0
100048931	HSPH1	mRNA	45.4	44.98	22.33	22.97	1718	1694	970	977	0.996466	2.31391e-134	5.11447e-136
100522528	SAMD5	mRNA	0.68	0.55	0.28	0.34	113	90.83	53.31	63.01	0.996368	5.16786e-09	1.30949e-09
100738726	PARP4	mRNA	2.39	2.42	1.26	1.15	116	117	70	63	0.996005	3.80743e-10	8.94221e-11
100524054	WDR91	mRNA	14.96	14.73	7.55	7.34	419	411	243	231	0.995326	2.35346e-33	2.13059e-34
110256133	DRC3	mRNA	0.19	0.08	0.13	0	5	2	4	0	0.994456	0.339824	0.261699
397339	F8	mRNA	0.07	0.01	0.02	0.02	6	1	2	2	0.994456	0.339824	0.261699
396916	IGF2	mRNA	0.25	0.25	0.15	0.15	3	4	2	2	0.994456	0.339824	0.261699
100517588	DNAAF1	mRNA	0.3	0.36	0.14	0.1	10	11	8	4	0.994456	0.0820531	0.051892
396784	FOLR3	mRNA	0.51	0.08	0.07	0.22	6	1	1	3	0.994456	0.339824	0.261699
100516408	CGAS	mRNA	3.36	2.13	1.22	1.54	60	38	25	31	0.994456	7.15045e-05	2.67403e-05
100156205	ALOX5	mRNA	0.18	0.07	0	0.13	5	2	0	4	0.994456	0.339824	0.261699
397143	CBR1	mRNA	0.33	0.25	0.07	0.22	4	3	1	3	0.994456	0.339824	0.261699
100154565	RHOV	mRNA	0.18	0.24	0.16	0.05	3	4	3	1	0.994456	0.339824	0.261699
100524377	NTN5	mRNA	0.2	0.17	0.13	0.05	4	3	3	1	0.994456	0.339824	0.261699
397139	FUT2	mRNA	0.29	0.59	0.15	0.3	7	14	4	8	0.994456	0.0820531	0.051892
100155947	DERL3	mRNA	0.11	0.14	0.06	0.06	3	4	2	2	0.994456	0.339824	0.261699
100520542	ANO5	mRNA	0.4	0.34	0.12	0.25	23	19	9	15	0.994456	0.011458	0.00597277
100048960	NAGS	mRNA	3.1	4.12	1.95	1.67	33	44	24	20	0.994456	0.000475948	0.000197233
100517628	F8A1	mRNA	11.83	11.75	5.98	5.87	215	213	125	120	0.99193	1.29992e-17	1.98803e-18
100156965	SRRM4	mRNA	0.35	0.34	0.17	0.18	38	37	21	22	0.989655	0.000602738	0.000253025
102163490	CFAP299	mRNA	4.68	3.87	1.68	2.64	41	34	17	26	0.989655	0.000602738	0.000253025
102165932	FAM83G	mRNA	2.41	2.38	1.33	1.08	79	77.94	50	40	0.989317	4.10157e-07	1.21166e-07
100625228	FSCN2	mRNA	0.17	0.35	0.16	0.1	13	27	14	9	0.985467	0.014551	0.00774686
100627068	SLC1A2	mRNA	0.51	0.43	0.25	0.23	60	53	35	30	0.984912	2.17709e-05	7.68917e-06
100738224	GLS2	mRNA	4.12	3.14	2	1.64	118	87	64	54	0.983938	6.80855e-09	1.73694e-09
100516706	GABRA1	mRNA	0.78	0.92	0.38	0.48	39	46	22	27	0.981782	0.00027074	0.000108934
100620226	BCAS3	mRNA	2.28	2.21	1.15	1.14	86	84	50	48	0.981782	1.55866e-07	4.43223e-08
396919	MAN1A1	mRNA	9.26	9.99	4.78	4.94	484	523	289	292	0.980555	2.70165e-39	2.1365e-40
100521443	CDC42EP3	mRNA	8.56	8.04	4.22	4.09	250	235	139	141	0.979659	1.97911e-19	2.77791e-20
397346	MMP13	mRNA	2.87	2.01	1.07	1.34	82	58	37	44	0.976534	2.39227e-06	7.64018e-07
100521835	INTS6L	mRNA	14.34	14.53	7.24	7.57	528	542	312	309	0.972047	4.17177e-41	3.17486e-42
100513120	TTC23L	mRNA	0.63	0.63	0.37	0.27	31	31	21	15	0.971373	0.00229244	0.00105337
100627842	JOSD2	mRNA	8.72	6.22	3.42	4.15	72	52	33	39	0.971373	1.05881e-05	3.60783e-06
100294677	SCLY	mRNA	1.12	1.47	0.65	0.67	27	35	18	18	0.971373	0.00229244	0.00105337
397263	CLCN5	mRNA	6.1	4.93	2.91	2.71	144	116	79	72	0.971064	8.82622e-11	1.99176e-11
102164292	FSTL3	mRNA	9.92	9.26	4.68	5.12	182.6	170	99	106	0.96951	3.38155e-14	6.2032e-15
100518712	CARNMT1	mRNA	66.22	65.75	33.29	34.23	2778	2735	1600	1609	0.967815	1.9124e-206	2.69567e-208
110258046	LOC110258046	mRNA	1.14	1.32	0.55	0.75	21.26	23.67	11.17	15.02	0.965764	0.0106185	0.0055155
100155593	ANO6	mRNA	9.92	9.57	5.01	4.97	760	729	440	428	0.965678	3.38423e-56	1.88349e-57
100627965	SOX5	mRNA	3.87	3.95	1.8	2.14	342	349	182	221	0.965007	1.35556e-26	1.48824e-27
110255899	LOC110255899	mRNA	1.19	1.41	0.75	0.58	11	13	8	6	0.964709	0.0688611	0.0427129
100513846	C2H19orf67	mRNA	0.75	0.37	0.24	0.33	8	4	3	4	0.964709	0.2126	0.15187
100737399	TNFRSF8	mRNA	0.12	0.09	0.06	0.05	7	5	4	3	0.964709	0.2126	0.15187
396628	VDR	mRNA	0.21	0.1	0.18	0.07	8	4	5	2	0.964709	0.2126	0.15187
100153848	EBF3	mRNA	0.31	0.13	0.16	0.14	7	5	4	3	0.964709	0.2126	0.15187
100154112	TIGAR	mRNA	12.5	13.39	6.17	7.07	351	351	201	209	0.962948	6.6044e-27	7.14155e-28
110255213	ARMC5	mRNA	2.82	2.77	1.66	1.2	96	94	65	46	0.962541	4.63265e-08	1.26125e-08
100518860	LOC100518860	mRNA	0.1	0.06	0.04	0.05	4.99	3	2	2.67	0.961874	0.320254	0.243449
100626923	KAT2B	mRNA	4.87	5.45	2.38	2.92	319	355	179	215	0.961654	8.00198e-26	9.03936e-27
100620368	DUSP23	mRNA	2.23	1.35	1.11	0.72	33	20	19	12	0.960825	0.0054579	0.00268759
106504473	ZFHX2	mRNA	2.85	2.92	1.44	1.14	343	340	215	185	0.958987	4.88538e-26	5.47347e-27
100154710	EFNA4	mRNA	14.21	18.38	8.94	7.81	178	230	129	110	0.95866	5.66933e-16	9.42074e-17
100625707	EPM2AIP1	mRNA	15.04	15.18	7.72	7.84	757	760	446	443	0.958067	1.69395e-56	9.36039e-58
100521810	CXXC4	mRNA	13.85	13.67	6.9	7.29	853	831	484	503	0.957871	1.40839e-62	6.84111e-64
100125551	SLC2A8	mRNA	11.24	10.61	6.24	5	230	216	147	115	0.954578	3.04558e-17	4.74038e-18
100155020	AUH	mRNA	16.26	17.17	7.41	9.94	261	275	137	178	0.953982	1.74694e-20	2.3526e-21
110261252	FOXO6	mRNA	1.86	1.46	0.84	0.88	60	47	31	32	0.951288	6.30294e-05	2.34499e-05
100512553	CAMK1G	mRNA	1.27	1.31	0.69	0.67	34	39	23	20	0.950661	0.00110292	0.000480625
100511968	NOL4L	mRNA	13.75	13.08	6.79	7.13	856	806	483	496	0.950641	5.17094e-61	2.60412e-62
100513591	ZFP36L2	mRNA	18.09	20.04	10.88	8.85	402	444	278	221	0.948719	1.88671e-31	1.79294e-32
733668	DIRAS3	mRNA	1.78	1.72	1.05	0.76	31	30	21	15	0.947914	0.00309812	0.00145362
100626582	ARHGEF26	mRNA	5.5	4.86	2.38	2.54	269	252	150	158	0.945454	1.16807e-19	1.62483e-20
100516424	LOC100516424	mRNA	2.66	2.31	1.24	1.33	75	67	41	43	0.944531	3.93434e-06	1.27812e-06
100518383	GATB	mRNA	4.37	4.56	2.28	2.35	199	205	119	120	0.944446	1.83119e-15	3.12287e-16
100626712	REEP6	mRNA	6.35	7.56	3.59	3.7	108	132	69	73	0.944245	1.26471e-09	3.07913e-10
100153749	SLC30A4	mRNA	2.21	2.25	1.14	1.35	132	140	66	95	0.943647	9.36459e-11	2.11696e-11
100516734	STK38L	mRNA	43.14	43.31	21.01	23.97	2087	2085	1168	1303	0.942745	9.84381e-150	1.9543e-151
100737722	SPEG	mRNA	3.11	3.29	1.75	1.58	333	350	215	190	0.941065	2.91342e-25	3.34703e-26
100517106	PLA2G12A	mRNA	55.17	52.46	29.62	26.39	669	636	414	360	0.940746	2.59231e-47	1.72752e-48
100514323	LOC100514323	mRNA	22.43	22.28	11.57	11.72	807	798	478	474	0.940641	6.07714e-58	3.26559e-59
100524503	ZBED9	mRNA	1.27	0.94	0.46	0.7	68	50	28	42	0.940461	3.03261e-05	1.08753e-05
100049698	SNCAIP	mRNA	0.73	0.56	0.4	0.19	16	16	13	6	0.939174	0.0379102	0.0221275
100621038	DVL3	mRNA	27.29	27.05	14.71	14.06	1142	1125	684	663	0.938136	4.40896e-81	1.64267e-82
414425	EPHX2	mRNA	23.28	21.24	11.95	11.28	391	356	231	213	0.93765	2.2857e-27	2.43681e-28
100627416	TRIM2	mRNA	19.67	17.93	9.75	9.95	1563	1408	885	882	0.936748	9.86467e-106	2.8071e-107
100525039	MCRIP2	mRNA	53.17	58.31	28.44	29.91	456	500	281	288	0.935683	1.26207e-34	1.11666e-35
100151868	SLC50A1	mRNA	7.54	9.84	4.35	4.73	75	98	50	53	0.935229	3.89722e-07	1.14794e-07
100154822	WIPF1	mRNA	2.83	2.74	1.41	1.5	141	136	81	84	0.934521	8.96976e-11	2.02474e-11
100152115	HVCN1	mRNA	0.34	0.36	0.23	0.14	11.18	10.61	7.8	5.18	0.934477	0.093631	0.0600723
100622482	HDAC1	mRNA	70.35	70.49	36.44	37.27	1533	1531	913	913	0.933831	1.88979e-108	5.21502e-110
100522878	RIMKLA	mRNA	6.19	4.07	2.67	2.68	279	184	139	137	0.933445	3.0491e-17	4.74789e-18
100037290	MAVS	mRNA	22.87	22.98	11.98	11.35	594	638	380	355	0.932287	4.53782e-44	3.26125e-45
100157961	FERMT1	mRNA	6.52	5.98	3.12	3.43	245	222	134	145	0.930259	2.74104e-17	4.2573e-18
100625143	ASIC3	mRNA	0.52	0.2	0.21	0.16	25.33	12.34	12.37	10.14	0.929951	0.0247275	0.0138095
396922	CD46	mRNA	48	51.03	25.75	25.49	1743	1765	1060	1038	0.928735	6.35427e-123	1.54746e-124
110259313	NCAN	mRNA	0.68	0.87	0.4	0.44	47	60	31	33	0.928568	9.00459e-05	3.40555e-05
100516411	TBC1D8B	mRNA	4.63	4.35	2.32	2.41	305	285	175	178	0.928148	1.75051e-21	2.2798e-22
102161004	PNKD	mRNA	97.21	96.28	65.66	64.92	1355	1381	849	789	0.927234	8.33664e-96	2.67571e-97
100157774	SLC25A27	mRNA	10.48	10.97	6.08	6.76	382	378	221	234	0.927234	2.49651e-27	2.66816e-28
100511123	GAL3ST4	mRNA	9.59	8.67	4.8	4.82	227.74	204.55	130.46	128.61	0.925759	5.78525e-16	9.62485e-17
100515919	CTSL	mRNA	11.59	11.68	6.36	5.88	163	164	103	93	0.925538	2.44576e-12	4.99478e-13
100152625	KCNRG	mRNA	0.07	0.16	0.07	0.05	5.83	13.78	7	4.76	0.924803	0.1166	0.0770236
100516724	NR2F6	mRNA	43.19	44.34	23.31	22.78	1056	1080	655	626	0.924742	1.17456e-74	4.84249e-76
100525532	ITGBL1	mRNA	0.47	0.25	0.19	0.19	13	7	6	6	0.924067	0.113056	0.0743381
100518409	GAB3	mRNA	0.19	0.22	0.08	0.16	9	11	4	8	0.924067	0.113056	0.0743381
100521657	LVRN	mRNA	0.08	0.05	0.06	0	3	2	3	0	0.924067	0.459004	0.372252
497624	ABHD5	mRNA	3.37	2.76	1.73	1.5	44	36	26	22	0.924067	0.00083379	0.000358269
100511535	EFCAB12	mRNA	0.28	0.46	0.12	0.25	6	9	3	6	0.924067	0.176003	0.122239
100689266	PITX1	mRNA	0.11	0.34	0.19	0.1	1	4	2	1	0.924067	0.459004	0.372252
100521408	CFAP221	mRNA	0.21	0.06	0.11	0.05	8	2	4	2	0.924067	0.278504	0.207003
110259322	PLVAP	mRNA	0.16	0.04	0.04	0.07	4	1	1	2	0.924067	0.459004	0.372252
100521241	PRRX2	mRNA	0.44	0.3	0.06	0.33	6	4	1	5	0.924067	0.278504	0.207003
100514601	IQCG	mRNA	0.05	0.22	0.09	0.05	1	4	2	1	0.924067	0.459004	0.372252
445464	C1R	mRNA	0.98	1.19	0.58	0.56	25	30	17	16	0.924067	0.00620322	0.00308334
100514209	LCN15	mRNA	0.1	0.05	0	0.07	3	2	0	3	0.924067	0.459004	0.372252
100141405	CTSZ	mRNA	0.14	0.21	0.12	0.06	2	3	2	1	0.924067	0.459004	0.372252
100154284	PRDM1	mRNA	0.86	1.05	0.4	0.68	50	60	25	41	0.924067	7.59816e-05	2.8505e-05
100519006	DUSP9	mRNA	0.08	0.29	0.18	0.04	2	8	5	1	0.924067	0.278504	0.207003
397441	CD86	mRNA	0.27	0.05	0.03	0.1	4	1	1	2	0.924067	0.459004	0.372252
110260999	LOC110260999	mRNA	0.24	0.21	0.31	0.09	6	4	5	1	0.924067	0.278504	0.207003
100737047	SDR42E2	mRNA	0.18	0.23	0.18	0.04	9	11	10	2	0.924067	0.113056	0.0743381
110259364	TBXA2R	mRNA	0.4	0.57	0.26	0.3	11	14	6	9	0.924067	0.0736667	0.0460253
100624297	YPEL3	mRNA	14.49	16.07	8.42	7.69	138	154	93	83	0.917494	5.48658e-11	1.21924e-11
110259235	SPTBN2	mRNA	7.8	7.84	4.48	3.8	681	669	446	368	0.91696	6.77978e-47	4.56293e-48
100621029	KIAA1522	mRNA	15.32	14.26	7.99	7.68	916	848	548	516	0.916454	6.64002e-61	3.36153e-62
100156461	BMP1	mRNA	23.69	22.99	13.08	11.64	931	899	590	514	0.916205	4.10815e-63	1.97918e-64
100625272	SUOX	mRNA	24.03	21.75	11.87	12.35	537	484	305	311	0.916082	1.17762e-35	1.01232e-36
100511890	HSPA8	mRNA	1373.51	1334.74	711.78	723.33	31777	30773	18931	18810	0.915979	0	0
100621773	COTL1	mRNA	159.86	158.37	86.88	81.73	3015	2979	1885	1733	0.915428	1.65074e-204	2.37053e-206
100515377	CSAD	mRNA	0.98	0.69	0.31	0.56	31	22	12	20	0.915022	0.00782641	0.00396318
106508762	LOC106508762	mRNA	1.63	2.39	1.65	0.93	45	61	39	25	0.915022	0.000119768	4.61208e-05
100628076	SCARA3	mRNA	10.56	10.06	5.65	5.29	384	364	236	216	0.913817	2.73394e-26	3.03229e-27
100738701	DBNDD1	mRNA	2.43	2.32	1.49	1.03	44	42	31	21	0.912926	0.000594681	0.000249348
106510200	LOC106510200	mRNA	2	2.16	0.78	1.44	33.89	36.46	15.19	27.35	0.912832	0.00202787	0.000924223
100519789	CRYAB	mRNA	5.4	4.44	2.48	2.28	42	34	25	21	0.911467	0.00132159	0.000584401
100154558	ZNF697	mRNA	5.24	5.17	2.73	2.8	393	385	235	236	0.911144	3.58881e-27	3.85694e-28
100515332	NMNAT2	mRNA	5.11	4.57	2.28	2.8	415.67	366.15	214.8	258.6	0.910878	2.7501e-27	2.94647e-28
396992	SLC12A4	mRNA	14.11	12.95	7.01	7.42	496	453	283	293	0.907441	1.0601e-32	9.77244e-34
100518742	CREBZF	mRNA	21.36	20.78	11.02	10.77	851	829	519	503	0.904167	9.01698e-57	4.94678e-58
110257790	WDR44	mRNA	12.25	11.5	6.46	6.22	721	674	437	412	0.90353	2.92552e-47	1.95151e-48
100152744	ZSWIM3	mRNA	1.13	1.06	0.45	0.73	33	31	15	24	0.901699	0.00370788	0.00176548
396741	DNAJB1	mRNA	60.58	58.51	30.92	32.86	777	750	457	474	0.900948	2.17917e-51	1.32386e-52
100524682	TTYH1	mRNA	9.87	11.31	6.74	4.91	196	222	148	107	0.900107	8.27856e-15	1.4655e-15
100516188	LAPTM4A	mRNA	288.2	299.2	157.36	162.13	4942	5015	3017	3067	0.897792	0	0
100513672	FGF5	mRNA	0.23	0.67	0.3	0.07	6	12	9	2	0.897595	0.145751	0.098532
110257186	LOC110257186	mRNA	0.22	0.22	0.11	0.13	9	9	5	6	0.897595	0.145751	0.098532
100524283	SLC25A12	mRNA	30.79	29.85	16.2	16.29	977	943	590	584	0.896775	7.46543e-64	3.53732e-65
100622189	LDLRAD4	mRNA	0.22	0.2	0.11	0.11	16	15	10	9	0.89337	0.0511918	0.0308215
100520715	RIN1	mRNA	0.74	1.04	0.32	0.64	39	54	19	38	0.89337	0.000445448	0.000183916
100521454	KCNJ14	mRNA	1.44	1.62	0.75	0.9	50	56	30	35	0.892654	0.000168528	6.59902e-05
100623981	CAMKV	mRNA	34.14	31.27	18.1	17.29	1148	1030	691	646	0.891106	1.47412e-71	6.37996e-73
414799	CYB5A	mRNA	104.02	106.81	57.53	59.24	1729	1779	1073	1081	0.890732	1.26945e-114	3.30994e-116
102159223	ADAT3	mRNA	2.63	2.22	1.08	1.54	38	32	18	25	0.89012	0.00262597	0.00121697
100522873	EPHA2	mRNA	21.85	20.71	11.72	11.25	978	922	602	566	0.88906	2.67541e-62	1.31017e-63
100154231	ANKRD10	mRNA	19.87	20.55	11.06	10.44	520	529	339	306	0.888745	7.83471e-35	6.88019e-36
100152041	CRYBA4	mRNA	0.29	1.56	0.62	0.38	2	11	5	3	0.887541	0.227907	0.164336
100626412	RAB30	mRNA	0.66	0.87	0.5	0.33	45	59	39	25	0.887541	0.00021146	8.37809e-05
100620499	LUZP1	mRNA	19.35	16.66	9.31	10.12	1528	1307	845	901	0.886396	4.79239e-92	1.59207e-93
100518413	FRMD8	mRNA	13.68	15.06	7.91	7.66	453	495	299	285	0.88602	2.04657e-31	1.94893e-32
397311	KDR	mRNA	0.8	0.93	0.38	0.56	52	60	28	41	0.885932	0.000119259	4.59089e-05
100510992	SH3BGRL2	mRNA	16.36	15.52	8.14	9.14	659	623	376	414	0.885573	4.23206e-42	3.17594e-43
396711	MYH3	mRNA	0.86	0.79	0.39	0.51	56	51	29	37	0.884174	0.000177758	6.98396e-05
100627877	PHOX2A	mRNA	0.07	0.08	0.05	0.02	13.28	15.01	12.28	5.17	0.884166	0.0661531	0.0408713
100154055	SLC45A4	mRNA	3.64	3.43	2.03	1.9	248	233	158	139	0.882675	2.31389e-16	3.77455e-17
100517503	ADCY2	mRNA	9.16	8.06	4.62	4.74	494	432	286	287	0.879578	2.41564e-30	2.35793e-31
100626756	ACBD7	mRNA	0.57	0.29	0.18	0.29	14	7	5	8	0.878979	0.120114	0.0795992
397105	POU2F2	mRNA	0.23	0.56	0.18	0.13	8	13	6	7	0.878979	0.120114	0.0795992
100623914	SLC12A8	mRNA	0.33	0.3	0.21	0.13	11	10	8	5	0.878979	0.120114	0.0795992
100513990	MYCBP	mRNA	27.25	26.61	13.44	15.23	535	516	311	340	0.878134	3.25088e-34	2.89785e-35
100626761	AP2M1	mRNA	584.23	588.32	325.2	313.8	11598.2	11633.9	7405.91	6997.99	0.876764	0	0
100739264	HES4	mRNA	0.49	0.55	0.24	0.32	25.08	28.15	14.4	18.61	0.876438	0.0103542	0.00536725
100233201	SLC9A3R1	mRNA	45.96	45.73	25.81	24.1	904	897	584	533	0.87627	1.05631e-57	5.71111e-59
100515041	PDLIM5	mRNA	18.72	19.55	9.9	11.06	1105	1145	665	731	0.875727	8.98655e-72	3.87746e-73
100621000	ASB8	mRNA	9.33	9.29	5.61	4.87	213	214	144	121	0.875345	1.85706e-14	3.35011e-15
102159969	LOC102159969	mRNA	0.55	0.32	0.23	0.24	10.24	6.03	5.03	5.07	0.87496	0.178407	0.124286
100144497	RAB28	mRNA	34.35	32.95	18.4	17.13	495	448	303	283	0.873458	1.57391e-30	1.52589e-31
100520288	CHSY1	mRNA	30.54	30.52	16.64	16.74	1239	1232	775	763	0.871141	4.92982e-78	1.9183e-79
100516755	ETV4	mRNA	40.18	41.23	22.05	22.18	1172	1183	739	728	0.869959	2.98192e-74	1.24321e-75
100154679	C17H20orf96	mRNA	9.15	9.49	4.05	5.62	123	127	70	86	0.867483	8.62104e-09	2.2136e-09
100302573	IGFBP7	mRNA	10.94	10.93	6.11	5.87	118.13	118.1	76.09	71.35	0.867165	2.32194e-08	6.15712e-09
100515893	TAGLN2	mRNA	212.45	232.02	121.66	120.86	3352	3650	2187	2184	0.866905	7.79104e-218	1.03117e-219
100520938	UBE2E3	mRNA	184.89	189.62	99.78	102.67	2861	2914	1793	1813	0.866523	1.18639e-179	1.95495e-181
102168165	LOC102168165	mRNA	0.06	0.07	0.02	0.05	7	9	3	7	0.865173	0.186574	0.131112
110261010	PPM1N	mRNA	0.26	0.16	0.11	0.11	10	6	5	5	0.865173	0.186574	0.131112
106510078	LOC106510078	mRNA	0.06	0.09	0.03	0.1	3	5	2	3	0.865173	0.366927	0.285727
100512530	ADGRF3	mRNA	0.18	0.11	0.08	0.08	10	6	5	5	0.865173	0.186574	0.131112
100519117	EMILIN3	mRNA	0.31	0.31	0.16	0.18	12	12	7	8	0.865173	0.0998608	0.0644525
100516550	MCRS1	mRNA	43.33	48.18	25.01	24.43	890	977	592	575	0.865019	1.67924e-58	8.87902e-60
100156951	MB21D2	mRNA	5.74	4.89	2.99	3.37	232	195	129	138	0.864498	3.53117e-14	6.48468e-15
110256005	KLHL10	mRNA	0.04	0.16	0.07	0.04	2.4	9.93	5.14	2.57	0.864471	0.253424	0.185368
100154777	MPC2	mRNA	53.5	53.11	28.63	29.92	451	449	279	284	0.863891	1.15523e-28	1.18573e-29
100513853	ANTXR1	mRNA	37.63	37.06	19.5	21.57	2296	2248	1365	1478	0.86365	1.0235e-140	2.1471e-142
397045	KCNN3	mRNA	1.65	1.7	1.11	0.84	60	79	52	35	0.863099	2.52102e-05	8.96228e-06
100520041	USP2	mRNA	4.94	6.27	3.09	3.11	168	201	116	115	0.862829	2.31008e-12	4.70393e-13
100192448	SLC9A3R2	mRNA	9.21	10.1	5.51	5.11	197	215	135	123	0.862375	1.14827e-13	2.17177e-14
100518612	MFSD2A	mRNA	5.96	5.21	2.73	3.43	133	116	70	86	0.861701	1.13055e-08	2.92981e-09
100519194	ZFHX3	mRNA	5.88	5.39	3.13	3.07	1008	918	616	591	0.861283	7.0028e-60	3.59154e-61
100155627	LRRC8B	mRNA	3.28	2.59	1.59	1.65	216	170	120	122	0.860695	7.80087e-13	1.55026e-13
100151928	TPD52	mRNA	13.01	12.28	7.07	7.1	330	314	207	197	0.859807	1.20032e-20	1.60773e-21
100623824	DCLK1	mRNA	57.79	57.42	29.01	28.9	4940.53	4901.85	3110.11	3067.21	0.859127	2.69147e-301	2.38672e-303
100158048	SIPA1L2	mRNA	5.99	5.7	3.44	3.05	437	415	286	249	0.858416	6.58261e-27	7.11362e-28
100525678	NAA40	mRNA	64.27	62.96	36.46	33.74	2286	2227	1489	1351	0.855297	1.75069e-137	3.77689e-139
102161342	CENPBD1	mRNA	1.19	1.09	0.66	0.6	84.87	77.17	53.85	48.14	0.855024	5.94484e-06	1.96942e-06
100628197	DHCR24	mRNA	124.65	121.1	68.04	67.82	5716	5524	3581	3494	0.854941	0	0
100622447	ETV2	mRNA	0.66	0.46	0.32	0.29	16	11	9	8	0.854526	0.0826319	0.0523018
100520421	TICAM2	mRNA	0.73	0.51	0.32	0.37	16	11	8	9	0.854526	0.0826319	0.0523018
100511662	BARD1	mRNA	16.55	17.18	9.23	9.42	866.89	895.06	554.83	554.57	0.854495	3.75539e-54	2.17704e-55
100511786	RAPGEF4	mRNA	1.76	2.19	1.23	0.95	81	100	65	49	0.854057	1.6275e-06	5.1062e-07
100154581	LAMA4	mRNA	1.26	1.11	0.63	0.68	82	72	47	50	0.853975	1.06145e-05	3.61823e-06
100154285	CRIP3	mRNA	0.19	0	0.04	0.06	4	0	1	1.52	0.853678	0.544816	0.455474
397463	GLRX	mRNA	38.75	40.54	20.06	23.1	439	477	290	288	0.851379	1.83178e-28	1.885e-29
100135661	SCD5	mRNA	0.47	0.27	0.31	0.1	12	7	9	3	0.850066	0.154358	0.105081
100156610	SV2A	mRNA	0.5	0.7	0.27	0.39	24	33	15	21	0.850066	0.00969948	0.00499834
100101925	PPP2R5A	mRNA	12.61	13.37	6.81	7.62	358	378	222	243	0.849576	5.35203e-23	6.61964e-24
100737666	COL16A1	mRNA	1.2	1.22	0.7	0.64	67	69	45	41	0.848299	4.12156e-05	1.50205e-05
100625057	ZBTB7A	mRNA	7.49	7.06	4.38	3.78	494	444	309	285	0.846226	7.82441e-29	7.96369e-30
100037306	TNFRSF1B	mRNA	91.49	83.8	47.87	48.92	2965	2744	1814	1804	0.845147	3.04645e-170	5.34253e-172
100621701	LOC100621701	mRNA	2.15	2.18	1.39	1.18	182.04	187.16	127.02	107.02	0.844749	5.7039e-12	1.19317e-12
100516960	SLC12A2	mRNA	12.44	12.46	6.86	7	914	911	579	578	0.844609	5.68576e-55	3.24342e-56
110258908	LOC110258908	mRNA	1.02	1.25	0.51	0.79	51.76	58.64	29	41	0.844415	0.000255899	0.000102522
100511484	WNT16	mRNA	0.88	1.1	0.6	0.5	28	35	22	18	0.842453	0.00679457	0.0034047
100155132	MIGA2	mRNA	8.5	9.06	4.81	4.99	326	346	212	215	0.841326	9.35729e-21	1.24776e-21
100511244	KBTBD4	mRNA	17.44	17.5	9.16	10.4	448	449	270	300	0.841247	2.36633e-27	2.52433e-28
100623511	PDP2	mRNA	11.7	12.51	6.79	6.57	507	544	343	325	0.840944	7.44881e-32	7.0096e-33
100156313	CDC42SE1	mRNA	79.69	77.49	40.78	42.09	2267	2155	1412	1400	0.840204	1.02688e-130	2.31049e-132
100518075	LOC100518075	mRNA	0.24	0.4	0.16	0.19	4.58	7.56	3.55	4.17	0.840197	0.270505	0.199616
110257397	PTK6	mRNA	0.47	0.55	0.27	0.32	21.01	23	13	15	0.839506	0.0261433	0.0146694
100525692	LOC100525692	mRNA	15.88	16.25	8.45	9.51	135.23	138.75	83.15	91.17	0.839434	4.51349e-09	1.1386e-09
100517009	LIMS2	mRNA	0.22	0.39	0.28	0.05	4	7	6	1	0.839178	0.295735	0.222589
110255603	LOC110255603	mRNA	0.14	0.24	0.15	0.06	4	7	5	2	0.839178	0.295735	0.222589
100624064	RNF151	mRNA	0.75	0.62	0.43	0.33	6	5	4	3	0.839178	0.295735	0.222589
100624723	BATF	mRNA	0.46	0.81	0.5	0.21	4	7	5	2	0.839178	0.295735	0.222589
100522480	MCTP1	mRNA	0.13	0.14	0.06	0.07	6	5	3	4	0.839178	0.295735	0.222589
100158140	CFAP46	mRNA	0.08	0.07	0.07	0.01	6	5	6	1	0.839178	0.295735	0.222589
100623053	ZNF467	mRNA	2.43	2.3	1.71	0.92	68	64	55	29	0.839178	6.41774e-05	2.38855e-05
100627470	CDYL2	mRNA	0.52	0.58	0.41	0.21	47	52	42	21	0.839178	0.000602955	0.000253176
106504088	KLHL21	mRNA	4.26	4.92	2.53	2.6	233	268	159	160	0.838355	1.16085e-15	1.96125e-16
100628092	CISD3	mRNA	82.1	83.59	48.55	46.3	456	472	307	284	0.838068	4.37354e-28	4.5556e-29
100622947	TMEM143	mRNA	4.94	4.94	2.75	2.75	124	124	80	78	0.837517	2.77022e-08	7.40449e-09
106505804	LOC106505804	mRNA	0.73	0.56	0.33	0.39	32.87	24.91	17.03	19.81	0.836398	0.0102648	0.00531273
396860	MYH7	mRNA	0.85	0.7	0.43	0.44	55.16	44.65	31.97	31.67	0.836352	0.000593811	0.000248905
100523674	RASIP1	mRNA	0.82	0.88	0.53	0.42	28	30	21	16	0.835629	0.010172	0.00526205
100101552	COL6A2	mRNA	1.06	1.32	0.77	0.56	47	58	39	28	0.835258	0.000423715	0.000174578
100153248	FGFR1	mRNA	84.35	83.54	47	47.18	2905	2864	1859	1826	0.833758	4.2839e-168	7.54098e-170
106508718	SCRG1	mRNA	2.3	2.1	0.96	0.98	60.4	71.14	42.7	41.37	0.83294	7.41579e-05	2.77865e-05
100513626	ABCC5	mRNA	12.46	13.47	7.53	8.27	902	871	560	574	0.831873	4.34489e-52	2.61079e-53
100738906	LOC100738906	mRNA	0.35	0.2	0.09	0.15	13	12	6	10	0.830957	0.104819	0.0682564
100157017	LOC100157017	mRNA	8.86	8	5.3	4.07	133	120	92	70	0.830245	2.5512e-08	6.78869e-09
100154585	CD2AP	mRNA	22.93	20.72	11.97	11.52	1070	1019	679	660	0.828758	8.33941e-61	4.23289e-62
100515425	SNX15	mRNA	3.54	3.62	2.48	1.54	47	48	38	23	0.82622	0.000935907	0.00040481
100515885	SLC26A2	mRNA	30.38	28.22	16.69	16.38	2500	2308	1575	1514	0.825398	7.92233e-138	1.69865e-139
100516112	EN1	mRNA	0.22	0.29	0.25	0.03	6	8	8	1	0.824531	0.241285	0.175291
110262032	RNF212	mRNA	0.16	0.06	0.05	0.07	10	4	4	5	0.824531	0.241285	0.175291
102163514	RINL	mRNA	0.2	0.2	0.1	0.13	7	7	4	5	0.824531	0.241285	0.175291
100738638	OCIAD2	mRNA	0.94	0.15	0.12	0.21	11	3	2	7	0.824531	0.241285	0.175291
100514745	CACNA1F	mRNA	0.09	0.09	0.03	0.07	7	7	3	6	0.824531	0.241285	0.175291
100522463	ABR	mRNA	33.64	31.17	19.72	17.48	1853	1696	1223	1059	0.824215	1.0512e-101	3.12348e-103
100037286	ARNTL	mRNA	3.96	3.9	1.92	2.38	90	87	50	64	0.821817	4.70706e-06	1.54161e-06
110257571	LOC110257571	mRNA	1.57	1.25	0.58	1.1	25	20	11	18	0.820973	0.0273951	0.0154769
100517063	GABRB2	mRNA	10.23	9.7	5.57	5.39	782	746	502	483	0.82055	5.14969e-44	3.7044e-45
100525093	OTUD7A	mRNA	0.87	1.03	0.52	0.55	108	126	74	77	0.819061	1.27545e-07	3.59315e-08
403163	EPCAM	mRNA	5.4	5.04	3.4	2.5	73	68	53	38	0.818858	5.17434e-05	1.9025e-05
100157219	ARNT2	mRNA	26.11	24.94	14.36	14.46	1723	1657	1097	1086	0.817812	1.24002e-95	3.98815e-97
100156276	WDR93	mRNA	0.66	0.09	0.3	0.12	15	2	8	3	0.815132	0.196553	0.139152
100622487	TTC36	mRNA	0.46	0.61	0.44	0.16	22.17	28.9	24.23	8.84	0.814054	0.0191506	0.0104529
396967	GOT1	mRNA	89.34	92.72	50.53	53.05	1811	1874	1178	1209	0.813567	2.94744e-103	8.58231e-105
100520385	MON1B	mRNA	14.44	12.94	7.96	7.61	879.99	783.99	557	520.99	0.813396	3.85842e-47	2.58403e-48
100513356	CCDC8	mRNA	6.02	4.78	3.04	3.1	238	188	138	138	0.813286	7.44454e-13	1.47797e-13
100620752	ZNF385B	mRNA	0.62	0.37	0.38	0.28	21	16	14	10	0.811592	0.049618	0.0297245
110256366	LOC110256366	mRNA	0.79	0.93	0.48	0.5	17	20	12	12	0.811592	0.049618	0.0297245
100626614	ABCF3	mRNA	26.68	24.01	14.24	14.67	1481.76	1326.1	907.09	915.01	0.81097	1.856e-78	7.13611e-80
494560	HSPB6	mRNA	5.73	7.31	3.38	4.07	84	107	57	67	0.810334	2.53673e-06	8.12843e-07
100517842	DDIAS	mRNA	9.11	9.79	5.32	5.46	328	351	220	221	0.809734	1.0722e-19	1.48935e-20
100153912	SMUG1	mRNA	5.93	6.66	4.12	3.14	186	205	141	113	0.809441	8.41482e-12	1.78532e-12
100523493	CKAP4	mRNA	43.79	46.08	27.18	24.06	1432	1500	1021	884	0.809195	1.3888e-81	5.14677e-83
100511169	XK	mRNA	25.69	23.38	13.7	14.32	1338	1211	819	838	0.808459	6.05858e-71	2.63817e-72
100624678	CLN8	mRNA	16.65	17.38	10.01	9.73	374	387	254	241	0.807569	7.42041e-22	9.57567e-23
110261291	LOC110261291	mRNA	7.34	6.75	4	4.06	214	196	134	133	0.805885	3.10385e-12	6.37161e-13
100152746	SAMD15	mRNA	1.16	0.83	0.68	0.46	27	19.19	18.08	12	0.805877	0.0278614	0.0157772
100522104	ULK4	mRNA	2.67	2.17	1.42	1.64	248.72	212.72	143.15	157.43	0.805495	1.26585e-13	2.40337e-14
110259106	LOC110259106	mRNA	0.57	0.91	0.29	0.56	15.51	24.75	9.14	17.11	0.804131	0.0416209	0.0244779
397317	ACRBP	mRNA	0.8	1.14	0.44	0.67	19	27	12	18	0.803773	0.0286137	0.0162326
100516260	ALKAL2	mRNA	0.67	0.74	0.46	0.44	22	24	15	15	0.803773	0.0286137	0.0162326
100626290	NDUFAF8	mRNA	0.48	0.92	0.47	0.33	9	17	10	7	0.800078	0.109764	0.0718722
100521662	PDE1B	mRNA	0.37	0.39	0.26	0.19	13	13	10	7	0.800078	0.109764	0.0718722
100522896	TEKT3	mRNA	1.67	1.5	0.9	0.92	29	26	18	18	0.798536	0.0165906	0.00896116
100156509	RGS20	mRNA	22.13	23.41	13.2	13	873	919	598	576	0.797239	5.27244e-49	3.40889e-50
100514410	ICMT	mRNA	75.34	79.22	44.73	44.21	3218.52	3366.79	2193.4	2121.95	0.796875	1.64939e-177	2.81611e-179
100512166	ITFG2	mRNA	6.43	5.82	3.56	3.47	203	183	129	124	0.796565	2.24593e-11	4.87949e-12
100623582	NBL1	mRNA	1.4	1.56	0.73	0.87	29	32	18	22	0.795911	0.0116151	0.0060585
100513676	ADAM22	mRNA	2.02	1.44	0.93	1.08	205	144	105	124	0.794981	2.34442e-10	5.44255e-11
100514266	RPL10L	mRNA	9.62	8.47	4.31	6.13	85	75	44	61	0.794784	2.53466e-05	9.01245e-06
100127440	TAS1R3	mRNA	0.4	0.41	0.26	0.2	16	16	12	9	0.794784	0.0752272	0.0470948
100521224	NEFL	mRNA	1.23	1.34	0.68	0.81	46	50	29	34	0.794784	0.00132108	0.000584086
100515427	MPPED2	mRNA	4.74	4.27	3.08	2.07	127	112	95	62	0.793347	2.09939e-07	6.04073e-08
100518821	CNTF	mRNA	1.71	0.89	0.77	0.73	23	12	12	11	0.792822	0.0622674	0.0382645
100522628	TSKU	mRNA	33.33	31.4	19.47	17.9	874	819	583	530	0.79223	7.29743e-46	5.03687e-47
100524793	CHST12	mRNA	6.74	5.08	4.03	2.78	125	94	86	58	0.791963	7.39999e-07	2.24091e-07
100516929	PRCD	mRNA	1.09	1.33	0.86	0.53	33	40	30	18	0.791963	0.00565987	0.00279342
100516442	LARGE1	mRNA	5.87	6.11	3.52	3.4	254	263	175	165	0.791731	1.01482e-14	1.80453e-15
100154191	TRIM8	mRNA	11.24	9.62	5.8	6.27	439	374	260	275	0.790818	1.72616e-22	2.17726e-23
110256649	LOC110256649	mRNA	0.39	0.35	0.12	0.31	23.53	21.27	8.45	21.06	0.789396	0.0338209	0.019519
100737088	B3GNT7	mRNA	0.91	0.84	0.52	0.49	23	21	15	14	0.788552	0.035805	0.0207565
100624458	ANKH	mRNA	3.28	3.22	1.83	1.94	476.14	463.32	303.95	315.45	0.788062	1.11995e-25	1.27107e-26
100524529	TMEM254	mRNA	38.51	38.73	21.42	23.35	923	925	590	629	0.787368	1.87935e-49	1.20638e-50
100737526	DDX23	mRNA	51.12	48.54	28.74	29.06	1769	1672	1142	1130	0.785966	5.77828e-91	1.95019e-92
100513386	IQUB	mRNA	0.69	0.63	0.31	0.45	31	28	18	21	0.784342	0.0144554	0.00769117
100518006	SBK1	mRNA	8.76	9.7	5.82	4.81	442	488	340	275	0.783746	3.37087e-25	3.88372e-26
100513153	GSE1	mRNA	2.98	2.5	1.6	1.34	307.25	246.64	203.37	163.32	0.78214	2.18225e-15	3.73746e-16
100738130	SCUBE3	mRNA	15.52	13.56	8.34	8.55	1250	1085	772	775	0.781051	2.3064e-61	1.15847e-62
100157302	SMARCA2	mRNA	10.35	9.53	5.62	5.93	635	578	395	409	0.780413	2.55466e-32	2.37867e-33
110261672	LOC110261672	mRNA	19.73	16.84	10.09	11.18	82.87	71.61	49.42	53.01	0.779883	4.83702e-05	1.77367e-05
100519713	TOX3	mRNA	19.68	20.24	11.7	11.57	662	677	451	437	0.779626	1.63395e-35	1.41218e-36
100127163	TNFSF12	mRNA	2.93	4.99	2.81	1.8	37	64	41	26	0.779224	0.0011967	0.000525135
100125349	SIRT4	mRNA	2.89	4.31	2.34	1.86	43	64	40	31	0.778821	0.000838195	0.000360383
100518433	TTC39A	mRNA	3.9	3.94	2.33	2.25	112	111	76	72	0.778548	8.58787e-07	2.62336e-07
733631	GATA3	mRNA	9.69	8.68	4.94	5.4	243	248	157	169	0.777952	1.19324e-13	2.26156e-14
100151870	LOC100151870	mRNA	0.31	0.2	0.14	0.15	9.47	6.03	5	5.3	0.776725	0.241525	0.17553
100520475	WHRN	mRNA	1.95	1.89	1.18	1.07	88	85	61	54	0.776239	1.74523e-05	6.09e-06
110255959	SYNGR2	mRNA	119.71	117.88	71.26	67.43	1746	1717	1197	1106	0.775609	1.73018e-89	5.98824e-91
102161937	IER5L	mRNA	15.03	13.93	9.28	7.62	242	224	172	138	0.775163	6.17195e-13	1.21797e-13
100513583	PRRG4	mRNA	3.04	1.96	1.45	1.75	139	109	73	92	0.774975	2.20627e-07	6.37161e-08
100270689	CD82	mRNA	6.4	7.69	4.43	3.8	147	176	117	98	0.774299	2.79428e-09	6.95103e-10
100520269	TMEM98	mRNA	41.94	41.06	24.07	24.4	685	670	454	448	0.774195	1.66172e-35	1.43728e-36
397023	PTGFRN	mRNA	20.8	19.37	12.33	11.14	980	908	667	590	0.773975	4.70918e-49	3.0416e-50
100157312	CAMKK2	mRNA	5.4	4.75	3.07	2.88	281	247	183	169	0.772064	2.03583e-14	3.68069e-15
100621841	UPF3A	mRNA	2.87	2.98	1.73	1.53	77	76	51	51	0.772064	6.18555e-05	2.2964e-05
110261343	TMEM240	mRNA	1.55	2.03	0.93	1.13	18	24	13	15	0.772064	0.0448492	0.0265338
100522722	LOC100522722	mRNA	0.11	0.06	0.05	0.05	2	1	1	1	0.772064	0.637668	0.55327
110261673	LOC110261673	mRNA	0.21	0.1	0.09	0.09	4	2	2	2	0.772064	0.48998	0.401783
100151991	PCDH15	mRNA	0.02	0.01	0	0.02	2	1	0	2	0.772064	0.637668	0.55327
102165270	ZNF750	mRNA	0.04	0.02	0.02	0.02	2	1	1	1	0.772064	0.637668	0.55327
100101921	SLC9A2	mRNA	0.1	0	0.03	0.03	3	0	1	1	0.772064	0.637668	0.55327
110258084	FUT7	mRNA	0	0.06	0.02	0.02	0	3	1	1	0.772064	0.637668	0.55327
100737217	LOC100737217	mRNA	0.14	0.14	0.08	0.09	3	3	2	2	0.772064	0.48998	0.401783
100517508	CD226	mRNA	0.06	0.03	0	0.06	2	1	0	2	0.772064	0.637668	0.55327
396943	ITGB2	mRNA	0.07	0.03	0.06	0	2	1	2	0	0.772064	0.637668	0.55327
100523966	FA2H	mRNA	0.04	0.08	0	0.07	1	2	0	2	0.772064	0.637668	0.55327
100521600	LOC100521600	mRNA	0.33	0.21	0.22	0.14	8	4	5	3	0.772064	0.311329	0.235727
397140	OVGP1	mRNA	0	0.15	0.04	0.04	0	3	1	1	0.772064	0.637668	0.55327
100623909	GALR2	mRNA	0	0.11	0.03	0.03	0	3	1	1	0.772064	0.637668	0.55327
102167341	LOC102167341	mRNA	0.12	0.06	0.05	0.05	2	1	1	1	0.772064	0.637668	0.55327
407745	TYR	mRNA	0.1	0.05	0.04	0.04	2	1	1	1	0.772064	0.637668	0.55327
100127161	CIDEC	mRNA	0.27	0.14	0.13	0	2	1	2	0	0.772064	0.637668	0.55327
100513075	ZCWPW1	mRNA	0.39	1.03	0.52	0.31	10	26	15	9	0.772064	0.0649089	0.0399994
641350	SNCA	mRNA	0.22	0.11	0.18	0	2	1	2	0	0.772064	0.637668	0.55327
733608	S100A6	mRNA	0.31	1.41	0.79	0.27	1	5	3	1	0.772064	0.48998	0.401783
100621128	ELFN1	mRNA	0.07	0.07	0	0.06	3	3	0	4	0.772064	0.48998	0.401783
396780	CBR2	mRNA	0	0.28	0.08	0.08	0	3	1	1	0.772064	0.637668	0.55327
100513831	PRR15	mRNA	0	0.15	0.04	0.04	0	3	1	1	0.772064	0.637668	0.55327
102163742	LOC102163742	mRNA	0.16	0.31	0.27	0	1	2	2	0	0.772064	0.637668	0.55327
100155612	CATIP	mRNA	0.22	0.44	0.06	0.33	3	6	1	5	0.772064	0.388366	0.304478
100511846	LOC100511846	mRNA	0.1	0.05	0.08	0	2	1	2	0	0.772064	0.637668	0.55327
100620158	ARL11	mRNA	0.05	0.1	0.09	0	1	2	2	0	0.772064	0.637668	0.55327
100152610	TULP1	mRNA	0.06	0.03	0.05	0	2	1	2	0	0.772064	0.637668	0.55327
106506828	LOC106506828	mRNA	0.09	0.04	0.04	0.04	2	1	1	1	0.772064	0.637668	0.55327
100157182	SLC46A2	mRNA	0.06	0.03	0	0.05	2	1	0	2	0.772064	0.637668	0.55327
100627178	CPPED1	mRNA	0.43	0.09	0.15	0.15	5	1	2	2	0.772064	0.48998	0.401783
100153582	FAM19A3	mRNA	0.04	0.08	0.07	0	1	2	2	0	0.772064	0.637668	0.55327
613130	FCGR1A	mRNA	0.57	0.16	0.14	0.29	7	2	2	4	0.772064	0.388366	0.304478
594847	CLIC1	mRNA	0.06	0.13	0.11	0	1	2	2	0	0.772064	0.637668	0.55327
100517943	ETFRF1	mRNA	4.32	4.55	2.56	2.63	54	57	37	37	0.772064	0.000731229	0.000310619
100153607	CCDC9B	mRNA	0.04	0.02	0	0.03	2	1	0	2	0.772064	0.637668	0.55327
102164336	CACNA1B	mRNA	0.01	0.03	0.01	0.01	1	2	1	1	0.772064	0.637668	0.55327
100625223	PDE6B	mRNA	0	0.07	0.02	0.02	0	3	1	1	0.772064	0.637668	0.55327
106506652	LOC106506652	mRNA	0.07	0.04	0.03	0.03	2	1	1	1	0.772064	0.637668	0.55327
106510389	LOC106510389	mRNA	0.05	0.03	0.02	0.02	2	1	1	1	0.772064	0.637668	0.55327
100518825	ANKDD1B	mRNA	0.1	0.05	0.04	0.04	2	1	1	1	0.772064	0.637668	0.55327
100126165	ANGPTL1	mRNA	0.01	0.03	0	0.05	1	2	0	2	0.772064	0.637668	0.55327
100525506	PCP2	mRNA	0.37	0.45	0.21	0.21	4	5	3	3	0.772064	0.388366	0.304478
102165173	SH3RF3	mRNA	0.01	0.02	0.01	0.01	1	2	1	1	0.772064	0.637668	0.55327
102164898	SEC16B	mRNA	0.17	0.14	0.11	0.07	8	7	6	4	0.772064	0.25291	0.184942
100147706	FITM1	mRNA	0.12	0.97	0.21	0.43	1	8	2	4	0.772064	0.388366	0.304478
100627286	STK33	mRNA	0	0.09	0.03	0.02	0	3	1	1	0.772064	0.637668	0.55327
100514708	2021-09-01	mRNA	0.46	0.33	0.17	0.29	7	5	3	5	0.772064	0.311329	0.235727
100156107	LOC100156107	mRNA	0	0.66	0.19	0.2	0	3	1	1	0.772064	0.637668	0.55327
100520724	OTP	mRNA	0.12	0.07	0.12	0	2	1	2	0	0.772064	0.637668	0.55327
100522105	BFSP2	mRNA	0.18	0.35	0.15	0.04	1	2	1	1	0.772064	0.637668	0.55327
100154291	SLC12A1	mRNA	0.04	0.02	0.02	0.02	2	1	1	1	0.772064	0.637668	0.55327
100157660	SH3GL3	mRNA	0.07	0.14	0.12	0	1	2	2	0	0.772064	0.637668	0.55327
397151	SAG	mRNA	0	0.2	0.06	0.06	0	3	1	1	0.772064	0.637668	0.55327
100523255	KANK4	mRNA	0.05	0.05	0.05	0.02	3	3	3	1	0.772064	0.48998	0.401783
100158035	LOC100158035	mRNA	0	0.12	0.07	0	0	3	2	0	0.772064	0.637668	0.55327
100514465	LOC100514465	mRNA	0	0.25	0	0.16	0	3	0	2	0.772064	0.637668	0.55327
100048958	GNA14	mRNA	0.09	0.07	0.08	0	2	1	2	0	0.772064	0.637668	0.55327
100515679	CXCR5	mRNA	0.03	0.07	0.06	0	1	2	2	0	0.772064	0.637668	0.55327
100620836	MLNR	mRNA	0.22	0.22	0.19	0.07	3	3	3	1	0.772064	0.48998	0.401783
100516001	LOC100516001	mRNA	0.06	0.11	0.05	0.05	1	2	1	1	0.772064	0.637668	0.55327
100379630	GDF15	mRNA	0.96	1.35	0.75	0.6	10	14	9	7	0.772064	0.139064	0.0935653
397444	GNMT	mRNA	0.27	0	0.08	0.08	3	0	1	1	0.772064	0.637668	0.55327
100524940	LOC100524940	mRNA	0.16	0	0	0.1	3	0	0	2	0.772064	0.637668	0.55327
100514486	STAC2	mRNA	0.3	0.54	0.26	0.24	10	17	9	9	0.772064	0.114239	0.0753048
100157564	CEBPE	mRNA	0	0.11	0.06	0	0	3	2	0	0.772064	0.637668	0.55327
100523190	LOC100523190	mRNA	0.02	0.04	0.03	0	1	2	2	0	0.772064	0.637668	0.55327
733662	F10	mRNA	0.16	0.33	0.14	0.14	3	6	3	3	0.772064	0.388366	0.304478
100156583	MYRIP	mRNA	0.04	0.04	0.02	0.02	2	1	1	1	0.772064	0.637668	0.55327
397504	PRKAA2	mRNA	3.04	2.45	1.19	1.74	205.67	183.43	122.21	137.27	0.771619	6.67572e-11	1.49277e-11
100739155	MXD4	mRNA	19.4	19.98	12.3	10.75	771	790	561	480	0.771602	1.60821e-40	1.2388e-41
397027	CAPN1	mRNA	27.33	25.74	15.22	15.77	873	821	561	570	0.769936	9.93537e-44	7.1864e-45
110258635	LOC110258635	mRNA	0	0.21	0.12	0	0	1.75	1.17	0	0.767948	0.720785	0.652193
100520161	LRRN3	mRNA	3.08	3	1.94	1.62	152	147	110	90	0.767247	1.50173e-08	3.93744e-09
100156452	OLFML2B	mRNA	4.8	3.38	2.18	2.58	162	116	86	100	0.766884	5.09984e-08	1.39519e-08
100625903	SKAP2	mRNA	27.46	27.34	15.93	15.98	1163	1105	758	760	0.76635	9.78529e-58	5.27762e-59
100622052	TADA2B	mRNA	19.57	18.92	11.29	11.34	737	709	488	480	0.76609	3.73417e-37	3.08401e-38
100521972	LOC100521972	mRNA	0.8	1.04	0.47	0.61	49	63	32	43	0.765638	0.000757258	0.000322728
100736696	PTMS	mRNA	237.29	250.76	147.1	139.81	3793	4001	2707	2513	0.765415	7.25892e-196	1.06643e-197
100620992	LOC100620992	mRNA	2.95	2.81	1.78	1.58	110	105	77	67	0.765369	1.99555e-06	6.31706e-07
100144440	TOB1	mRNA	7.36	8.01	4.09	4.96	103	112	66	78	0.765369	1.99555e-06	6.31706e-07
110256038	PIGW	mRNA	9.06	9.66	5.62	5.4	199	204	139	131	0.764922	4.22518e-11	9.33617e-12
100153624	REEP4	mRNA	16.76	17.27	10.92	8.94	241	256	181	152	0.764825	1.96267e-13	3.76403e-14
100511341	EI24	mRNA	77.66	78.09	44.61	46.96	2047	2053	1359	1393	0.762245	1.14939e-102	3.37721e-104
100526144	NNT	mRNA	95.21	91.57	55.98	54.04	4281	4078	2883	2728	0.762174	1.7903e-208	2.41692e-210
100154836	DCTD	mRNA	36.53	38.86	21.42	22.69	779	806	524	541	0.760731	3.76531e-40	2.91288e-41
100623246	C3H16orf54	mRNA	5.82	5.81	3.87	2.98	129	128.31	98	75	0.759837	2.12567e-07	6.12197e-08
100154784	FKBPL	mRNA	4.76	3.52	2.73	2.15	65	48	43	33	0.759353	0.000783269	0.000335005
100155879	HECW2	mRNA	1.02	1.06	0.72	0.52	123	100	91	59	0.759182	1.50788e-06	4.71694e-07
100626182	CD200	mRNA	12.55	12.33	6.43	8.14	336	321	197	245	0.758948	3.45987e-17	5.41271e-18
100505410	CMYA5	mRNA	0.71	0.46	0.29	0.4	95	61	45	60	0.758258	6.87211e-05	2.56675e-05
100049650	MYO1D	mRNA	0.58	0.36	0.3	0.29	32	20	19	16	0.758258	0.0268093	0.0150998
100518152	NECTIN3	mRNA	29.12	29.17	16.01	16.38	2248	2282	1530	1521	0.75733	4.36164e-112	1.16322e-113
110261965	LOC110261965	mRNA	5.09	4.57	3.08	2.62	50	45	35	29	0.756957	0.0022655	0.00103972
100154650	PANK1	mRNA	14.52	13.02	7.58	8.64	397	360	249	261	0.756897	1.50478e-19	2.10018e-20
100513278	CCDC181	mRNA	16.9	16.42	9.92	10	314	299	209	204	0.756847	4.8949e-16	8.10148e-17
397520	ANPEP	mRNA	0.71	0.51	0.36	0.35	27	19	16	15	0.756467	0.0386082	0.0225604
100514631	MAN2A1	mRNA	6	5.45	3.08	3.71	460	415	271	319	0.755669	2.23157e-22	2.83099e-23
100155273	DENND3	mRNA	0.96	0.66	0.53	0.44	51	35	32	26	0.755385	0.0038574	0.00184127
100196906	DAZAP2	mRNA	95.64	99.2	56.21	57.32	1312.23	1394	900.72	924.7	0.755157	5.43995e-67	2.48759e-68
654413	PALMD	mRNA	0.1	0	0.01	0.04	2	0	0.35	1	0.754142	0.708675	0.63528
100738229	DENND1B	mRNA	1.41	1.43	0.79	0.89	118	119	76	84	0.753916	8.04478e-07	2.44468e-07
110255957	TMC8	mRNA	5.61	5.62	3.5	3.39	387	358	256	247	0.753783	3.96796e-19	5.66139e-20
100523015	TBC1D4	mRNA	7.16	6.43	3.67	4.71	454	405	257	323	0.753707	6.81922e-22	8.79084e-23
397120	SHAS2	mRNA	2.07	1.72	0.96	1.29	64	53	34	45	0.753685	0.000681387	0.000288003
100153830	MALT1	mRNA	1.86	2.19	1.1	1.31	156	183	106	123	0.753039	2.79313e-09	6.94632e-10
100157791	VANGL1	mRNA	4.25	3.81	2.45	2.34	278	249	184	172	0.753027	7.88064e-14	1.47746e-14
100156679	DCBLD1	mRNA	14.74	14.23	8.43	8.77	591	568	388	395	0.752898	4.05374e-29	4.09639e-30
103158530	CD68	mRNA	1.5	1.59	0.58	1.26	18	19	8	17	0.752698	0.0673569	0.0416818
100517354	DCK	mRNA	21.94	21.3	13.03	12.58	1707.41	1648	1165	1103	0.75217	2.82793e-82	1.04239e-83
100154587	KCNMB4	mRNA	0.85	0.88	0.53	0.5	35	36	25	23	0.751886	0.00938685	0.00482232
100522413	CACHD1	mRNA	44.3	42.26	25.56	25.86	2833	2687	1875	1858	0.751434	1.41062e-134	3.09924e-136
100621476	LOC100621476	mRNA	19.96	19.06	11.71	11.46	302	288	204	195	0.751427	2.67894e-15	4.62002e-16
100523876	SESN1	mRNA	8.27	6.92	4.67	4.25	247	201	163	140	0.751282	7.07697e-12	1.48977e-12
396988	TIMP2	mRNA	89.98	87.34	48.19	36.09	877	824	633	518	0.750597	4.71524e-42	3.54165e-43
110260086	NUPR1	mRNA	124.17	141.61	75.68	82.32	1006	1151	709	751	0.750159	5.37152e-53	3.18147e-54
100154400	CHFR	mRNA	21.88	21.75	13.31	12.54	719	713	502	468	0.749076	1.94715e-35	1.68544e-36
100512254	UBP1	mRNA	54.72	50.69	30.2	32.3	2888.89	2662.98	1837.71	1923.7	0.748801	1.56625e-134	3.45154e-136
100622888	TMEM150C	mRNA	5.17	5.29	2.72	3.3	91	92	57	67	0.748605	1.86784e-05	6.54257e-06
100155401	MAK	mRNA	0.72	0.93	0.53	0.52	26	33	23	17	0.747816	0.0193095	0.0105473
110259104	LOC110259104	mRNA	0.06	0.09	0.04	0.05	2	3	1.39	2	0.747744	0.545938	0.456629
100511977	PGM5	mRNA	0.37	0.37	0.16	0.28	14	14	7	12	0.746529	0.118682	0.07856
100136903	TSHZ2	mRNA	0.25	0.62	0.3	0.22	8	20	11	8	0.746529	0.118682	0.07856
100525045	ERBB3	mRNA	1.57	1.49	1.06	0.77	93	88	72	51	0.744433	2.29828e-05	8.13548e-06
100525624	LOC100525624	mRNA	9.84	9.98	6.18	5.64	152	154	110	98	0.744049	2.5155e-08	6.69036e-09
100524645	RAB11FIP4	mRNA	1.07	1.2	0.63	0.73	93	104	63	71	0.743064	9.91332e-06	3.36545e-06
100156454	UNC5D	mRNA	1.53	1.54	0.95	0.89	183	183	130	119	0.742799	9.99718e-10	2.41544e-10
100524014	TNFAIP8	mRNA	11.39	10.74	6.29	7.15	236	221	145	166	0.742381	7.2298e-12	1.52289e-12
100625874	ARL6IP1	mRNA	223.64	227.57	133.37	143.66	3916	4070	2703	2732	0.742294	2.73195e-190	4.14013e-192
102166396	ZNF449	mRNA	4.99	4.97	3.05	2.93	222	214	152	145	0.740966	2.44491e-11	5.32959e-12
100520565	PLEKHG6	mRNA	0.64	0.43	0.41	0.23	30.92	20.64	22.76	12.37	0.74065	0.0310225	0.0177541
100525457	ANKRD23	mRNA	2.39	2.18	1.98	0.74	23	21	22	8	0.739642	0.0481217	0.0287119
100157630	TPMT	mRNA	35.73	31.21	18.36	21.75	359	314	213	246	0.739214	7.6877e-17	1.22405e-17
100521871	LYPD6	mRNA	5.1	3.97	2.8	2.64	192	148	121	111	0.738511	4.98139e-09	1.25928e-09
100627568	PSMD2	mRNA	247.26	231.77	143.78	143.47	7613	7105	5085	4964	0.737631	0	0
100512008	DNAJA1	mRNA	322.58	312.53	194.91	193.77	5557	5395	3795	3686	0.736993	1.68879e-257	1.82167e-259
100621428	LOC100621428	mRNA	2.45	3.21	1.76	1.63	52	68	43	39	0.73644	0.000750807	0.00031973
100514864	BZW2	mRNA	240.97	238.93	146.07	142.16	4450	4402	3103	2952	0.734978	2.97359e-207	4.0931e-209
100152612	PPIF	mRNA	54.86	56.73	32.55	34.51	871	899	595	616	0.734652	3.77785e-42	2.83008e-43
397480	HSD11B1	mRNA	0.63	0.7	0.56	0.19	9	10	10	3	0.734589	0.214081	0.153048
100521423	AK1	mRNA	11.59	10.7	6.96	6.43	226	208	156	141	0.734333	3.9357e-11	8.67568e-12
100622387	LOC100622387	mRNA	3.71	2.81	2.03	1.89	38.19	28.96	24.12	21.86	0.733482	0.0138061	0.00730461
102158177	MLLT6	mRNA	19.69	19.34	11.27	12.22	1544	1507	1014	1076	0.732881	1.25892e-71	5.44026e-73
100156658	FAM81A	mRNA	4.42	3.66	2.34	2.52	174	144	106	112	0.7318	2.14264e-08	5.67174e-09
100142663	PON2	mRNA	31.06	35.48	20.68	19.95	369	420	278	263	0.731498	3.21208e-19	4.56166e-20
100151745	MGAT2	mRNA	22.62	22.26	12.74	14.33	299	294	194	213	0.730105	1.13438e-14	2.02238e-15
100523367	ATOH8	mRNA	6.21	6.23	4.3	3.19	187	187	149	108	0.728371	1.28238e-09	3.12385e-10
100626233	MAML3	mRNA	5.58	4.84	3.28	3.01	396	341.72	267	239.97	0.728274	6.55641e-18	9.8665e-19
100144449	PMF1	mRNA	19.54	16.71	12.02	9.81	122	105	87	69	0.728248	2.95429e-06	9.50745e-07
406188	NFKBIA	mRNA	22.27	28.4	16.65	13.89	198	253	171	139	0.72796	2.28393e-11	4.96506e-12
100155634	ZNF605	mRNA	7.18	6.64	4.29	4.1	530.02	488	360.82	339	0.727811	2.71865e-24	3.22942e-25
[truncated: 13,112 more rows]

## Sheet: The KEGG of up-genes
KEGG Pathway Term ID	KEGG Pathway Term Desc	KEGG Pathway Term Level1	KEGG Pathway Term Level2	Term Candidate Gene Num	Total Candidate Gene Num	Term Gene Num	Total Gene Num	Rich Ratio	P value	Q value
04360	Axon guidance	Organismal Systems	Development	26	353	179	8046	0.1453	5.913e-08	1.36e-05
04010	MAPK signaling pathway	Environmental Information Processing	Signal transduction	29	353	298	8046	0.09732	4.286e-05	0.004928
04015	Rap1 signaling pathway	Environmental Information Processing	Signal transduction	21	353	212	8046	0.09906	0.0003882	0.02232
04014	Ras signaling pathway	Environmental Information Processing	Signal transduction	21	353	234	8046	0.08974	0.001408	0.03877
04024	cAMP signaling pathway	Environmental Information Processing	Signal transduction	19	353	211	8046	0.09005	0.002257	0.05192
04915	Estrogen signaling pathway	Organismal Systems	Endocrine system	13	353	134	8046	0.09701	0.005817	0.09129
04310	Wnt signaling pathway	Environmental Information Processing	Signal transduction	13	353	144	8046	0.09028	0.01046	0.09873
04512	ECM-receptor interaction	Environmental Information Processing	Signaling molecules and interaction	8	353	82	8046	0.09756	0.02682	0.1713
04022	cGMP-PKG signaling pathway	Environmental Information Processing	Signal transduction	13	353	165	8046	0.07879	0.02917	0.1765
04727	GABAergic synapse	Organismal Systems	Nervous system	8	353	85	8046	0.09412	0.03238	0.182
00603	Glycosphingolipid biosynthesis - globo and isoglobo series	Metabolism	Glycan biosynthesis and metabolism	3	353	17	8046	0.1765	0.03604	0.1857
04390	Hippo signaling pathway	Environmental Information Processing	Signal transduction	12	353	152	8046	0.07895	0.0348	0.1857
04151	PI3K-Akt signaling pathway	Environmental Information Processing	Signal transduction	23	353	361	8046	0.06371	0.04548	0.2092
04350	TGF-beta signaling pathway	Environmental Information Processing	Signal transduction	7	353	83	8046	0.08434	0.07122	0.2776

## Sheet: The KEGG of down-genes
KEGG Pathway Term ID	KEGG Pathway Term Desc	KEGG Pathway Term Level1	KEGG Pathway Term Level2	Term Candidate Gene Num	Total Candidate Gene Num	Term Gene Num	Total Gene Num	Rich Ratio	P value	Q value
04512	ECM-receptor interaction	Environmental Information Processing	Signaling molecules and interaction	15	298	82	8046	0.1829	2.522e-07	5.623e-05
04151	PI3K-Akt signaling pathway	Environmental Information Processing	Signal transduction	31	298	361	8046	0.08587	9.531e-06	0.001063
04514	Cell adhesion molecules (CAMs)	Environmental Information Processing	Signaling molecules and interaction	16	298	150	8046	0.1067	0.000129	0.005756
00680	Methane metabolism	Metabolism	Energy metabolism	6	298	28	8046	0.2143	0.0004639	0.01724
00750	Vitamin B6 metabolism	Metabolism	Metabolism of cofactors and vitamins	2	298	7	8046	0.2857	0.02538	0.3106
04010	MAPK signaling pathway	Environmental Information Processing	Signal transduction	16	298	298	8046	0.05369	0.08654	0.4707
04310	Wnt signaling pathway	Environmental Information Processing	Signal transduction	9	298	144	8046	0.0625	0.0862	0.4707
04360	Axon guidance	Organismal Systems	Development	12	298	179	8046	0.06704	0.03374	0.3207
04024	cAMP signaling pathway	Environmental Information Processing	Signal transduction	16	298	211	8046	0.07583	0.005081	0.09442
01100	Metabolic pathways	Metabolism	Global and overview maps	63	298	1306	8046	0.04824	0.01383	0.2056
00531	Glycosaminoglycan degradation	Metabolism	Glycan biosynthesis and metabolism	2	298	20	8046	0.1	0.16815	0.5993
03320	PPAR signaling pathway	Organismal Systems	Endocrine system	6	298	79	8046	0.07595	0.0719	0.4382
04727	GABAergic synapse	Organismal Systems	Nervous system	6	298	85	8046	0.07059	0.0946	0.5023
04022	cGMP-PKG signaling pathway	Environmental Information Processing	Signal transduction	14	298	165	8046	0.08485	0.003171	0.07071

## Sheet: The GO of ESRRB and CON
Term	Database	ID	Input_number	Background_number	Rich_factor	P_Value	Corrected P_Value	Input	Hyperlink
drug transporter activity	Undef	GO:0090484	4	9	12.19	0.000486964	0.222734	ssc:100154950:SLC18A2|ssc:397073:ABCG2|ssc:100515296:SLC22A18|ssc:100156039:SLC38A3	http://amigo.geneontology.org/amigo/term/GO:0090484
single-organism behavior	Undef	GO:0044708	8	84	2.61	0.00700037	0.309201	ssc:100153341:EPM2A|ssc:100627780:KCNJ10|ssc:100515283:GM2A|ssc:100517467:ASIC1|ssc:100517467:ASIC2|ssc:100152101:SLC8A1|ssc:100152101:SLC8A3|ssc:397492:DPP4	http://amigo.geneontology.org/amigo/term/GO:0044708
glucose transport	Undef	GO:0015758	4	25	4.39	0.0109943	0.336868	ssc:100156373:VIL1|ssc:574074:FABP5|ssc:100156630:MAPK11|ssc:100739542:SLC2A4	http://amigo.geneontology.org/amigo/term/GO:0015758
single-organism developmental process	Undef	GO:0044767	60	1389	1.18	0.0112122	0.336868	ssc:100152701:MDFI|ssc:100521477:ITGA9|ssc:100517865:PPP1R16B|ssc:100511364:OVOL1|ssc:100523990:FN3K|ssc:100626834:CDX1|ssc:100152052:ONECUT1|ssc:100154759:HOXC4|ssc:100521555:CNTN2|ssc:100153249:LRFN2|ssc:100627780:KCNJ10|ssc:100156630:MAPK11|ssc:100522733:TTC7A|ssc:100737320:OLFM4|ssc:100521312:SWAP70|ssc:100522008:SEMA6A|ssc:100518190:MYCN|ssc:100511744:ARAP3|ssc:100156725:GLDN|ssc:100155108:T…	http://amigo.geneontology.org/amigo/term/GO:0044767
proteinaceous extracellular matrix	Undef	GO:0005578	6	65	2.53	0.0208939	0.393495	ssc:100525462:WNT6|ssc:414836:FBN1|ssc:100157028:MEGF9|ssc:100621753:PHOSPHO1|ssc:445513:HAPLN4|ssc:100621099:ACHE	http://amigo.geneontology.org/amigo/term/GO:0005578
single-organism carbohydrate metabolic process	Undef	GO:0044723	12	190	1.73	0.0213634	0.393495	ssc:100152393:CHST15|ssc:100511227:GXYLT2|ssc:100623848:EXTL1|ssc:100152052:ONECUT1|ssc:100515283:GM2A|ssc:100625192:GCKR|ssc:100515146:CHST9|ssc:574074:FABP5|ssc:100156630:MAPK11|ssc:414851:MGAT4C|ssc:733659:PYGM|ssc:100738612:ATF3	http://amigo.geneontology.org/amigo/term/GO:0044723
protein complex assembly	Undef	GO:0006461	16	288	1.52	0.0248164	0.393495	ssc:100157406:ACTN2|ssc:100156280:GREM1|ssc:100524761:KCTD16|ssc:100738372:CDC42EP1|ssc:100524761:KCTD8|ssc:100520416:TENM1|ssc:106504352:LOC100621389|ssc:100517117:CDC42EP4|ssc:100156373:VIL1|ssc:396633:BOK|ssc:100737320:OLFM4|ssc:100524850:NACC2|ssc:100621099:ACHE|ssc:100157264:DMTN|ssc:100525195:LMOD1|ssc:100517757:ASL	http://amigo.geneontology.org/amigo/term/GO:0006461
protein complex subunit organization	Undef	GO:0071822	17	322	1.45	0.031649	0.40988	ssc:100157406:ACTN2|ssc:100156280:GREM1|ssc:100524761:KCTD16|ssc:100738372:CDC42EP1|ssc:100524761:KCTD8|ssc:100520416:TENM1|ssc:106504352:LOC100621389|ssc:100517117:CDC42EP4|ssc:100156373:VIL1|ssc:396633:BOK|ssc:100737320:OLFM4|ssc:100524850:NACC2|ssc:100621099:ACHE|ssc:100521312:SWAP70|ssc:100157264:DMTN|ssc:100525195:LMOD1|ssc:100517757:ASL	http://amigo.geneontology.org/amigo/term/GO:0071822
substrate-specific transmembrane transporter activity	Undef	GO:0022891	15	285	1.44	0.0424233	0.452943	ssc:396586:KCNJ3|ssc:100155871:SLC16A9|ssc:100156668:SLC6A1|ssc:100627780:KCNJ10|ssc:100519442:KCNJ16|ssc:100156039:SLC38A3|ssc:100518636:GJA1|ssc:100739542:SLC2A4|ssc:100517467:ASIC1|ssc:100517467:ASIC2|ssc:100622868:CLIC6|ssc:100738667:KCNH3|ssc:100157079:SLC16A12|ssc:100152101:SLC8A1|ssc:100152101:SLC8A3	http://amigo.geneontology.org/amigo/term/GO:0022891
drug transmembrane transporter activity	molecular_function	GO:0015238	4	7	15.67	0.000235984	0.222734	ssc:100154950:SLC18A2|ssc:397073:ABCG2|ssc:100515296:SLC22A18|ssc:100156039:SLC38A3	http://amigo.geneontology.org/amigo/term/GO:0015238
hydrolase activity, acting on glycosyl bonds	molecular_function	GO:0016798	6	51	3.23	0.0075519	0.323179	ssc:396958:HEXB|ssc:100620837:ADPRHL1|ssc:100515283:GM2A|ssc:100522538:MACROD2|ssc:100522538:MACROD1|ssc:100144519:GUSB	http://amigo.geneontology.org/amigo/term/GO:0016798
sodium ion transmembrane transporter activity	molecular_function	GO:0015081	5	37	3.71	0.00861106	0.333598	ssc:100152101:SLC8A1|ssc:100152101:SLC8A3|ssc:100517467:ASIC1|ssc:100156668:SLC6A1|ssc:100517467:ASIC2	http://amigo.geneontology.org/amigo/term/GO:0015081
ligand-gated channel activity	molecular_function	GO:0022834	5	37	3.71	0.00861106	0.333598	ssc:396586:KCNJ3|ssc:100627780:KCNJ10|ssc:100517467:ASIC1|ssc:100519442:KCNJ16|ssc:100517467:ASIC2	http://amigo.geneontology.org/amigo/term/GO:0022834
ligand-gated ion channel activity	molecular_function	GO:0015276	5	37	3.71	0.00861106	0.333598	ssc:396586:KCNJ3|ssc:100627780:KCNJ10|ssc:100517467:ASIC1|ssc:100519442:KCNJ16|ssc:100517467:ASIC2	http://amigo.geneontology.org/amigo/term/GO:0015276
transmembrane transporter activity	molecular_function	GO:0022857	19	321	1.62	0.00871467	0.333598	ssc:396586:KCNJ3|ssc:100155871:SLC16A9|ssc:397073:ABCG2|ssc:100627780:KCNJ10|ssc:100519442:KCNJ16|ssc:100156039:SLC38A3|ssc:100518636:GJA1|ssc:100622868:CLIC6|ssc:100739542:SLC2A4|ssc:100517467:ASIC1|ssc:100156668:SLC6A1|ssc:100517467:ASIC2|ssc:396633:BOK|ssc:100515296:SLC22A18|ssc:100738667:KCNH3|ssc:100157079:SLC16A12|ssc:100152101:SLC8A1|ssc:100154950:SLC18A2|ssc:100152101:SLC8A3	http://amigo.geneontology.org/amigo/term/GO:0022857
phosphatidylinositol bisphosphate binding	molecular_function	GO:1902936	3	12	6.86	0.00967705	0.336868	ssc:100157406:ACTN2|ssc:100156373:VIL1|ssc:100513599:SYT1	http://amigo.geneontology.org/amigo/term/GO:1902936
phosphatidylinositol-4,5-bisphosphate binding	molecular_function	GO:0005546	3	12	6.86	0.00967705	0.336868	ssc:100157406:ACTN2|ssc:100156373:VIL1|ssc:100513599:SYT1	http://amigo.geneontology.org/amigo/term/GO:0005546
inward rectifier potassium channel activity	molecular_function	GO:0005242	3	13	6.33	0.0116443	0.337684	ssc:396586:KCNJ3|ssc:100627780:KCNJ10|ssc:100519442:KCNJ16	http://amigo.geneontology.org/amigo/term/GO:0005242
metal ion transmembrane transporter activity	molecular_function	GO:0046873	9	115	2.15	0.0136501	0.362421	ssc:396586:KCNJ3|ssc:100156668:SLC6A1|ssc:100627780:KCNJ10|ssc:100519442:KCNJ16|ssc:100738667:KCNH3|ssc:100517467:ASIC1|ssc:100517467:ASIC2|ssc:100152101:SLC8A1|ssc:100152101:SLC8A3	http://amigo.geneontology.org/amigo/term/GO:0046873
receptor activator activity	molecular_function	GO:0030546	2	5	10.97	0.01748	0.383092	ssc:100157406:ACTN2|ssc:100156280:GREM1	http://amigo.geneontology.org/amigo/term/GO:0030546
gated channel activity	molecular_function	GO:0022836	7	81	2.37	0.0177845	0.386812	ssc:396586:KCNJ3|ssc:100622868:CLIC6|ssc:100627780:KCNJ10|ssc:100519442:KCNJ16|ssc:100738667:KCNH3|ssc:100517467:ASIC1|ssc:100517467:ASIC2	http://amigo.geneontology.org/amigo/term/GO:0022836
channel activity	molecular_function	GO:0015267	9	121	2.04	0.0180681	0.387116	ssc:396586:KCNJ3|ssc:100518636:GJA1|ssc:100627780:KCNJ10|ssc:100519442:KCNJ16|ssc:100738667:KCNH3|ssc:100622868:CLIC6|ssc:100517467:ASIC1|ssc:100517467:ASIC2|ssc:396633:BOK	http://amigo.geneontology.org/amigo/term/GO:0015267
passive transmembrane transporter activity	molecular_function	GO:0022803	9	121	2.04	0.0180681	0.387116	ssc:396586:KCNJ3|ssc:100518636:GJA1|ssc:100627780:KCNJ10|ssc:100519442:KCNJ16|ssc:100738667:KCNH3|ssc:100622868:CLIC6|ssc:100517467:ASIC1|ssc:100517467:ASIC2|ssc:396633:BOK	http://amigo.geneontology.org/amigo/term/GO:0022803
extracellular matrix binding	molecular_function	GO:0050840	3	16	5.14	0.0188334	0.388005	ssc:397676:ZAN|ssc:100621099:ACHE|ssc:100738241:BCAM	http://amigo.geneontology.org/amigo/term/GO:0050840
GTPase activator activity	molecular_function	GO:0005096	5	46	2.98	0.0190319	0.388005	ssc:100152912:LLGL2|ssc:100623553:RGS8|ssc:100738372:CDC42EP1|ssc:100511744:ARAP3|ssc:100517117:CDC42EP4	http://amigo.geneontology.org/amigo/term/GO:0005096
phosphatidylinositol phosphate binding	molecular_function	GO:1901981	4	30	3.66	0.0190556	0.388005	ssc:100157406:ACTN2|ssc:100156373:VIL1|ssc:100511744:ARAP3|ssc:100513599:SYT1	http://amigo.geneontology.org/amigo/term/GO:1901981
transporter activity	molecular_function	GO:0005215	22	424	1.42	0.0192944	0.389027	ssc:100156668:SLC6A1|ssc:396633:BOK|ssc:100518861:CYGB|ssc:100157079:SLC16A12|ssc:100152101:SLC8A1|ssc:100152101:SLC8A3|ssc:100622868:CLIC6|ssc:100155871:SLC16A9|ssc:100627780:KCNJ10|ssc:100519442:KCNJ16|ssc:100156039:SLC38A3|ssc:100517467:ASIC1|ssc:100517467:ASIC2|ssc:100517196:SLC25A4|ssc:396586:KCNJ3|ssc:100518636:GJA1|ssc:397073:ABCG2|ssc:100738667:KCNH3|ssc:100515296:SLC22A18|ssc:100739542:S…	http://amigo.geneontology.org/amigo/term/GO:0005215
monocarboxylic acid transmembrane transporter activity	molecular_function	GO:0008028	2	6	9.14	0.0228412	0.393495	ssc:100155871:SLC16A9|ssc:100156668:SLC6A1	http://amigo.geneontology.org/amigo/term/GO:0008028
cation:cation antiporter activity	molecular_function	GO:0015491	2	6	9.14	0.0228412	0.393495	ssc:100152101:SLC8A1|ssc:100152101:SLC8A3	http://amigo.geneontology.org/amigo/term/GO:0015491
ion gated channel activity	molecular_function	GO:0022839	2	6	9.14	0.0228412	0.393495	ssc:100517467:ASIC1|ssc:100517467:ASIC2	http://amigo.geneontology.org/amigo/term/GO:0022839
GTPase regulator activity	molecular_function	GO:0030695	5	50	2.74	0.0255447	0.393495	ssc:100152912:LLGL2|ssc:100623553:RGS8|ssc:100738372:CDC42EP1|ssc:100511744:ARAP3|ssc:100517117:CDC42EP4	http://amigo.geneontology.org/amigo/term/GO:0030695
deacetylase activity	molecular_function	GO:0019213	2	7	7.84	0.0287823	0.393495	ssc:100522538:MACROD2|ssc:100522538:MACROD1	http://amigo.geneontology.org/amigo/term/GO:0019213
hexosaminidase activity	molecular_function	GO:0015929	2	7	7.84	0.0287823	0.393495	ssc:396958:HEXB|ssc:100515283:GM2A	http://amigo.geneontology.org/amigo/term/GO:0015929
clathrin binding	molecular_function	GO:0030276	2	7	7.84	0.0287823	0.393495	ssc:100513599:SYT1|ssc:100736858:RPH3A	http://amigo.geneontology.org/amigo/term/GO:0030276
receptor regulator activity	molecular_function	GO:0030545	2	7	7.84	0.0287823	0.393495	ssc:100157406:ACTN2|ssc:100156280:GREM1	http://amigo.geneontology.org/amigo/term/GO:0030545
cation channel activity	molecular_function	GO:0005261	6	71	2.32	0.02974	0.404508	ssc:396586:KCNJ3|ssc:100627780:KCNJ10|ssc:100519442:KCNJ16|ssc:100738667:KCNH3|ssc:100517467:ASIC1|ssc:100517467:ASIC2	http://amigo.geneontology.org/amigo/term/GO:0005261
monovalent inorganic cation transmembrane transporter activity	molecular_function	GO:0015077	9	133	1.86	0.0298696	0.404508	ssc:396586:KCNJ3|ssc:100156668:SLC6A1|ssc:100627780:KCNJ10|ssc:100519442:KCNJ16|ssc:100738667:KCNH3|ssc:100517467:ASIC1|ssc:100517467:ASIC2|ssc:100152101:SLC8A1|ssc:100152101:SLC8A3	http://amigo.geneontology.org/amigo/term/GO:0015077
voltage-gated ion channel activity	molecular_function	GO:0005244	5	54	2.54	0.0333318	0.40988	ssc:396586:KCNJ3|ssc:100622868:CLIC6|ssc:100627780:KCNJ10|ssc:100519442:KCNJ16|ssc:100738667:KCNH3	http://amigo.geneontology.org/amigo/term/GO:0005244
voltage-gated channel activity	molecular_function	GO:0022832	5	54	2.54	0.0333318	0.40988	ssc:396586:KCNJ3|ssc:100622868:CLIC6|ssc:100627780:KCNJ10|ssc:100519442:KCNJ16|ssc:100738667:KCNH3	http://amigo.geneontology.org/amigo/term/GO:0022832
protein domain specific binding	molecular_function	GO:0019904	9	136	1.82	0.0335045	0.40988	ssc:100157406:ACTN2|ssc:100525462:WNT6|ssc:106504352:LOC100621389|ssc:100154759:HOXC4|ssc:100517856:SH3BP5|ssc:100512416:FOXA3|ssc:396633:BOK|ssc:100171389:PTPN6|ssc:100144519:GUSB	http://amigo.geneontology.org/amigo/term/GO:0019904
syntaxin binding	molecular_function	GO:0019905	3	21	3.92	0.0351794	0.40988	ssc:100513599:SYT1|ssc:100736858:RPH3A|ssc:100152912:LLGL2	http://amigo.geneontology.org/amigo/term/GO:0019905
extracellular matrix structural constituent	molecular_function	GO:0005201	2	8	6.86	0.0352631	0.40988	ssc:445513:HAPLN4|ssc:414836:FBN1	http://amigo.geneontology.org/amigo/term/GO:0005201
ion antiporter activity	molecular_function	GO:0099516	2	8	6.86	0.0352631	0.40988	ssc:100152101:SLC8A1|ssc:100152101:SLC8A3	http://amigo.geneontology.org/amigo/term/GO:0099516
sodium channel activity	molecular_function	GO:0005272	2	8	6.86	0.0352631	0.40988	ssc:100517467:ASIC1|ssc:100517467:ASIC2	http://amigo.geneontology.org/amigo/term/GO:0005272
GTP-Rho binding	molecular_function	GO:0017049	2	8	6.86	0.0352631	0.40988	ssc:100738372:CDC42EP1|ssc:100517117:CDC42EP4	http://amigo.geneontology.org/amigo/term/GO:0017049
solute:cation antiporter activity	molecular_function	GO:0015298	2	8	6.86	0.0352631	0.40988	ssc:100152101:SLC8A1|ssc:100152101:SLC8A3	http://amigo.geneontology.org/amigo/term/GO:0015298
voltage-gated potassium channel activity	molecular_function	GO:0005249	4	38	2.89	0.0380666	0.437157	ssc:396586:KCNJ3|ssc:100627780:KCNJ10|ssc:100519442:KCNJ16|ssc:100738667:KCNH3	http://amigo.geneontology.org/amigo/term/GO:0005249
RNA polymerase II transcription corepressor activity	molecular_function	GO:0001106	2	9	6.09	0.0422455	0.452943	ssc:100153820:BEND6|ssc:100155995:NFIB	http://amigo.geneontology.org/amigo/term/GO:0001106
nucleoside-triphosphatase regulator activity	molecular_function	GO:0060589	5	58	2.36	0.0424473	0.452943	ssc:100152912:LLGL2|ssc:100623553:RGS8|ssc:100738372:CDC42EP1|ssc:100511744:ARAP3|ssc:100517117:CDC42EP4	http://amigo.geneontology.org/amigo/term/GO:0060589
protein tyrosine phosphatase activity	molecular_function	GO:0004725	3	24	3.43	0.0475657	0.474171	ssc:100153341:EPM2A|ssc:100171389:PTPN6|ssc:100517416:DUSP8	http://amigo.geneontology.org/amigo/term/GO:0004725
synapse	cellular_component	GO:0045202	10	112	2.45	0.0041803	0.242259	ssc:100627780:KCNJ10|ssc:100513599:SYT1|ssc:100517467:ASIC1|ssc:100152117:CPEB3|ssc:100517467:ASIC2|ssc:100736858:RPH3A|ssc:100157460:CABP1|ssc:100152101:SLC8A1|ssc:100621099:ACHE|ssc:100152101:SLC8A3	http://amigo.geneontology.org/amigo/term/GO:0045202
neuromuscular junction	cellular_component	GO:0031594	3	9	9.14	0.0050081	0.256755	ssc:100152101:SLC8A1|ssc:100621099:ACHE|ssc:100152101:SLC8A3	http://amigo.geneontology.org/amigo/term/GO:0031594
integral component of plasma membrane	cellular_component	GO:0005887	18	348	1.42	0.0325881	0.40988	ssc:396586:KCNJ3|ssc:100521477:ITGA9|ssc:100517580:TFR2|ssc:100627780:KCNJ10|ssc:100519442:KCNJ16|ssc:100156039:SLC38A3|ssc:100622240:TSPAN5|ssc:100517467:ASIC1|ssc:100156668:SLC6A1|ssc:552898:ADRA1D|ssc:100517467:ASIC2|ssc:100520416:TENM1|ssc:100738667:KCNH3|ssc:100157079:SLC16A12|ssc:100152101:SLC8A1|ssc:100152101:SLC8A3|ssc:100624711:STEAP2|ssc:100522008:SEMA6A	http://amigo.geneontology.org/amigo/term/GO:0005887
perinuclear region of cytoplasm	cellular_component	GO:0048471	8	117	1.88	0.0373368	0.430498	ssc:100155108:THBS3|ssc:100157264:DMTN|ssc:100520416:TENM1|ssc:100737320:OLFM4|ssc:100152101:SLC8A1|ssc:100621099:ACHE|ssc:100152101:SLC8A3|ssc:100517865:PPP1R16B	http://amigo.geneontology.org/amigo/term/GO:0048471
intrinsic component of plasma membrane	cellular_component	GO:0031226	18	360	1.37	0.0423712	0.452943	ssc:396586:KCNJ3|ssc:100521477:ITGA9|ssc:100517580:TFR2|ssc:100627780:KCNJ10|ssc:100519442:KCNJ16|ssc:100156039:SLC38A3|ssc:100622240:TSPAN5|ssc:100517467:ASIC1|ssc:100156668:SLC6A1|ssc:552898:ADRA1D|ssc:100517467:ASIC2|ssc:100520416:TENM1|ssc:100738667:KCNH3|ssc:100157079:SLC16A12|ssc:100152101:SLC8A1|ssc:100152101:SLC8A3|ssc:100624711:STEAP2|ssc:100522008:SEMA6A	http://amigo.geneontology.org/amigo/term/GO:0031226
sarcolemma	cellular_component	GO:0042383	3	23	3.58	0.0432276	0.452943	ssc:100152101:SLC8A1|ssc:100152101:SLC8A3|ssc:100518997:FLNC	http://amigo.geneontology.org/amigo/term/GO:0042383
neuron part	cellular_component	GO:0097458	11	192	1.57	0.0469691	0.474171	ssc:100520824:DAGLA|ssc:100155995:NFIB|ssc:100156668:SLC6A1|ssc:100518861:CYGB|ssc:100518133:KLHL14|ssc:100513599:SYT1|ssc:100152117:CPEB3|ssc:403330:CYP17A1|ssc:100736858:RPH3A|ssc:100157460:CABP1|ssc:100627780:KCNJ10	http://amigo.geneontology.org/amigo/term/GO:0097458
lamellipodium	cellular_component	GO:0030027	3	24	3.43	0.0475657	0.474171	ssc:397492:DPP4|ssc:100156373:VIL1|ssc:100511744:ARAP3	http://amigo.geneontology.org/amigo/term/GO:0030027
aggresome	cellular_component	GO:0016235	2	10	5.49	0.049693	0.485267	ssc:100518282:EVX1|ssc:397383:TRIM50	http://amigo.geneontology.org/amigo/term/GO:0016235
cell-substrate adhesion	biological_process	GO:0031589	9	60	4.11	0.000238709	0.222734	ssc:100521477:ITGA9|ssc:100156280:GREM1|ssc:100157406:ACTN2|ssc:100152052:ONECUT1|ssc:100737320:OLFM4|ssc:100525462:WNT6|ssc:100157264:DMTN|ssc:100738241:BCAM|ssc:100511556:RADIL	http://amigo.geneontology.org/amigo/term/GO:0031589
cellular component morphogenesis	biological_process	GO:0032989	22	291	2.07	0.000279435	0.222734	ssc:100521477:ITGA9|ssc:100152052:ONECUT1|ssc:100153249:LRFN2|ssc:396633:BOK|ssc:100156630:MAPK11|ssc:100737320:OLFM4|ssc:100522008:SEMA6A|ssc:100155509:TTBK1|ssc:100511744:ARAP3|ssc:100525579:CDH8|ssc:100156373:VIL1|ssc:100156280:GREM1|ssc:100155995:NFIB|ssc:100738372:CDC42EP1|ssc:100517117:CDC42EP4|ssc:100157264:DMTN|ssc:100171389:PTPN6|ssc:100157406:ACTN2|ssc:100522726:LRRC4C|ssc:100513599:SYT…	http://amigo.geneontology.org/amigo/term/GO:0032989
regulation of cell shape	biological_process	GO:0008360	6	26	6.33	0.000358862	0.222734	ssc:100511744:ARAP3|ssc:100517117:CDC42EP4|ssc:100738372:CDC42EP1|ssc:100157264:DMTN|ssc:100156373:VIL1|ssc:100155509:TTBK1	http://amigo.geneontology.org/amigo/term/GO:0008360
regulation of neurotransmitter levels	biological_process	GO:0001505	7	40	4.8	0.000513533	0.222734	ssc:100520824:DAGLA|ssc:100627780:KCNJ10|ssc:100513599:SYT1|ssc:100517467:ASIC1|ssc:100517467:ASIC2|ssc:100736858:RPH3A|ssc:100621099:ACHE	http://amigo.geneontology.org/amigo/term/GO:0001505
anatomical structure morphogenesis	biological_process	GO:0009653	35	609	1.58	0.000840611	0.222734	ssc:100152701:MDFI|ssc:100521477:ITGA9|ssc:100626834:CDX1|ssc:100152052:ONECUT1|ssc:100154759:HOXC4|ssc:100153249:LRFN2|ssc:396633:BOK|ssc:100156630:MAPK11|ssc:414836:FBN1|ssc:100737320:OLFM4|ssc:100522008:SEMA6A|ssc:100518190:MYCN|ssc:100511744:ARAP3|ssc:100525579:CDH8|ssc:100155108:THBS3|ssc:100337657:ZFPM2|ssc:100156373:VIL1|ssc:100621753:PHOSPHO1|ssc:100517865:PPP1R16B|ssc:100156280:GREM1|ssc…	http://amigo.geneontology.org/amigo/term/GO:0009653
skeletal system development	biological_process	GO:0001501	12	124	2.65	0.000954736	0.222734	ssc:100154759:HOXC4|ssc:100518190:MYCN|ssc:100156280:GREM1|ssc:100155995:NFIB|ssc:100525462:WNT6|ssc:100152701:MDFI|ssc:100155108:THBS3|ssc:100627361:RIPPLY1|ssc:100156630:MAPK11|ssc:100621753:PHOSPHO1|ssc:445513:HAPLN4|ssc:100171389:PTPN6	http://amigo.geneontology.org/amigo/term/GO:0001501
cell adhesion	biological_process	GO:0007155	22	322	1.87	0.000983662	0.222734	ssc:100521477:ITGA9|ssc:100152052:ONECUT1|ssc:100521555:CNTN2|ssc:396633:BOK|ssc:100737320:OLFM4|ssc:100521312:SWAP70|ssc:414411:ASS1|ssc:100156725:GLDN|ssc:100155108:THBS3|ssc:100525579:CDH8|ssc:397492:DPP4|ssc:100156280:GREM1|ssc:100520265:PCDH9|ssc:100157264:DMTN|ssc:100621099:ACHE|ssc:100171389:PTPN6|ssc:397676:ZAN|ssc:100157406:ACTN2|ssc:100738241:BCAM|ssc:100525462:WNT6|ssc:100511556:RADIL|…	http://amigo.geneontology.org/amigo/term/GO:0007155
cellular developmental process	biological_process	GO:0048869	49	955	1.41	0.00100667	0.222734	ssc:100152701:MDFI|ssc:100521477:ITGA9|ssc:100517865:PPP1R16B|ssc:100523990:FN3K|ssc:100626834:CDX1|ssc:100152052:ONECUT1|ssc:100521555:CNTN2|ssc:100153249:LRFN2|ssc:100627780:KCNJ10|ssc:100156630:MAPK11|ssc:100737320:OLFM4|ssc:100522008:SEMA6A|ssc:100518190:MYCN|ssc:100511744:ARAP3|ssc:100156725:GLDN|ssc:106504352:LOC100621389|ssc:100515695:GALNTL5|ssc:100337657:ZFPM2|ssc:100156373:VIL1|ssc:1005…	http://amigo.geneontology.org/amigo/term/GO:0048869
regulation of actin filament length	biological_process	GO:0030832	7	46	4.17	0.00107453	0.222734	ssc:100157406:ACTN2|ssc:100738372:CDC42EP1|ssc:100156373:VIL1|ssc:100517117:CDC42EP4|ssc:100520416:TENM1|ssc:100521312:SWAP70|ssc:100525195:LMOD1	http://amigo.geneontology.org/amigo/term/GO:0030832
regulation of actin polymerization or depolymerization	biological_process	GO:0008064	7	46	4.17	0.00107453	0.222734	ssc:100157406:ACTN2|ssc:100738372:CDC42EP1|ssc:100156373:VIL1|ssc:100517117:CDC42EP4|ssc:100520416:TENM1|ssc:100521312:SWAP70|ssc:100525195:LMOD1	http://amigo.geneontology.org/amigo/term/GO:0008064
biological adhesion	biological_process	GO:0022610	22	326	1.85	0.00114055	0.222734	ssc:100521477:ITGA9|ssc:100152052:ONECUT1|ssc:100521555:CNTN2|ssc:396633:BOK|ssc:100737320:OLFM4|ssc:100521312:SWAP70|ssc:414411:ASS1|ssc:100156725:GLDN|ssc:100155108:THBS3|ssc:100525579:CDH8|ssc:397492:DPP4|ssc:100156280:GREM1|ssc:100520265:PCDH9|ssc:100157264:DMTN|ssc:100621099:ACHE|ssc:100171389:PTPN6|ssc:397676:ZAN|ssc:100157406:ACTN2|ssc:100738241:BCAM|ssc:100525462:WNT6|ssc:100511556:RADIL|…	http://amigo.geneontology.org/amigo/term/GO:0022610
regulation of cell morphogenesis	biological_process	GO:0022604	11	111	2.72	0.00128317	0.222734	ssc:100522726:LRRC4C|ssc:100156280:GREM1|ssc:100511744:ARAP3|ssc:100513599:SYT1|ssc:100738372:CDC42EP1|ssc:100517117:CDC42EP4|ssc:100156373:VIL1|ssc:100157264:DMTN|ssc:100737320:OLFM4|ssc:100155509:TTBK1|ssc:100522008:SEMA6A	http://amigo.geneontology.org/amigo/term/GO:0022604
cell morphogenesis	biological_process	GO:0000902	19	266	1.96	0.00130301	0.222734	ssc:100521477:ITGA9|ssc:100522726:LRRC4C|ssc:100156280:GREM1|ssc:100511744:ARAP3|ssc:100153249:LRFN2|ssc:100513599:SYT1|ssc:100738372:CDC42EP1|ssc:100737320:OLFM4|ssc:100517117:CDC42EP4|ssc:100525579:CDH8|ssc:100156373:VIL1|ssc:100156630:MAPK11|ssc:100157264:DMTN|ssc:100511556:RADIL|ssc:100152052:ONECUT1|ssc:100155509:TTBK1|ssc:100155995:NFIB|ssc:100171389:PTPN6|ssc:100522008:SEMA6A	http://amigo.geneontology.org/amigo/term/GO:0000902
regulation of actin cytoskeleton organization	biological_process	GO:0032956	8	63	3.48	0.00139641	0.222734	ssc:100157406:ACTN2|ssc:100738372:CDC42EP1|ssc:100520416:TENM1|ssc:100157264:DMTN|ssc:100156373:VIL1|ssc:100521312:SWAP70|ssc:100517117:CDC42EP4|ssc:100525195:LMOD1	http://amigo.geneontology.org/amigo/term/GO:0032956
regulation of lamellipodium organization	biological_process	GO:1902743	3	5	16.46	0.00139645	0.222734	ssc:100156373:VIL1|ssc:100525462:WNT6|ssc:100157264:DMTN	http://amigo.geneontology.org/amigo/term/GO:1902743
drug transport	biological_process	GO:0015893	3	5	16.46	0.00139645	0.222734	ssc:100154950:SLC18A2|ssc:397073:ABCG2|ssc:100515296:SLC22A18	http://amigo.geneontology.org/amigo/term/GO:0015893
cell-matrix adhesion	biological_process	GO:0007160	6	36	4.57	0.00160389	0.226355	ssc:100521477:ITGA9|ssc:100156280:GREM1|ssc:100157406:ACTN2|ssc:100152052:ONECUT1|ssc:100157264:DMTN|ssc:100738241:BCAM	http://amigo.geneontology.org/amigo/term/GO:0007160
cell differentiation	biological_process	GO:0030154	45	880	1.4	0.00166297	0.226355	ssc:100152701:MDFI|ssc:100521477:ITGA9|ssc:100517865:PPP1R16B|ssc:100523990:FN3K|ssc:100626834:CDX1|ssc:100152052:ONECUT1|ssc:100521555:CNTN2|ssc:100153249:LRFN2|ssc:100627780:KCNJ10|ssc:100156630:MAPK11|ssc:100737320:OLFM4|ssc:100522008:SEMA6A|ssc:100518190:MYCN|ssc:100156725:GLDN|ssc:106504352:LOC100621389|ssc:100515695:GALNTL5|ssc:100337657:ZFPM2|ssc:100156373:VIL1|ssc:100517416:DUSP8|ssc:1001…	http://amigo.geneontology.org/amigo/term/GO:0030154
anatomical structure maturation	biological_process	GO:0071695	4	14	7.84	0.00184575	0.226355	ssc:100156280:GREM1|ssc:100155108:THBS3|ssc:100621753:PHOSPHO1|ssc:100525462:WNT6	http://amigo.geneontology.org/amigo/term/GO:0071695
actin polymerization or depolymerization	biological_process	GO:0008154	7	52	3.69	0.00203135	0.226355	ssc:100157406:ACTN2|ssc:100738372:CDC42EP1|ssc:100156373:VIL1|ssc:100517117:CDC42EP4|ssc:100520416:TENM1|ssc:100521312:SWAP70|ssc:100525195:LMOD1	http://amigo.geneontology.org/amigo/term/GO:0008154
bone maturation	biological_process	GO:0070977	3	6	13.71	0.00204737	0.226355	ssc:100156280:GREM1|ssc:100155108:THBS3|ssc:100621753:PHOSPHO1	http://amigo.geneontology.org/amigo/term/GO:0070977
ossification involved in bone maturation	biological_process	GO:0043931	3	6	13.71	0.00204737	0.226355	ssc:100156280:GREM1|ssc:100155108:THBS3|ssc:100621753:PHOSPHO1	http://amigo.geneontology.org/amigo/term/GO:0043931
organ maturation	biological_process	GO:0048799	3	6	13.71	0.00204737	0.226355	ssc:100156280:GREM1|ssc:100155108:THBS3|ssc:100621753:PHOSPHO1	http://amigo.geneontology.org/amigo/term/GO:0048799
neurotransmitter transport	biological_process	GO:0006836	6	38	4.33	0.00204989	0.226355	ssc:100156668:SLC6A1|ssc:100627780:KCNJ10|ssc:100513599:SYT1|ssc:100517467:ASIC1|ssc:100517467:ASIC2|ssc:100736858:RPH3A	http://amigo.geneontology.org/amigo/term/GO:0006836
oligodendrocyte differentiation	biological_process	GO:0048709	4	15	7.31	0.00228203	0.242259	ssc:100152101:SLC8A1|ssc:100152101:SLC8A3|ssc:100627780:KCNJ10|ssc:100517416:DUSP8	http://amigo.geneontology.org/amigo/term/GO:0048709
learning	biological_process	GO:0007612	5	27	5.08	0.00261641	0.242259	ssc:100152101:SLC8A1|ssc:100152101:SLC8A3|ssc:100517467:ASIC1|ssc:100153341:EPM2A|ssc:100517467:ASIC2	http://amigo.geneontology.org/amigo/term/GO:0007612
cell development	biological_process	GO:0048468	28	488	1.57	0.00264916	0.242259	ssc:100521477:ITGA9|ssc:100152052:ONECUT1|ssc:100521555:CNTN2|ssc:100153249:LRFN2|ssc:396633:BOK|ssc:100737320:OLFM4|ssc:100627780:KCNJ10|ssc:100522008:SEMA6A|ssc:100518190:MYCN|ssc:100157406:ACTN2|ssc:100156725:GLDN|ssc:100515695:GALNTL5|ssc:100525579:CDH8|ssc:100517416:DUSP8|ssc:100517865:PPP1R16B|ssc:100153820:BEND6|ssc:100156280:GREM1|ssc:100155995:NFIB|ssc:100157264:DMTN|ssc:100621099:ACHE|s…	http://amigo.geneontology.org/amigo/term/GO:0048468
memory	biological_process	GO:0007613	4	16	6.86	0.0027844	0.242259	ssc:100152101:SLC8A1|ssc:100152101:SLC8A3|ssc:100517467:ASIC1|ssc:100517467:ASIC2	http://amigo.geneontology.org/amigo/term/GO:0007613
response to acidic pH	biological_process	GO:0010447	3	7	11.75	0.00285886	0.242259	ssc:100517467:ASIC1|ssc:100156039:SLC38A3|ssc:100517467:ASIC2	http://amigo.geneontology.org/amigo/term/GO:0010447
cellular response to pH	biological_process	GO:0071467	3	7	11.75	0.00285886	0.242259	ssc:100517467:ASIC1|ssc:100156039:SLC38A3|ssc:100517467:ASIC2	http://amigo.geneontology.org/amigo/term/GO:0071467
positive regulation of cytoskeleton organization	biological_process	GO:0051495	6	41	4.01	0.00288656	0.242259	ssc:100157406:ACTN2|ssc:100738372:CDC42EP1|ssc:100156373:VIL1|ssc:100517117:CDC42EP4|ssc:100520416:TENM1|ssc:100521312:SWAP70	http://amigo.geneontology.org/amigo/term/GO:0051495
bone development	biological_process	GO:0060348	6	41	4.01	0.00288656	0.242259	ssc:100156280:GREM1|ssc:100155108:THBS3|ssc:100525462:WNT6|ssc:100627361:RIPPLY1|ssc:100621753:PHOSPHO1|ssc:100171389:PTPN6	http://amigo.geneontology.org/amigo/term/GO:0060348
modulation of synaptic transmission	biological_process	GO:0050804	6	42	3.92	0.00321528	0.242259	ssc:100627780:KCNJ10|ssc:100513599:SYT1|ssc:100517467:ASIC1|ssc:100517467:ASIC2|ssc:100152101:SLC8A1|ssc:100152101:SLC8A3	http://amigo.geneontology.org/amigo/term/GO:0050804
learning or memory	biological_process	GO:0007611	6	42	3.92	0.00321528	0.242259	ssc:100153341:EPM2A|ssc:100515283:GM2A|ssc:100517467:ASIC1|ssc:100517467:ASIC2|ssc:100152101:SLC8A1|ssc:100152101:SLC8A3	http://amigo.geneontology.org/amigo/term/GO:0007611
protein oligomerization	biological_process	GO:0051259	9	90	2.74	0.0032443	0.242259	ssc:100157406:ACTN2|ssc:100524761:KCTD16|ssc:100524761:KCTD8|ssc:106504352:LOC100621389|ssc:396633:BOK|ssc:100737320:OLFM4|ssc:100524850:NACC2|ssc:100621099:ACHE|ssc:100517757:ASL	http://amigo.geneontology.org/amigo/term/GO:0051259
regulation of cell-substrate adhesion	biological_process	GO:0010810	5	29	4.73	0.00343862	0.242259	ssc:100737320:OLFM4|ssc:100152052:ONECUT1|ssc:100156280:GREM1|ssc:100525462:WNT6|ssc:100157264:DMTN	http://amigo.geneontology.org/amigo/term/GO:0010810
regulation of fat cell differentiation	biological_process	GO:0045598	5	29	4.73	0.00343862	0.242259	ssc:100337657:ZFPM2|ssc:100517416:DUSP8|ssc:100525462:WNT6|ssc:100156630:MAPK11|ssc:100153765:MEDAG	http://amigo.geneontology.org/amigo/term/GO:0045598
regulation of actin filament-based process	biological_process	GO:0032970	8	74	2.97	0.00349193	0.242259	ssc:100157406:ACTN2|ssc:100738372:CDC42EP1|ssc:100520416:TENM1|ssc:100157264:DMTN|ssc:100156373:VIL1|ssc:100521312:SWAP70|ssc:100517117:CDC42EP4|ssc:100525195:LMOD1	http://amigo.geneontology.org/amigo/term/GO:0032970
negative regulation of phosphate metabolic process	biological_process	GO:0045936	11	129	2.34	0.00378961	0.242259	ssc:100517865:PPP1R16B|ssc:100522726:LRRC4C|ssc:100156280:GREM1|ssc:100625192:GCKR|ssc:100157264:DMTN|ssc:100517856:SH3BP5|ssc:396633:BOK|ssc:100517416:DUSP8|ssc:100521312:SWAP70|ssc:100171389:PTPN6|ssc:100738612:ATF3	http://amigo.geneontology.org/amigo/term/GO:0045936
negative regulation of phosphorus metabolic process	biological_process	GO:0010563	11	129	2.34	0.00378961	0.242259	ssc:100517865:PPP1R16B|ssc:100522726:LRRC4C|ssc:100156280:GREM1|ssc:100625192:GCKR|ssc:100157264:DMTN|ssc:100517856:SH3BP5|ssc:396633:BOK|ssc:100517416:DUSP8|ssc:100521312:SWAP70|ssc:100171389:PTPN6|ssc:100738612:ATF3	http://amigo.geneontology.org/amigo/term/GO:0010563
response to pH	biological_process	GO:0009268	3	8	10.29	0.00384244	0.242259	ssc:100517467:ASIC1|ssc:100156039:SLC38A3|ssc:100517467:ASIC2	http://amigo.geneontology.org/amigo/term/GO:0009268
negative regulation of peptidyl-tyrosine phosphorylation	biological_process	GO:0050732	3	8	10.29	0.00384244	0.242259	ssc:100517856:SH3BP5|ssc:100171389:PTPN6|ssc:100157264:DMTN	http://amigo.geneontology.org/amigo/term/GO:0050732
neurogenesis	biological_process	GO:0022008	20	318	1.72	0.00393306	0.242259	ssc:100153820:BEND6|ssc:100518190:MYCN|ssc:100522726:LRRC4C|ssc:100627780:KCNJ10|ssc:100520824:DAGLA|ssc:100156725:GLDN|ssc:100513599:SYT1|ssc:100518282:EVX1|ssc:100152394:RTN1|ssc:100525462:WNT6|ssc:100521555:CNTN2|ssc:100525579:CDH8|ssc:396633:BOK|ssc:100153249:LRFN2|ssc:100517416:DUSP8|ssc:100155995:NFIB|ssc:100152101:SLC8A1|ssc:100152101:SLC8A3|ssc:100518636:GJA1|ssc:100522008:SEMA6A	http://amigo.geneontology.org/amigo/term/GO:0022008
glial cell differentiation	biological_process	GO:0010001	6	44	3.74	0.00395529	0.242259	ssc:100518190:MYCN|ssc:100627780:KCNJ10|ssc:100155995:NFIB|ssc:100517416:DUSP8|ssc:100152101:SLC8A1|ssc:100152101:SLC8A3	http://amigo.geneontology.org/amigo/term/GO:0010001
substrate adhesion-dependent cell spreading	biological_process	GO:0034446	4	18	6.09	0.00400578	0.242259	ssc:100737320:OLFM4|ssc:100521477:ITGA9|ssc:100157264:DMTN|ssc:100511556:RADIL	http://amigo.geneontology.org/amigo/term/GO:0034446
anatomical structure development	biological_process	GO:0048856	60	1317	1.25	0.00409153	0.242259	ssc:100511364:OVOL1|ssc:100521477:ITGA9|ssc:100517865:PPP1R16B|ssc:100522733:TTC7A|ssc:100523990:FN3K|ssc:100626834:CDX1|ssc:100152052:ONECUT1|ssc:100154759:HOXC4|ssc:100521555:CNTN2|ssc:100153249:LRFN2|ssc:100627780:KCNJ10|ssc:100156630:MAPK11|ssc:414836:FBN1|ssc:100737320:OLFM4|ssc:100521312:SWAP70|ssc:100522008:SEMA6A|ssc:100518190:MYCN|ssc:100511744:ARAP3|ssc:100156725:GLDN|ssc:100152701:MDFI…	http://amigo.geneontology.org/amigo/term/GO:0048856
negative regulation of protein modification process	biological_process	GO:0031400	11	131	2.3	0.00421907	0.242259	ssc:100517865:PPP1R16B|ssc:100522726:LRRC4C|ssc:100156280:GREM1|ssc:100525462:WNT6|ssc:100157264:DMTN|ssc:100517856:SH3BP5|ssc:396633:BOK|ssc:100517416:DUSP8|ssc:100521312:SWAP70|ssc:100171389:PTPN6|ssc:100738612:ATF3	http://amigo.geneontology.org/amigo/term/GO:0031400
regulation of cell projection assembly	biological_process	GO:0060491	5	31	4.42	0.00443152	0.249468	ssc:100520416:TENM1|ssc:100738372:CDC42EP1|ssc:100157264:DMTN|ssc:100525462:WNT6|ssc:100517117:CDC42EP4	http://amigo.geneontology.org/amigo/term/GO:0060491
regulation of actin filament depolymerization	biological_process	GO:0030834	4	19	5.77	0.00473367	0.256755	ssc:100157406:ACTN2|ssc:100156373:VIL1|ssc:100525195:LMOD1|ssc:100521312:SWAP70	http://amigo.geneontology.org/amigo/term/GO:0030834
positive regulation of cell projection organization	biological_process	GO:0031346	6	46	3.58	0.00481425	0.256755	ssc:100513599:SYT1|ssc:100738372:CDC42EP1|ssc:100156373:VIL1|ssc:100525462:WNT6|ssc:100520416:TENM1|ssc:100517117:CDC42EP4	http://amigo.geneontology.org/amigo/term/GO:0031346
cell-substrate adherens junction assembly	biological_process	GO:0007045	3	9	9.14	0.0050081	0.256755	ssc:100157406:ACTN2|ssc:100156280:GREM1|ssc:100157264:DMTN	http://amigo.geneontology.org/amigo/term/GO:0007045
focal adhesion assembly	biological_process	GO:0048041	3	9	9.14	0.0050081	0.256755	ssc:100157406:ACTN2|ssc:100156280:GREM1|ssc:100157264:DMTN	http://amigo.geneontology.org/amigo/term/GO:0048041
actin filament organization	biological_process	GO:0007015	8	80	2.74	0.0053726	0.27061	ssc:100157406:ACTN2|ssc:100738372:CDC42EP1|ssc:100520416:TENM1|ssc:100157264:DMTN|ssc:100156373:VIL1|ssc:100521312:SWAP70|ssc:100517117:CDC42EP4|ssc:100525195:LMOD1	http://amigo.geneontology.org/amigo/term/GO:0007015
actin filament depolymerization	biological_process	GO:0030042	4	20	5.49	0.00554533	0.274494	ssc:100157406:ACTN2|ssc:100156373:VIL1|ssc:100525195:LMOD1|ssc:100521312:SWAP70	http://amigo.geneontology.org/amigo/term/GO:0030042
gliogenesis	biological_process	GO:0042063	6	48	3.43	0.00580281	0.28237	ssc:100518190:MYCN|ssc:100627780:KCNJ10|ssc:100155995:NFIB|ssc:100517416:DUSP8|ssc:100152101:SLC8A1|ssc:100152101:SLC8A3	http://amigo.geneontology.org/amigo/term/GO:0042063
regulation of cell projection organization	biological_process	GO:0031344	9	100	2.47	0.00611395	0.285505	ssc:100522726:LRRC4C|ssc:100513599:SYT1|ssc:100738372:CDC42EP1|ssc:100525462:WNT6|ssc:100157264:DMTN|ssc:100156373:VIL1|ssc:100520416:TENM1|ssc:100517117:CDC42EP4|ssc:100522008:SEMA6A	http://amigo.geneontology.org/amigo/term/GO:0031344
skeletal system morphogenesis	biological_process	GO:0048705	7	65	2.95	0.00624546	0.285505	ssc:100152701:MDFI|ssc:100518190:MYCN|ssc:100156280:GREM1|ssc:100155108:THBS3|ssc:100627361:RIPPLY1|ssc:100156630:MAPK11|ssc:100621753:PHOSPHO1	http://amigo.geneontology.org/amigo/term/GO:0048705
cognition	biological_process	GO:0050890	6	49	3.36	0.00634901	0.285505	ssc:100153341:EPM2A|ssc:100515283:GM2A|ssc:100517467:ASIC1|ssc:100517467:ASIC2|ssc:100152101:SLC8A1|ssc:100152101:SLC8A3	http://amigo.geneontology.org/amigo/term/GO:0050890
cartilage development	biological_process	GO:0051216	6	49	3.36	0.00634901	0.285505	ssc:100518190:MYCN|ssc:100156280:GREM1|ssc:100155995:NFIB|ssc:100154759:HOXC4|ssc:100155108:THBS3|ssc:100156630:MAPK11	http://amigo.geneontology.org/amigo/term/GO:0051216
lamellipodium organization	biological_process	GO:0097581	3	10	8.23	0.00636444	0.285505	ssc:100156373:VIL1|ssc:100525462:WNT6|ssc:100157264:DMTN	http://amigo.geneontology.org/amigo/term/GO:0097581
developmental process	biological_process	GO:0032502	62	1409	1.21	0.00712597	0.30998	ssc:100511364:OVOL1|ssc:100521477:ITGA9|ssc:100517865:PPP1R16B|ssc:100522733:TTC7A|ssc:100523990:FN3K|ssc:100626834:CDX1|ssc:100152052:ONECUT1|ssc:100154759:HOXC4|ssc:100521555:CNTN2|ssc:100153249:LRFN2|ssc:100627780:KCNJ10|ssc:100156630:MAPK11|ssc:414836:FBN1|ssc:100737320:OLFM4|ssc:100521312:SWAP70|ssc:100522008:SEMA6A|ssc:100518190:MYCN|ssc:100511744:ARAP3|ssc:100156725:GLDN|ssc:100152701:MDFI…	http://amigo.geneontology.org/amigo/term/GO:0032502
cell projection organization	biological_process	GO:0030030	16	249	1.76	0.00765453	0.323179	ssc:100155995:NFIB|ssc:100522726:LRRC4C|ssc:100157406:ACTN2|ssc:100156725:GLDN|ssc:100513599:SYT1|ssc:100738372:CDC42EP1|ssc:100525462:WNT6|ssc:100517117:CDC42EP4|ssc:100521555:CNTN2|ssc:100525579:CDH8|ssc:100156373:VIL1|ssc:100153249:LRFN2|ssc:100520416:TENM1|ssc:100157264:DMTN|ssc:100152052:ONECUT1|ssc:100522008:SEMA6A	http://amigo.geneontology.org/amigo/term/GO:0030030
regulation of cell adhesion mediated by integrin	biological_process	GO:0033628	3	11	7.48	0.00791874	0.329489	ssc:100521312:SWAP70|ssc:397492:DPP4|ssc:100171389:PTPN6	http://amigo.geneontology.org/amigo/term/GO:0033628
regulation of anatomical structure morphogenesis	biological_process	GO:0022603	15	230	1.79	0.00850948	0.333598	ssc:100155995:NFIB|ssc:100522726:LRRC4C|ssc:100156280:GREM1|ssc:100511744:ARAP3|ssc:100513599:SYT1|ssc:100738372:CDC42EP1|ssc:100517117:CDC42EP4|ssc:100156373:VIL1|ssc:396633:BOK|ssc:100156630:MAPK11|ssc:100157264:DMTN|ssc:100737320:OLFM4|ssc:100517865:PPP1R16B|ssc:100155509:TTBK1|ssc:100522008:SEMA6A	http://amigo.geneontology.org/amigo/term/GO:0022603
negative regulation of phosphorylation	biological_process	GO:0042326	9	106	2.33	0.00859304	0.333598	ssc:100522726:LRRC4C|ssc:100156280:GREM1|ssc:100625192:GCKR|ssc:100157264:DMTN|ssc:100517856:SH3BP5|ssc:396633:BOK|ssc:100517416:DUSP8|ssc:100171389:PTPN6|ssc:100738612:ATF3	http://amigo.geneontology.org/amigo/term/GO:0042326
calcium ion transmembrane transport	biological_process	GO:0070588	6	53	3.1	0.00891081	0.336618	ssc:100517467:ASIC1|ssc:100517467:ASIC2|ssc:396633:BOK|ssc:100152101:SLC8A1|ssc:100152101:SLC8A3|ssc:100171389:PTPN6	http://amigo.geneontology.org/amigo/term/GO:0070588
negative regulation of cell adhesion	biological_process	GO:0007162	5	38	3.61	0.00950508	0.336868	ssc:100521312:SWAP70|ssc:100157264:DMTN|ssc:414411:ASS1|ssc:100525462:WNT6|ssc:100171389:PTPN6	http://amigo.geneontology.org/amigo/term/GO:0007162
cell-substrate junction assembly	biological_process	GO:0007044	3	12	6.86	0.00967705	0.336868	ssc:100157406:ACTN2|ssc:100156280:GREM1|ssc:100157264:DMTN	http://amigo.geneontology.org/amigo/term/GO:0007044
positive regulation of actin filament polymerization	biological_process	GO:0030838	4	24	4.57	0.00970731	0.336868	ssc:100520416:TENM1|ssc:100156373:VIL1|ssc:100738372:CDC42EP1|ssc:100517117:CDC42EP4	http://amigo.geneontology.org/amigo/term/GO:0030838
transmembrane transport	biological_process	GO:0055085	22	399	1.51	0.0106368	0.336868	ssc:100156668:SLC6A1|ssc:396633:BOK|ssc:100157079:SLC16A12|ssc:100152101:SLC8A1|ssc:100152101:SLC8A3|ssc:100622868:CLIC6|ssc:100155871:SLC16A9|ssc:100627780:KCNJ10|ssc:100519442:KCNJ16|ssc:100156039:SLC38A3|ssc:100518636:GJA1|ssc:100517467:ASIC1|ssc:100517196:SLC25A4|ssc:100517467:ASIC2|ssc:100171389:PTPN6|ssc:396586:KCNJ3|ssc:100157406:ACTN2|ssc:397073:ABCG2|ssc:100738667:KCNH3|ssc:100515296:SLC…	http://amigo.geneontology.org/amigo/term/GO:0055085
regulation of cytoskeleton organization	biological_process	GO:0051493	8	91	2.41	0.0107085	0.336868	ssc:100157406:ACTN2|ssc:100738372:CDC42EP1|ssc:100520416:TENM1|ssc:100157264:DMTN|ssc:100156373:VIL1|ssc:100521312:SWAP70|ssc:100517117:CDC42EP4|ssc:100525195:LMOD1	http://amigo.geneontology.org/amigo/term/GO:0051493
monosaccharide transport	biological_process	GO:0015749	4	25	4.39	0.0109943	0.336868	ssc:100156373:VIL1|ssc:574074:FABP5|ssc:100156630:MAPK11|ssc:100739542:SLC2A4	http://amigo.geneontology.org/amigo/term/GO:0015749
hexose transport	biological_process	GO:0008645	4	25	4.39	0.0109943	0.336868	ssc:100156373:VIL1|ssc:574074:FABP5|ssc:100156630:MAPK11|ssc:100739542:SLC2A4	http://amigo.geneontology.org/amigo/term/GO:0008645
regulation of protein depolymerization	biological_process	GO:1901879	4	25	4.39	0.0109943	0.336868	ssc:100157406:ACTN2|ssc:100156373:VIL1|ssc:100525195:LMOD1|ssc:100521312:SWAP70	http://amigo.geneontology.org/amigo/term/GO:1901879
neurotransmitter secretion	biological_process	GO:0007269	4	25	4.39	0.0109943	0.336868	ssc:100513599:SYT1|ssc:100736858:RPH3A|ssc:100517467:ASIC1|ssc:100517467:ASIC2	http://amigo.geneontology.org/amigo/term/GO:0007269
signal release from synapse	biological_process	GO:0099643	4	25	4.39	0.0109943	0.336868	ssc:100513599:SYT1|ssc:100736858:RPH3A|ssc:100517467:ASIC1|ssc:100517467:ASIC2	http://amigo.geneontology.org/amigo/term/GO:0099643
synaptic signaling	biological_process	GO:0099536	9	111	2.22	0.0111861	0.336868	ssc:100156668:SLC6A1|ssc:100627780:KCNJ10|ssc:100513599:SYT1|ssc:100517467:ASIC1|ssc:100517467:ASIC2|ssc:100523643:DLGAP3|ssc:100736858:RPH3A|ssc:100152101:SLC8A1|ssc:100152101:SLC8A3	http://amigo.geneontology.org/amigo/term/GO:0099536
anterograde trans-synaptic signaling	biological_process	GO:0098916	9	111	2.22	0.0111861	0.336868	ssc:100156668:SLC6A1|ssc:100627780:KCNJ10|ssc:100513599:SYT1|ssc:100517467:ASIC1|ssc:100517467:ASIC2|ssc:100523643:DLGAP3|ssc:100736858:RPH3A|ssc:100152101:SLC8A1|ssc:100152101:SLC8A3	http://amigo.geneontology.org/amigo/term/GO:0098916
chemical synaptic transmission	biological_process	GO:0007268	9	111	2.22	0.0111861	0.336868	ssc:100156668:SLC6A1|ssc:100627780:KCNJ10|ssc:100513599:SYT1|ssc:100517467:ASIC1|ssc:100517467:ASIC2|ssc:100523643:DLGAP3|ssc:100736858:RPH3A|ssc:100152101:SLC8A1|ssc:100152101:SLC8A3	http://amigo.geneontology.org/amigo/term/GO:0007268
trans-synaptic signaling	biological_process	GO:0099537	9	111	2.22	0.0111861	0.336868	ssc:100156668:SLC6A1|ssc:100627780:KCNJ10|ssc:100513599:SYT1|ssc:100517467:ASIC1|ssc:100517467:ASIC2|ssc:100523643:DLGAP3|ssc:100736858:RPH3A|ssc:100152101:SLC8A1|ssc:100152101:SLC8A3	http://amigo.geneontology.org/amigo/term/GO:0099537
pattern specification process	biological_process	GO:0007389	10	131	2.09	0.0112271	0.336868	ssc:100152701:MDFI|ssc:100518636:GJA1|ssc:100156280:GREM1|ssc:100626834:CDX1|ssc:100518282:EVX1|ssc:100525462:WNT6|ssc:100154759:HOXC4|ssc:100627361:RIPPLY1|ssc:100516986:GRSF1|ssc:396633:BOK	http://amigo.geneontology.org/amigo/term/GO:0007389
hexose metabolic process	biological_process	GO:0019318	6	56	2.94	0.0112641	0.336868	ssc:100152393:CHST15|ssc:100152052:ONECUT1|ssc:100625192:GCKR|ssc:574074:FABP5|ssc:100156630:MAPK11|ssc:100738612:ATF3	http://amigo.geneontology.org/amigo/term/GO:0019318
regulation of actin filament polymerization	biological_process	GO:0030833	5	40	3.43	0.0114803	0.337684	ssc:100520416:TENM1|ssc:100156373:VIL1|ssc:100525195:LMOD1|ssc:100738372:CDC42EP1|ssc:100517117:CDC42EP4	http://amigo.geneontology.org/amigo/term/GO:0030833
cell adhesion mediated by integrin	biological_process	GO:0033627	3	13	6.33	0.0116443	0.337684	ssc:100521312:SWAP70|ssc:397492:DPP4|ssc:100171389:PTPN6	http://amigo.geneontology.org/amigo/term/GO:0033627
carbohydrate metabolic process	biological_process	GO:0005975	15	240	1.71	0.0119646	0.343504	ssc:100515283:GM2A|ssc:100152393:CHST15|ssc:100511227:GXYLT2|ssc:100623848:EXTL1|ssc:100152052:ONECUT1|ssc:396958:HEXB|ssc:100625192:GCKR|ssc:100515146:CHST9|ssc:574074:FABP5|ssc:100156630:MAPK11|ssc:414851:MGAT4C|ssc:100626514:CHST2|ssc:733659:PYGM|ssc:100738612:ATF3|ssc:100144519:GUSB	http://amigo.geneontology.org/amigo/term/GO:0005975
presynaptic process involved in chemical synaptic transmission	biological_process	GO:0099531	4	26	4.22	0.0123862	0.352087	ssc:100513599:SYT1|ssc:100736858:RPH3A|ssc:100517467:ASIC1|ssc:100517467:ASIC2	http://amigo.geneontology.org/amigo/term/GO:0099531
regulation of cellular component size	biological_process	GO:0032535	8	94	2.33	0.0126777	0.353375	ssc:100157406:ACTN2|ssc:100738372:CDC42EP1|ssc:100520416:TENM1|ssc:100517117:CDC42EP4|ssc:100156373:VIL1|ssc:100521312:SWAP70|ssc:100525195:LMOD1|ssc:100522008:SEMA6A	http://amigo.geneontology.org/amigo/term/GO:0032535
negative regulation of protein phosphorylation	biological_process	GO:0001933	8	94	2.33	0.0126777	0.353375	ssc:100522726:LRRC4C|ssc:100156280:GREM1|ssc:100157264:DMTN|ssc:100517856:SH3BP5|ssc:396633:BOK|ssc:100517416:DUSP8|ssc:100171389:PTPN6|ssc:100738612:ATF3	http://amigo.geneontology.org/amigo/term/GO:0001933
monosaccharide metabolic process	biological_process	GO:0005996	6	58	2.84	0.0130575	0.360429	ssc:100152393:CHST15|ssc:100152052:ONECUT1|ssc:100625192:GCKR|ssc:574074:FABP5|ssc:100156630:MAPK11|ssc:100738612:ATF3	http://amigo.geneontology.org/amigo/term/GO:0005996
tissue development	biological_process	GO:0009888	23	432	1.46	0.0131818	0.360429	ssc:100521477:ITGA9|ssc:100337657:ZFPM2|ssc:100152052:ONECUT1|ssc:100154759:HOXC4|ssc:396633:BOK|ssc:100156630:MAPK11|ssc:100511364:OVOL1|ssc:100522008:SEMA6A|ssc:100518190:MYCN|ssc:100155108:THBS3|ssc:100516986:GRSF1|ssc:100156373:VIL1|ssc:100621753:PHOSPHO1|ssc:100523990:FN3K|ssc:100156280:GREM1|ssc:100155995:NFIB|ssc:100517865:PPP1R16B|ssc:100519769:FOXN2|ssc:100157406:ACTN2|ssc:100525462:WNT6…	http://amigo.geneontology.org/amigo/term/GO:0009888
glucose metabolic process	biological_process	GO:0006006	5	42	3.27	0.0137175	0.362421	ssc:100152052:ONECUT1|ssc:574074:FABP5|ssc:100156630:MAPK11|ssc:100738612:ATF3|ssc:100625192:GCKR	http://amigo.geneontology.org/amigo/term/GO:0006006
import into cell	biological_process	GO:0098657	3	14	5.88	0.0138243	0.362421	ssc:100517580:TFR2|ssc:100624711:STEAP2|ssc:100627780:KCNJ10	http://amigo.geneontology.org/amigo/term/GO:0098657
adherens junction assembly	biological_process	GO:0034333	3	14	5.88	0.0138243	0.362421	ssc:100157406:ACTN2|ssc:100156280:GREM1|ssc:100157264:DMTN	http://amigo.geneontology.org/amigo/term/GO:0034333
positive regulation of protein polymerization	biological_process	GO:0032273	4	27	4.06	0.0138859	0.362421	ssc:100520416:TENM1|ssc:100156373:VIL1|ssc:100738372:CDC42EP1|ssc:100517117:CDC42EP4	http://amigo.geneontology.org/amigo/term/GO:0032273
actin filament polymerization	biological_process	GO:0030041	5	43	3.19	0.0149387	0.383092	ssc:100520416:TENM1|ssc:100156373:VIL1|ssc:100525195:LMOD1|ssc:100738372:CDC42EP1|ssc:100517117:CDC42EP4	http://amigo.geneontology.org/amigo/term/GO:0030041
cellular response to abiotic stimulus	biological_process	GO:0071214	6	60	2.74	0.0150415	0.383092	ssc:100156039:SLC38A3|ssc:100517467:ASIC1|ssc:100517467:ASIC2|ssc:396633:BOK|ssc:100157451:TP53INP1|ssc:100156630:MAPK11	http://amigo.geneontology.org/amigo/term/GO:0071214
protein tetramerization	biological_process	GO:0051262	4	28	3.92	0.0154958	0.383092	ssc:100157406:ACTN2|ssc:106504352:LOC100621389|ssc:100621099:ACHE|ssc:100517757:ASL	http://amigo.geneontology.org/amigo/term/GO:0051262
negative regulation of cell-cell adhesion	biological_process	GO:0022408	4	28	3.92	0.0154958	0.383092	ssc:100521312:SWAP70|ssc:414411:ASS1|ssc:100525462:WNT6|ssc:100171389:PTPN6	http://amigo.geneontology.org/amigo/term/GO:0022408
regulation of ion transmembrane transport	biological_process	GO:0034765	8	98	2.24	0.0156996	0.383092	ssc:396586:KCNJ3|ssc:100157406:ACTN2|ssc:100627780:KCNJ10|ssc:100519442:KCNJ16|ssc:100518636:GJA1|ssc:100622868:CLIC6|ssc:396633:BOK|ssc:100171389:PTPN6	http://amigo.geneontology.org/amigo/term/GO:0034765
cell projection assembly	biological_process	GO:0030031	7	79	2.43	0.0158492	0.383092	ssc:100157406:ACTN2|ssc:100738372:CDC42EP1|ssc:100525462:WNT6|ssc:100157264:DMTN|ssc:100520416:TENM1|ssc:100517117:CDC42EP4|ssc:100152052:ONECUT1	http://amigo.geneontology.org/amigo/term/GO:0030031
adherens junction organization	biological_process	GO:0034332	3	15	5.49	0.01622	0.383092	ssc:100157406:ACTN2|ssc:100156280:GREM1|ssc:100157264:DMTN	http://amigo.geneontology.org/amigo/term/GO:0034332
negative regulation of actin filament depolymerization	biological_process	GO:0030835	3	15	5.49	0.01622	0.383092	ssc:100156373:VIL1|ssc:100525195:LMOD1|ssc:100521312:SWAP70	http://amigo.geneontology.org/amigo/term/GO:0030835
positive regulation of synaptic transmission	biological_process	GO:0050806	3	15	5.49	0.01622	0.383092	ssc:100152101:SLC8A1|ssc:100513599:SYT1|ssc:100152101:SLC8A3	http://amigo.geneontology.org/amigo/term/GO:0050806
regulation of membrane potential	biological_process	GO:0042391	7	80	2.4	0.0167972	0.383092	ssc:100518636:GJA1|ssc:100627780:KCNJ10|ssc:100738667:KCNH3|ssc:100157406:ACTN2|ssc:100517467:ASIC1|ssc:100517467:ASIC2|ssc:396633:BOK	http://amigo.geneontology.org/amigo/term/GO:0042391
protein homooligomerization	biological_process	GO:0051260	6	62	2.65	0.0172252	0.383092	ssc:100157406:ACTN2|ssc:100524761:KCTD16|ssc:100524761:KCTD8|ssc:396633:BOK|ssc:100737320:OLFM4|ssc:100524850:NACC2	http://amigo.geneontology.org/amigo/term/GO:0051260
striated muscle cell differentiation	biological_process	GO:0051146	6	62	2.65	0.0172252	0.383092	ssc:100157406:ACTN2|ssc:100156280:GREM1|ssc:100525462:WNT6|ssc:100156630:MAPK11|ssc:100518997:FLNC|ssc:100525195:LMOD1	http://amigo.geneontology.org/amigo/term/GO:0051146
central nervous system development	biological_process	GO:0007417	12	184	1.79	0.0173219	0.383092	ssc:100518190:MYCN|ssc:100627780:KCNJ10|ssc:100155995:NFIB|ssc:100518282:EVX1|ssc:100525462:WNT6|ssc:100525579:CDH8|ssc:396633:BOK|ssc:100517416:DUSP8|ssc:100152101:SLC8A1|ssc:445513:HAPLN4|ssc:100152101:SLC8A3|ssc:100155509:TTBK1	http://amigo.geneontology.org/amigo/term/GO:0007417
positive regulation of actin filament depolymerization	biological_process	GO:0030836	2	5	10.97	0.01748	0.383092	ssc:100157406:ACTN2|ssc:100156373:VIL1	http://amigo.geneontology.org/amigo/term/GO:0030836
peptidyl-serine dephosphorylation	biological_process	GO:0070262	2	5	10.97	0.01748	0.383092	ssc:100521312:SWAP70|ssc:100517865:PPP1R16B	http://amigo.geneontology.org/amigo/term/GO:0070262
regulation of cell-cell adhesion mediated by integrin	biological_process	GO:0033632	2	5	10.97	0.01748	0.383092	ssc:100521312:SWAP70|ssc:397492:DPP4	http://amigo.geneontology.org/amigo/term/GO:0033632
central nervous system neuron axonogenesis	biological_process	GO:0021955	2	5	10.97	0.01748	0.383092	ssc:100525579:CDH8|ssc:100155995:NFIB	http://amigo.geneontology.org/amigo/term/GO:0021955
microvillus organization	biological_process	GO:0032528	2	5	10.97	0.01748	0.383092	ssc:100156373:VIL1|ssc:100156725:GLDN	http://amigo.geneontology.org/amigo/term/GO:0032528
skeletal muscle contraction	biological_process	GO:0003009	2	5	10.97	0.01748	0.383092	ssc:100152101:SLC8A1|ssc:100152101:SLC8A3	http://amigo.geneontology.org/amigo/term/GO:0003009
calcium ion-regulated exocytosis of neurotransmitter	biological_process	GO:0048791	2	5	10.97	0.01748	0.383092	ssc:100513599:SYT1|ssc:100736858:RPH3A	http://amigo.geneontology.org/amigo/term/GO:0048791
regulation of transmembrane transport	biological_process	GO:0034762	8	101	2.17	0.0182847	0.388005	ssc:396586:KCNJ3|ssc:100157406:ACTN2|ssc:100627780:KCNJ10|ssc:100519442:KCNJ16|ssc:100518636:GJA1|ssc:100622868:CLIC6|ssc:396633:BOK|ssc:100171389:PTPN6	http://amigo.geneontology.org/amigo/term/GO:0034762
regulation of cell-matrix adhesion	biological_process	GO:0001952	3	16	5.14	0.0188334	0.388005	ssc:100152052:ONECUT1|ssc:100156280:GREM1|ssc:100157264:DMTN	http://amigo.geneontology.org/amigo/term/GO:0001952
regulation of protein complex disassembly	biological_process	GO:0043244	4	30	3.66	0.0190556	0.388005	ssc:100157406:ACTN2|ssc:100156373:VIL1|ssc:100525195:LMOD1|ssc:100521312:SWAP70	http://amigo.geneontology.org/amigo/term/GO:0043244
axis specification	biological_process	GO:0009798	4	30	3.66	0.0190556	0.388005	ssc:100626834:CDX1|ssc:100627361:RIPPLY1|ssc:100525462:WNT6|ssc:100152701:MDFI	http://amigo.geneontology.org/amigo/term/GO:0009798
regulation of signaling	biological_process	GO:0023051	34	731	1.28	0.0193768	0.389027	ssc:100152701:MDFI|ssc:100517865:PPP1R16B|ssc:100152052:ONECUT1|ssc:100524266:GPAT3|ssc:100520416:TENM1|ssc:100627780:KCNJ10|ssc:100156630:MAPK11|ssc:100511744:ARAP3|ssc:100152997:GADD45G|ssc:100525230:LURAP1|ssc:100152101:SLC8A1|ssc:100152101:SLC8A3|ssc:100517467:ASIC2|ssc:100517416:DUSP8|ssc:100153820:BEND6|ssc:100517580:TFR2|ssc:100156280:GREM1|ssc:396616:TRAF5|ssc:100518636:GJA1|ssc:100517467…	http://amigo.geneontology.org/amigo/term/GO:0023051
connective tissue development	biological_process	GO:0061448	6	64	2.57	0.0196172	0.391118	ssc:100518190:MYCN|ssc:100156280:GREM1|ssc:100155995:NFIB|ssc:100154759:HOXC4|ssc:100155108:THBS3|ssc:100156630:MAPK11	http://amigo.geneontology.org/amigo/term/GO:0061448
system development	biological_process	GO:0048731	45	1025	1.2	0.0197567	0.391182	ssc:100152701:MDFI|ssc:100520824:DAGLA|ssc:100517865:PPP1R16B|ssc:100511364:OVOL1|ssc:100626834:CDX1|ssc:100152052:ONECUT1|ssc:100154759:HOXC4|ssc:100521555:CNTN2|ssc:100153249:LRFN2|ssc:100627780:KCNJ10|ssc:100156630:MAPK11|ssc:100522733:TTC7A|ssc:100521312:SWAP70|ssc:100522008:SEMA6A|ssc:100518190:MYCN|ssc:100156725:GLDN|ssc:100155108:THBS3|ssc:106504352:LOC100621389|ssc:100337657:ZFPM2|ssc:100…	http://amigo.geneontology.org/amigo/term/GO:0048731
metal ion transport	biological_process	GO:0030001	13	212	1.68	0.0209491	0.393495	ssc:396586:KCNJ3|ssc:100157406:ACTN2|ssc:100517580:TFR2|ssc:100627780:KCNJ10|ssc:100519442:KCNJ16|ssc:100738667:KCNH3|ssc:100517467:ASIC1|ssc:100517467:ASIC2|ssc:396633:BOK|ssc:100152101:SLC8A1|ssc:100152101:SLC8A3|ssc:100624711:STEAP2|ssc:100171389:PTPN6	http://amigo.geneontology.org/amigo/term/GO:0030001
protein depolymerization	biological_process	GO:0051261	4	31	3.54	0.0210096	0.393495	ssc:100157406:ACTN2|ssc:100156373:VIL1|ssc:100525195:LMOD1|ssc:100521312:SWAP70	http://amigo.geneontology.org/amigo/term/GO:0051261
sodium ion transmembrane transport	biological_process	GO:0035725	4	31	3.54	0.0210096	0.393495	ssc:100152101:SLC8A1|ssc:100152101:SLC8A3|ssc:100517467:ASIC1|ssc:100517467:ASIC2	http://amigo.geneontology.org/amigo/term/GO:0035725
cell morphogenesis involved in differentiation	biological_process	GO:0000904	11	168	1.8	0.0215276	0.393495	ssc:100521477:ITGA9|ssc:100522726:LRRC4C|ssc:100156280:GREM1|ssc:100153249:LRFN2|ssc:100737320:OLFM4|ssc:100155995:NFIB|ssc:100525579:CDH8|ssc:100511556:RADIL|ssc:100157264:DMTN|ssc:100171389:PTPN6|ssc:100522008:SEMA6A	http://amigo.geneontology.org/amigo/term/GO:0000904
endoplasmic reticulum unfolded protein response	biological_process	GO:0030968	3	17	4.84	0.0216656	0.393495	ssc:396633:BOK|ssc:100516663:CREB3L1|ssc:100738612:ATF3	http://amigo.geneontology.org/amigo/term/GO:0030968
regulation of tissue remodeling	biological_process	GO:0034103	3	17	4.84	0.0216656	0.393495	ssc:396633:BOK|ssc:100518636:GJA1|ssc:100156280:GREM1	http://amigo.geneontology.org/amigo/term/GO:0034103
embryonic digit morphogenesis	biological_process	GO:0042733	3	17	4.84	0.0216656	0.393495	ssc:100518190:MYCN|ssc:396633:BOK|ssc:100518636:GJA1	http://amigo.geneontology.org/amigo/term/GO:0042733
actin filament bundle assembly	biological_process	GO:0051017	3	17	4.84	0.0216656	0.393495	ssc:100156373:VIL1|ssc:100521312:SWAP70|ssc:100157264:DMTN	http://amigo.geneontology.org/amigo/term/GO:0051017
regulation of focal adhesion assembly	biological_process	GO:0051893	2	6	9.14	0.0228412	0.393495	ssc:100156280:GREM1|ssc:100157264:DMTN	http://amigo.geneontology.org/amigo/term/GO:0051893
regulation of adherens junction organization	biological_process	GO:1903391	2	6	9.14	0.0228412	0.393495	ssc:100156280:GREM1|ssc:100157264:DMTN	http://amigo.geneontology.org/amigo/term/GO:1903391
positive regulation of substrate adhesion-dependent cell spreading	biological_process	GO:1900026	2	6	9.14	0.0228412	0.393495	ssc:100737320:OLFM4|ssc:100157264:DMTN	http://amigo.geneontology.org/amigo/term/GO:1900026
regulation of cell-substrate junction assembly	biological_process	GO:0090109	2	6	9.14	0.0228412	0.393495	ssc:100156280:GREM1|ssc:100157264:DMTN	http://amigo.geneontology.org/amigo/term/GO:0090109
mitochondrial calcium ion homeostasis	biological_process	GO:0051560	2	6	9.14	0.0228412	0.393495	ssc:100152101:SLC8A1|ssc:100152101:SLC8A3	http://amigo.geneontology.org/amigo/term/GO:0051560
negative regulation of peptidyl-serine phosphorylation	biological_process	GO:0033137	2	6	9.14	0.0228412	0.393495	ssc:396633:BOK|ssc:100157264:DMTN	http://amigo.geneontology.org/amigo/term/GO:0033137
regulation of protein polymerization	biological_process	GO:0032271	5	49	2.8	0.0237997	0.393495	ssc:100520416:TENM1|ssc:100156373:VIL1|ssc:100525195:LMOD1|ssc:100738372:CDC42EP1|ssc:100517117:CDC42EP4	http://amigo.geneontology.org/amigo/term/GO:0032271
muscle structure development	biological_process	GO:0061061	10	149	1.84	0.0239631	0.393495	ssc:100157406:ACTN2|ssc:100156280:GREM1|ssc:100518636:GJA1|ssc:100337657:ZFPM2|ssc:100738612:ATF3|ssc:100525462:WNT6|ssc:100156630:MAPK11|ssc:100518997:FLNC|ssc:100525195:LMOD1|ssc:100519769:FOXN2	http://amigo.geneontology.org/amigo/term/GO:0061061
negative regulation of signaling	biological_process	GO:0023057	15	264	1.56	0.0246971	0.393495	ssc:100153820:BEND6|ssc:100152701:MDFI|ssc:100522726:LRRC4C|ssc:100156280:GREM1|ssc:100511744:ARAP3|ssc:100152052:ONECUT1|ssc:100517467:ASIC1|ssc:100525462:WNT6|ssc:100517467:ASIC2|ssc:396633:BOK|ssc:100156630:MAPK11|ssc:100519576:ZNF366|ssc:100171389:PTPN6|ssc:100738612:ATF3|ssc:100517416:DUSP8	http://amigo.geneontology.org/amigo/term/GO:0023057
negative regulation of cell communication	biological_process	GO:0010648	15	264	1.56	0.0246971	0.393495	ssc:100153820:BEND6|ssc:100152701:MDFI|ssc:100522726:LRRC4C|ssc:100156280:GREM1|ssc:100511744:ARAP3|ssc:100152052:ONECUT1|ssc:100517467:ASIC1|ssc:100525462:WNT6|ssc:100517467:ASIC2|ssc:396633:BOK|ssc:100156630:MAPK11|ssc:100519576:ZNF366|ssc:100171389:PTPN6|ssc:100738612:ATF3|ssc:100517416:DUSP8	http://amigo.geneontology.org/amigo/term/GO:0010648
potassium ion import	biological_process	GO:0010107	3	18	4.57	0.0247169	0.393495	ssc:396586:KCNJ3|ssc:100627780:KCNJ10|ssc:100519442:KCNJ16	http://amigo.geneontology.org/amigo/term/GO:0010107
actin filament bundle organization	biological_process	GO:0061572	3	18	4.57	0.0247169	0.393495	ssc:100156373:VIL1|ssc:100521312:SWAP70|ssc:100157264:DMTN	http://amigo.geneontology.org/amigo/term/GO:0061572
cellular response to unfolded protein	biological_process	GO:0034620	3	18	4.57	0.0247169	0.393495	ssc:396633:BOK|ssc:100516663:CREB3L1|ssc:100738612:ATF3	http://amigo.geneontology.org/amigo/term/GO:0034620
myelination	biological_process	GO:0042552	3	18	4.57	0.0247169	0.393495	ssc:100152101:SLC8A1|ssc:100152101:SLC8A3|ssc:100627780:KCNJ10	http://amigo.geneontology.org/amigo/term/GO:0042552
protein complex biogenesis	biological_process	GO:0070271	16	288	1.52	0.0248164	0.393495	ssc:100157406:ACTN2|ssc:100156280:GREM1|ssc:100524761:KCTD16|ssc:100738372:CDC42EP1|ssc:100524761:KCTD8|ssc:100520416:TENM1|ssc:106504352:LOC100621389|ssc:100517117:CDC42EP4|ssc:100156373:VIL1|ssc:396633:BOK|ssc:100737320:OLFM4|ssc:100524850:NACC2|ssc:100621099:ACHE|ssc:100157264:DMTN|ssc:100525195:LMOD1|ssc:100517757:ASL	http://amigo.geneontology.org/amigo/term/GO:0070271
nervous system development	biological_process	GO:0007399	23	462	1.37	0.025437	0.393495	ssc:100520824:DAGLA|ssc:100521555:CNTN2|ssc:100153249:LRFN2|ssc:396633:BOK|ssc:100522008:SEMA6A|ssc:100518190:MYCN|ssc:100156725:GLDN|ssc:100525579:CDH8|ssc:100517416:DUSP8|ssc:100152101:SLC8A1|ssc:100152101:SLC8A3|ssc:100153820:BEND6|ssc:100153341:EPM2A|ssc:100627780:KCNJ10|ssc:100155995:NFIB|ssc:100518282:EVX1|ssc:100152394:RTN1|ssc:100155509:TTBK1|ssc:100518636:GJA1|ssc:100522726:LRRC4C|ssc:10…	http://amigo.geneontology.org/amigo/term/GO:0007399
behavior	biological_process	GO:0007610	9	129	1.91	0.0254639	0.393495	ssc:100153341:EPM2A|ssc:100627780:KCNJ10|ssc:100515283:GM2A|ssc:100517467:ASIC1|ssc:100517467:ASIC2|ssc:100152101:SLC8A1|ssc:100152101:SLC8A3|ssc:397492:DPP4|ssc:100517757:ASL	http://amigo.geneontology.org/amigo/term/GO:0007610
metal ion homeostasis	biological_process	GO:0055065	9	129	1.91	0.0254639	0.393495	ssc:100517580:TFR2|ssc:100627780:KCNJ10|ssc:552898:ADRA1D|ssc:100521312:SWAP70|ssc:396633:BOK|ssc:100522733:TTC7A|ssc:100152101:SLC8A1|ssc:100152101:SLC8A3|ssc:100171389:PTPN6	http://amigo.geneontology.org/amigo/term/GO:0055065
positive regulation of protein complex assembly	biological_process	GO:0031334	5	50	2.74	0.0255447	0.393495	ssc:100520416:TENM1|ssc:100156373:VIL1|ssc:396633:BOK|ssc:100738372:CDC42EP1|ssc:100517117:CDC42EP4	http://amigo.geneontology.org/amigo/term/GO:0031334
striated muscle tissue development	biological_process	GO:0014706	7	88	2.18	0.0258587	0.393495	ssc:100157406:ACTN2|ssc:100156280:GREM1|ssc:100518636:GJA1|ssc:100337657:ZFPM2|ssc:100519769:FOXN2|ssc:100156630:MAPK11|ssc:100738612:ATF3	http://amigo.geneontology.org/amigo/term/GO:0014706
regulation of cell communication	biological_process	GO:0010646	33	724	1.25	0.0265711	0.393495	ssc:100152701:MDFI|ssc:100517865:PPP1R16B|ssc:100152052:ONECUT1|ssc:100524266:GPAT3|ssc:100520416:TENM1|ssc:100627780:KCNJ10|ssc:100156630:MAPK11|ssc:100511744:ARAP3|ssc:100152997:GADD45G|ssc:100525230:LURAP1|ssc:100152101:SLC8A1|ssc:100152101:SLC8A3|ssc:100517467:ASIC2|ssc:100517416:DUSP8|ssc:100153820:BEND6|ssc:100517580:TFR2|ssc:100156280:GREM1|ssc:396616:TRAF5|ssc:100518636:GJA1|ssc:100517467…	http://amigo.geneontology.org/amigo/term/GO:0010646
generation of neurons	biological_process	GO:0048699	16	292	1.5	0.0275424	0.393495	ssc:100153820:BEND6|ssc:100518190:MYCN|ssc:100522726:LRRC4C|ssc:100155995:NFIB|ssc:100520824:DAGLA|ssc:100156725:GLDN|ssc:100513599:SYT1|ssc:100518282:EVX1|ssc:100152394:RTN1|ssc:100525462:WNT6|ssc:100521555:CNTN2|ssc:100525579:CDH8|ssc:396633:BOK|ssc:100153249:LRFN2|ssc:100518636:GJA1|ssc:100522008:SEMA6A	http://amigo.geneontology.org/amigo/term/GO:0048699
cell-cell junction organization	biological_process	GO:0045216	4	34	3.23	0.0275869	0.393495	ssc:100518636:GJA1|ssc:100157406:ACTN2|ssc:100156280:GREM1|ssc:100157264:DMTN	http://amigo.geneontology.org/amigo/term/GO:0045216
negative regulation of binding	biological_process	GO:0051100	4	34	3.23	0.0275869	0.393495	ssc:100152701:MDFI|ssc:100521477:ITGA9|ssc:396633:BOK|ssc:100155995:NFIB	http://amigo.geneontology.org/amigo/term/GO:0051100
regulation of cell adhesion	biological_process	GO:0030155	9	131	1.88	0.027605	0.393495	ssc:100156280:GREM1|ssc:414411:ASS1|ssc:100152052:ONECUT1|ssc:100525462:WNT6|ssc:100157264:DMTN|ssc:100737320:OLFM4|ssc:100521312:SWAP70|ssc:397492:DPP4|ssc:100171389:PTPN6	http://amigo.geneontology.org/amigo/term/GO:0030155
amino acid transport	biological_process	GO:0006865	3	19	4.33	0.0279871	0.393495	ssc:100156668:SLC6A1|ssc:100627780:KCNJ10|ssc:100156039:SLC38A3	http://amigo.geneontology.org/amigo/term/GO:0006865
muscle tissue development	biological_process	GO:0060537	7	90	2.13	0.0285601	0.393495	ssc:100157406:ACTN2|ssc:100156280:GREM1|ssc:100518636:GJA1|ssc:100337657:ZFPM2|ssc:100519769:FOXN2|ssc:100156630:MAPK11|ssc:100738612:ATF3	http://amigo.geneontology.org/amigo/term/GO:0060537
positive regulation of actin filament bundle assembly	biological_process	GO:0032233	2	7	7.84	0.0287823	0.393495	ssc:100156373:VIL1|ssc:100521312:SWAP70	http://amigo.geneontology.org/amigo/term/GO:0032233
cell-cell adhesion mediated by integrin	biological_process	GO:0033631	2	7	7.84	0.0287823	0.393495	ssc:100521312:SWAP70|ssc:397492:DPP4	http://amigo.geneontology.org/amigo/term/GO:0033631
arginine metabolic process	biological_process	GO:0006525	2	7	7.84	0.0287823	0.393495	ssc:414411:ASS1|ssc:100517757:ASL	http://amigo.geneontology.org/amigo/term/GO:0006525
musculoskeletal movement	biological_process	GO:0050881	2	7	7.84	0.0287823	0.393495	ssc:100152101:SLC8A1|ssc:100152101:SLC8A3	http://amigo.geneontology.org/amigo/term/GO:0050881
urea cycle	biological_process	GO:0000050	2	7	7.84	0.0287823	0.393495	ssc:414411:ASS1|ssc:100517757:ASL	http://amigo.geneontology.org/amigo/term/GO:0000050
regulation of neurotransmitter secretion	biological_process	GO:0046928	2	7	7.84	0.0287823	0.393495	ssc:100517467:ASIC1|ssc:100517467:ASIC2	http://amigo.geneontology.org/amigo/term/GO:0046928
ferric iron transport	biological_process	GO:0015682	2	7	7.84	0.0287823	0.393495	ssc:100517580:TFR2|ssc:100624711:STEAP2	http://amigo.geneontology.org/amigo/term/GO:0015682
trivalent inorganic cation transport	biological_process	GO:0072512	2	7	7.84	0.0287823	0.393495	ssc:100517580:TFR2|ssc:100624711:STEAP2	http://amigo.geneontology.org/amigo/term/GO:0072512
nitrogen cycle metabolic process	biological_process	GO:0071941	2	7	7.84	0.0287823	0.393495	ssc:414411:ASS1|ssc:100517757:ASL	http://amigo.geneontology.org/amigo/term/GO:0071941
cell aggregation	biological_process	GO:0098743	2	7	7.84	0.0287823	0.393495	ssc:100518190:MYCN|ssc:100156630:MAPK11	http://amigo.geneontology.org/amigo/term/GO:0098743
glutamine family amino acid biosynthetic process	biological_process	GO:0009084	2	7	7.84	0.0287823	0.393495	ssc:414411:ASS1|ssc:100517757:ASL	http://amigo.geneontology.org/amigo/term/GO:0009084
cartilage condensation	biological_process	GO:0001502	2	7	7.84	0.0287823	0.393495	ssc:100518190:MYCN|ssc:100156630:MAPK11	http://amigo.geneontology.org/amigo/term/GO:0001502
positive regulation of pseudopodium assembly	biological_process	GO:0031274	2	7	7.84	0.0287823	0.393495	ssc:100738372:CDC42EP1|ssc:100517117:CDC42EP4	http://amigo.geneontology.org/amigo/term/GO:0031274
regulation of substrate adhesion-dependent cell spreading	biological_process	GO:1900024	2	7	7.84	0.0287823	0.393495	ssc:100737320:OLFM4|ssc:100157264:DMTN	http://amigo.geneontology.org/amigo/term/GO:1900024
pseudopodium assembly	biological_process	GO:0031269	2	7	7.84	0.0287823	0.393495	ssc:100738372:CDC42EP1|ssc:100517117:CDC42EP4	http://amigo.geneontology.org/amigo/term/GO:0031269
urea metabolic process	biological_process	GO:0019627	2	7	7.84	0.0287823	0.393495	ssc:414411:ASS1|ssc:100517757:ASL	http://amigo.geneontology.org/amigo/term/GO:0019627
regulation of pseudopodium assembly	biological_process	GO:0031272	2	7	7.84	0.0287823	0.393495	ssc:100738372:CDC42EP1|ssc:100517117:CDC42EP4	http://amigo.geneontology.org/amigo/term/GO:0031272
multicellular organismal movement	biological_process	GO:0050879	2	7	7.84	0.0287823	0.393495	ssc:100152101:SLC8A1|ssc:100152101:SLC8A3	http://amigo.geneontology.org/amigo/term/GO:0050879
positive regulation of protein depolymerization	biological_process	GO:1901881	2	7	7.84	0.0287823	0.393495	ssc:100157406:ACTN2|ssc:100156373:VIL1	http://amigo.geneontology.org/amigo/term/GO:1901881
organ morphogenesis	biological_process	GO:0009887	14	248	1.55	0.0305801	0.40988	ssc:100154759:HOXC4|ssc:100518190:MYCN|ssc:100156280:GREM1|ssc:100155995:NFIB|ssc:100337657:ZFPM2|ssc:100155108:THBS3|ssc:100152701:MDFI|ssc:100525462:WNT6|ssc:100627361:RIPPLY1|ssc:100626834:CDX1|ssc:396633:BOK|ssc:100156630:MAPK11|ssc:100621753:PHOSPHO1|ssc:100518636:GJA1	http://amigo.geneontology.org/amigo/term/GO:0009887
multicellular organism development	biological_process	GO:0007275	48	1141	1.15	0.0308639	0.40988	ssc:100152701:MDFI|ssc:100521477:ITGA9|ssc:100517865:PPP1R16B|ssc:100511364:OVOL1|ssc:100626834:CDX1|ssc:100152052:ONECUT1|ssc:100154759:HOXC4|ssc:100521555:CNTN2|ssc:100153249:LRFN2|ssc:100627780:KCNJ10|ssc:100156630:MAPK11|ssc:100522733:TTC7A|ssc:100521312:SWAP70|ssc:100522008:SEMA6A|ssc:100518190:MYCN|ssc:100156725:GLDN|ssc:100155108:THBS3|ssc:106504352:LOC100621389|ssc:100337657:ZFPM2|ssc:100…	http://amigo.geneontology.org/amigo/term/GO:0007275
positive regulation of cell communication	biological_process	GO:0010647	20	396	1.39	0.0311619	0.40988	ssc:100152701:MDFI|ssc:100518636:GJA1|ssc:100517580:TFR2|ssc:100156280:GREM1|ssc:100512974:BMP3|ssc:396616:TRAF5|ssc:100513599:SYT1|ssc:100525462:WNT6|ssc:100157264:DMTN|ssc:100520416:TENM1|ssc:396633:BOK|ssc:100157451:TP53INP1|ssc:100525230:LURAP1|ssc:100622240:TSPAN5|ssc:100152101:SLC8A1|ssc:100152101:SLC8A3|ssc:100152997:GADD45G|ssc:100171389:PTPN6|ssc:100738612:ATF3|ssc:100156675:PDE6G	http://amigo.geneontology.org/amigo/term/GO:0010647
cellular response to topologically incorrect protein	biological_process	GO:0035967	3	20	4.11	0.0314752	0.40988	ssc:396633:BOK|ssc:100516663:CREB3L1|ssc:100738612:ATF3	http://amigo.geneontology.org/amigo/term/GO:0035967
response to unfolded protein	biological_process	GO:0006986	3	20	4.11	0.0314752	0.40988	ssc:396633:BOK|ssc:100516663:CREB3L1|ssc:100738612:ATF3	http://amigo.geneontology.org/amigo/term/GO:0006986
negative regulation of protein depolymerization	biological_process	GO:1901880	3	20	4.11	0.0314752	0.40988	ssc:100156373:VIL1|ssc:100525195:LMOD1|ssc:100521312:SWAP70	http://amigo.geneontology.org/amigo/term/GO:1901880
ensheathment of neurons	biological_process	GO:0007272	3	20	4.11	0.0314752	0.40988	ssc:100152101:SLC8A1|ssc:100152101:SLC8A3|ssc:100627780:KCNJ10	http://amigo.geneontology.org/amigo/term/GO:0007272
axon ensheathment	biological_process	GO:0008366	3	20	4.11	0.0314752	0.40988	ssc:100152101:SLC8A1|ssc:100152101:SLC8A3|ssc:100627780:KCNJ10	http://amigo.geneontology.org/amigo/term/GO:0008366
positive regulation of signaling	biological_process	GO:0023056	20	397	1.38	0.0318318	0.40988	ssc:100152701:MDFI|ssc:100518636:GJA1|ssc:100517580:TFR2|ssc:100156280:GREM1|ssc:100512974:BMP3|ssc:396616:TRAF5|ssc:100513599:SYT1|ssc:100525462:WNT6|ssc:100157264:DMTN|ssc:100520416:TENM1|ssc:396633:BOK|ssc:100157451:TP53INP1|ssc:100525230:LURAP1|ssc:100622240:TSPAN5|ssc:100152101:SLC8A1|ssc:100152101:SLC8A3|ssc:100152997:GADD45G|ssc:100171389:PTPN6|ssc:100738612:ATF3|ssc:100156675:PDE6G	http://amigo.geneontology.org/amigo/term/GO:0023056
regulation of MAP kinase activity	biological_process	GO:0043405	6	73	2.25	0.0331599	0.40988	ssc:100152701:MDFI|ssc:100152997:GADD45G|ssc:100520416:TENM1|ssc:100517416:DUSP8|ssc:100171389:PTPN6|ssc:100156675:PDE6G	http://amigo.geneontology.org/amigo/term/GO:0043405
positive regulation of cellular component organization	biological_process	GO:0051130	14	251	1.53	0.0331841	0.40988	ssc:100157406:ACTN2|ssc:100517580:TFR2|ssc:100156280:GREM1|ssc:100513599:SYT1|ssc:100738372:CDC42EP1|ssc:100525462:WNT6|ssc:100517117:CDC42EP4|ssc:100156373:VIL1|ssc:396633:BOK|ssc:100156630:MAPK11|ssc:100737320:OLFM4|ssc:100520416:TENM1|ssc:100157264:DMTN|ssc:100521312:SWAP70	http://amigo.geneontology.org/amigo/term/GO:0051130
cell-cell signaling	biological_process	GO:0007267	16	300	1.46	0.033653	0.40988	ssc:100152701:MDFI|ssc:100518636:GJA1|ssc:100517580:TFR2|ssc:100156280:GREM1|ssc:552898:ADRA1D|ssc:100156668:SLC6A1|ssc:100513599:SYT1|ssc:100517467:ASIC1|ssc:100525462:WNT6|ssc:100517467:ASIC2|ssc:100523643:DLGAP3|ssc:100736858:RPH3A|ssc:100156630:MAPK11|ssc:100152101:SLC8A1|ssc:100152101:SLC8A3|ssc:100627780:KCNJ10	http://amigo.geneontology.org/amigo/term/GO:0007267
ion homeostasis	biological_process	GO:0050801	10	159	1.72	0.03441	0.40988	ssc:100518636:GJA1|ssc:100517580:TFR2|ssc:100627780:KCNJ10|ssc:552898:ADRA1D|ssc:100521312:SWAP70|ssc:396633:BOK|ssc:100522733:TTC7A|ssc:100152101:SLC8A1|ssc:100152101:SLC8A3|ssc:100171389:PTPN6	http://amigo.geneontology.org/amigo/term/GO:0050801
developmental maturation	biological_process	GO:0021700	6	74	2.22	0.0349613	0.40988	ssc:100518636:GJA1|ssc:100156280:GREM1|ssc:100156725:GLDN|ssc:100525462:WNT6|ssc:100155108:THBS3|ssc:100621753:PHOSPHO1	http://amigo.geneontology.org/amigo/term/GO:0021700
negative regulation of protein complex disassembly	biological_process	GO:0043242	3	21	3.92	0.0351794	0.40988	ssc:100156373:VIL1|ssc:100525195:LMOD1|ssc:100521312:SWAP70	http://amigo.geneontology.org/amigo/term/GO:0043242
neurotransmitter metabolic process	biological_process	GO:0042133	2	8	6.86	0.0352631	0.40988	ssc:100520824:DAGLA|ssc:100621099:ACHE	http://amigo.geneontology.org/amigo/term/GO:0042133
trabecula formation	biological_process	GO:0060343	2	8	6.86	0.0352631	0.40988	ssc:100156280:GREM1|ssc:100155108:THBS3	http://amigo.geneontology.org/amigo/term/GO:0060343
pseudopodium organization	biological_process	GO:0031268	2	8	6.86	0.0352631	0.40988	ssc:100738372:CDC42EP1|ssc:100517117:CDC42EP4	http://amigo.geneontology.org/amigo/term/GO:0031268
regulation of actin filament bundle assembly	biological_process	GO:0032231	2	8	6.86	0.0352631	0.40988	ssc:100156373:VIL1|ssc:100521312:SWAP70	http://amigo.geneontology.org/amigo/term/GO:0032231
p38MAPK cascade	biological_process	GO:0038066	2	8	6.86	0.0352631	0.40988	ssc:100156630:MAPK11|ssc:100152997:GADD45G	http://amigo.geneontology.org/amigo/term/GO:0038066
negative regulation of protein dephosphorylation	biological_process	GO:0035308	2	8	6.86	0.0352631	0.40988	ssc:100521312:SWAP70|ssc:100517865:PPP1R16B	http://amigo.geneontology.org/amigo/term/GO:0035308
negative regulation of synaptic transmission	biological_process	GO:0050805	2	8	6.86	0.0352631	0.40988	ssc:100517467:ASIC1|ssc:100517467:ASIC2	http://amigo.geneontology.org/amigo/term/GO:0050805
receptor biosynthetic process	biological_process	GO:0032800	2	8	6.86	0.0352631	0.40988	ssc:100621099:ACHE|ssc:100621341:NR2F1	http://amigo.geneontology.org/amigo/term/GO:0032800
regulation of protein homodimerization activity	biological_process	GO:0043496	2	8	6.86	0.0352631	0.40988	ssc:100521477:ITGA9|ssc:396633:BOK	http://amigo.geneontology.org/amigo/term/GO:0043496
positive regulation of cellular component biogenesis	biological_process	GO:0044089	7	95	2.02	0.0361303	0.418267	ssc:100738372:CDC42EP1|ssc:100156373:VIL1|ssc:100525462:WNT6|ssc:100520416:TENM1|ssc:396633:BOK|ssc:100521312:SWAP70|ssc:100517117:CDC42EP4	http://amigo.geneontology.org/amigo/term/GO:0044089
protein dephosphorylation	biological_process	GO:0006470	6	76	2.17	0.03875	0.442608	ssc:100153341:EPM2A|ssc:100171389:PTPN6|ssc:100517416:DUSP8|ssc:100521312:SWAP70|ssc:100517865:PPP1R16B|ssc:100521302:PPP1R14C	http://amigo.geneontology.org/amigo/term/GO:0006470
regionalization	biological_process	GO:0003002	8	118	1.86	0.0388496	0.442608	ssc:100152701:MDFI|ssc:100156280:GREM1|ssc:100626834:CDX1|ssc:100518282:EVX1|ssc:100525462:WNT6|ssc:100154759:HOXC4|ssc:100627361:RIPPLY1|ssc:100516986:GRSF1	http://amigo.geneontology.org/amigo/term/GO:0003002
bone morphogenesis	biological_process	GO:0060349	3	22	3.74	0.0390978	0.443675	ssc:100627361:RIPPLY1|ssc:100155108:THBS3|ssc:100621753:PHOSPHO1	http://amigo.geneontology.org/amigo/term/GO:0060349
carboxylic acid transport	biological_process	GO:0046942	5	57	2.41	0.0400418	0.450823	ssc:100155871:SLC16A9|ssc:100156668:SLC6A1|ssc:100627780:KCNJ10|ssc:100156039:SLC38A3|ssc:100157079:SLC16A12	http://amigo.geneontology.org/amigo/term/GO:0046942
Notch signaling pathway	biological_process	GO:0007219	5	57	2.41	0.0400418	0.450823	ssc:100153820:BEND6|ssc:100627361:RIPPLY1|ssc:100152052:ONECUT1|ssc:100525462:WNT6|ssc:100622240:TSPAN5	http://amigo.geneontology.org/amigo/term/GO:0007219
carbohydrate transport	biological_process	GO:0008643	4	39	2.81	0.040996	0.452943	ssc:100156373:VIL1|ssc:574074:FABP5|ssc:100156630:MAPK11|ssc:100739542:SLC2A4	http://amigo.geneontology.org/amigo/term/GO:0008643
embryonic appendage morphogenesis	biological_process	GO:0035113	4	39	2.81	0.040996	0.452943	ssc:396633:BOK|ssc:100518190:MYCN|ssc:100156280:GREM1|ssc:100518636:GJA1	http://amigo.geneontology.org/amigo/term/GO:0035113
embryonic limb morphogenesis	biological_process	GO:0030326	4	39	2.81	0.040996	0.452943	ssc:396633:BOK|ssc:100518190:MYCN|ssc:100156280:GREM1|ssc:100518636:GJA1	http://amigo.geneontology.org/amigo/term/GO:0030326
cellular protein complex disassembly	biological_process	GO:0043624	4	39	2.81	0.040996	0.452943	ssc:100157406:ACTN2|ssc:100156373:VIL1|ssc:100525195:LMOD1|ssc:100521312:SWAP70	http://amigo.geneontology.org/amigo/term/GO:0043624
regulation of neurotransmitter transport	biological_process	GO:0051588	2	9	6.09	0.0422455	0.452943	ssc:100517467:ASIC1|ssc:100517467:ASIC2	http://amigo.geneontology.org/amigo/term/GO:0051588
skeletal muscle tissue regeneration	biological_process	GO:0043403	2	9	6.09	0.0422455	0.452943	ssc:100518636:GJA1|ssc:100156630:MAPK11	http://amigo.geneontology.org/amigo/term/GO:0043403
negative regulation of cell-substrate adhesion	biological_process	GO:0010812	2	9	6.09	0.0422455	0.452943	ssc:100525462:WNT6|ssc:100157264:DMTN	http://amigo.geneontology.org/amigo/term/GO:0010812
lamellipodium assembly	biological_process	GO:0030032	2	9	6.09	0.0422455	0.452943	ssc:100525462:WNT6|ssc:100157264:DMTN	http://amigo.geneontology.org/amigo/term/GO:0030032
fat cell differentiation	biological_process	GO:0045444	5	58	2.36	0.0424473	0.452943	ssc:100337657:ZFPM2|ssc:100517416:DUSP8|ssc:100525462:WNT6|ssc:100156630:MAPK11|ssc:100153765:MEDAG	http://amigo.geneontology.org/amigo/term/GO:0045444
regulation of anatomical structure size	biological_process	GO:0090066	9	143	1.73	0.0431445	0.452943	ssc:100157406:ACTN2|ssc:552898:ADRA1D|ssc:100738372:CDC42EP1|ssc:100520416:TENM1|ssc:100517117:CDC42EP4|ssc:100156373:VIL1|ssc:100521312:SWAP70|ssc:100525195:LMOD1|ssc:100522008:SEMA6A	http://amigo.geneontology.org/amigo/term/GO:0090066
response to topologically incorrect protein	biological_process	GO:0035966	3	23	3.58	0.0432276	0.452943	ssc:396633:BOK|ssc:100516663:CREB3L1|ssc:100738612:ATF3	http://amigo.geneontology.org/amigo/term/GO:0035966
positive regulation of muscle organ development	biological_process	GO:0048636	3	23	3.58	0.0432276	0.452943	ssc:100518636:GJA1|ssc:100156280:GREM1|ssc:100156630:MAPK11	http://amigo.geneontology.org/amigo/term/GO:0048636
positive regulation of muscle tissue development	biological_process	GO:1901863	3	23	3.58	0.0432276	0.452943	ssc:100518636:GJA1|ssc:100156280:GREM1|ssc:100156630:MAPK11	http://amigo.geneontology.org/amigo/term/GO:1901863
positive regulation of striated muscle tissue development	biological_process	GO:0045844	3	23	3.58	0.0432276	0.452943	ssc:100518636:GJA1|ssc:100156280:GREM1|ssc:100156630:MAPK11	http://amigo.geneontology.org/amigo/term/GO:0045844
cell junction organization	biological_process	GO:0034330	4	40	2.74	0.0440495	0.459877	ssc:100518636:GJA1|ssc:100157406:ACTN2|ssc:100156280:GREM1|ssc:100157264:DMTN	http://amigo.geneontology.org/amigo/term/GO:0034330
divalent metal ion transport	biological_process	GO:0070838	7	100	1.92	0.0449165	0.465543	ssc:100517580:TFR2|ssc:100517467:ASIC1|ssc:100517467:ASIC2|ssc:396633:BOK|ssc:100152101:SLC8A1|ssc:100152101:SLC8A3|ssc:100171389:PTPN6	http://amigo.geneontology.org/amigo/term/GO:0070838
divalent inorganic cation transport	biological_process	GO:0072511	7	100	1.92	0.0449165	0.465543	ssc:100517580:TFR2|ssc:100517467:ASIC1|ssc:100517467:ASIC2|ssc:396633:BOK|ssc:100152101:SLC8A1|ssc:100152101:SLC8A3|ssc:100171389:PTPN6	http://amigo.geneontology.org/amigo/term/GO:0072511
cation homeostasis	biological_process	GO:0055080	9	145	1.7	0.0462077	0.474171	ssc:100517580:TFR2|ssc:100627780:KCNJ10|ssc:552898:ADRA1D|ssc:100521312:SWAP70|ssc:396633:BOK|ssc:100522733:TTC7A|ssc:100152101:SLC8A1|ssc:100152101:SLC8A3|ssc:100171389:PTPN6	http://amigo.geneontology.org/amigo/term/GO:0055080
cellular calcium ion homeostasis	biological_process	GO:0006874	6	80	2.06	0.0470843	0.474171	ssc:552898:ADRA1D|ssc:396633:BOK|ssc:100521312:SWAP70|ssc:100152101:SLC8A1|ssc:100152101:SLC8A3|ssc:100171389:PTPN6	http://amigo.geneontology.org/amigo/term/GO:0006874
ameboidal-type cell migration	biological_process	GO:0001667	6	80	2.06	0.0470843	0.474171	ssc:100521477:ITGA9|ssc:100156280:GREM1|ssc:100157264:DMTN|ssc:100156373:VIL1|ssc:397492:DPP4|ssc:100522008:SEMA6A	http://amigo.geneontology.org/amigo/term/GO:0001667
inorganic ion transmembrane transport	biological_process	GO:0098660	12	216	1.52	0.0471442	0.474171	ssc:396586:KCNJ3|ssc:100157406:ACTN2|ssc:100627780:KCNJ10|ssc:100519442:KCNJ16|ssc:100738667:KCNH3|ssc:100622868:CLIC6|ssc:100517467:ASIC1|ssc:100517467:ASIC2|ssc:396633:BOK|ssc:100152101:SLC8A1|ssc:100152101:SLC8A3|ssc:100171389:PTPN6	http://amigo.geneontology.org/amigo/term/GO:0098660
cardiac muscle tissue development	biological_process	GO:0048738	4	41	2.68	0.047227	0.474171	ssc:100337657:ZFPM2|ssc:100157406:ACTN2|ssc:100156280:GREM1|ssc:100156630:MAPK11	http://amigo.geneontology.org/amigo/term/GO:0048738
central nervous system neuron differentiation	biological_process	GO:0021953	4	41	2.68	0.047227	0.474171	ssc:100525579:CDH8|ssc:100518282:EVX1|ssc:100525462:WNT6|ssc:100155995:NFIB	http://amigo.geneontology.org/amigo/term/GO:0021953
epidermal growth factor receptor signaling pathway	biological_process	GO:0007173	3	24	3.43	0.0475657	0.474171	ssc:100155972:FAM83B|ssc:100156373:VIL1|ssc:100156675:PDE6G	http://amigo.geneontology.org/amigo/term/GO:0007173
peptidyl-tyrosine dephosphorylation	biological_process	GO:0035335	3	24	3.43	0.0475657	0.474171	ssc:100153341:EPM2A|ssc:100171389:PTPN6|ssc:100517416:DUSP8	http://amigo.geneontology.org/amigo/term/GO:0035335
inorganic ion homeostasis	biological_process	GO:0098771	9	147	1.68	0.049412	0.485267	ssc:100517580:TFR2|ssc:100627780:KCNJ10|ssc:552898:ADRA1D|ssc:100521312:SWAP70|ssc:396633:BOK|ssc:100522733:TTC7A|ssc:100152101:SLC8A1|ssc:100152101:SLC8A3|ssc:100171389:PTPN6	http://amigo.geneontology.org/amigo/term/GO:0098771
regulation of filopodium assembly	biological_process	GO:0051489	2	10	5.49	0.049693	0.485267	ssc:100520416:TENM1|ssc:100157264:DMTN	http://amigo.geneontology.org/amigo/term/GO:0051489
embryonic axis specification	biological_process	GO:0000578	2	10	5.49	0.049693	0.485267	ssc:100627361:RIPPLY1|ssc:100525462:WNT6	http://amigo.geneontology.org/amigo/term/GO:0000578
programmed necrotic cell death	biological_process	GO:0097300	2	10	5.49	0.049693	0.485267	ssc:396633:BOK|ssc:100517196:SLC25A4	http://amigo.geneontology.org/amigo/term/GO:0097300
B cell receptor signaling pathway	biological_process	GO:0050853	2	10	5.49	0.049693	0.485267	ssc:396633:BOK|ssc:100171389:PTPN6	http://amigo.geneontology.org/amigo/term/GO:0050853

## Sheet: down-genes
100736929	LOC100736929	mRNA	0.7	1.32	2.3	1.39	9	16	35	22	-1.00193	0.00514927	0.00252471
100628126	LRRIQ1	mRNA	1.3	1.23	2.51	2.48	98	91	221	210	-1.0022	5.88359e-16	9.79236e-17
100155991	SLC12A5	mRNA	0.3	0.2	0.57	0.43	19	13	42	31	-1.00272	0.00140796	0.000625481
100524091	PUSL1	mRNA	5.16	5.56	10.35	10.93	99	108	232	241	-1.00511	1.74873e-17	2.69756e-18
100141401	S1PR5	mRNA	0.08	0.21	0.27	0.26	2	5	8	8	-1.00554	0.15868	0.108496
100737195	SMKR1	mRNA	0.25	0.33	0.87	0.3	3	4	12	4	-1.00554	0.15868	0.108496
100624251	LOC100624251	mRNA	0.48	0.19	0.42	0.94	5	2	5	11	-1.00554	0.15868	0.108496
397082	DHRS4	mRNA	4.44	5.26	9.69	9.79	54	64	136	134	-1.00707	1.76582e-10	4.07128e-11
100126236	STC2	mRNA	26.31	22.16	52.34	44.92	231	195	531	444	-1.00745	4.65776e-35	4.04098e-36
100525971	ZNF630	mRNA	0.88	0.67	1.38	1.76	26	19	47	56	-1.00755	0.0001177	4.52463e-05
100518784	BCAT1	mRNA	27.95	27.44	54.64	56.82	2557	2495	5734	5835	-1.00824	0	0
100627614	AKTIP	mRNA	18.62	22.14	39.51	42.85	328	388.67	798	844	-1.00897	1.70908e-58	9.04816e-60
100627417	C8H4orf36	mRNA	0.03	0.15	0.14	0.23	2.01	9.19	9.95	15.75	-1.01117	0.0663211	0.0410014
100517288	HSPG2	mRNA	6.83	5.9	13.33	12.32	1062	912	2377	2153	-1.01129	2.02946e-160	3.80079e-162
100526191	TARS	mRNA	38.38	39.83	77.01	80.67	2562	2643	5897	6049	-1.01146	0	0
396853	FOLR2	mRNA	3.05	4.01	6.09	8.4	37	51	86	116	-1.01168	3.68848e-08	9.9541e-09
100623369	SEMA7A	mRNA	0.93	1.07	2.35	1.68	33	38	96	67	-1.01188	8.55757e-07	2.61297e-07
100517565	STRIP2	mRNA	1.23	1.54	2.65	2.88	62	76	154	163	-1.01271	3.24591e-12	6.66967e-13
100525762	DDIT4L	mRNA	3.92	3.6	7.39	7.78	108	100	236	242	-1.01333	7.03454e-18	1.06e-18
100624925	LHFPL6	mRNA	5.41	5.43	11.76	11.64	133	132	317	292	-1.01335	1.71415e-22	2.15985e-23
100738241	BCAM	mRNA	5.42	6.49	12.73	11.27	178	211	479	415	-1.0134	1.55536e-32	1.43689e-33
110260681	LOC110260681	mRNA	0	0.02	0.02	0.02	0	0.87	1	1	-1.01381	0.650149	0.567799
110256117	LOC110256117	mRNA	0.18	0.21	0.56	0.33	5	5	14	9	-1.01453	0.0830052	0.0525628
396931	ACADL	mRNA	4.19	5.25	9.97	9.11	72	90	197	176	-1.01608	2.97431e-14	5.43843e-15
100049690	PNPLA3	mRNA	2.91	3.25	7.22	5.3	78	87	220	160	-1.01643	1.66066e-14	2.98371e-15
100522448	AFAP1	mRNA	3.6	3.5	7.71	6.65	93	90	229	193	-1.0183	4.93015e-16	8.16309e-17
100512660	CCDC113	mRNA	0.08	0.03	0.13	0.05	2	1.36	5	2.75	-1.01863	0.336677	0.258897
100623439	PRRT2	mRNA	5.76	5.27	11.55	10.59	179	169	421	382	-1.01921	1.36266e-29	1.35535e-30
100154460	PRTG	mRNA	22.78	22.14	44.35	46.84	2587	2502	5784	5964	-1.01986	0	0
100520301	CCDC121	mRNA	1.51	1.76	3.3	3.34	75	87	188	186	-1.01994	2.2691e-14	4.11745e-15
100519028	FBXO17	mRNA	4.53	4.95	10.47	8.92	118	128	311	257	-1.02013	2.87658e-21	3.7711e-22
100516018	FAM98C	mRNA	2.42	3.36	5.49	6.25	31	43	81	90	-1.0213	3.6388e-07	1.06845e-07
100153821	DDIT4	mRNA	224.49	243.84	486.72	463.33	4072	4412	10158	9449	-1.02145	0	0
100135664	SPAG1	mRNA	2.99	2.76	5.42	6.33	103	93	211	242	-1.02156	3.2422e-17	5.05716e-18
100517231	PIH1D2	mRNA	0.74	0.45	1.54	0.86	10	6	24	13	-1.02235	0.0239685	0.0133507
100499566	DNAJB13	mRNA	1.53	0.99	2.84	2.36	22	13	42	39	-1.02347	0.000592211	0.000248116
100737002	TAGLN3	mRNA	8.44	10.46	17.37	20.32	103	126	248	282	-1.02354	5.1247e-20	7.01336e-21
100526026	TSPAN7	mRNA	18.03	17.02	35.55	35.75	327	308	742	729	-1.02487	7.44333e-54	4.34453e-55
100153851	FANK1	mRNA	0.16	0.15	0.39	0.17	12.17	14	37.29	23.35	-1.02525	0.00318439	0.00149853
100628206	SHOX2	mRNA	3.43	3.89	8.15	6.45	161	154	378	352	-1.02544	2.92853e-27	3.13958e-28
100516859	SDC3	mRNA	13.71	13.54	28.39	27.09	877	861	2083	1946	-1.02589	3.80791e-146	7.71106e-148
100519847	ECHDC2	mRNA	3.34	4.46	7.74	7.88	63	81	166	168	-1.02668	4.42498e-13	8.66196e-14
100152714	LOC100152714	mRNA	1.64	1.56	3.26	3.38	65	63	150	147	-1.02722	9.20317e-12	1.95623e-12
100515607	GSDMD	mRNA	2.91	2.71	6.35	5.1	55	51	138	108	-1.02749	6.25129e-10	1.49094e-10
100515088	PGM2L1	mRNA	0.97	0.88	1.78	2.01	89	80	187	206	-1.0304	2.78957e-15	4.8145e-16
106506270	SCN1A	mRNA	5.07	4.63	9.87	9.92	457.37	412.54	1023.69	1001.09	-1.03173	1.46369e-74	6.05389e-76
100624530	CAD	mRNA	14.76	13.91	30.31	28.32	1134	1062	2671	2444	-1.03275	2.26503e-187	3.50749e-189
100517865	PPP1R16B	mRNA	2.8	2.52	5.54	5.51	183	166	413	400	-1.03293	1.36749e-30	1.32215e-31
100516588	CEMIP2	mRNA	10.99	10.3	22.31	21.73	724	665	1660	1578	-1.03396	4.01043e-119	1.01117e-120
100515286	RPS6KA2	mRNA	7	7.05	15.22	13.53	393	394	981	854	-1.03424	6.33012e-68	2.86114e-69
733609	DBH	mRNA	4.66	5	11.18	8.58	131	140	361	271	-1.03453	4.49165e-24	5.3712e-25
397483	ITGA2	mRNA	2.23	1.91	4.26	4.66	257.67	219.57	534.15	579.23	-1.03506	1.14641e-41	8.67144e-43
100152573	AK7	mRNA	0.09	0.04	0.09	0.13	2	1	3	4	-1.03529	0.356912	0.276866
396597	STAR	mRNA	0	0.12	0.07	0.17	0	3	2	5	-1.03529	0.356912	0.276866
102166622	LOC102166622	mRNA	0.03	0.03	0.12	0.04	1	2	5	2	-1.03529	0.356912	0.276866
110257005	LOC110257005	mRNA	0.06	0.18	0.2	0.1	1	2	5	2	-1.03529	0.356912	0.276866
106507056	ZNF275	mRNA	0	0.05	0.04	0.04	0	3	4	3	-1.03529	0.356912	0.276866
100515476	AUTS2	mRNA	7.36	8.02	15.94	15.56	298	323	741	708	-1.03529	6.16935e-54	3.58868e-55
100525800	SLITRK4	mRNA	0.03	0.01	0.04	0.05	2	1	3	4	-1.03529	0.356912	0.276866
100516946	PIH1D3	mRNA	0.31	0.43	0.75	0.77	5	7	14	14	-1.03529	0.0495188	0.029647
110259399	FOXD1	mRNA	0.02	0.04	0.07	0.05	1	2	4	3	-1.03529	0.356912	0.276866
100627117	STAC3	mRNA	0.65	1.14	1.63	2.12	12	21	34	43	-1.03529	0.000730842	0.000310406
100514515	LOC100514515	mRNA	0.77	0.72	1.47	1.6	45.17	42.04	98.41	105.14	-1.03572	1.70086e-08	4.47304e-09
100158193	ATL1	mRNA	3.14	3.3	6.21	6.38	67.66	70.76	161.54	161.89	-1.0373	6.72465e-13	1.32971e-13
100157315	DNAH10	mRNA	0.73	0.44	1.15	1.26	106	63	190	205	-1.03773	1.61304e-15	2.7423e-16
100523899	TCF7L1	mRNA	12.03	14.04	25.32	28.33	289	336	699	765	-1.04089	5.84133e-55	3.33989e-56
574075	FABP7	mRNA	33.47	37.3	67.59	78.14	243	272	568	639	-1.04168	1.50635e-45	1.0477e-46
100522817	ESAM	mRNA	0.73	0.63	1.68	1.12	14	12	37	24	-1.0432	0.00266726	0.0012377
100521318	GPT2	mRNA	12.92	12.36	26.22	26.05	568	538	1320	1275	-1.04328	4.77512e-97	1.51049e-98
100738248	EEPD1	mRNA	1.4	0.85	2.58	2.06	43	26	91	71	-1.04422	4.65198e-07	1.37857e-07
100519073	PELI3	mRNA	3.73	3.65	7.25	7.65	75	74	173	177	-1.04494	5.04341e-14	9.35523e-15
100153454	COL4A2	mRNA	8.54	7.68	17.56	15.7	549	494	1309	1142	-1.04553	4.97112e-92	1.65474e-93
100525041	ABHD1	mRNA	0.5	1.02	1.96	1.02	7	13	31	16	-1.04556	0.00881724	0.00450402
100516653	CCDC170	mRNA	0.35	0.38	0.74	0.93	29	28	58	76	-1.0461	4.88168e-06	1.60041e-06
100621843	EFR3B	mRNA	11.23	11.3	23.45	22.91	833	837	2003	1923	-1.04611	4.88794e-147	9.80112e-149
100155909	SLITRK5	mRNA	5.43	6.46	12.15	12.22	261	303	672	654	-1.04621	2.76818e-50	1.73115e-51
100513091	TMEM145	mRNA	0.38	0.25	0.51	0.83	10	7	16	24	-1.04736	0.0161188	0.00868607
100521083	RMDN2	mRNA	0.79	0.87	1.73	1.58	24	21	56	50	-1.04897	5.14859e-05	1.89269e-05
100522048	SLC13A4	mRNA	4.84	5.18	10.51	10.24	479	509	1191.43	1136.9	-1.04961	4.99089e-88	1.7637e-89
100158166	RFLNA	mRNA	0.32	0.34	0.75	0.48	6	8	21	12	-1.04994	0.0297129	0.016926
733649	TAP1	mRNA	4.01	4.2	8.69	8.24	105	113	263	251	-1.05034	3.05013e-20	4.15e-21
100621092	ZCCHC24	mRNA	4.8	3.17	8.16	8.63	173	114	334	344	-1.05313	1.7579e-26	1.93926e-27
100519993	HOXA2	mRNA	9.51	8.54	18.42	19.03	256	229	570	576	-1.05345	4.40002e-44	3.1593e-45
110258602	LOC110258602	mRNA	0.8	0.67	1.82	1.83	10	9	21	24	-1.05682	0.00979022	0.00504898
110259674	LOC110259674	mRNA	0.57	0.19	0.9	0.66	9.4	3.1	17.23	12.38	-1.05706	0.0391579	0.0229153
100512214	CALR3	mRNA	0.08	0.55	0.34	0.98	1	7	5	14	-1.06083	0.103957	0.0676154
100622336	CSF3R	mRNA	0.06	0.18	0.19	0.27	2	6	8	11	-1.06083	0.103957	0.0676154
100144589	SLC3A2	mRNA	61.36	70.17	143.74	130.39	1278	1457	3443	3053	-1.06091	1.86069e-248	2.14255e-250
100737582	LOC100737582	mRNA	1.25	1.47	2.91	2.77	66	77	176	164	-1.06242	5.33167e-14	9.90403e-15
100624598	MEIOB	mRNA	1.72	2.36	3.98	4.09	33	38	87	82	-1.06403	1.6328e-07	4.65604e-08
100154641	ABI3BP	mRNA	0.17	0.16	0.35	0.35	11	10	26	24	-1.06444	0.00595344	0.00294973
100737163	FSIP1	mRNA	1.14	0.88	2.13	2.01	41	32	94	80	-1.06602	1.00874e-07	2.81374e-08
397456	PTGDS	mRNA	1.08	0.92	2.8	1.37	7	6	21	10	-1.06666	0.0330413	0.0190341
110257086	ARHGEF4	mRNA	0.24	0.27	0.72	0.34	18.49	20.9	64.15	29.79	-1.06681	0.00011606	4.45776e-05
100158095	SLC35E4	mRNA	0.61	0.51	1.18	1.22	24	20	52	53	-1.06771	4.29478e-05	1.56745e-05
100525129	RASAL1	mRNA	0.3	0.14	0.45	0.46	17.74	7.92	30.48	30.76	-1.06785	0.00212245	0.000971122
396863	POMC	mRNA	1.21	0.6	1.57	2.24	12	6	18	25	-1.06924	0.010877	0.00565553
100628020	ZBTB34	mRNA	7.66	8.25	16.93	16.59	549	587	1385	1333	-1.07148	4.37385e-106	1.24173e-107
100233199	PITPNC1	mRNA	1.97	1.55	4.08	3.61	113.92	86.86	239.98	240.83	-1.07275	1.24344e-19	1.73132e-20
100522875	EMILIN2	mRNA	4.67	3.31	8.3	8.48	196	138	400	400	-1.07305	5.42202e-32	5.09156e-33
110261487	LOC110261487	mRNA	1.04	0.82	2.35	1.54	3.59	2.88	9.5	6.01	-1.07426	0.141238	0.0952707
100622240	TSPAN5	mRNA	13.84	13.39	26.44	29.68	232.46	230.42	525.69	584.98	-1.07562	3.39745e-44	2.42145e-45
100628118	ELN	mRNA	0.09	0.06	0.22	0.08	3	2	9	3	-1.07593	0.199915	0.14177
100624603	ARTN	mRNA	0.17	0.17	0.33	0.39	5	5	11	13	-1.07593	0.0614858	0.0377273
100626537	EML2	mRNA	7.97	8.38	17.58	17.25	192	203	484	464	-1.07593	6.9563e-38	5.64845e-39
100626904	IL1R1	mRNA	0.08	0.05	0.15	0.11	3	2	7	5	-1.07593	0.199915	0.14177
100144533	GPSM3	mRNA	0.06	0.26	0.4	0.29	1	4	7	5	-1.07593	0.199915	0.14177
106507364	LOC106507364	mRNA	0.05	0.04	0.09	0.09	3	2	6	6	-1.07593	0.199915	0.14177
100515408	SHPK	mRNA	0.07	0.11	0.25	0.13	2	3	8	4	-1.07593	0.199915	0.14177
100524269	SOX13	mRNA	3.74	3.64	7.91	7.65	261	252	633	599	-1.07687	5.2699e-49	3.41073e-50
100337671	RASGEF1B	mRNA	2.31	3.23	6.5	5.63	72	89	194	193	-1.07817	3.87835e-16	6.39077e-17
100415809	SPATS2L	mRNA	20.28	22.76	45.35	44.68	471	504	1195	1150	-1.07901	1.0923e-92	3.58535e-94
100517089	FBXO41	mRNA	0.58	0.93	1.62	1.5	46	70	148	131	-1.07904	5.91237e-12	1.23835e-12
100142667	NAGA	mRNA	5.07	5.73	12.75	10.12	61	69	177	137	-1.08515	1.97663e-13	3.79211e-14
100739111	RORB	mRNA	0.21	0.13	0.33	0.4	22	14	40	47	-1.08592	0.000171438	6.72431e-05
106506310	C15H2orf88	mRNA	0.63	0.38	1.11	1.06	30	18	60	56	-1.08592	1.21761e-05	4.17554e-06
100154276	FNDC1	mRNA	0.1	0.07	0.24	0.13	7	5	19	10	-1.08592	0.0367657	0.0213791
100525794	KLHL15	mRNA	4.32	4.47	9.75	9.62	352	357	874	840	-1.08641	9.62674e-69	4.31295e-70
100155926	AFG1L	mRNA	1.44	1.6	3.11	3.18	54	63	142	141	-1.08719	3.03101e-12	6.21808e-13
100737978	IKZF2	mRNA	0.33	0.2	0.54	0.6	32	20	60	66	-1.08974	4.60237e-06	1.5061e-06
110256498	CBS	mRNA	23.5	22.57	51.95	46.03	615	588	1562	1353	-1.08976	7.36483e-117	1.88617e-118
106509958	MTSS1	mRNA	4.64	4.69	10.33	9.41	247	250	637	569	-1.09181	4.70259e-49	3.03423e-50
100510911	CASZ1	mRNA	1.52	1.64	3.31	3	117	131	308	294	-1.09232	5.14398e-25	5.96063e-26
100152239	NHS	mRNA	3.32	3.08	6.74	6.93	317	292	737	742	-1.09301	5.04421e-60	2.57702e-61
100737604	FGD6	mRNA	2.99	3.37	6.73	6.86	295	331	761	760	-1.09368	9.20476e-62	4.57466e-63
100520130	PPP1R21	mRNA	10.66	10.59	21.96	23.41	345	341	816	851	-1.09387	1.28152e-67	5.81776e-69
100737124	POU3F3	mRNA	2.15	1.69	4.09	4.11	82	64	179	176	-1.09475	3.05695e-15	5.29419e-16
100152580	RASSF4	mRNA	2.32	2.73	5.25	5.36	64	75	169	169	-1.09484	1.45166e-14	2.60244e-15
102162661	FER1L4	mRNA	0.23	0.2	0.49	0.43	20	17	48	42	-1.0953	0.000116051	4.45817e-05
100519114	SLC16A14	mRNA	1.19	0.97	2.56	2.05	76	62	188.01	147.71	-1.09549	1.73815e-14	3.12754e-15
106508817	LOC106508817	mRNA	0.18	0.17	0.51	0.24	11.91	10.98	37.99	17.7	-1.0956	0.00282859	0.00131818
100523587	CD248	mRNA	1.39	1.39	3.34	2.6	38	38	105	80	-1.09635	1.78328e-08	4.69807e-09
100623290	SYNPR	mRNA	37.23	42	82.18	87.67	962	1079	2434	2538	-1.09745	4.68313e-201	6.78715e-203
100516074	EML6	mRNA	0.16	0.24	0.46	0.39	16.13	23.78	53.24	44.02	-1.098	5.72328e-05	2.11607e-05
397089	PPP2R2B	mRNA	0.14	0.09	0.27	0.21	8.08	5.14	18.71	13.51	-1.09813	0.0256697	0.0143765
100520159	FAM71F2	mRNA	0.5	1	1.75	1.59	5	11	21	18	-1.0983	0.0133996	0.0070749
100627594	TMEM154	mRNA	0.29	0.23	0.64	0.46	9	7	23	16	-1.0983	0.0133996	0.0070749
110261322	LOC110261322	mRNA	5.09	6.16	11.77	12.3	134	162	362	360	-1.0993	4.33255e-30	4.26919e-31
100337657	ZFPM2	mRNA	0.27	0.41	0.88	0.58	10	15	37	24	-1.09978	0.00166234	0.000746188
106504121	LOC106504121	mRNA	0.08	0.13	0.2	0.24	2.41	3.79	7.03	8.11	-1.10092	0.137952	0.0926985
106510510	SBSN	mRNA	0.18	0.18	0.28	0.24	5	4	12	10	-1.10241	0.0685186	0.0424619
100738632	CDKL4	mRNA	0.11	0.06	0.11	0.25	6	3	7	15	-1.10241	0.0685186	0.0424619
100520642	CHODL	mRNA	0.81	0.44	1.18	1.61	43.63	25.84	78.47	91.5	-1.10372	6.00851e-08	1.65134e-08
100524886	GRIA4	mRNA	1.94	1.8	3.5	4.04	61	66	148	163	-1.10498	1.12214e-13	2.1216e-14
110261048	LOC110261048	mRNA	8.58	7.6	16.97	17.2	391	370.94	951.01	915	-1.10511	7.97289e-77	3.17628e-78
100737996	NECAB1	mRNA	0.05	0	0.08	0.02	2.73	0	5.35	1.34	-1.106	0.339906	0.261942
102157420	POLN	mRNA	0.8	0.97	1.96	1.84	29	35	82	75	-1.10752	1.85633e-07	5.3131e-08
100622210	ALDH1L1	mRNA	0.52	0.2	0.74	0.78	16	6	27	27	-1.10835	0.00301192	0.00140979
100738677	NEXMIF	mRNA	0.02	0.07	0.09	0.1	3	8	13	14	-1.10835	0.0408387	0.0239746
100155484	SARS	mRNA	103.34	110.35	228.58	232.39	2053	2186	5223	5190	-1.10949	0	0
100518852	CCDC82	mRNA	6.36	7	14.06	14.36	226	244	576	579	-1.11006	2.83652e-48	1.86023e-49
733650	TAP2	mRNA	7.23	7.83	16.36	15.98	210	228	542	535	-1.11091	3.87312e-45	2.71946e-46
100739680	RAB3IL1	mRNA	1.97	2.22	4.71	4.35	48	54	132	119	-1.11202	2.36219e-11	5.14301e-12
397327	TIGD4	mRNA	0.56	0.65	1.34	1.28	12	14	33	31	-1.11246	0.00112165	0.000490124
100155722	LZTS1	mRNA	4.63	4.18	9.92	9.14	255	229	627	566	-1.11441	3.8818e-50	2.44812e-51
100271932	HPSE	mRNA	0.22	0.25	0.46	0.55	7	8	17	20	-1.11546	0.0148198	0.00789781
100523358	JUNB	mRNA	4.21	5.01	10.3	9.67	240	284	674	620	-1.1171	1.68271e-54	9.6769e-56
100512515	AFF2	mRNA	2.79	2.57	6.1	5.51	252	231	633	560	-1.1174	2.39816e-50	1.49498e-51
100525694	PQLC3	mRNA	0.18	0.77	0.71	1.32	3	14	15	27	-1.11775	0.00896226	0.00458403
494022	TIE1	mRNA	1.02	1.58	2.72	3.02	53	74	156	158	-1.11883	4.69069e-14	8.66679e-15
100525642	DDN	mRNA	0.59	0.77	1.55	1.5	24	31	70	66	-1.119	1.06978e-06	3.29195e-07
100523414	MAPK4	mRNA	2.4	1.72	4.17	4.82	124	88	247	278	-1.12115	7.59395e-23	9.42271e-24
100157735	IFN-ALPHA-16	mRNA	0.25	0.96	0.95	1.69	1.18	4.65	5.3	9.15	-1.1224	0.141202	0.0952375
100522673	PHF21B	mRNA	3.04	3.02	6.7	6.31	118	118	306	279	-1.12255	2.17656e-25	2.49041e-26
780402	SERPINF1	mRNA	32.39	33.83	72.71	71.18	455	476	1181	1127	-1.12269	3.09538e-97	9.73003e-99
100155895	ARRDC4	mRNA	14.02	13.61	28.88	31.21	632	607	1493	1579	-1.1229	3.58177e-129	8.15386e-131
100515264	CAMK2N1	mRNA	12.72	13.93	29.07	28.95	317	346	833	811	-1.12303	1.47812e-69	6.56355e-71
100524546	QTRT1	mRNA	14.7	12.7	30.28	29.37	190	164	451	427	-1.12337	1.24429e-37	1.01529e-38
100155738	LOC100155738	mRNA	3.38	3.29	7.52	6.78	188	184	494	429	-1.12393	1.53239e-39	1.20169e-40
106510608	CEP104	mRNA	4.49	5.01	10.08	10.68	255	282	654	679	-1.12458	1.0447e-56	5.74511e-58
100518492	MEIS3	mRNA	8.28	9.68	19.96	19.21	145	169	402	378	-1.12561	1.19586e-33	1.07549e-34
100514045	ZFHX4	mRNA	1.31	1.22	2.58	2.69	201	178	469	473	-1.12643	1.77615e-40	1.36935e-41
100126164	ANGPTL2	mRNA	8.31	6.89	14.86	15.16	282	246	657	656	-1.12716	4.46465e-56	2.49956e-57
100738411	CCSER1	mRNA	0.74	0.48	1.49	1.08	29	20	69	53	-1.12893	3.44019e-06	1.11326e-06
100154924	MAGEL2	mRNA	11.19	11	24.56	24	500	489	1260	1205	-1.13044	6.18202e-105	1.78371e-106
100516663	CREB3L1	mRNA	5.2	4.65	12.04	9.5	147	131	391	302	-1.13067	3.22601e-30	3.16602e-31
100627510	CDH6	mRNA	25.48	22.92	51.51	54.71	1364	1220	3164	3290	-1.13349	1.082e-274	1.07405e-276
100621426	HSPB11	mRNA	22.54	27.14	50.88	57.68	153	184	401	441	-1.13397	1.14342e-36	9.62497e-38
100525519	ANO4	mRNA	0.05	0	0.02	0.08	2	0	1	4	-1.13483	0.407548	0.322106
100519705	KCNN2	mRNA	0.13	0.13	0.17	0.35	4	4	6	14	-1.13483	0.0759448	0.0476722
110257498	LOC110257498	mRNA	0	0.09	0.09	0.12	0	2	2	3	-1.13483	0.407548	0.322106
100519132	KCNN1	mRNA	0.13	0.04	0.11	0.27	3	1	3	7	-1.13483	0.224407	0.161433
100525674	RAB9B	mRNA	0	0.05	0	0.11	0	2	0	5	-1.13483	0.407548	0.322106
110261387	LOC110261387	mRNA	0.18	0	0.16	0.24	2	0	2	3	-1.13483	0.407548	0.322106
100627245	PTPRH	mRNA	0.05	0	0.08	0.02	2	0	4	1	-1.13483	0.407548	0.322106
100621911	COL9A2	mRNA	0.78	0.78	1.82	1.57	23	23	63	52	-1.13483	6.1685e-06	2.04882e-06
100154912	IFN-OMEGA-6	mRNA	0.41	0.41	1.07	0.74	2	2	6	4	-1.13483	0.224407	0.161433
100515954	CDA	mRNA	0.25	0.24	0.64	0.44	1	1	3	2	-1.13483	0.407548	0.322106
100621043	GDA	mRNA	0.02	0.02	0.07	0	1	1	5	0	-1.13483	0.407548	0.322106
100519324	ETNPPL	mRNA	0.09	0.13	0.22	0.24	2	2	4	6	-1.13483	0.224407	0.161433
100126235	AQP3	mRNA	0.12	0.12	0.1	0.43	1	1	1	4	-1.13483	0.407548	0.322106
100626007	MFSD4A	mRNA	0.03	0.03	0.07	0.07	2	2	5	5	-1.13483	0.224407	0.161433
100739092	ARHGEF33	mRNA	0.06	0.02	0.1	0.07	3	1	6	4	-1.13483	0.224407	0.161433
100737793	CALN1	mRNA	0	0.02	0.02	0.03	0	2	2	3	-1.13483	0.407548	0.322106
100514248	CD300C	mRNA	0.08	0.08	0.22	0.15	1	1	3	2	-1.13483	0.407548	0.322106
110255988	MILR1	mRNA	0.05	0	0.03	0.1	2	0	1	4	-1.13483	0.407548	0.322106
397326	KCNQ1	mRNA	0	0.05	0.11	0	0	2	5	0	-1.13483	0.407548	0.322106
100520068	PCDH12	mRNA	0.02	0.06	0.03	0.13	1	3	2	8	-1.13483	0.224407	0.161433
100152997	GADD45G	mRNA	4.29	4.88	11.16	8.93	44	50	132	103	-1.13483	5.12296e-11	1.1364e-11
396592	TSPO	mRNA	0.14	0.14	0.36	0.24	1	1	3	2	-1.13483	0.407548	0.322106
100624726	LOC100624726	mRNA	0	0.03	0.06	0.02	0	2	4	1	-1.13483	0.407548	0.322106
100359353	ROPN1	mRNA	0.11	0.1	0.25	0.19	1	1	3	2	-1.13483	0.407548	0.322106
110260739	LOC110260739	mRNA	0.01	0.01	0.03	0.02	1	1	3	2	-1.13483	0.407548	0.322106
110259363	GIPC3	mRNA	0.08	0.12	0.27	0.18	4	6	15	10	-1.13483	0.0452949	0.0268274
396819	DEFB1	mRNA	1.03	0	0.87	1.36	2	0	2	3	-1.13483	0.407548	0.322106
102165492	LPXN	mRNA	0.04	0.13	0.19	0.19	1	3	5	5	-1.13483	0.224407	0.161433
100512737	SLC13A2	mRNA	0.04	0.04	0.07	0.11	1	1	2	3	-1.13483	0.407548	0.322106
100628093	TOP1MT	mRNA	0.06	0.27	0.31	0.26	1	7	11	9	-1.13483	0.0759448	0.0476722
100525228	TEKT2	mRNA	0.13	0.11	0.14	0.34	2	2	3	7	-1.13483	0.224407	0.161433
100523992	KRT26	mRNA	0.23	0.12	0.61	0.16	4	2	12	3	-1.13483	0.129378	0.0863504
100521178	PPP1R32	mRNA	0	0.14	0.31	0	0	2	5	0	-1.13483	0.407548	0.322106
100359357	PLAC1	mRNA	0.12	0.03	0.22	0.22	1	1	3	2	-1.13483	0.407548	0.322106
100513645	NRTN	mRNA	0	0.17	0.29	0.08	0	2	4	1	-1.13483	0.407548	0.322106
100512567	RXFP3	mRNA	0.01	0.01	0.05	0.01	1	1	4	1	-1.13483	0.407548	0.322106
100154412	AP3B2	mRNA	0	0.04	0.07	0.02	0	2	4	1	-1.13483	0.407548	0.322106
100152206	LOC100152206	mRNA	0.07	0.07	0.17	0.15	3	3	8	7	-1.13483	0.129378	0.0863504
100511127	VRK2	mRNA	12.33	12.9	27.61	28.36	270.05	277.91	685.45	690.68	-1.14137	6.85204e-60	3.50968e-61
100157816	MTUS2	mRNA	0.46	0.48	1.04	1.04	20	21	52	51	-1.14185	1.80085e-05	6.29364e-06
100515632	KDM7A	mRNA	2.56	2.78	5.84	5.95	261	282	684	683	-1.14489	8.62801e-60	4.44219e-61
100135050	SLA-DMB	mRNA	1.17	0.81	2.35	2.02	16	11	37	31	-1.14547	0.000560642	0.000234222
102160115	MGAM	mRNA	1.63	1.89	4.12	3.68	111	128	321	281	-1.14565	6.31337e-27	6.81849e-28
100625689	FNDC4	mRNA	2.43	2.24	4.73	5.62	88	81	197	229	-1.14673	2.18592e-19	3.07686e-20
100516491	CHRNB2	mRNA	0.55	0.35	0.99	1.02	44.28	28.11	90.6	91.88	-1.14677	6.35673e-09	1.61831e-09
110258188	AKAP17A	mRNA	6.58	6.95	15.37	14.57	220	231	590	547	-1.14693	4.76013e-50	3.01466e-51
100738859	LOC100738859	mRNA	0.9	0.9	1.69	2.31	20.35	20.18	43.76	58.45	-1.14737	1.80041e-05	6.29091e-06
497059	SSTR2	mRNA	0.93	0.47	1.37	0.99	14	7	29	24	-1.1485	0.00245739	0.00113478
100517115	SOX21	mRNA	3.95	4.32	9.02	9.33	184	200	482	488	-1.14978	5.13763e-43	3.78752e-44
100738793	PARD3B	mRNA	1.6	1.38	3.19	3.41	145	124	333	347	-1.15083	1.71306e-30	1.66307e-31
396710	RARB	mRNA	0.96	1.41	2.61	2.67	26	38	81	81	-1.15275	4.23402e-08	1.14824e-08
110261368	LOC110261368	mRNA	0.16	0.16	0.43	0.3	2	2	6.08	4.06	-1.15488	0.213705	0.152723
106509549	C6H19orf84	mRNA	0.28	0.51	0.98	0.78	10	18	40	31	-1.15529	0.000375337	0.000153727
100525059	HHIP	mRNA	0.77	0.76	2.07	1.42	76.61	71.5	222.67	153.01	-1.15573	1.98077e-17	3.06075e-18
396857	DDC	mRNA	4.88	5.29	11.72	10.95	100	108	276	252	-1.15685	4.18787e-24	5.00239e-25
100516914	CATSPERG	mRNA	0.41	0.69	1.22	1.3	19	33	64	68	-1.15685	7.85561e-07	2.38616e-07
100620590	TRIM24	mRNA	34.95	34.37	77.22	77.14	2040	1991	5179	5063	-1.15819	0	0
100623494	MGAM2	mRNA	2.89	2.78	6.11	6.54	317	303	769	807	-1.15883	4.08907e-70	1.7995e-71
100625799	DGKB	mRNA	1.4	1.36	3.32	2.86	62	59	165	143	-1.16082	1.39757e-14	2.50269e-15
102160320	COL25A1	mRNA	0.33	0.35	0.82	0.69	30	32	87	71	-1.16248	5.09048e-08	1.39213e-08
100620566	ROPN1L	mRNA	2.91	4.03	7.32	8.16	26	36	76	82	-1.16248	5.09048e-08	1.39213e-08
100157250	SLCO5A1	mRNA	2.19	2.1	4.5	5.12	217	206	510	569	-1.16386	1.18833e-48	7.74605e-50
100153341	EPM2A	mRNA	0.13	0.36	0.48	0.62	4.92	13.79	21.11	26.64	-1.16459	0.00374368	0.00178451
100519769	FOXN2	mRNA	4.15	4.24	8.83	9.98	240	241	587	642	-1.16627	1.89082e-55	1.06985e-56
100521541	SYT7	mRNA	0.11	0.06	0.24	0.16	6	3	14	9	-1.16654	0.0499369	0.0299321
654294	PSMB9	mRNA	0.96	0.12	1.14	1.17	8	1	12	11	-1.16654	0.0499369	0.0299321
100154578	GPR137B	mRNA	1.07	0.86	2.06	2.3	50	40	110	120	-1.16654	3.02759e-11	6.63582e-12
110260736	APOLD1	mRNA	0.71	0.56	1.26	1.58	37	29	76	93	-1.16938	1.42071e-08	3.71654e-09
100518417	LOC100518417	mRNA	0.21	0.12	0.28	0.44	10	6	16	25	-1.17045	0.007269	0.00365687
100738275	REPS2	mRNA	0.1	0.19	0.37	0.28	8	15	34	25	-1.17198	0.00110643	0.000482923
100151989	CHRNA3	mRNA	0.36	0.13	0.48	0.62	17	6	26	33	-1.17198	0.00110643	0.000482923
396983	PDXK	mRNA	2.3	1.93	5.09	4.41	25	21	64	54	-1.17198	2.49414e-06	7.98698e-07
110255661	SHISA4	mRNA	8.83	7.93	20.02	17.75	99	89	259	224	-1.17419	1.20762e-22	1.51203e-23
100519030	SLC8A2	mRNA	0.13	0.05	0.16	0.2	5	2	8	10	-1.17547	0.0839277	0.0533247
100624115	ADGRL3	mRNA	3.15	2.59	6.35	6.61	437	357	1011	1031	-1.17567	1.15693e-92	3.80515e-94
100627497	FHDC1	mRNA	4.45	4.41	9.92	10.1	351	346	898	896	-1.17685	1.21815e-81	4.50629e-83
106507712	LOC106507712	mRNA	0.4	0.26	0.79	0.7	3.05	2	7	6	-1.17706	0.14805	0.100199
100624134	FAT3	mRNA	1.21	0.92	2.4	2.42	254	193	579	572	-1.17744	8.9456e-53	5.32793e-54
100625290	ZBTB16	mRNA	1.75	2.12	4.37	4.27	141	170	410	391	-1.17779	4.74161e-37	3.93801e-38
100739658	CFAP44	mRNA	0.09	0.09	0.22	0.14	8.16	6.09	23.51	13.24	-1.17968	0.0108233	0.00562544
100511654	SERTAD4	mRNA	5.28	4.92	11.28	11.42	168	160	421	425	-1.17986	3.49897e-39	2.76936e-40
100624032	LOC100624032	mRNA	1.37	1	3.3	2.45	33.98	23	84	63	-1.18019	1.08403e-07	3.03163e-08
100515336	COL4A1	mRNA	12.46	11.08	27.21	26.19	852	753	2134	2011	-1.1817	8.85278e-189	1.35917e-190
100511336	PROM1	mRNA	5.47	5.55	12.47	12.95	207	209	538	539	-1.18526	5.79913e-50	3.68034e-51
100620522	BACH2	mRNA	0.91	0.84	1.81	2.11	85	76	197	220	-1.18589	5.49611e-20	7.53619e-21
100518171	NMRK1	mRNA	0.92	1.07	2.58	1.91	13	14	42	28	-1.18729	0.000302836	0.000122549
100286873	NQO1	mRNA	50.72	57.15	120.86	124.79	869	977	2383	2404	-1.18762	1.1968e-219	1.57609e-221
100514619	ARMH4	mRNA	7.4	8.72	18.69	18.03	241	283	699	660	-1.18781	5.60231e-63	2.70272e-64
100156844	FGF14	mRNA	3.7	4.01	8.99	8.99	133	138	353	350	-1.18813	4.39718e-33	4.01569e-34
100624217	ZNF432	mRNA	0.38	0.51	0.82	1.18	17	25	45	64	-1.18877	4.89478e-06	1.60503e-06
100520600	TP53I11	mRNA	0.87	1.28	2.63	2.33	29	43	101	86	-1.18987	1.31358e-09	3.20158e-10
106507527	LOC106507527	mRNA	0.79	0.79	1.91	1.68	5	5	14	12	-1.19141	0.0328434	0.0189092
100154071	LOC100154071	mRNA	0	1.24	2.15	0.67	0	5	10	3	-1.19141	0.143571	0.0969542
100523408	CDH12	mRNA	0.08	0.06	0.17	0.12	3	2	8	5	-1.19141	0.143571	0.0969542
100622492	KIAA1257	mRNA	0.33	0.43	0.74	1.05	15	18	36	50	-1.19477	5.11729e-05	1.8805e-05
100739654	MAML2	mRNA	1.34	1.3	2.9	3.14	174	168	432	460	-1.19595	3.87562e-42	2.90588e-43
106508546	LOC106508546	mRNA	0.07	0.09	0.16	0.29	18	23	53	54	-1.19681	5.35024e-06	1.76181e-06
100518131	PIK3CD	mRNA	0.15	0.05	0.29	0.17	9.02	3	20.03	11.41	-1.20006	0.017383	0.00942948
100512260	GARS	mRNA	157.02	169.42	371.04	379.31	4158	4469	11291	11289	-1.20101	0	0
100738830	NRGN	mRNA	4.47	6.21	12.46	11.28	57	79	190	166	-1.20117	1.48919e-17	2.28637e-18
100621590	ARFGEF3	mRNA	1.01	0.83	2.03	2.24	157	127	356	388	-1.20231	1.33859e-35	1.15247e-36
100516312	CARS	mRNA	13.51	14.52	32.82	31.17	900	970	2523	2376	-1.20235	3.47227e-229	4.27399e-231
100518983	RAPGEF5	mRNA	1.66	1.23	3.19	3.45	116	87	261	271	-1.20285	9.12539e-26	1.03205e-26
100624806	LOC100624806	mRNA	0.14	0.13	0.25	0.32	10	6	20	22	-1.20522	0.00530088	0.00260606
733692	IL15RA	mRNA	0.2	0.22	0.38	0.61	4	4	8	13	-1.20522	0.0549297	0.033261
100519704	MBLAC2	mRNA	1.51	1.85	3.67	4.08	71.47	86.78	198.92	216.66	-1.20582	1.98867e-20	2.68341e-21
100626514	CHST2	mRNA	2.37	1.95	5.18	4.79	84	69	211	191	-1.20656	8.19725e-20	1.13268e-20
100511582	SYT2	mRNA	0.48	0.6	1.15	1.35	29	36	80	92	-1.2168	3.32028e-09	8.30564e-10
100525278	LOX	mRNA	6.82	6.14	15.31	14.83	108	97	279	264	-1.21823	8.71243e-27	9.47292e-28
100517153	GPR75	mRNA	1.19	0.54	1.36	1.54	33	24	75	76	-1.21841	3.16787e-08	8.50929e-09
100519298	ARRDC2	mRNA	5.55	5.35	12.9	12.33	157	150	420	394	-1.21969	1.01146e-39	7.8984e-41
100510937	HCN1	mRNA	0.19	0.31	0.53	0.65	11	18	35	42	-1.2217	9.93986e-05	3.77966e-05
100514337	PRAM1	mRNA	0.58	0.71	1.48	1.7	19	22	52	57	-1.22353	2.85701e-06	9.18492e-07
100522757	RUBCNL	mRNA	0.54	0.92	1.56	2.25	17	27	49	68	-1.22383	1.18116e-06	3.6519e-07
100625694	LOC100625694	mRNA	1.09	1.12	2.83	2.35	27	26	77	64	-1.22453	8.37596e-08	2.32194e-08
100515137	OPLAH	mRNA	3.95	3.55	9.72	7.82	170	152	480	378	-1.22682	3.39662e-42	2.53999e-43
100153814	DDAH1	mRNA	6.32	5.8	14.69	14.72	254	230	654	636	-1.22719	6.0278e-63	2.91198e-64
100513483	DCAF16	mRNA	0	0.19	0.05	0.39	0	3	1	7	-1.22794	0.249805	0.182365
733657	FBXO32	mRNA	0.08	0.16	0.14	0.42	1	2	2	6	-1.22794	0.249805	0.182365
100626316	SLC26A7	mRNA	0.05	0	0.03	0.09	3	0	2	6	-1.22794	0.249805	0.182365
100517271	SLC27A6	mRNA	0.14	0.08	0.24	0.31	6	3	12	12	-1.22794	0.036042	0.0209046
100625247	HEATR4	mRNA	0.03	0.37	0.61	1.25	1	2	3	5	-1.22794	0.249805	0.182365
396645	IRF8	mRNA	0.09	0.05	0.13	0.21	2	1	3	5	-1.22794	0.249805	0.182365
397513	POU3F1	mRNA	0.2	0.2	0.51	0.41	6	6	18	14	-1.22794	0.0143914	0.00765282
100155802	C4H1orf54	mRNA	1.03	0.2	1.41	1.45	5	1	8	8	-1.22794	0.0925195	0.0593133
100521763	SNAP91	mRNA	0.09	0.05	0	0.2	2	1	0	8	-1.22794	0.249805	0.182365
106507705	LOC106507705	mRNA	0.07	0.33	0.52	0.41	1	5	9	7	-1.22794	0.0925195	0.0593133
110256598	FRAT1	mRNA	0.18	0.14	0.37	0.38	5	4	12	12	-1.22794	0.036042	0.0209046
100511749	ASPN	mRNA	0.07	0.04	0.13	0.13	2	1	4	4	-1.22794	0.249805	0.182365
100511715	SCN4A	mRNA	0.01	0.02	0.03	0.05	1	2	3	5	-1.22794	0.249805	0.182365
100156014	IL17RB	mRNA	0.28	0.28	0.57	0.92	6	6	13	19	-1.22794	0.0143914	0.00765282
110261314	LOC110261314	mRNA	0.93	0.95	2.34	2.43	52.54	50.76	139.97	135.64	-1.22869	2.66106e-14	4.84629e-15
100523840	RHOQ	mRNA	64.2	63.46	148.08	156.56	2772.23	2706.02	7190.99	7431.67	-1.22932	0	0
100620808	STXBP5L	mRNA	1.06	0.85	2.12	2.27	116	105	274	316	-1.22957	2.00106e-29	2.00225e-30
100523089	CALCOCO2	mRNA	16.4	17.11	38.48	40.11	403	419	1087	1108	-1.22991	7.72414e-107	2.16221e-108
100523004	VRK3	mRNA	1.28	2.08	3.96	3.67	25	41	93.28	83	-1.23023	1.4863e-09	3.63633e-10
100514648	WFDC1	mRNA	4.4	4.24	10.65	9.6	53	51	148	130	-1.2314	1.84046e-14	3.3165e-15
100153355	LRP11	mRNA	2.94	3.27	7.81	6.77	112	124	342	290	-1.23404	1.26683e-31	1.19968e-32
100512676	ITGA8	mRNA	1.55	1.17	3.03	3.37	105	79	236	257	-1.23478	6.38124e-25	7.43233e-26
100524083	C4H8orf34	mRNA	0.42	0.33	1.09	0.66	14	11	42	25	-1.23513	0.000263379	0.000105798
396600	SLC1A4	mRNA	23.85	24.41	56.24	57.28	1353	1370	3655	3645	-1.2356	0	0
100520050	PRICKLE2	mRNA	0.83	0.7	1.75	2.05	72.96	66.99	174.89	200.46	-1.23622	2.96437e-19	4.20595e-20
100154511	HIST1H3E	mRNA	0.27	0	0.3	0.32	3.19	0	4.21	4.35	-1.23695	0.229146	0.165335
100519287	KLHL13	mRNA	5.38	4.31	10.37	12.22	121	97	279	306	-1.23701	1.88078e-29	1.87692e-30
110261140	TMEM35B	mRNA	0.36	1.18	1.44	2.22	3	10	14	21	-1.24174	0.00952133	0.00489519
100513246	SGTB	mRNA	2.13	2.03	5.19	4.23	115.63	97.67	316.45	257.86	-1.24184	4.17406e-29	4.22351e-30
100526114	CABLES1	mRNA	1.08	1.11	2.69	2.48	50	51	143	129	-1.24215	2.35882e-14	4.28494e-15
100511294	PTPRZ1	mRNA	4.72	4.44	10.17	11.21	321	310	824	876	-1.24272	2.70215e-84	9.79933e-86
100521592	LRRC4	mRNA	0.2	0.45	1.01	0.53	7	16	41	21	-1.24353	0.000430124	0.000177304
100302538	TRIM21	mRNA	1.4	1.84	3.91	3.71	35	41	110	95	-1.24445	4.07755e-11	9.00186e-12
397148	KMO	mRNA	0.37	0.25	0.91	0.55	6	4	17	10	-1.24586	0.0237602	0.0132174
100526055	TMEM88B	mRNA	0.3	0.3	0.82	0.58	5	5	16	11	-1.24586	0.0237602	0.0132174
100627989	ANKRD31	mRNA	0.11	0.03	0.16	0.15	8	2	14	13	-1.24586	0.0237602	0.0132174
100516076	PXDN	mRNA	8.97	9.34	22.48	20.72	647	648	1833	1665	-1.24648	2.15532e-173	3.73698e-175
100627966	TSHZ3	mRNA	0.77	0.87	2	1.91	80	90	238	222	-1.249	1.0014e-23	1.21008e-24
100739797	FGF11	mRNA	13.22	13.02	31.91	30.46	621.22	608.57	1721.68	1608.38	-1.25003	7.77494e-166	1.3995e-167
100514456	RNF144A	mRNA	3.04	3.25	7.41	7.78	167	179	464	473	-1.25018	2.45866e-47	1.6352e-48
100519635	HOXA4	mRNA	1.44	1.34	3.39	3.23	27	25	73	68	-1.25201	4.81839e-08	1.31309e-08
100157065	ASAH2	mRNA	0.03	0.01	0.05	0.07	5	2	8	11	-1.25347	0.0600593	0.0367486
100622853	CCDC114	mRNA	0.17	0.07	0.35	0.2	5	2	12	7	-1.25347	0.0600593	0.0367486
100514614	FILIP1	mRNA	0.22	0.35	0.75	0.65	10	18	40	36	-1.25347	7.85908e-05	2.95255e-05
100523273	CDK3	mRNA	0.61	0.18	1.11	0.82	11	3	22	16	-1.25347	0.00630539	0.00314039
396774	TIMP4	mRNA	0.03	0.08	0.14	0.13	2	5	10	9	-1.25347	0.0600593	0.0367486
574074	FABP5	mRNA	111.59	117.93	258.35	289.19	671	714	1802	1960	-1.25451	2.73311e-188	4.21424e-190
100523915	SEMA3D	mRNA	5.46	4.43	12.3	11.29	397	320	1026	922	-1.25485	6.24802e-98	1.9516e-99
100737142	LOC100737142	mRNA	2.63	2.34	5.49	6.4	96	87	230	268	-1.2572	7.46533e-26	8.42326e-27
100127136	RDH10	mRNA	7.95	9.59	21.26	20.67	339	407	1041	991	-1.25855	1.4025e-102	4.13018e-104
100737096	LGI4	mRNA	0.92	0.98	2.62	1.92	28	30	92	66	-1.2587	5.97453e-09	1.51824e-09
100511434	EGFL7	mRNA	1.11	0.79	2.6	2.29	14	12	39	32	-1.26221	0.000127489	4.92119e-05
100738736	NDNF	mRNA	0.16	0.19	0.32	0.53	18	21	41	66	-1.26896	1.77955e-06	5.61152e-07
100521138	CELF4	mRNA	0.78	1.06	2.27	2.15	32	43	106	100	-1.27058	1.68987e-11	3.64568e-12
100153039	NSMAF	mRNA	0.72	0.63	1.54	2.1	31.39	28.44	66.54	97.98	-1.27222	2.05382e-09	5.05198e-10
100512480	TLL1	mRNA	0.08	0.07	0.18	0.22	6	6	17	16	-1.27233	0.0103426	0.00535644
100153330	RHOBTB1	mRNA	1.36	1.64	3.33	4.03	64	76	176	209	-1.27233	1.39328e-20	1.87265e-21
100151853	C15H2orf66	mRNA	0.07	0.22	0.44	0.26	1	3	7	4	-1.27233	0.157903	0.107881
110262053	LOC110262053	mRNA	0.36	0.36	0.85	0.91	10	10	27	28	-1.27233	0.000759945	0.000324225
100511093	TRAM1L1	mRNA	0.05	0.09	0.17	0.17	4	8	17	16	-1.27233	0.0103426	0.00535644
100126280	CD302	mRNA	0.46	0.15	0.4	1.1	3	1	3	8	-1.27233	0.157903	0.107881
100515142	SMIM17	mRNA	0.07	0.04	0.17	0.06	3	1	8	3	-1.27233	0.157903	0.107881
503661	ADORA2A	mRNA	0.19	0.1	0.4	0.3	8	4	19	14	-1.27233	0.0103426	0.00535644
100624789	RNF150	mRNA	0.46	0.51	1.4	0.93	23	25	80	52	-1.27233	9.17945e-08	2.5538e-08
100513071	C2H19orf57	mRNA	0.65	0.69	1.56	1.63	18	19	51	51	-1.27587	2.88176e-06	9.27022e-07
100519333	SCRN2	mRNA	7.11	6.42	15.97	16.86	111	100	287	296	-1.27915	7.01323e-31	6.74822e-32
100156936	LOC100156936	mRNA	0.76	0	0.76	1.06	3.42	0	4.02	5.43	-1.27922	0.190963	0.134525
100512353	SHANK1	mRNA	1.09	1.1	2.76	2.56	76	76	220	200	-1.27922	1.53252e-22	1.92795e-23
100625137	KLHL6	mRNA	0.28	0.15	0.55	0.5	18.51	10.04	41.93	37.05	-1.2809	4.0801e-05	1.48613e-05
100524699	TPK1	mRNA	6.01	5.97	14.62	14.94	168	166	463	461	-1.28094	1.83583e-48	1.1991e-49
100625252	JCHAIN	mRNA	0.43	0.5	0.98	1.26	6	7	16	20	-1.28238	0.00683865	0.00342815
100155714	PLGRKT	mRNA	1.46	1.5	3.42	3.71	11	11	30	31	-1.2842	0.000336354	0.000136937
110257413	STMN3	mRNA	0.46	0.66	1.36	1.35	9	13	31	30	-1.2842	0.000336354	0.000136937
397249	EPO	mRNA	0.81	0.97	2.6	1.73	10	12	37	24	-1.2842	0.000336354	0.000136937
100520416	TENM1	mRNA	0.44	0.44	1.12	1.01	60	60	177	156	-1.28539	3.23367e-18	4.79989e-19
100157871	NKAIN3	mRNA	1.26	1.02	2.9	2.66	174	141	462	414	-1.28848	2.0763e-46	1.41251e-47
100513191	MTURN	mRNA	2.57	3.01	7.38	7.3	69	86	220	212	-1.29166	1.72636e-23	2.09525e-24
100153279	ACVRL1	mRNA	0.36	0.32	0.71	0.95	15	14	36	45	-1.29477	2.73272e-05	9.75106e-06
100518190	MYCN	mRNA	7.85	8.44	19.34	20.63	258	276	730	762	-1.29523	5.73689e-79	2.19438e-80
100512201	PODXL	mRNA	5.76	5.72	13.53	14.71	357.75	353.5	964.05	1025.92	-1.29722	2.78017e-105	7.98488e-107
100624535	FSBP	mRNA	0.37	0.44	1.02	0.96	16	19	51	47	-1.29833	3.36725e-06	1.0881e-06
100154280	SCML4	mRNA	0.01	0.06	0.14	0.11	2	3	8	6	-1.29833	0.101243	0.0653913
397110	SCG5	mRNA	39.33	34.18	84.65	91.42	370	342	976	1018	-1.29861	1.14565e-105	3.26766e-107
110259225	CDKN1C	mRNA	1.35	1.56	4.07	3.1	26	30	90	67	-1.30016	2.63227e-09	6.52711e-10
100516697	KALRN	mRNA	0.41	0.26	0.85	0.79	79	49	188	171	-1.30074	6.72657e-20	9.27235e-21
100627205	ARSK	mRNA	1.1	1.61	3.84	2.99	30	44	116	92	-1.30389	4.96874e-12	1.03511e-12
100155976	PROX2	mRNA	0.19	0.13	0.34	0.44	10	6	21	24	-1.30475	0.00200431	0.000912823
100627880	SLIT1	mRNA	5.03	4.7	12.19	11.83	437	406	1216	1155	-1.30479	2.10829e-126	4.92507e-128
100516085	LOC100516085	mRNA	1.33	0.96	2.65	3.02	118	85	270	301	-1.30491	3.47098e-31	3.31915e-32
102159591	LOC102159591	mRNA	0.03	0	0.05	0.03	1.93	0	3.29	2.14	-1.30525	0.326475	0.249215
100517505	CTTNBP2	mRNA	1.32	1.22	3.07	3.19	84	77	225	228	-1.30535	5.70477e-25	6.618e-26
100514293	ZNF175	mRNA	1.01	0.7	2.13	2.13	42	29	101	99	-1.30701	1.19361e-11	2.55374e-12
100738366	ADAM33	mRNA	0.15	0.4	0.8	0.55	6	16	37	25	-1.30766	0.000241894	9.6543e-05
110259967	LOC110259967	mRNA	0.11	0.06	0.21	0.22	13.51	7.42	29	30	-1.30804	0.000348325	0.00014211
100517381	SLC2A12	mRNA	0.39	0.45	1.01	1.07	25.06	28.83	74.37	77.64	-1.30898	3.96194e-09	9.96056e-10
100156795	PDZRN4	mRNA	0.21	0.21	0.53	0.51	14	14	40	39	-1.30932	2.9474e-05	1.05464e-05
100157181	TMEM47	mRNA	21.26	23.39	55.58	55.04	990	1083	2970	2879	-1.30937	0	0
106504178	LOC106504178	mRNA	1.95	1.91	4.34	5	94	92	247	278	-1.30991	6.41933e-29	6.51236e-30
100156167	LOC100156167	mRNA	6.41	7.43	18.39	15.92	63.11	73.23	208.88	176.28	-1.31115	1.59056e-21	2.06832e-22
100037964	SELENOP	mRNA	32.23	31.31	77.06	80.94	690.79	668.89	1898.8	1949.68	-1.31392	6.45051e-207	9.00706e-209
100625674	CDH18	mRNA	0.06	0.13	0.27	0.14	2	4	12	5	-1.3154	0.0652944	0.040263
100514354	FGB	mRNA	0.64	0.89	2.57	1.23	13	18	60	28	-1.31813	8.73549e-06	2.95403e-06
100517019	JAZF1	mRNA	2.38	2.4	5.02	5.55	65	67	180	195	-1.31925	3.57111e-21	4.68633e-22
100625219	BLVRB	mRNA	10.18	5.87	20.71	19.26	76	44	179	162	-1.31964	2.33909e-19	3.29556e-20
100521999	SMARCD3	mRNA	16.92	18.11	44.63	43.37	338	350	1009	950	-1.32254	9.00716e-107	2.52732e-108
102160080	PPP2R3A	mRNA	1.8	1.74	4.42	4.32	128	135	387.31	362.2	-1.32378	1.62986e-41	1.23391e-42
100525853	CTSW	mRNA	1.27	3.5	5.92	6	16	44	86	85	-1.32386	2.68721e-10	6.26499e-11
100737585	LOC100737585	mRNA	0.77	0.63	1.54	1.97	37	30	85	106	-1.32424	2.22458e-11	4.82869e-12
396664	DSPP	mRNA	0.04	0.09	0.23	0.17	2	5	11	9	-1.32747	0.0425482	0.0250654
397433	KCNB1	mRNA	0.07	0.11	0.26	0.17	6	8	16	24	-1.32747	0.00325181	0.00153283
110259670	LOC110259670	mRNA	0.12	0.08	0.27	0.22	3	2	8	6.3	-1.32891	0.0906363	0.057959
100518544	IFITM3	mRNA	25.37	28.75	73.16	62.58	85	98	286.99	237	-1.33059	1.51528e-29	1.50917e-30
100623954	KCNH7	mRNA	0.06	0.06	0.12	0.16	8.17	7.23	19.38	24.72	-1.33075	0.00189273	0.000858748
100627067	LOC100627067	mRNA	6.12	5.37	13.18	12.71	157.91	133	430.45	403.54	-1.33236	1.58036e-46	1.07093e-47
100520965	ADGRB2	mRNA	3.23	3.06	8.66	7.15	171	161	527	426	-1.33419	3.94069e-53	2.32879e-54
396753	SLC9A5	mRNA	0.93	0.87	2.46	1.97	57	52	177	136	-1.33473	3.74488e-18	5.56863e-19
110260252	TSPYL5	mRNA	3.57	3.59	9.56	8.49	112	112	345	299	-1.33646	2.52156e-36	2.13759e-37
733675	MEF2B	mRNA	0.04	0.12	0.26	0.14	2	6	15	8	-1.33646	0.0278153	0.0157327
100154024	IGSF8	mRNA	5.36	6	14.32	14.39	131	146	402	395	-1.33759	8.96396e-45	6.32952e-46
100516171	GPC3	mRNA	0.6	1.51	2.95	2.37	14	35	79	62	-1.33774	8.48057e-09	2.17697e-09
100520444	CFAP300	mRNA	1.35	1.09	2.6	3.75	18	15	41	54	-1.33836	2.78431e-06	8.94201e-07
100517400	ARHGEF25	mRNA	5.48	5.62	14.52	13.25	127	142	411	364	-1.33949	1.16408e-43	8.45073e-45
100739115	WISP1	mRNA	0.18	0.2	0.48	0.47	8	9	25	24	-1.34015	0.00095105	0.000411675
100192442	MDFIC	mRNA	1.16	1.51	3.5	3.22	31	40	108	97	-1.34263	2.27669e-12	4.63293e-13
100524840	KLHL4	mRNA	0.34	0.45	1.01	1.01	15	19.91	51	49.94	-1.34468	1.19958e-06	3.71044e-07
100522431	LONRF2	mRNA	0.21	0.29	0.69	0.59	8	11	30	25	-1.34633	0.000419708	0.000172816
100627785	LTBP4	mRNA	5.76	6.22	15.69	14.76	320	344	1001	922	-1.347	8.51389e-108	2.36074e-109
100517344	RHPN1	mRNA	1.06	1.16	2.82	2.82	42	46	129	126	-1.34782	3.3312e-15	5.78016e-16
102161782	LOC102161782	mRNA	0	2.1	2.63	2.76	0	8.53	12.27	12.46	-1.34854	0.0212104	0.0116825
100522552	PEG3	mRNA	10.46	10.73	26.29	27.68	1086	1107	3131	3229	-1.34902	0	0
100626754	IGSF9B	mRNA	0.49	0.47	1.2	1.22	78	79	231	225	-1.35117	1.92419e-26	2.12653e-27
100515390	WARS	mRNA	32	32.95	82.36	78.7	896	915	2719	2543	-1.35172	3.05089e-295	2.80639e-297
100188979	EPHA4	mRNA	2.83	2.73	6.79	7.42	193	185	531	568	-1.35263	2.18103e-62	1.06663e-63
100153673	CUX2	mRNA	0	0.02	0.02	0.04	0	1.64	1.34	3.43	-1.35319	0.345521	0.266841
100521477	ITGA4	mRNA	0.73	0.6	1.8	1.62	82	67	231	203	-1.35528	2.48943e-25	2.85664e-26
100157165	TMOD2	mRNA	2.17	1.9	5.44	5.33	188	173	521	533	-1.3587	2.78945e-60	1.42325e-61
100157644	TMEM200A	mRNA	0.58	0.55	1.41	1.47	46	43	129	131	-1.35953	1.13624e-15	1.91741e-16
102163869	ZNF835	mRNA	0.7	0.39	1.23	1.55	33	18	67	82	-1.35964	1.91953e-09	4.71022e-10
100156724	HDC	mRNA	0.5	0.41	1.16	1.09	15	13	43	39	-1.3631	1.07435e-05	3.66505e-06
100623695	ATXN1	mRNA	0.37	0.21	0.83	0.96	45.02	30.13	103.14	117.04	-1.36374	1.68835e-13	3.22788e-14
110258916	LOC110258916	mRNA	0	0.08	0.16	0.06	0	2	4.31	1.55	-1.3638	0.287461	0.215686
100627454	HUNK	mRNA	3.23	3.54	8.71	8.72	226	246	699	685	-1.36488	2.14235e-79	8.13784e-81
100525880	SCMH1	mRNA	5.25	4.88	14	12.92	132	127	397	363	-1.36595	4.18649e-44	2.99767e-45
100737121	LOC100737121	mRNA	0.48	0.4	1.08	1.08	18	17	53	50	-1.37012	6.31866e-07	1.89903e-07
100155322	ZNF391	mRNA	0.34	0.42	0.89	0.97	16	19	50	53	-1.37012	6.31866e-07	1.89903e-07
100626873	CES3	mRNA	1.18	1.32	3.93	2.51	25	28	96	60	-1.37038	6.05391e-10	1.44106e-10
100038003	KLF7	mRNA	4.9	4.35	9.68	10.46	226	225	663	665	-1.37095	9.74305e-77	3.88794e-78
100515639	PCDH19	mRNA	3.06	2.94	7.81	7.58	322	307	949	905	-1.37241	6.04549e-107	1.6843e-108
100157028	MEGF9	mRNA	6.6	6.52	16.78	17.22	452	444	1318	1324	-1.37296	3.70686e-152	7.26113e-154
100154648	PLPPR1	mRNA	2.53	2.28	5.79	6.75	65	59	171	195	-1.3744	5.73705e-22	7.3806e-23
100049668	TFAP2A	mRNA	7.08	6.99	18.52	18.08	217	213	651	622	-1.37872	3.12409e-74	1.30662e-75
100738444	TMEM178A	mRNA	1.98	2.3	6.13	6.81	47	60	156	161	-1.37977	2.84411e-19	4.02968e-20
100524958	DTX1	mRNA	0.1	0.08	0.29	0.18	4.26	3.08	13.52	8.24	-1.38073	0.0282817	0.0160265
100620860	CCDC24	mRNA	2.07	1.82	4.49	5.66	31	29	83	95	-1.38174	2.52289e-11	5.50625e-12
100152201	PRR5	mRNA	1	0.78	2.43	2.22	17	14	49	43	-1.38226	2.25828e-06	7.18985e-07
397614	IL4R	mRNA	1.84	2.82	5.83	5.85	70	99	255	247	-1.38356	4.94519e-30	4.87942e-31
100144519	GUSB	mRNA	9.96	10.69	27.86	26.01	199	213	640	584	-1.38379	8.39066e-72	3.61479e-73
100522745	STBD1	mRNA	0.51	0.67	1.51	1.55	16	21	55	55	-1.38481	1.99751e-07	5.73304e-08
100739146	TTLL9	mRNA	0.19	0.07	0.33	0.37	13.52	5.15	26.54	29.27	-1.3927	0.000258062	0.000103474
100156785	NCALD	mRNA	1.26	1.81	4.02	3.99	46	64	169	160	-1.39348	3.01206e-20	4.09621e-21
100153791	CYR61	mRNA	3.39	3.76	10.4	8.38	67	74	236	186	-1.39445	1.04672e-25	1.18726e-26
100626928	RHOU	mRNA	8.57	9.85	23.26	25.25	320	366	997	1059	-1.39646	1.17025e-121	2.86542e-123
102161388	EPGN	mRNA	0.03	0.07	0.15	0.12	1	2	5	4	-1.39786	0.170529	0.117957
100625534	LOC100625534	mRNA	0	0.03	0.02	0.05	0	1	1	2	-1.39786	0.453981	0.366721
100151894	ZMAT1	mRNA	0	0.03	0.03	0.03	0	1	2	1	-1.39786	0.453981	0.366721
100622572	CST6	mRNA	0.16	0	0.13	0.28	1	0	1	2	-1.39786	0.453981	0.366721
110257900	LOC110257900	mRNA	0.01	0	0.01	0.02	1	0	1	2	-1.39786	0.453981	0.366721
110259519	LOC110259519	mRNA	0.07	0	0.06	0.12	1	0	1	2	-1.39786	0.453981	0.366721
110255400	TPBGL	mRNA	0.02	0.02	0.05	0.05	1	1	3	3	-1.39786	0.272731	0.201773
100271931	THY1	mRNA	1.63	0.86	2.41	2.98	32	21	74	85	-1.39786	2.15376e-10	4.98852e-11
110261298	LOC110261298	mRNA	0.11	0	0.1	0.2	1	0	1	2	-1.39786	0.453981	0.366721
100153801	NGEF	mRNA	0.17	0.07	0.36	0.28	5	2	12	9	-1.39786	0.0297214	0.0169338
100512016	SLC4A10	mRNA	0	0.02	0.01	0.03	0	1	1	2	-1.39786	0.453981	0.366721
100738655	WNT9B	mRNA	0	0.04	0.08	0.02	0	2	5	1	-1.39786	0.272731	0.201773
100625500	STAC	mRNA	0.49	0.28	1.02	0.99	32	18	77	73	-1.39786	7.27028e-10	1.74119e-10
100154990	SQOR	mRNA	0	0.06	0.05	0.05	0	1	1	2	-1.39786	0.453981	0.366721
110262214	LOC110262214	mRNA	0.36	0	0.46	0.48	2	0	3	3	-1.39786	0.272731	0.201773
100511910	CORO2A	mRNA	0.02	0.06	0.11	0.11	1	3	6	6	-1.39786	0.108598	0.0710331
110261695	LOC110261695	mRNA	0.07	0	0.06	0.12	1	0	1	2	-1.39786	0.453981	0.366721
100516420	LOC100516420	mRNA	0.17	0.06	0.26	0.33	6	2	11	13	-1.39786	0.0195375	0.010679
100151959	LOC100151959	mRNA	0.12	0	0	0.33	1	0	0	3	-1.39786	0.453981	0.366721
100158011	LOC100158011	mRNA	0	0.08	0	0.21	0	1	0	3	-1.39786	0.453981	0.366721
100518564	SLC25A31	mRNA	0	0.04	0.03	0.07	0	1	1	2	-1.39786	0.453981	0.366721
100519353	BBOX1	mRNA	0.05	0.05	0.15	0.08	1	1	4	2	-1.39786	0.272731	0.201773
100516292	IKZF3	mRNA	0.01	0	0	0.02	1	0	0	3	-1.39786	0.453981	0.366721
102160380	LOC102160380	mRNA	0.03	0.05	0.12	0.1	1	2	5	4	-1.39786	0.170529	0.117957
100522433	C3H2orf74	mRNA	0.03	0.03	0.07	0.07	1	1	3	3	-1.39786	0.272731	0.201773
397154	CHGB	mRNA	0.32	0.28	0.77	0.82	8	7	22	23	-1.39786	0.00108492	0.000472495
100622457	IL20RA	mRNA	0.05	0	0.08	0	1	0	3	0	-1.39786	0.453981	0.366721
100513105	RGSL1	mRNA	0.05	0.07	0.12	0.18	2	3	6	9	-1.39786	0.0701027	0.043555
100624858	ZNF425	mRNA	0.03	0.03	0.11	0.06	1	1	4	2	-1.39786	0.272731	0.201773
574061	SPDYA	mRNA	0.11	0	0.2	0.1	1	0	2	1	-1.39786	0.453981	0.366721
100519992	LSMEM1	mRNA	0	0.09	0.08	0.16	0	2	2	4	-1.39786	0.272731	0.201773
100154181	LOC100154181	mRNA	0.26	0	0.22	0.46	1	0	1	2	-1.39786	0.453981	0.366721
100519179	USP51	mRNA	0.05	0	0.07	0.07	2	0	3	3	-1.39786	0.272731	0.201773
100158138	UTF1	mRNA	0.03	0.03	0.08	0.08	1	1	3	3	-1.39786	0.272731	0.201773
100526221	SLC17A8	mRNA	0.02	0.02	0.03	0.07	1	1	2	4	-1.39786	0.272731	0.201773
100738610	LRFN3	mRNA	0.05	0.05	0.11	0.15	2	2	5	7	-1.39786	0.108598	0.0710331
100513319	LOC100513319	mRNA	0.03	0	0.03	0.03	2	0	3	3	-1.39786	0.272731	0.201773
102161787	LOC102161787	mRNA	0.04	0	0.04	0.08	1	0	1	2	-1.39786	0.453981	0.366721
102160814	LOC102160814	mRNA	0.09	0	0.07	0.15	1	0	1	2	-1.39786	0.453981	0.366721
100518768	SPDYC	mRNA	0.04	0.04	0.07	0.13	1	1	2	4	-1.39786	0.272731	0.201773
100624758	IFI35	mRNA	0.09	0	0	0.23	1	0	0	3	-1.39786	0.453981	0.366721
100524048	CC2D2B	mRNA	0.01	0	0	0.03	1	0	0	3	-1.39786	0.453981	0.366721
110260971	MYLK3	mRNA	0.03	0.03	0.05	0.07	1	1	2	4	-1.39786	0.272731	0.201773
100738171	ABCB5	mRNA	0.02	0.02	0.06	0.06	1	1	3	3	-1.39786	0.272731	0.201773
100151956	TBX19	mRNA	0.03	0	0.09	0	1	0	3	0	-1.39786	0.453981	0.366721
100520210	C1QTNF5	mRNA	0.08	0	0.07	0.14	1	0	1	2	-1.39786	0.453981	0.366721
397555	GATA4	mRNA	0.02	0	0.05	0	1	0	3	0	-1.39786	0.453981	0.366721
397552	ATP4A	mRNA	0	0.03	0.03	0.05	0	1	1	2	-1.39786	0.453981	0.366721
100517667	FAM181B	mRNA	0	0.05	0	0.14	0	1	0	3	-1.39786	0.453981	0.366721
100512160	SPINK5	mRNA	0	0.03	0.07	0	0	1	3	0	-1.39786	0.453981	0.366721
106505617	LRTM1	mRNA	0	0.05	0.09	0.04	0	1	2	1	-1.39786	0.453981	0.366721
110261323	LOC110261323	mRNA	0.06	0.09	0.23	0.16	2	3	9	6	-1.39786	0.0701027	0.043555
110259719	LOC110259719	mRNA	0.04	0	0.04	0.08	1	0	1	2	-1.39786	0.453981	0.366721
100625440	ACTRT3	mRNA	0	0.03	0.02	0.05	0	1	1	2	-1.39786	0.453981	0.366721
102164210	MINAR2	mRNA	0	0.05	0.07	0.07	0	2	3	3	-1.39786	0.272731	0.201773
100623546	CFAP74	mRNA	0.02	0.02	0	0.09	1	1	0	6	-1.39786	0.272731	0.201773
100738306	LOC100738306	mRNA	0.09	0.19	0.38	0.36	3	6	14	13	-1.39786	0.0128612	0.00677106
396998	HPX	mRNA	0.07	0	0.17	0	1	0	3	0	-1.39786	0.453981	0.366721
110256318	GPR171	mRNA	0.02	0	0.02	0.05	1	0	1	2	-1.39786	0.453981	0.366721
100736799	BPIFB6	mRNA	0	0.05	0	0.13	0	1	0	3	-1.39786	0.453981	0.366721
100517086	CSF1R	mRNA	0.03	0	0.05	0.02	1	0	2	1	-1.39786	0.453981	0.366721
100515191	TSLP	mRNA	0	0.14	0.13	0.26	0	1	1	2	-1.39786	0.453981	0.366721
100513556	CAVIN3	mRNA	0.27	0.27	0.78	0.64	3	3	10	8	-1.39786	0.0456123	0.0270365
100415926	SPATA4	mRNA	0.11	0.11	0.4	0.18	1	1	4	2	-1.39786	0.272731	0.201773
106510426	LOC106510426	mRNA	0	0.11	0.09	0.19	0	3	3	6	-1.39786	0.170529	0.117957
100522141	LOC100522141	mRNA	0	0.03	0	0.12	0	1	0	3	-1.39786	0.453981	0.366721
102163337	ZNF883	mRNA	0.05	0.05	0.13	0.13	2	2	6	6	-1.39786	0.108598	0.0710331
396623	TLR2	mRNA	0.07	0.04	0.25	0.13	3	1	8	4	-1.39786	0.108598	0.0710331
110260566	TMPRSS12	mRNA	0	0.05	0	0.13	0	1	0	3	-1.39786	0.453981	0.366721
110260202	ARC	mRNA	0.03	0	0.06	0.03	1	0	2	1	-1.39786	0.453981	0.366721
100517857	C13H3orf18	mRNA	0	0.07	0.03	0.16	0	2	1	5	-1.39786	0.272731	0.201773
396811	PTGER3	mRNA	0	0.06	0.02	0.03	0	1	1	2	-1.39786	0.453981	0.366721
100519664	SLC1A7	mRNA	0.11	0.1	0.12	0.46	4	3	4	17	-1.39786	0.0297214	0.0169338
106504160	ACCS	mRNA	0.06	0	0.05	0.09	1	0	1	2	-1.39786	0.453981	0.366721
100154420	LAMA2	mRNA	0.04	0.03	0.1	0.1	5	4	13	14	-1.39786	0.0128612	0.00677106
110258364	LOC110258364	mRNA	0	0.17	0.44	0	0	1	3	0	-1.39786	0.453981	0.366721
110255271	LOC110255271	mRNA	0.06	0.06	0.06	0.28	1	1	1	5	-1.39786	0.272731	0.201773
100515052	GP1BA	mRNA	0	0.03	0.05	0.02	0	1	2	1	-1.39786	0.453981	0.366721
100626771	MPP4	mRNA	0.03	0	0.03	0.05	1	0	1	2	-1.39786	0.453981	0.366721
110255867	LOC110255867	mRNA	0	0.07	0.12	0.06	0	1	2	1	-1.39786	0.453981	0.366721
100155596	HRK	mRNA	0.02	0.02	0.02	0.08	1	1	1	5	-1.39786	0.272731	0.201773
102167427	LOC102167427	mRNA	0	0.07	0.11	0.06	0	1	2	1	-1.39786	0.453981	0.366721
100157635	TRPC4	mRNA	0.03	0.03	0.17	0	1	1	6	0	-1.39786	0.272731	0.201773
100154888	LIPI	mRNA	0.14	0.05	0.24	0.24	3	1	6	6	-1.39786	0.108598	0.0710331
110259440	LOC110259440	mRNA	0	0.02	0.01	0.03	0	1	1	2	-1.39786	0.453981	0.366721
100125963	SELPLG	mRNA	0.03	0.02	0.03	0.11	2	1	2	7	-1.39786	0.170529	0.117957
100153766	DLEC1	mRNA	0.04	0.04	0.12	0.1	3	3	10	8	-1.39786	0.0456123	0.0270365
100512231	MFAP5	mRNA	0	0.12	0.31	0	0	1	3	0	-1.39786	0.453981	0.366721
100519547	SLC45A1	mRNA	0.08	0	0.1	0.1	2	0	3	3	-1.39786	0.272731	0.201773
110261320	LOC110261320	mRNA	1.18	1.22	3.03	3.03	36	39	113	112	-1.39786	2.9585e-14	5.40756e-15
100516636	LOC100516636	mRNA	0	0.01	0.04	0	0	1	3	0	-1.39786	0.453981	0.366721
102168143	LOC102168143	mRNA	0.13	0	0.12	0.24	1	0	1	2	-1.39786	0.453981	0.366721
100520554	ACOXL	mRNA	0	0.09	0.13	0.14	0	3	5	4	-1.39786	0.170529	0.117957
100737472	LOC100737472	mRNA	0.17	0.5	0.86	0.88	2	6	12	12	-1.39786	0.0195375	0.010679
100533477	P2RY11	mRNA	0.07	0	0.06	0.12	1	0	1	2	-1.39786	0.453981	0.366721
100739123	RALYL	mRNA	0.05	0	0.04	0.13	2	0	1	5	-1.39786	0.272731	0.201773
100626745	TRIM7	mRNA	0.1	0	0.18	0.04	2	0	5	1	-1.39786	0.272731	0.201773
100513287	NKG7	mRNA	0	0.09	0.15	0.08	0	1	2	1	-1.39786	0.453981	0.366721
100620827	LOC100620827	mRNA	0.54	0.32	1.01	1.23	9	5	19	23	-1.39786	0.00163435	0.000731895
100522866	DMC1	mRNA	0.05	0	0.08	0.04	1	0	2	1	-1.39786	0.453981	0.366721
110259705	TH	mRNA	0	0.06	0.05	0.1	0	1	1	2	-1.39786	0.453981	0.366721
100625755	SLC39A2	mRNA	0.21	0.1	0.29	0.19	3	3	11	7	-1.39786	0.0456123	0.0270365
102162247	CHADL	mRNA	0.08	0.04	0.1	0.2	2	1	3	6	-1.39786	0.170529	0.117957
100517222	B4GALT6	mRNA	4.18	3.76	10.34	10.62	248	222	704	708	-1.39991	3.89375e-84	1.41464e-85
733669	GADD45A	mRNA	4.38	3.76	12.14	9.34	63	54	201	151	-1.40197	8.77641e-22	1.13546e-22
100515319	GPR153	mRNA	4.9	4.48	13.15	11.66	215.78	196.5	664.95	577.28	-1.40413	1.81156e-74	7.51668e-76
102166743	LOC102166743	mRNA	0.02	0.04	0.09	0.08	1	2.03	5.09	4.04	-1.4042	0.166048	0.114094
110259887	VGF	mRNA	3.44	3.26	8.99	8.75	104	98	312	297	-1.40499	4.74165e-37	3.94118e-38
102158214	LOC102158214	mRNA	0	0.14	0.09	0.28	0	4	3.06	9	-1.40506	0.106293	0.0692443
100520233	ARRDC3	mRNA	6.23	7.34	16.76	19.05	274	319	847	941	-1.40514	6.73881e-107	1.88193e-108
100152364	AKNA	mRNA	2.55	2.53	6.91	6.55	148	143	455	423	-1.4061	4.9547e-53	2.93131e-54
102167784	LOC102167784	mRNA	0.04	0.01	0.05	0.08	1.99	0.7	3.14	4.98	-1.40677	0.192351	0.135655
100620237	FRMPD3	mRNA	1.74	1.69	4.54	4.65	133	127	392	394	-1.40892	1.00684e-47	6.64962e-49
100525987	TMEM74	mRNA	0.43	0.58	1.25	1.54	13	17	42	49	-1.4138	1.69396e-06	5.32706e-07
100516775	RAB39B	mRNA	1.36	1.74	4.31	3.94	59	75	215	192	-1.41569	2.21947e-25	2.54246e-26
100511777	DNAH2	mRNA	0.29	0.23	0.71	0.67	43	34	122	112	-1.41648	4.66198e-15	8.14481e-16
403106	CYP2C32	mRNA	0.16	0.12	0.31	0.43	3.17	2.28	7.08	9.53	-1.42062	0.052308	0.0315558
106509588	LOC106509588	mRNA	0.53	0.48	1.25	1.45	29	26.42	79.29	89.67	-1.4211	3.16095e-11	6.93858e-12
100156029	GPC4	mRNA	10.19	10.79	28.14	28.05	504	531	1598	1559	-1.42182	1.64653e-191	2.46255e-193
100525394	CRIM1	mRNA	3	2.84	7.63	8.09	177	166.52	516.79	531.14	-1.42198	3.756e-64	1.76975e-65
100626085	BOC	mRNA	9.56	9.21	26	24.47	763.84	711.91	2351.49	2157.76	-1.42434	5.61023e-274	5.60615e-276
100512618	COLCA2	mRNA	1.06	1.54	2.46	3.02	17	18	51	56	-1.42508	1.58306e-07	4.50581e-08
100737634	CNTNAP2	mRNA	0.97	0.82	2.18	2.63	95	80	245	290	-1.42508	2.35048e-33	2.12634e-34
100511744	ARAP3	mRNA	2.96	2.87	7.86	7.83	167	161	507	498	-1.42833	5.62337e-62	2.77987e-63
100511883	RIMS3	mRNA	0.62	0.7	1.84	1.62	42	49	144	135	-1.42923	5.74681e-18	8.61395e-19
100520309	ABCD2	mRNA	0.16	0.19	0.51	0.43	7	8	25	21	-1.42957	0.000760562	0.000324539
110258189	PPP2R3B	mRNA	2.06	2.37	5.58	6.35	61	70	193	209	-1.43053	1.84543e-25	2.10178e-26
397298	ENTPD1	mRNA	3.79	4.08	11.02	10.2	181.22	188.72	597.01	538.73	-1.43117	3.99146e-70	1.75391e-71
110257750	LOC110257750	mRNA	0.18	0.18	0.51	0.45	7	7	23	20	-1.43181	0.00114672	0.000501838
100144521	EGFL8	mRNA	1.1	1.12	2.78	3.38	21	21	59	70	-1.43181	6.54634e-09	1.66875e-09
100153933	NES	mRNA	16.36	16.96	44.94	45.13	975	1005	3074	3022	-1.43526	0	0
100621139	AGRN	mRNA	1.33	1.35	3.68	3.58	107	108	339	323	-1.43539	1.77887e-41	1.34907e-42
100627238	CARD6	mRNA	1.08	0.78	2.31	2.72	43	31	106	122	-1.43634	5.47512e-15	9.60167e-16
100515798	ARL14	mRNA	0.07	0.09	0.25	0.18	5	7	22	15	-1.43739	0.00260531	0.00120653
100156288	NDUFA4L2	mRNA	3.98	5.06	15.38	14.31	74	78	233	236	-1.43842	9.17784e-30	9.09221e-31
102166542	ZBTB40	mRNA	0.66	0.66	1.98	1.6	56.82	56.35	195.36	153.99	-1.43908	1.87313e-22	2.36512e-23
100144529	PHGDH	mRNA	69.73	78.4	204.84	196.58	1350.89	1514.77	4565.12	4281.72	-1.43919	0	0
100621167	PLEKHG1	mRNA	0.8	0.94	2.32	2.41	67	78	222	226	-1.44034	1.56095e-28	1.60527e-29
100521017	PLAUR	mRNA	0.77	0.7	1.4	2.61	11	10	23	42	-1.44295	4.59822e-05	1.68276e-05
414284	GLRB	mRNA	0.93	0.94	2.04	2.13	37	25	94	98	-1.44366	6.94391e-13	1.37491e-13
100152603	UGT1A6	mRNA	0.14	0.21	0.44	0.55	4	6	14	17	-1.44517	0.00591148	0.00292738
100521812	SIAE	mRNA	1.28	1.24	3.69	3.19	35	35	115	102	-1.44517	1.93603e-14	3.49512e-15
100152969	CDKL1	mRNA	0.34	0.25	0.95	0.61	15.47	10	49.01	30	-1.44614	6.06241e-06	2.01117e-06
100152427	SULF1	mRNA	2.74	3.15	7.85	7.55	148	164	500	468	-1.44636	7.50978e-61	3.80682e-62
100625267	SYT12	mRNA	0.64	0.39	1.68	1.12	24	14	72	46	-1.44761	2.32535e-08	6.16768e-09
100737811	PDLIM2	mRNA	0.79	0.84	2.29	2.15	18	19	60	55	-1.44894	3.48068e-08	9.37256e-09
100144540	DOK5	mRNA	7.53	7.05	20.16	19.67	65	61	201	191	-1.45033	2.37669e-25	2.72413e-26
100519130	LOC100519130	mRNA	0.12	0.05	0	0.46	1.7	1	0	8.4	-1.45033	0.173754	0.120447
102159512	SAMD14	mRNA	0.68	0.72	1.92	1.93	29.66	31.53	95.94	94.57	-1.4514	6.90738e-13	1.36676e-13
100512237	ZNF134	mRNA	4.76	5.39	13.09	15.31	104	119	327	368	-1.45287	2.86603e-44	2.037e-45
100623207	LGI2	mRNA	5.36	5.42	14.19	15.36	118	119	359	380	-1.45359	4.83613e-47	3.24521e-48
100517326	FAM111B	mRNA	1.5	1.86	4.38	5.02	42	51	138	152	-1.45365	4.36753e-19	6.24304e-20
100737660	LOC100737660	mRNA	0.08	0.09	0.24	0.2	4.21	4.7	15.13	12.69	-1.45552	0.00899293	0.0046021
100525721	LOC100525721	mRNA	0.22	0.36	0.81	0.77	3	5	13	12	-1.45675	0.0136043	0.0071906
100515581	HDAC11	mRNA	2.43	2.29	6.39	6.6	64	60	193	195	-1.45862	2.61773e-25	3.0056e-26
100517071	DRP2	mRNA	0.92	1.31	2.85	3.26	71	100	253	283	-1.46114	1.17384e-34	1.03705e-35
100152434	PRPH	mRNA	0.1	0.08	0.25	0.25	4	3	11	11	-1.46498	0.0206236	0.0113388
100513566	DNAH12	mRNA	0.04	0.01	0.07	0.07	5	2	11	11	-1.46498	0.0206236	0.0113388
100516499	KCNIP4	mRNA	0.09	0.23	0.51	0.32	2	5	14	8	-1.46498	0.0206236	0.0113388
100524733	PRELID2	mRNA	2.72	3.16	7.9	8.39	141	163	470	487	-1.46735	1.85832e-61	9.28485e-63
100623797	CDKL5	mRNA	1	0.79	2.44	2.44	34	26	97	92	-1.46825	5.34909e-13	1.05382e-13
102163932	SAMD11	mRNA	0.56	0.47	1.07	1.77	17.28	15.14	39.52	62.67	-1.4692	1.58996e-07	4.52755e-08
100517850	LOC100517850	mRNA	0	0.03	0.05	0.05	0	1.3	2	2.1	-1.47001	0.352872	0.273125
110257382	ZNF512B	mRNA	4.07	4	11.99	10.86	265	256	877	768	-1.47163	1.95686e-105	5.60732e-107
110261324	LOC110261324	mRNA	0.48	0.48	1.33	1.33	25	25	80	78	-1.47282	4.32823e-11	9.57247e-12
100514784	TENM4	mRNA	3.2	3.11	9.11	8.42	687	662	2239	2028	-1.47423	5.58089e-273	5.61376e-275
100739555	TEX11	mRNA	0.11	0.06	0.17	0.3	4	2	7	12	-1.47586	0.0313703	0.017975
100127357	NDP	mRNA	0.93	0.56	1.84	1.46	12	12	41	35	-1.47586	6.66464e-06	2.22022e-06
100517790	CCNO	mRNA	0.12	0.12	0.53	0.14	3	3	15	4	-1.47586	0.0313703	0.017975
397318	NFATC1	mRNA	0.19	0.04	0.44	0.21	5	1	13	6	-1.47586	0.0313703	0.017975
100525503	CCDC88B	mRNA	0.04	0.07	0.17	0.13	2	4	11	8	-1.47586	0.0313703	0.017975
733691	NRAP	mRNA	0.81	1.35	3.11	3.04	54.5	78.19	215.43	205.76	-1.47931	6.12471e-28	6.41208e-29
100514215	ADGRL1	mRNA	4.18	3.93	11.59	10.98	353	338	1138	1061	-1.48299	2.86305e-142	5.91141e-144
102164431	LOC102164431	mRNA	0.16	0.15	0.34	0.54	3.41	3.06	7.98	12.64	-1.48511	0.0238483	0.0132712
100512575	ARHGEF9	mRNA	2.64	3.24	8.31	8.71	143	166	489	498	-1.48834	1.10941e-64	5.19793e-66
100517680	SLC9A9	mRNA	0.69	0.56	1.84	1.64	28	23	87	76	-1.4892	1.40642e-11	3.01835e-12
100155871	SLC16A9	mRNA	0.09	0.13	0.27	0.32	4	6	15	17	-1.49097	0.00411397	0.00197463
102159288	LOC102159288	mRNA	0.1	0.19	0.39	0.26	2	3	9	7	-1.49097	0.0480962	0.0286839
100152349	AMIGO2	mRNA	1.35	1.53	3.95	4.14	46	52	155	159	-1.49281	2.28904e-21	2.98874e-22
100152248	TTPA	mRNA	0.1	0.21	0.39	0.49	4	8.38	17.76	22	-1.49621	0.00123641	0.000544607
100518082	SEL1L3	mRNA	7.45	6.82	19.34	20.97	357	325	1064	1129	-1.49796	5.28729e-144	1.08118e-145
100302364	MSX1	mRNA	6.21	5.8	17.4	16.53	103	96	332	308	-1.4982	1.03195e-42	7.62811e-44
100154661	RIPOR2	mRNA	1.18	1.51	3.64	4.2	55.79	70.59	192.7	214.1	-1.49945	1.51317e-27	1.60219e-28
100737998	C5H12orf56	mRNA	0.54	0.62	1.67	1.61	19	22	68	64	-1.49974	1.14009e-09	2.76592e-10
100153325	LOC100153325	mRNA	0.45	0	0	1.29	2.04	0	0	6.57	-1.50022	0.221507	0.159017
100157201	STARD6	mRNA	0.1	0.08	0.4	0.11	5	4	23	6	-1.50095	0.00619049	0.0030762
100523099	NIPAL4	mRNA	0.17	0.15	0.39	0.52	12	10	31	40	-1.50321	1.0402e-05	3.54031e-06
100518097	LOC100518097	mRNA	0.07	0.02	0.16	0.08	4	1	10.77	5.37	-1.50354	0.0456146	0.0270319
102159047	FOXC1	mRNA	0.54	0.38	1.23	1.4	20	14	52	58	-1.5068	2.77086e-08	7.40436e-09
100621118	ABHD14B	mRNA	2.02	2.45	6.59	6.49	38	45	134	134.58	-1.50707	1.12576e-18	1.63675e-19
100621610	ADGRG5	mRNA	0.22	0.27	0.7	0.69	9	12	34	34	-1.50804	1.557e-05	5.40433e-06
100627504	PTCH1	mRNA	4.06	4.64	12.53	12.17	317	353	1108	1063	-1.50903	4.06984e-144	8.29535e-146
100626804	NXPH4	mRNA	2.13	1.94	5.93	5.66	80.33	73.04	257.35	240.28	-1.51096	7.69213e-34	6.89243e-35
100737938	EYA1	mRNA	0.97	0.65	2.04	2.52	42	27	101	123	-1.51173	7.97171e-16	1.33732e-16
100628004	SLC10A6	mRNA	0.41	0.05	0.71	0.57	12.45	1	24.41	19.28	-1.5126	0.00061436	0.000258209
100153283	SH2D4B	mRNA	0.17	0.21	0.47	0.61	11	13	34	44	-1.51334	3.22222e-06	1.03932e-06
102166010	IQCH	mRNA	0.04	0.04	0.07	0.12	2	2	5	8	-1.51334	0.0738635	0.0461628
100302088	BST2	mRNA	3.18	3.15	7.81	10.28	14	14	40	51	-1.51334	4.47478e-07	1.32487e-07
100157237	GNAT1	mRNA	0.08	0.12	0.15	0.29	4	4	9	17	-1.51334	0.00935616	0.00480532
100624847	AHRR	mRNA	2.61	3.03	7.4	8.54	147	169	473	554	-1.51334	6.30532e-69	2.81655e-70
100515171	LOC100515171	mRNA	0.32	0.34	0.77	1.09	29.61	31.55	84.24	114.91	-1.51609	3.01377e-14	5.51457e-15
100736835	FAM227A	mRNA	0.21	0.18	0.52	0.59	6	5	17	19	-1.52339	0.00188669	0.000855198
100514885	CCDC162P	mRNA	0.07	0.1	0.22	0.21	5	6	19	17	-1.52339	0.00188669	0.000855198
396820	ATP2A3	mRNA	0.31	0.5	1.33	0.99	15	24	74	54	-1.5275	1.227e-09	2.98325e-10
100156039	SLC38A3	mRNA	0.2	0.08	0.38	0.42	5	2	11	12	-1.52911	0.0141803	0.00752979
100623239	ARHGAP45	mRNA	0.83	1.17	2.93	2.83	32	45	130	123	-1.52911	5.17711e-18	7.74974e-19
100622883	NAV3	mRNA	0.8	0.77	2.26	2.25	85	79	276	263	-1.52949	3.26425e-37	2.68726e-38
100522405	PLCXD3	mRNA	0.26	0.38	1.05	0.82	21	31	96	75	-1.53031	1.52236e-12	3.07273e-13
100152448	JPH4	mRNA	0.22	0.29	0.69	0.83	10	14	34	45	-1.53172	2.22643e-06	7.08108e-07
100157207	LOXL4	mRNA	0.16	0.29	0.68	0.61	6	11	30	26	-1.53279	7.84895e-05	2.94823e-05
100158151	GRAMD2A	mRNA	0.57	0.38	1.52	1.26	24	16	73	59	-1.53536	5.6793e-10	1.34926e-10
100738561	ZNF251	mRNA	7.69	7.76	22.41	22.38	237	238	793	775	-1.53582	4.96543e-107	1.38011e-108
100738612	ATF3	mRNA	3.12	3.45	9.54	9.04	66	70	233	216	-1.53601	2.33702e-31	2.23015e-32
100738519	ZNF536	mRNA	0.54	0.53	1.37	1.65	73	72	222	258	-1.53988	1.42623e-33	1.28362e-34
100516922	MMRN1	mRNA	1.27	1.38	3.91	3.79	57	62	202	192	-1.54013	9.58865e-28	1.00766e-28
100625407	NEFM	mRNA	0.67	0.6	1.85	1.87	72	64	227	224	-1.54242	1.11582e-31	1.05372e-32
102159435	MACROD2	mRNA	0.71	0.62	2.13	1.9	44	38	145	127	-1.54281	1.59676e-19	2.22961e-20
100523209	COL7A1	mRNA	0.42	0.31	1.17	0.94	42	30	133	106	-1.54384	2.64928e-17	4.11129e-18
100154178	NEDD9	mRNA	4.3	4.06	12.7	11.93	226	213	760	698	-1.5446	2.03783e-100	6.16298e-102
100240743	DDIT3	mRNA	13.36	16.31	44.21	41.52	105	127	394	377	-1.5455	1.3478e-53	7.91144e-55
100737912	LOC100737912	mRNA	1.35	1.14	3.47	3.83	93	80	277	298	-1.54569	3.09977e-40	2.39596e-41
110260200	THEM6	mRNA	0.07	0.04	0.22	0.09	2	1	7	3	-1.54986	0.114121	0.0751292
733655	LRRIQ3	mRNA	0.05	0.07	0.19	0.26	1	2	4	6	-1.54986	0.114121	0.0751292
100621805	GPR151	mRNA	0.03	0.06	0.08	0.18	1	2	3	7	-1.54986	0.114121	0.0751292
100217382	NMUR2	mRNA	0.17	0.08	0.29	0.44	2	1	4	6	-1.54986	0.114121	0.0751292
100037955	C8G	mRNA	0.27	0.09	0.39	0.38	2	1	4	6	-1.54986	0.114121	0.0751292
110259832	LOC110259832	mRNA	0.02	0.02	0.04	0.05	3	3	9	11	-1.54986	0.0214702	0.0118412
100514945	C2H11orf80	mRNA	0.07	0.06	0.17	0.21	2	2.06	5.26	8.35	-1.55801	0.0606403	0.0371443
100627508	EIF4EBP1	mRNA	64.15	74.52	208.78	199.86	357	418	1349	1254	-1.56081	2.22503e-181	3.60753e-183
100153508	NPR1	mRNA	0.44	0.39	1.23	1.2	25	22	81	77	-1.56209	5.37146e-12	1.12079e-12
100622424	ZNF385C	mRNA	0.48	0.8	1.97	1.81	47	78	222	199	-1.56479	3.017e-30	2.95291e-31
397179	IL18R1	mRNA	0.02	0	0.04	0.02	0.89	0	2	1	-1.56598	0.411812	0.326021
100156806	HFM1	mRNA	0.68	0.74	2.09	2.26	38	42	131	139	-1.56779	8.00416e-20	1.10546e-20
100518133	KLHL14	mRNA	0.06	0.1	0.21	0.27	3	5	12	15	-1.56779	0.00639748	0.00318858
448981	C2	mRNA	0.07	0.23	0.29	0.6	2	6	9	18	-1.56779	0.00639748	0.00318858
397067	CD9	mRNA	1.61	1.53	4.79	4.53	19	18	65	60	-1.56923	8.97426e-10	2.16176e-10
100174954	KLF11	mRNA	0.31	0.39	1	1.07	13	16	48	50	-1.56963	6.81776e-08	1.87645e-08
100154531	ZSCAN9	mRNA	0.45	0.55	1.35	1.61	14	17	49	56	-1.57295	2.10432e-08	5.56474e-09
100520717	YPEL4	mRNA	0.16	0.11	0.33	0.49	3	2	7	10	-1.57843	0.0325236	0.0186971
100037948	KCNIP2	mRNA	0.27	0.15	0.83	0.9	10	5	26	25	-1.57843	0.000120531	4.64223e-05
100515296	SLC22A18	mRNA	0.14	0.07	0.18	0.27	2	3	10	7	-1.57843	0.0325236	0.0186971
100153163	LOC100153163	mRNA	0.15	0.1	0.6	0.13	3	2	14	3	-1.57843	0.0325236	0.0186971
397084	TGFB2	mRNA	1.12	1.3	4.5	3.38	55	47	192	155	-1.57927	1.93308e-25	2.20543e-26
100627072	PTPRD	mRNA	1.5	1.16	4.02	3.65	135	117	446	416	-1.58716	4.05372e-62	1.99319e-63
100621607	NSG1	mRNA	6.04	4.31	16.4	14.69	120.07	85.3	374.67	328.01	-1.58754	7.57807e-51	4.67894e-52
100525585	COL8A2	mRNA	0.07	0.06	0.21	0.18	4	3	13	11	-1.59051	0.00963168	0.0049618
100510887	PRRT1B	mRNA	0.1	0.04	0.24	0.18	5	2	14	10	-1.59051	0.00963168	0.0049618
100522901	TMEM45A	mRNA	9.63	9.25	26.27	30.58	158	151	496	564	-1.59128	1.85616e-76	7.4438e-78
100620587	IRX2	mRNA	0.74	1.34	3.39	2.16	19	30	103	65.1	-1.59136	5.18081e-13	1.01929e-13
100526225	ANKRD65	mRNA	0.24	0.22	0.67	0.73	17	15	53	56.83	-1.59203	7.0761e-09	1.8066e-09
397360	CEBPB	mRNA	2.31	5.02	13.51	8.58	23	50	155	96	-1.59462	6.12333e-19	8.80551e-20
397087	SPP1	mRNA	1.2	1.69	3.06	5.67	17	24	50	91	-1.5949	4.02847e-11	8.89084e-12
100739808	APBA2	mRNA	1.97	1.85	5.73	5.84	118	110	393	392	-1.59656	3.84671e-57	2.09251e-58
100514160	XYLT1	mRNA	0.41	0.31	0.98	1.19	42	32	116	139	-1.5978	2.81931e-19	3.99267e-20
100738818	NME9	mRNA	0.03	0.03	0.1	0.1	2.55	2.57	8.92	8.74	-1.59917	0.0274969	0.0155417
110255824	PCDH20	mRNA	0.89	0.84	2.4	2.86	45	42	139	162	-1.60357	1.1168e-22	1.39535e-23
100523224	BHLHB9	mRNA	4.74	4.36	13.69	13.93	204	187	678.03	676.88	-1.60586	9.21224e-99	2.84091e-100
110259135	LOC110259135	mRNA	0.07	0.1	0.4	0.12	1	1.5	6.67	2	-1.607	0.132838	0.0888924
100154607	S1PR3	mRNA	3.32	3.28	9.92	10.24	250.2	246.04	857.18	866.51	-1.60929	8.62651e-126	2.03232e-127
100514852	STXBP6	mRNA	5.1	7.9	22.04	21.66	228.9	252.49	852.41	820.21	-1.60973	3.87809e-122	9.47002e-124
100152341	LRRC18	mRNA	0.55	0.67	1.83	1.87	19	23	73	73	-1.61041	1.26479e-11	2.70937e-12
100525452	LOC100525452	mRNA	0.44	0.37	1.05	1.45	24	20	65	88	-1.61085	3.92993e-12	8.1194e-13
100518574	SDK2	mRNA	2.72	2.36	7.87	7.67	255	220	846	808	-1.61286	4.00015e-121	9.87398e-123
100157198	CDH23	mRNA	0.05	0.06	0.15	0.19	6	7	22.35	23	-1.61549	0.00023554	9.39448e-05
100739016	RIBC1	mRNA	0.19	0.22	0.64	0.59	4	4	15	13	-1.62025	0.00435409	0.00210169
110261352	LOC110261352	mRNA	0.06	0	0.08	0.11	2	0	3	4	-1.62025	0.178319	0.124113
100156908	PEAR1	mRNA	0.04	0	0.08	0.06	2	0	4	3	-1.62025	0.178319	0.124113
110261661	LOC110261661	mRNA	1.82	1.54	5.33	4.98	13	11	44	40	-1.62025	3.41125e-07	9.99153e-08
100522293	CFP	mRNA	0	0.11	0.14	0.19	0	2	3	4	-1.62025	0.178319	0.124113
102163334	LOC102163334	mRNA	0.25	0.35	0.96	0.89	5	7	22	20	-1.62025	0.000402765	0.00016544
100511845	TXLNB	mRNA	0.06	0.02	0.09	0.17	3	1	5	9	-1.62025	0.0495242	0.0296536
100125555	LY96	mRNA	0.33	0	0.67	0.44	2	0	4	3	-1.62025	0.178319	0.124113
110257749	LOC110257749	mRNA	0.12	0	0.2	0.16	2	0	4	3	-1.62025	0.178319	0.124113
100627253	CCT6B	mRNA	0.33	0.54	1.41	1.25	6	10	30	26	-1.62025	3.7626e-05	1.36525e-05
100520483	LRRTM1	mRNA	0	0.04	0.07	0.06	0	2	4	3	-1.62025	0.178319	0.124113
100147712	HSD17B1	mRNA	0.33	0.77	1.61	1.75	3	7	17	18	-1.62025	0.00132271	0.000584983
100524942	STMND1	mRNA	0.03	0.03	0.08	0.11	1	1	3	4	-1.62025	0.178319	0.124113
100626715	LOC100626715	mRNA	0.11	0.11	0.37	0.29	1	1	4	3	-1.62025	0.178319	0.124113
106506582	C16H5orf38	mRNA	0	0.27	0.57	0.36	0	6	12	9	-1.62025	0.0145318	0.00773469
100516791	RAB26	mRNA	0.06	0.06	0.11	0.27	1	1	2	5	-1.62025	0.178319	0.124113
110256843	NODAL	mRNA	0	0.04	0.05	0.07	0	2	3	4	-1.62025	0.178319	0.124113
100302365	PEBP4	mRNA	0.14	0.14	0.37	0.37	1	1	4	3	-1.62025	0.178319	0.124113
100152126	ZSCAN12	mRNA	1.23	1.44	3.82	4.64	68	82	248	277	-1.62025	2.32515e-39	1.83723e-40
100153093	LOC100153093	mRNA	0.01	0.01	0.05	0.02	1	1	5	2	-1.62025	0.178319	0.124113
102164033	SLC26A10	mRNA	0.06	0	0.12	0.05	2	0	5	2	-1.62025	0.178319	0.124113
106507123	LOC106507123	mRNA	0.06	0	0.05	0.12	2	0	2	5	-1.62025	0.178319	0.124113
100625457	RND2	mRNA	21.01	23.45	66.3	70.77	294	325	1063	1104	-1.62059	1.51508e-159	2.86752e-161
100524280	GNB4	mRNA	8.27	8.25	24.87	26.05	515	511	1777	1822	-1.62346	3.70692e-265	3.85141e-267
102167335	ANKRD6	mRNA	1.94	2.1	5.71	6.81	138	151	472	545	-1.62808	8.02021e-76	3.2429e-77
100514933	CHN2	mRNA	2.96	2.32	8.38	8.46	108	86	342	341	-1.62873	2.84686e-51	1.73325e-52
414836	FBN1	mRNA	2	1.72	5.67	5.84	205	176	668	674	-1.62942	6.95324e-100	2.12127e-101
100513178	PTX3	mRNA	11.93	13.16	39.44	38.18	229	252	871	824	-1.63008	5.32648e-126	1.25134e-127
100525460	PKHD1L1	mRNA	0.06	0.08	0.23	0.21	9.61	12	40	36.25	-1.63194	1.09437e-06	3.37051e-07
100156672	NEK5	mRNA	0.55	0.59	1.85	1.72	31	33	119	107	-1.63308	1.00809e-17	1.53438e-18
100737904	LOC100737904	mRNA	0.22	0.39	1	0.91	2.42	4.31	12.6	11.18	-1.63397	0.00853269	0.00435189
100625192	GCKR	mRNA	0.88	0.59	2.33	2.3	22	15	66	65	-1.63687	9.15004e-11	2.06786e-11
100626194	NKD1	mRNA	11.57	12.06	37.04	36.55	608	630	2232	2157	-1.63878	0	0
100155108	THBS3	mRNA	19.87	20.17	62.62	62.06	663	670	2400	2327	-1.63915	0	0
396616	TRAF5	mRNA	1.8	1.95	5.18	5.95	94.9	113.98	356.18	384.96	-1.63997	4.28293e-56	2.395e-57
102165373	LURAP1L	mRNA	0.17	0.34	0.68	0.89	3	6	14	18	-1.64297	0.0019736	0.000897528
100517305	RNF43	mRNA	1.85	1.96	6.11	5.78	104	110	395	366	-1.64318	9.97437e-58	5.3862e-59
397610	PPP1R14A	mRNA	1.28	0.82	3.74	4.18	11	5	28	29	-1.64579	2.55653e-05	9.10037e-06
100626195	HIVEP3	mRNA	0.03	0.02	0.08	0.09	4	3	12	13	-1.6494	0.00650075	0.00324607
100620493	WDR78	mRNA	0.05	0.13	0.28	0.27	2	5	13	12	-1.6494	0.00650075	0.00324607
100522733	TTC7A	mRNA	3.18	3.16	10.29	9.61	167	166	623	567	-1.65027	2.74957e-90	9.40723e-92
100515508	LOC100515508	mRNA	0.44	0.73	2.08	1.55	10	16	54	39	-1.65162	4.86685e-08	1.32726e-08
100518044	ADAM23	mRNA	2.18	2.52	7.27	7.56	151	173	574	585	-1.65171	4.53763e-88	1.60053e-89
110261321	LOC110261321	mRNA	1.94	2.2	7.06	6.09	113.46	111.24	412.03	392.36	-1.65279	1.85357e-61	9.24882e-63
100523665	EMILIN1	mRNA	3.36	3.56	11.16	9.51	127	140	526	431	-1.65458	4.70273e-73	1.98865e-74
100623946	C10H10orf67	mRNA	0.22	0.22	0.43	0.86	7	8	18	36	-1.6609	3.79511e-05	1.37755e-05
100739295	WDR86	mRNA	0.08	0.12	0.37	0.15	2	3	13	5	-1.6609	0.0218384	0.0120739
100512921	VMO1	mRNA	0.49	0.32	0.98	1.58	3	2	7	11	-1.6609	0.0218384	0.0120739
110259211	BRSK2	mRNA	2.31	2.01	6.89	6.67	84	81	305	289	-1.6609	5.73107e-46	3.94056e-47
100736975	ATP6V1E2	mRNA	1.03	0.93	2.51	2.18	20.1	15.9	69.47	60.28	-1.66256	6.89474e-11	1.54403e-11
110255691	BEND7	mRNA	0.56	0.54	1.51	1.76	40	28	117	129	-1.66795	9.48916e-20	1.31433e-20
100524417	THSD4	mRNA	1.21	1.42	4.07	4.35	128	148	489	512	-1.6716	1.79971e-77	7.06258e-79
397424	QPCT	mRNA	1.91	1.67	6.42	4.98	32	28	124	94	-1.67419	1.02996e-17	1.56835e-18
100522538	MACROD1	mRNA	1.94	1.94	7.41	4.93	22	22	97	63	-1.6754	2.63448e-13	5.08556e-14
100512602	IGSF3	mRNA	2.69	2.58	8.94	7.95	212	202	807	703	-1.67974	3.23492e-117	8.22057e-119
102157627	LOC102157627	mRNA	0	0.32	0.49	0.61	0	3	5	6	-1.68737	0.0753891	0.0472236
100621199	IL1RAPL1	mRNA	0.02	0.01	0.05	0.06	2	1	5	6	-1.68737	0.0753891	0.0472236
100171389	PTPN6	mRNA	0	0.13	0.3	0.12	0	3	8	3	-1.68737	0.0753891	0.0472236
100153902	ISG12(A)	mRNA	0.15	0.29	0.63	0.78	1	2	5	6	-1.68737	0.0753891	0.0472236
100134954	MUC20	mRNA	0.16	0.16	0.51	0.44	3	3	12	10	-1.68737	0.00972508	0.00501281
403103	CYP1A1	mRNA	34.07	43.81	126.11	122.04	960.02	1220	4097	3902	-1.68838	0	0
100621416	DACT1	mRNA	3.67	3.33	10.47	12.15	142	128	465	528	-1.69173	3.71786e-78	1.43685e-79
100514339	LOC100514339	mRNA	0.63	0.74	2.06	2.36	24.81	29.19	93.76	104.87	-1.69195	1.82136e-16	2.95785e-17
100518397	DNAH9	mRNA	0.2	0.18	0.59	0.62	30	27	103	107	-1.69425	2.24059e-17	3.46816e-18
100156071	NDRG1	mRNA	6.76	6.44	21.82	20.99	211	200	782	736	-1.69786	1.27052e-119	3.16137e-121
100513819	SRCIN1	mRNA	0.3	0.2	0.6	1	21	18	59.06	84.99	-1.69792	2.68844e-12	5.49751e-13
100170132	NANOG	mRNA	0	0.18	0.34	0.23	0	2	4.45	2.94	-1.69847	0.150793	0.102265
397306	RXRA	mRNA	0.9	1.13	2.94	3.64	46	58	174	211	-1.70117	3.7492e-31	3.59016e-32
100126844	GATM	mRNA	0.62	0.57	2.3	1.57	14	13	60	40	-1.70187	6.8701e-09	1.75355e-09
106508542	RTN4RL2	mRNA	5.95	5.67	19.74	18.07	140	133	534	478	-1.70314	2.20025e-80	8.25586e-82
100623097	SLC30A10	mRNA	0.4	0.41	1.33	1.31	35	36	134	130	-1.70755	8.4621e-22	1.09367e-22
100739662	MYO1A	mRNA	0.52	0.33	1.57	1.13	21	15	77	57	-1.70906	1.29642e-11	2.78056e-12
102165602	LOC102165602	mRNA	0	0.03	0.08	0	0	1	3.73	0	-1.71207	0.319788	0.243052
100512321	SOGA3	mRNA	2.55	1.86	7.28	7.19	241.06	174.74	788.75	762.67	-1.71253	1.01026e-123	2.44692e-125
102167373	SRGAP3	mRNA	1.71	1.92	6.24	5.68	155	173	648	578	-1.71509	3.7126e-98	1.15719e-99
100520574	CRMP1	mRNA	20.54	20.53	68.4	66.38	653	650	2499	2372	-1.71528	0	0
397096	ENG	mRNA	2.24	2.12	7.37	7.04	68	66	260	241	-1.71548	1.05785e-40	8.09263e-42
100511183	LOC100511183	mRNA	0.68	0.82	2.41	2.45	22	28	95	92	-1.71594	7.43498e-16	1.24335e-16
100623157	LOC100623157	mRNA	1.21	0.67	2.78	2.82	46	29	142	139	-1.71851	2.46476e-23	3.01428e-24
102167710	FOXS1	mRNA	0.04	0.04	0.15	0.13	2	2	8	7	-1.71979	0.0327555	0.0188521
100524125	TCEAL7	mRNA	0.91	0.75	2.6	2.89	11	9	36	39	-1.71979	5.08231e-07	1.51047e-07
100737053	PPP2R2C	mRNA	0.08	0.03	0.15	0.18	3	1	7	8	-1.71979	0.0327555	0.0188521
100514936	MAGIX	mRNA	0.16	0	0.21	0.25	4	0	8	7	-1.71979	0.0327555	0.0188521
100157740	CABCOCO1	mRNA	0.08	0.22	0.47	0.55	3	9	21	24	-1.71979	0.000123168	4.74954e-05
100153899	LOC100153899	mRNA	0	0.07	0.17	0.04	0	1	3	0.75	-1.71979	0.316561	0.240307
397609	PTN	mRNA	14.73	14.87	49.61	46.58	176	176	675	649	-1.72415	1.04485e-106	2.93865e-108
100739329	DEGS2	mRNA	0.69	0.69	2.09	2.57	10	11	36	43	-1.72436	2.30812e-07	6.68104e-08
100627130	CAMK2N2	mRNA	0.54	0.09	0.82	1.34	7.33	1.09	12.09	19.61	-1.72549	0.00140023	0.000621768
100523675	ATF5	mRNA	9.61	9.26	31.27	30.96	181	175	682	660	-1.72733	2.00604e-108	5.5491e-110
595122	LOC595122	mRNA	25.52	29.42	93.59	88.28	149	173	634	581	-1.72872	2.32504e-98	7.21623e-100
106505596	LOC106505596	mRNA	0.43	0	0.71	0.73	2.12	0	4	4	-1.72883	0.127824	0.085182
100524398	KY	mRNA	0.48	0.35	1.3	1.45	30	22	94	103	-1.73451	7.00581e-17	1.11177e-17
100623362	TMEM132C	mRNA	9.8	10.38	34.56	32.6	405	427	1640	1514	-1.73543	1.91727e-255	2.08082e-257
100152369	PALM2	mRNA	0.33	0.29	1.11	0.95	8	7	31	26	-1.7389	1.15715e-05	3.95902e-06
110256844	LOC110256844	mRNA	0.28	0.18	0.64	0.9	6	4	16	22	-1.7389	0.000402451	0.000165271
100152481	LRRC6	mRNA	0.13	0.19	0.66	0.4	2	3	12	7	-1.7389	0.0145267	0.00773055
100101923	IGFBP6	mRNA	0.29	0.16	0.48	0.93	3	2	6	13	-1.7389	0.0145267	0.00773055
100511932	TMEM91	mRNA	0.58	0.6	1.85	2.15	5	5	18	20	-1.7389	0.000402451	0.000165271
100512141	DOCK10	mRNA	0.31	0.15	0.66	0.87	24	12	61	76	-1.74101	3.94599e-12	8.1552e-13
100737616	THNSL2	mRNA	1.97	1.56	5.76	6.07	89	70	299	308	-1.74557	2.76727e-50	1.72874e-51
100154866	KCNK5	mRNA	1.41	1.31	5.18	3.97	53	49	223	167	-1.7478	1.00353e-32	9.24435e-34
397510	UOX	mRNA	0.11	0.57	1.28	1.01	1	5	13	10	-1.7515	0.00646287	0.00322524
397195	ADM	mRNA	6.52	6.8	23.63	21.15	97	101	405	354	-1.7515	6.59599e-63	3.19083e-64
396840	SOX9	mRNA	1.64	1.81	5.88	5.73	63	69	259	247	-1.7515	2.76386e-42	2.06133e-43
100153738	TRIM9	mRNA	0.44	0.29	1.16	1.27	20	13	62	65	-1.75719	1.85728e-11	4.00806e-12
100621258	STUM	mRNA	0.08	0.01	0.15	0.17	6	1	13	14	-1.76043	0.00291555	0.00136198
100515395	PITX2	mRNA	3.57	1.9	8.65	8.15	77	41	238	220	-1.76946	6.73166e-39	5.35023e-40
100154877	PXDC1	mRNA	3.58	3.83	13.05	12.21	77.91	83	326.49	298.52	-1.77052	9.28271e-53	5.53486e-54
100520219	P3H2	mRNA	1.5	1.29	4.77	4.73	56	48	205	199	-1.77067	1.82518e-34	1.61972e-35
733672	CST3	mRNA	6.47	9.83	31.84	23.63	24	37	138	99	-1.7709	1.20138e-20	1.60995e-21
100626072	MMP25	mRNA	0.2	0.26	0.78	0.79	13	17	59	58	-1.77637	8.71371e-11	1.96579e-11
100525676	PDZD4	mRNA	0.3	0.2	1.01	0.71	12	8	46	32	-1.77637	1.51948e-07	4.31379e-08
100523163	HDAC9	mRNA	0.58	0.56	2.33	2.21	37.04	36.23	150.24	135.73	-1.77747	7.99707e-25	9.34606e-26
100144489	GPR4	mRNA	0.34	0.26	1.56	1.03	12	9	41	41	-1.77813	6.93303e-08	1.9091e-08
100516451	LRIT3	mRNA	0.21	0.39	0.93	1.13	19	35	96	115	-1.77911	1.30544e-18	1.9049e-19
100624648	LOC100624648	mRNA	0.9	0.83	3.12	2.78	59.89	54.38	239.16	208.83	-1.78392	1.72368e-38	1.38251e-39
100512656	LOC100512656	mRNA	0	0.56	0.22	0.19	0	4.09	8.7	7.35	-1.7853	0.0228318	0.0126556
100513532	FHL2	mRNA	2.8	2.41	9.39	9.57	92	72	322	322	-1.78626	5.48996e-55	3.12809e-56
100519997	LOC100519997	mRNA	0.04	0.02	0.11	0.12	4.57	2.72	13.74	14.92	-1.78795	0.00188114	0.000852371
106505631	LOC106505631	mRNA	0	0.05	0.08	0.08	0	1.03	2.05	2	-1.78818	0.280654	0.209892
397649	LTF	mRNA	0.02	0.05	0.12	0.12	1	2.02	5.81	6.07	-1.78881	0.0525504	0.0317125
110258215	LOC110258215	mRNA	1.28	0.82	4.61	2.62	8.46	5.42	35.2	19.43	-1.78958	1.18901e-05	4.07353e-06
100153672	LOC100153672	mRNA	0.06	0	0.11	0.11	2	0	3.88	4	-1.79109	0.12059	0.0799542
110259164	MUC5B	mRNA	0.05	0.04	0.17	0.14	10	8	39	32	-1.79272	4.8738e-07	1.44753e-07
100515926	NUP210	mRNA	18.59	17.58	64.26	61.16	1395	1311	5530	5154	-1.79412	0	0
100518181	ADAMTS19	mRNA	5.6	5.15	18.69	18.64	384	351	1469	1435	-1.79512	1.54434e-246	1.79871e-248
396973	ARSA	mRNA	0.62	0.47	1.93	1.83	12	9	43	40	-1.79562	4.59847e-08	1.25164e-08
102164887	LOC102164887	mRNA	0.14	0.22	0.74	0.5	7	11	43.08	28.09	-1.79617	4.54622e-07	1.34663e-07
110261043	LOC110261043	mRNA	1.36	1.15	4.58	3.69	34	27.84	135.96	108.73	-1.79724	1.0557e-21	1.37001e-22
100152102	DCC	mRNA	0.22	0.24	0.81	0.8	24	26	101	97	-1.7984	8.89498e-18	1.34858e-18
100153346	MICAL1	mRNA	3.85	4.46	14.41	14.51	151	173	647	638	-1.8006	5.70728e-110	1.54853e-111
100519542	COL26A1	mRNA	1.75	1.57	5.78	5.77	66	59	251	245	-1.80131	4.51383e-43	3.31868e-44
100621099	ACHE	mRNA	4.91	4.53	15.73	16.54	130	115	484	490	-1.80404	8.65265e-84	3.16078e-85
110257938	LOC110257938	mRNA	0.04	0.06	0.27	0.1	2	3	14.6	5.3	-1.80567	0.00995406	0.00514073
100516204	LRRC7	mRNA	0.97	0.93	3.26	3.4	84	80	323	330	-1.80629	1.37926e-56	7.60322e-58
100520594	ZBTB7C	mRNA	0.85	0.81	3.08	2.73	42	40	175	152	-1.80849	6.91884e-29	7.02827e-30
100152321	GPCPD1	mRNA	4.48	4.68	15.72	16.61	261	273	1049	1085	-1.81155	1.26199e-183	2.00435e-185
100153431	OLIG3	mRNA	1.07	0.8	3.22	3.31	8	6	28	28	-1.8129	7.51354e-06	2.51719e-06
100621114	NPAS3	mRNA	0.11	0.11	0.4	0.35	7	7	30	26	-1.8129	7.51354e-06	2.51719e-06
110257044	LOC110257044	mRNA	0.12	0.12	0.3	0.51	1	1	3	5	-1.8129	0.114209	0.0752436
102161965	LOC102161965	mRNA	0.18	0	0.3	0.31	1	0	2	2	-1.8129	0.279352	0.208418
100152223	FGF16	mRNA	0	0.04	0.03	0.1	0	1	1	3	-1.8129	0.279352	0.208418
100522289	GABRR2	mRNA	0.06	0	0.1	0.1	1	0	2	2	-1.8129	0.279352	0.208418
100626347	MPL	mRNA	0	0.04	0.14	0	0	1	4	0	-1.8129	0.279352	0.208418
100627366	ANO9	mRNA	0.04	0	0.14	0	1	0	4	0	-1.8129	0.279352	0.208418
100516728	RFX8	mRNA	0.05	0	0.09	0.09	1	0	2	2	-1.8129	0.279352	0.208418
100520761	C4BPA	mRNA	0	0.04	0.11	0.04	0	1	3	1	-1.8129	0.279352	0.208418
100625296	PDZD7	mRNA	0.05	0.04	0.16	0.16	3	2	10	10	-1.8129	0.00954731	0.00491107
100113428	BPIFB5	mRNA	0	0.03	0.08	0.03	0	1	3	1	-1.8129	0.279352	0.208418
100337670	AMZ1	mRNA	0	0.13	0.23	0.24	0	2	4	4	-1.8129	0.114209	0.0752436
100524749	PADI4	mRNA	0	0.04	0.15	0	0	1	4	0	-1.8129	0.279352	0.208418
100517586	RDH5	mRNA	0	0.08	0.18	0.07	0	1	3	1	-1.8129	0.279352	0.208418
100628102	VILL	mRNA	0	0.03	0.03	0.09	0	1	1	3	-1.8129	0.279352	0.208418
100521308	LOC100521308	mRNA	0.06	0	0.1	0.1	3	0	6	6	-1.8129	0.04911	0.0293471
110259316	LRRC25	mRNA	0.05	0	0.13	0.05	1	0	3	1	-1.8129	0.279352	0.208418
110255291	LOC110255291	mRNA	0.01	0	0.01	0.04	1	0	1	3	-1.8129	0.279352	0.208418
110261240	LOC110261240	mRNA	0.06	0	0.1	0.1	1	0	2	2	-1.8129	0.279352	0.208418
100626835	MALL	mRNA	0.04	0	0.18	0.08	2	0	6	2	-1.8129	0.114209	0.0752436
100624800	ATOH7	mRNA	0	0.03	0.02	0.07	0	1	1	3	-1.8129	0.279352	0.208418
492314	TAC3	mRNA	0.02	0.17	0.9	0.13	1	2	9	3	-1.8129	0.04911	0.0293471
100520582	LOC100520582	mRNA	0	0.04	0	0.12	0	1	0	4	-1.8129	0.279352	0.208418
100240717	CA6	mRNA	0.15	0	0.27	0.27	2	0	4	4	-1.8129	0.114209	0.0752436
100155380	ANXA13	mRNA	0	0.04	0	0.15	0	1	0	4	-1.8129	0.279352	0.208418
100134955	PRXL2B	mRNA	1.73	1.93	6.4	5.82	12	12	47	49	-1.8129	2.87432e-09	7.15774e-10
102161049	FAT2	mRNA	0	0.01	0.01	0.01	0	1	2	2	-1.8129	0.279352	0.208418
100152847	SKOR1	mRNA	0	0.01	0.02	0.02	0	1	2	2	-1.8129	0.279352	0.208418
100037933	IL17F	mRNA	0.08	0	0.07	0.22	1	0	1	3	-1.8129	0.279352	0.208418
100516468	RAB17	mRNA	0	0.07	0.13	0.07	0	1	3	1	-1.8129	0.279352	0.208418
100623214	DLGAP3	mRNA	0.03	0.03	0.16	0.11	2	1	7	5	-1.8129	0.04911	0.0293471
100156270	HDGFL1	mRNA	0.01	0	0.05	0	1	0	4	0	-1.8129	0.279352	0.208418
100153787	GPR15	mRNA	0	0.02	0.06	0.02	0	1	3	1	-1.8129	0.279352	0.208418
100738050	LOC100738050	mRNA	0.03	0	0.03	0.08	1	0	1	3	-1.8129	0.279352	0.208418
100517249	TCF15	mRNA	0	0.08	0.07	0.21	0	1	1	3	-1.8129	0.279352	0.208418
100517885	NT5DC4	mRNA	0	0.05	0	0.19	0	1	0	4	-1.8129	0.279352	0.208418
399542	SLC5A5	mRNA	0.03	0.03	0.16	0.05	1	1	6	2	-1.8129	0.114209	0.0752436
100625563	CAPN8	mRNA	0.05	0	0	0.13	1	0	0	4	-1.8129	0.279352	0.208418
100737566	SLC35D3	mRNA	0.14	0.07	0.34	0.41	4	2	11	13	-1.8129	0.00427886	0.00206114
100524621	SCUBE1	mRNA	0	0.01	0.01	0.03	0	1	1	3	-1.8129	0.279352	0.208418
110256626	LOC110256626	mRNA	0	0.04	0.04	0.12	0	1	1	3	-1.8129	0.279352	0.208418
100517333	MEFV	mRNA	0	0.03	0	0.1	0	1	0	4	-1.8129	0.279352	0.208418
100523341	ARMC2	mRNA	0	0.01	0.02	0.05	0	1	2	2	-1.8129	0.279352	0.208418
100513991	FSD2	mRNA	0.06	0	0.1	0.11	2	0	4	4	-1.8129	0.114209	0.0752436
100157455	RAX	mRNA	0.07	0	0.18	0.06	1	0	3	1	-1.8129	0.279352	0.208418
100739283	SSMEM1	mRNA	0.09	0	0.08	0.25	1	0	1	3	-1.8129	0.279352	0.208418
100154828	ACSS1	mRNA	0.08	0.19	0.39	0.53	3	7	18	22	-1.8129	0.00017701	6.95225e-05
100517891	LOC100517891	mRNA	0	0.13	0.11	0.34	0	1	1	3	-1.8129	0.279352	0.208418
100154535	SPRN	mRNA	0	0.02	0.02	0.06	0	1	1	3	-1.8129	0.279352	0.208418
100519034	UBE2U	mRNA	0.02	0	0.04	0.01	1	0	3.01	1	-1.8165	0.278676	0.207232
100737907	FAM20C	mRNA	0.41	0.28	1.28	1.15	33	22	118	103	-1.81944	5.1322e-20	7.02701e-21
100158106	NRG3	mRNA	3	2.56	9.65	9.98	198	168	731	740	-1.81978	1.35276e-127	3.11535e-129
100520490	GLI1	mRNA	0.84	0.97	3.43	3.09	37	41	167	147	-1.82212	4.67812e-28	4.87904e-29
100523904	PHLDA1	mRNA	3.46	3.49	12.43	12.23	342	343	1408	1357	-1.826	2.6192e-240	3.10262e-242
100154390	ANGEL1	mRNA	1.21	1.1	4.3	3.9	53.86	45.26	212.81	188.3	-1.82965	9.33776e-36	8.00238e-37
397576	APOE	mRNA	8.23	11.53	40.16	30.01	87	122	490	357	-1.83176	1.65741e-74	6.8661e-76
100524101	CACNB2	mRNA	1.14	1.07	3.41	4.33	49.38	46.25	176.62	211.21	-1.83279	1.09798e-34	9.68567e-36
100524359	LOC100524359	mRNA	0.73	0.59	2.61	2.08	10	8	41	32	-1.8328	2.13669e-07	6.15795e-08
106504156	C13H3orf70	mRNA	0.38	0.18	0.98	1.03	23	11	68	70	-1.83396	4.85671e-13	9.52957e-14
100155014	TIAM2	mRNA	0.9	0.61	3.05	2.91	47.29	38.39	177.41	170.41	-1.83421	3.05891e-31	2.92308e-32
397686	IFNA1	mRNA	0.36	0.18	1.08	0.85	2.03	1	6.99	5.33	-1.83651	0.0439104	0.025929
100126276	WNT10B	mRNA	0.86	0.67	2.49	2.93	23	17	73	90	-1.8397	2.90595e-15	5.01921e-16
100516224	ABHD15	mRNA	0.16	0.2	0.76	0.54	11	14	60	42	-1.84147	5.71704e-10	1.35861e-10
100517977	LOC100517977	mRNA	0	0.02	0.03	0.03	0	1.09	2.54	1.91	-1.84238	0.246579	0.179757
100526058	SLFNL1	mRNA	0.12	0.06	0.43	0.22	8	4	32	17	-1.84265	2.39731e-05	8.50823e-06
100152287	TEP1	mRNA	0.54	0.38	1.59	1.71	48	33	161	170	-1.84374	5.54585e-30	5.47575e-31
100153006	ATP8B1	mRNA	0.6	0.41	1.69	1.86	34	23	112	121	-1.84419	2.02195e-21	2.63732e-22
100153737	PHACTR1	mRNA	0.17	0.04	0.49	0.27	9	2	29	16	-1.84532	5.29425e-05	1.94939e-05
100038017	LPAR4	mRNA	0.8	0.86	2.41	2.37	14	17	66	61	-1.84739	3.39369e-12	6.97782e-13
100517152	MEIS1	mRNA	6.95	7.31	24.51	27.15	253	266	1022	1111	-1.85198	3.95804e-189	6.05061e-191
102165745	ZNF488	mRNA	0.04	0.08	0.2	0.25	3	6	16	21	-1.85243	0.000257818	0.000103359
100513507	PERP	mRNA	16.81	15.54	57.93	58.85	199	184	791	784	-1.85283	6.14296e-140	1.29681e-141
100155079	PTPRE	mRNA	1.86	1.87	6.35	7.32	101	102	396	439	-1.8532	1.27179e-74	5.25177e-76
100152192	ZFAND4	mRNA	0.63	1.01	2.83	2.96	19	31	110	96	-1.85554	3.27678e-19	4.65788e-20
100521302	PPP1R14C	mRNA	7.69	7.03	26.44	26.84	170	155	672	667	-1.85554	2.50058e-119	6.28827e-121
100620189	NRXN3	mRNA	0.04	0.06	0.21	0.15	3	5	20	13	-1.85729	0.000572466	0.000239503
100157832	SGCZ	mRNA	0.2	0.04	0.15	0.19	5	3	14	19	-1.85729	0.000572466	0.000239503
100518979	RRH	mRNA	0.13	0.22	0.58	0.72	3	5	15	18	-1.85729	0.000572466	0.000239503
100737576	PPP4R4	mRNA	0.16	0.21	0.7	0.77	7	9	25	41	-1.85729	6.81016e-07	2.05012e-07
396561	TRO	mRNA	1.12	0.67	3.45	3.12	60.07	45.14	222.57	211.59	-1.85785	2.07271e-39	1.62953e-40
102167165	LOC102167165	mRNA	0	0.1	0.35	0	0	1	4.13	0	-1.85904	0.263112	0.193499
100522375	LOC100522375	mRNA	7.04	11.35	38.71	27.31	40	62	244	178	-1.86157	1.95595e-38	1.57009e-39
110261316	AURKC	mRNA	3.31	4.19	13.59	13.67	43	55	205	200.5	-1.86175	5.60867e-37	4.67111e-38
110261315	LOC110261315	mRNA	3.31	4.19	13.59	13.67	43	55	205	200.5	-1.86175	5.60867e-37	4.67111e-38
100515146	CHST9	mRNA	0.28	0.15	0.82	0.73	24	12	80	69	-1.86214	2.9157e-14	5.32355e-15
100037937	TLR3	mRNA	0.22	0.43	1.26	1.1	7	14	47	40	-1.86352	8.8027e-09	2.26257e-09
100519990	FAM71F1	mRNA	0.05	0.11	0.3	0.28	2	5	15	14	-1.86352	0.00126549	0.000558003
100152961	CRISPLD1	mRNA	0.44	0.44	1.74	1.87	14	14	57	59	-1.86352	2.34824e-11	5.10954e-12
100312961	ASNS	mRNA	92.23	101.17	348.41	355.58	1564	1712	6800	6780	-1.86437	0	0
100624152	RASA4B	mRNA	0.13	0.09	0.45	0.21	3	3	18	7	-1.87179	0.00280999	0.00130895
100518840	PMFBP1	mRNA	0.09	0.02	0.23	0.15	5	1	15	10	-1.87179	0.00280999	0.00130895
100127167	CERS4	mRNA	0.35	0.11	0.68	0.7	4	2	12	13	-1.87179	0.00280999	0.00130895
100147710	MEST	mRNA	21.9	24.82	89.8	93.29	620.68	662.51	2659.27	2692.7	-1.87323	0	0
100152644	FAM124A	mRNA	1.56	1.79	6.59	5.75	79	90	382	326	-1.87962	1.28873e-64	6.04664e-66
100157012	GDAP1	mRNA	0.26	0.24	0.87	0.97	11	10	42	46	-1.88001	5.77829e-09	1.46761e-09
100522599	EBI3	mRNA	0.21	0.21	0.37	1.33	2	3	7	14	-1.88329	0.00622902	0.00309761
100623776	TICAM1	mRNA	0.14	0.04	0.38	0.29	4	1	12	9	-1.88329	0.00622902	0.00309761
100520659	MYRF	mRNA	0.33	0.13	0.85	0.84	21	8	62	60	-1.88566	4.64246e-12	9.6499e-13
404772	GEM	mRNA	2.86	2.78	9.51	11.3	62	60	237	278	-1.89059	1.19489e-47	7.9074e-49
406190	DNAJC6	mRNA	0.86	0.89	3.41	3.11	50	50	224	199	-1.89356	2.13399e-39	1.68053e-40
100154248	IFIT3	mRNA	0.18	0.19	0.68	0.7	4	4	17	17	-1.90036	0.000373121	0.000152745
100525848	TMSB15B	mRNA	0.81	1.77	5.02	4.59	5	11	36	32	-1.90036	2.93542e-07	8.55508e-08
100523329	DDX25	mRNA	0.06	0.14	0.43	0.39	1	3	9	8	-1.90036	0.0139858	0.00741728
100515302	LOC100515302	mRNA	0	0.06	0.23	0	0	4.18	17.8	0	-1.9032	0.0116842	0.00609689
100524615	ARID5A	mRNA	1.13	1.5	4.8	4.5	26	32	128	119	-1.90328	1.38023e-23	1.67243e-24
100622587	FNDC5	mRNA	0.39	0.25	1.77	0.95	9	6	43	21	-1.90601	6.4352e-07	1.93512e-07
110260272	HNF4G	mRNA	0.3	0.49	1.3	1.61	15	26	81	94	-1.90656	4.66108e-17	7.34435e-18
100153367	N4BP2L1	mRNA	0.77	0.94	3.28	3.14	54	66	265	248	-1.90882	4.52137e-48	2.97415e-49
100157199	COL13A1	mRNA	0.22	0.35	1	1.1	7	11	37	40	-1.90976	3.99904e-08	1.08266e-08
106504776	LOC106504776	mRNA	0.23	0.18	0.92	0.63	4	3	18	12	-1.91243	0.000826021	0.000354302
100739137	GFOD1	mRNA	1.08	1.12	4.15	4.12	100	103	441	429	-1.91243	4.97117e-81	1.85543e-82
100514365	EPX	mRNA	0	0.25	0.47	0.48	0	7	15	15	-1.91243	0.000826021	0.000354302
100622535	LOC100622535	mRNA	0.31	0.29	0.96	0.85	16	12	60	60	-1.91243	4.37247e-12	9.06845e-13
110258214	LOC110258214	mRNA	4.08	4.32	16.64	14.98	52.58	55.71	247.25	217.17	-1.91343	9.38969e-44	6.77927e-45
100144510	SLCO2A1	mRNA	1.42	1.17	5.03	4.74	28	23	114	105	-1.91526	3.38316e-21	4.43744e-22
100513121	TENM2	mRNA	0.05	0.03	0.15	0.17	6	4	20	23	-1.91724	5.00947e-05	1.83889e-05
100522455	LOC100522455	mRNA	0.07	0.03	0.14	0.26	2	0.96	4.63	8.12	-1.91973	0.0338983	0.019566
100519623	ZIC4	mRNA	2.48	2.66	9.73	9.74	87	93	392	384	-1.92096	8.30649e-73	3.51807e-74
102164235	EVC2	mRNA	1.41	1.29	5.24	5.03	66	60	280	265	-1.92573	1.35975e-51	8.22455e-53
100516440	B4GALNT1	mRNA	0	0.13	0.29	0.19	0	3	8	5	-1.92838	0.0314994	0.0180583
397676	ZAN	mRNA	0.04	0	0.09	0.04	3	0	9	4	-1.92838	0.0314994	0.0180583
399502	PTH	mRNA	0.21	0.16	0.79	0.57	2	1	8	5	-1.92838	0.0314994	0.0180583
102162017	EFCAB8	mRNA	0.1	0.11	0.4	0.34	6	6	29	23	-1.92838	6.77414e-06	2.25805e-06
100524150	MAN1C1	mRNA	1.3	1.68	5.74	5.7	49	63	248	241	-1.93923	7.96897e-47	5.37909e-48
100516747	GRID2	mRNA	0.17	0.13	0.58	0.6	9	7	35	35	-1.94218	1.2561e-07	3.53447e-08
396985	PLAU	mRNA	0.2	0.12	0.85	0.4	5	3	24	11	-1.94218	0.000242935	9.69747e-05
100156493	MN1	mRNA	2.1	2.74	9.34	9.32	196	254	998	975	-1.94529	6.93994e-187	1.08386e-188
100516296	EGR3	mRNA	0.49	0.63	2.2	2.14	21	27	108	103	-1.94904	6.43575e-21	8.53074e-22
102160183	LOC102160183	mRNA	0.11	0.17	0.43	0.63	2	3	9	13	-1.9504	0.00404711	0.00194093
102159735	DRC1	mRNA	0.35	0.25	1.12	1.19	9	6	33	33	-1.9504	2.73781e-07	7.9683e-08
106507181	ONECUT2	mRNA	2.71	2.68	10.51	10.36	489	480	2171	2097	-1.95189	0	0
100521893	NPAS2	mRNA	0.61	0.77	2.67	2.66	24	30	120	118	-1.95283	1.60624e-23	1.94734e-24
100511412	ARHGAP31	mRNA	0.15	0.17	0.6	0.68	16	18	71	79	-1.95425	3.09605e-15	5.36599e-16
100525671	CADPS2	mRNA	0.39	0.17	1.22	0.93	20	9	73	55	-1.95492	3.63155e-13	7.05593e-14
100737774	LRRC17	mRNA	3.76	3.71	14.31	15.13	270	264	1164	1200	-1.95922	6.79718e-226	8.5915e-228
100628052	TCIM	mRNA	0.32	0.13	0.72	1.02	5	2	13	18	-1.95974	0.000536837	0.000223851
110255953	LOC110255953	mRNA	0.23	0.28	0.84	1.2	4	5	16	24	-1.9649	7.15628e-05	2.67668e-05
100739692	LRRC43	mRNA	0.11	0.14	0.61	0.68	5	5.95	26.1	23	-1.97769	8.79231e-06	2.97557e-06
110255188	KIAA0408	mRNA	2.04	2.3	8.03	8.74	325.94	358.26	1484.25	1588.33	-1.97986	1.83212e-297	1.64892e-299
396677	F3	mRNA	4.92	4.1	17.52	18.19	86	72	350	360	-1.98079	2.02308e-69	9.01019e-71
100154026	SIM1	mRNA	0	0.02	0.05	0.03	0	2	6	3	-1.98282	0.0723023	0.0450843
396854	IFN-DELTA-1	mRNA	0.19	0.38	1.23	1.01	2	4	15	12	-1.98282	0.00118394	0.000518909
100155754	IFN-DELTA-11	mRNA	0.22	0.21	0.93	0.77	1	1	5	4	-1.98282	0.0723023	0.0450843
100512751	COL19A1	mRNA	0.02	0.02	0.07	0.06	2	2	10	8	-1.98282	0.00898807	0.00459842
100513452	SALL3	mRNA	0.01	0.01	0.02	0.06	1	1	2	7	-1.98282	0.0723023	0.0450843
100620950	NYX	mRNA	0.07	0.07	0.16	0.43	2	2	5	13	-1.98282	0.00898807	0.00459842
396995	AVP	mRNA	0.21	0.21	0.9	0.75	1	1	5	4	-1.98282	0.0723023	0.0450843
100157293	TMEM71	mRNA	0	0.09	0.08	0.28	0	2	2	7	-1.98282	0.0723023	0.0450843
106507367	KCNK17	mRNA	0	0.13	0.31	0.2	0	4	11	7	-1.98282	0.00898807	0.00459842
100514562	C2H11orf86	mRNA	0	0.22	0.39	0.31	0	2	5	4	-1.98282	0.0723023	0.0450843
100625610	GRM1	mRNA	0.03	0	0.06	0.05	2	0	5	4	-1.98282	0.0723023	0.0450843
100513005	THBS4	mRNA	0.03	0.03	0.16	0.08	1	1	6	3	-1.98282	0.0723023	0.0450843
100141403	ICAM3	mRNA	1.57	1.3	5.46	5.96	23	19	92	98	-1.99044	1.92603e-19	2.6983e-20
100627091	LOC100627091	mRNA	1.06	1	4.5	3.74	32	31	158	128	-1.99549	7.85044e-29	7.99539e-30
100523794	MFAP2	mRNA	9.74	10.95	42.41	40.07	155	174	777	717	-1.99592	1.51884e-146	3.05557e-148
100620576	EVC	mRNA	2.58	2.73	11.06	10.03	126	136	635	556	-1.99743	4.20642e-117	1.07172e-118
100151843	SNTA1	mRNA	0.13	0.18	0.62	0.63	3	4	16	16	-2.00554	0.000345213	0.000140772
100511364	OVOL1	mRNA	0.36	0.14	0.97	0.88	10	4	34	30	-2.00554	2.51485e-07	7.29939e-08
100153213	HS6ST2	mRNA	0.59	0.71	2.51	2.72	27	32	131	139	-2.00707	1.78071e-27	1.89018e-28
100155970	ADCY5	mRNA	0.22	0.28	1.04	0.96	9	13	55	46	-2.01168	5.53344e-11	1.23039e-11
100156325	LOC100156325	mRNA	0.12	0	0.27	0.23	2	0	5	4.25	-2.02235	0.0643075	0.0396033
102160697	ADAMTSL1	mRNA	0.04	0.05	0.23	0.17	4	4	22	15	-2.02235	0.000101343	3.85961e-05
100524378	LOC100524378	mRNA	0.12	0.26	0.69	0.85	6	13	40	48	-2.0244	8.85938e-10	2.13291e-10
100514961	GLT8D2	mRNA	0.68	0.5	2.07	2.49	18.23	12.24	65.73	75.5	-2.02548	4.76958e-15	8.34226e-16
100621401	TMEM119	mRNA	0.32	0.18	0.94	1.08	7	4	24	27	-2.02589	4.04293e-06	1.3146e-06
100515497	ATOH1	mRNA	0.2	0.24	0.74	1.08	5	6	21	30	-2.02589	4.04293e-06	1.3146e-06
768107	RGN	mRNA	0.36	0.63	1.85	2.33	6	11	36	43	-2.02922	6.54671e-09	1.66841e-09
100512390	C1H9orf152	mRNA	0.04	0.09	0.27	0.27	1	2	7	7	-2.03529	0.0201014	0.0110165
100156534	HCN4	mRNA	0.24	0.21	0.91	0.93	16	14	70	70	-2.03529	5.17135e-15	9.05183e-16
102165279	LOC102165279	mRNA	0.06	0.04	0.24	0.3	2	1	6	8	-2.03529	0.0201014	0.0110165
100157309	ISLR2	mRNA	0.08	0.08	0.33	0.27	3	3	15	13	-2.03529	0.000759986	0.000324167
100514305	STPG2	mRNA	0.1	0.1	0.51	0.33	3	3	17	11	-2.03529	0.000759986	0.000324167
110260113	LOC110260113	mRNA	0.19	0	0.16	0.61	2	0	2	7.34	-2.03632	0.0615721	0.0377924
733607	MGST3	mRNA	3.98	4.9	14.47	22.05	34	42	143	212	-2.03665	1.77348e-36	1.49991e-37
100522393	CNIH3	mRNA	0.28	0.18	1.11	0.79	8	5	36	25	-2.0432	3.54025e-07	1.03881e-07
414911	EDNRB	mRNA	1.89	2.63	9.21	9.69	92	127	506	522	-2.04374	3.14303e-104	9.13104e-106
100156668	SLC6A1	mRNA	2.93	2.82	11.19	12.65	142	135	620	684	-2.04788	2.51854e-132	5.60009e-134
100625171	DSE	mRNA	0.61	0.4	2.45	1.78	26	18	120	89	-2.06083	3.20675e-22	4.09359e-23
110261068	ZIM2	mRNA	0.04	0.04	0.19	0.17	2	2	10	9	-2.06083	0.00573243	0.0028315
100511002	TPH1	mRNA	0.06	0.02	0.25	0.09	3	1	14	5	-2.06083	0.00573243	0.0028315
106504176	EAF2	mRNA	0.35	0.72	2.35	1.83	4	8	31	26	-2.06083	7.67171e-07	2.32877e-07
100519953	GTF2A1L	mRNA	0.01	0.04	0.13	0.12	1	3	10	9	-2.06083	0.00573243	0.0028315
503700	PIK3C3	mRNA	15.71	14.01	60.86	60.93	519	448	2320	2278	-2.06232	0	0
396583	SNAI1	mRNA	1.29	1.94	6.88	6.62	22	33	135	127	-2.06496	1.18144e-27	1.24626e-28
100515666	HES2	mRNA	0.04	0.04	0.23	0.11	1	0.99	6.39	3.1	-2.06654	0.056816	0.0345423
100157362	PCDH17	mRNA	1.44	1.54	6.12	6.62	128	135	614	652	-2.08004	4.50977e-131	1.00874e-132
100623720	LOC100623720	mRNA	0.79	0.85	2.83	3.21	28	32	141	148	-2.08093	1.08992e-30	1.05234e-31
100736796	ADGRB3	mRNA	0.94	1.15	4.67	4.39	62	72	334	312	-2.0822	2.07754e-67	9.44522e-69
100521330	SKIDA1	mRNA	3.18	3.15	14.01	13.06	237	233	1189	1082	-2.08549	2.53578e-235	3.05414e-237
100518732	ARHGAP9	mRNA	1.45	2.39	9.12	7.85	42	64	279	235	-2.0906	4.08904e-54	2.37316e-55
397013	PPARGC1A	mRNA	0.35	0.51	1.3	1.59	23	26	108	130	-2.09301	1.21585e-25	1.38152e-26
100621952	C10H9orf64	mRNA	3.27	3.62	14.26	16.47	70	79	347	379	-2.09756	2.39328e-76	9.64533e-78
100171387	SLC7A3	mRNA	8.87	10.07	40.06	41.09	206	233	1069	1072	-2.09889	1.03989e-223	1.34193e-225
100157866	DNAH7	mRNA	0.02	0.01	0.08	0.08	3.48	2.32	14.16	14.17	-2.1011	0.000535975	0.000223456
100113467	CDK5R1	mRNA	0.54	0.84	2.39	3.57	17	26	86	125	-2.10773	4.80112e-23	5.9319e-24
100738053	CHD5	mRNA	0.36	0.41	1.87	1.43	36	41	216	163	-2.11217	1.10779e-40	8.48198e-42
100157351	SMOC1	mRNA	1.18	0.86	4.62	4.2	45	33	203	181	-2.11246	3.2532e-41	2.4715e-42
100523415	GPRASP2	mRNA	1.59	1.67	6.51	7.5	62	63	293	323	-2.1139	1.50254e-65	6.97027e-67
102159535	LOC102159535	mRNA	0	0.05	0.1	0.1	0	1	2.43	2.53	-2.12324	0.173197	0.120027
102158401	LOC102158401	mRNA	1.26	1.45	5.67	6.14	32.79	37.58	169.84	179.66	-2.12516	7.06361e-38	5.74026e-39
100738507	DBX2	mRNA	0.86	1.08	4.29	4	16	20	94	85	-2.12679	6.41373e-20	8.81988e-21
100156404	PGF	mRNA	1.54	0.99	6.01	5.06	25	16	112	92	-2.12777	1.42793e-22	1.79448e-23
100521475	IQCB1	mRNA	2.4	1.82	8.86	9.63	53	40	225	239	-2.13172	3.77027e-50	2.37529e-51
100144442	F2	mRNA	0	0.05	0.17	0.05	0	1	4	1	-2.13483	0.169884	0.117281
100525483	LOC100525483	mRNA	0	0.04	0.15	0.04	0	1	4	1	-2.13483	0.169884	0.117281
100154962	PTPRR	mRNA	0.47	0.32	1.77	1.73	16	11	69	66	-2.13483	2.32687e-15	3.99592e-16
100515914	FLI1	mRNA	0.03	0.09	0.17	0.38	1	3	6	14	-2.13483	0.00364351	0.00173278
100518360	RASGEF1C	mRNA	0.01	0.01	0.03	0.07	1	1	3	7	-2.13483	0.0452012	0.0267555
100738855	ALX4	mRNA	0.02	0.02	0.06	0.1	1	1	4	6	-2.13483	0.0452012	0.0267555
396650	SLA-7	mRNA	0.09	0	0.04	0.17	1	0	1	4	-2.13483	0.169884	0.117281
100738112	LOC100738112	mRNA	0.06	0.09	0.45	0.18	2	3	18	7	-2.13483	0.00106046	0.00046121
100628236	POM121L2	mRNA	0.01	0.01	0.1	0.02	1	1	8	2	-2.13483	0.0452012	0.0267555
100512303	TMEM215	mRNA	0	0.01	0.02	0.04	0	1	2	3	-2.13483	0.169884	0.117281
102157561	EDN2	mRNA	0	0.09	0.08	0.33	0	1	1	4	-2.13483	0.169884	0.117281
100525915	CCDC78	mRNA	0.06	0	0.05	0.21	1	0	1	4	-2.13483	0.169884	0.117281
397222	MEOX2	mRNA	0.12	0	0.3	0.21	1	0	3	2	-2.13483	0.169884	0.117281
110257570	LOC110257570	mRNA	0.14	0.03	0.43	0.33	5	1	17	13	-2.13483	0.000308009	0.000124745
100152200	C7H6orf222	mRNA	0	0.02	0.02	0.07	0	1	1	4	-2.13483	0.169884	0.117281
100156013	RBM24	mRNA	0.43	0.4	1.96	1.67	15	14	79	66	-2.13483	2.03992e-16	3.31955e-17
100517861	CCDC110	mRNA	0	0.04	0.06	0.09	0	1	2	3	-2.13483	0.169884	0.117281
100514850	KIF6	mRNA	0	0.06	0.05	0.2	0	2	2	8	-2.13483	0.0452012	0.0267555
106504105	P2RX1	mRNA	0.04	0	0.09	0.07	1	0	3	2	-2.13483	0.169884	0.117281
100154799	SERTM1	mRNA	0	0.03	0.07	0.05	0	1	3	2	-2.13483	0.169884	0.117281
102167611	IGFN1	mRNA	0	0.01	0.02	0.03	0	1	2	3	-2.13483	0.169884	0.117281
100514949	F2RL3	mRNA	0	0.03	0.04	0.07	0	1	2	3	-2.13483	0.169884	0.117281
100737468	IL34	mRNA	0.03	0.06	0.12	0.12	2	2	10	10	-2.13483	0.00364351	0.00173278
106508259	TNFRSF13B	mRNA	0.03	0	0.09	0.06	1	0	3	2	-2.13483	0.169884	0.117281
100523314	C1QTNF12	mRNA	0	0.02	0.06	0.04	0	1	3	2	-2.13483	0.169884	0.117281
110255907	LOC110255907	mRNA	0.05	0	0.13	0.09	1	0	3	2	-2.13483	0.169884	0.117281
100518430	IRX6	mRNA	0	0.05	0.04	0.17	0	1	1	4	-2.13483	0.169884	0.117281
100620900	LOC100620900	mRNA	0	0.04	0.17	0	0	1	5	0	-2.13483	0.169884	0.117281
100623023	MLIP	mRNA	0.05	0	0.03	0.17	1	0	1	4	-2.13483	0.169884	0.117281
106508926	LOC106508926	mRNA	0.06	0	0.1	0.05	1	0	3	2	-2.13483	0.169884	0.117281
110259947	HS3ST6	mRNA	0.02	0	0.06	0.04	1	0	3	2	-2.13483	0.169884	0.117281
100157401	VTCN1	mRNA	0	0.04	0	0.17	0	1	0	5	-2.13483	0.169884	0.117281
396972	LGALS9	mRNA	0.07	0	0.1	0.21	1	0	1	4	-2.13483	0.169884	0.117281
100155924	RFTN1	mRNA	0.52	0.78	2.84	2.84	16	24	101	99	-2.13483	3.07114e-22	3.91641e-23
100517145	LOC100517145	mRNA	0.02	0	0.03	0.05	1	0	2	3	-2.13483	0.169884	0.117281
100515805	PARP12	mRNA	0.03	0	0.03	0.12	1	0	1	4	-2.13483	0.169884	0.117281
100625935	CRACR2A	mRNA	0	0.01	0.04	0.01	0	1	4	1	-2.13483	0.169884	0.117281
100511523	TMPRSS13	mRNA	0.03	0	0.05	0.07	1	0	2	3	-2.13483	0.169884	0.117281
110257936	LOC110257936	mRNA	0.05	0.03	0.16	0.18	3.69	1.85	12.96	14.81	-2.13847	0.0005277	0.000219692
100188980	PGAM2	mRNA	0.92	0.92	3.03	3.99	20	18	91	100	-2.1424	2.26001e-21	2.94934e-22
100271877	KCNMB2	mRNA	1.2	1.53	6.14	5.92	33	42	194	183	-2.1425	3.42725e-41	2.60599e-42
100520620	ROR1	mRNA	0.98	0.79	3.94	3.76	62	49	284	274	-2.1426	1.77513e-60	9.03364e-62
100518441	DNHD1	mRNA	0.09	0.04	0.34	0.27	19	9	79	62	-2.1451	4.39501e-16	7.25957e-17
100511150	CAMK1D	mRNA	0.93	1.3	4.03	4.21	65	79	362	368	-2.15473	2.24177e-79	8.53033e-81
100511267	IFI44L	mRNA	1.35	1.16	5.9	5	26	23	135	115	-2.16397	5.47152e-28	5.71738e-29
100155581	LTB	mRNA	0.12	0.75	1.78	1.89	1	7	19	22	-2.17045	1.67795e-05	5.84413e-06
100525341	TENT5C	mRNA	0.61	0.61	2.75	2.17	31	23	150	129	-2.18213	1.9669e-31	1.87045e-32
110255273	LOC110255273	mRNA	0.11	0.15	0.44	0.76	3.53	4.61	15.54	26.56	-2.18362	1.17741e-05	4.03301e-06
110261077	LOC110261077	mRNA	0.45	0.64	2.11	2.54	14	23	93	99	-2.18841	4.94973e-22	6.35463e-23
100623186	MCUB	mRNA	1.06	0.78	3.81	4.54	15	11	63	72	-2.18927	8.12516e-16	1.3636e-16
100048953	CDH1	mRNA	0.09	0	0.31	0.1	4	0	16	5	-2.20522	0.00229366	0.00105447
397533	COL5A1	mRNA	0.14	0.27	1.17	0.75	9	17	84	53	-2.21049	3.26453e-16	5.34906e-17
100144476	TLR5	mRNA	0.13	0.11	0.58	0.52	7	6	37	32	-2.22098	9.56854e-09	2.46701e-09
110260119	LOC110260119	mRNA	0	0.13	0.31	0.31	0	3	8	8	-2.22794	0.0079154	0.00401139
100515222	LOC100515222	mRNA	0.12	0	0.11	0.45	1.42	0	1.52	6.14	-2.24435	0.0729225	0.0455217
110258600	LOC110258600	mRNA	0.86	1.81	6.51	6.12	8.17	17.29	71.72	65.73	-2.2455	1.46837e-16	2.37391e-17
100153765	MEDAG	mRNA	0.13	0.09	0.49	0.54	3	2	13	14	-2.24586	0.00041934	0.000172609
100521775	COL23A1	mRNA	0.09	0.14	0.43	0.67	6	9	32	49	-2.24586	3.30312e-10	7.73374e-11
100048951	SLC15A2	mRNA	0.04	0.16	0.47	0.62	2	8	27	27	-2.24586	3.69323e-07	1.08504e-07
100522506	SLC9B1	mRNA	0.16	0.23	0.94	0.8	5	5	29	25	-2.24586	3.69323e-07	1.08504e-07
100525324	L1CAM	mRNA	1.22	1.06	5.63	5.21	65	56	343	311	-2.24718	5.78954e-75	2.36777e-76
100520400	YOD1	mRNA	0.92	1.14	4.27	5.45	67	81	358	442	-2.2473	1.66738e-91	5.58332e-93
397083	EGF	mRNA	0.08	0.1	0.33	0.49	4	5	20	29	-2.25768	1.24243e-06	3.85038e-07
100627780	KCNJ10	mRNA	0.18	0.14	0.77	0.75	10	8	50	48	-2.25768	3.41692e-12	7.0301e-13
100626707	ITGA9	mRNA	1.64	1.54	7.54	7.76	145	136	764	769	-2.26061	7.44828e-176	1.28648e-177
100513231	ABCC3	mRNA	0.72	0.65	3.15	3.44	53	48	267	285	-2.26321	5.91508e-64	2.79098e-65
100511481	FOXI1	mRNA	0.29	0.13	0.78	0.88	5	3	21	23	-2.27233	4.20971e-06	1.37092e-06
110261059	TMEM190	mRNA	0.05	0	0.08	0.17	2	0	4	7	-2.27233	0.0278394	0.0157528
100233171	AGPAT3	mRNA	0.08	0.08	0.36	0.29	1	1	7	4	-2.27233	0.0278394	0.0157528
100622262	SEZ6L2	mRNA	0.5	0.25	1.69	1.93	20	10	78	87	-2.27233	6.27866e-20	8.62583e-21
100620394	COL15A1	mRNA	0.04	0	0.05	0.13	2	0	3	8	-2.27233	0.0278394	0.0157528
397032	SELENOW	mRNA	0	0.25	0.64	0.55	0	2	6	5	-2.27233	0.0278394	0.0157528
100525577	CBFA2T3	mRNA	0.05	0	0.18	0.13	2	0	5	6	-2.27233	0.0278394	0.0157528
100127449	ABCC9	mRNA	0	0.04	0.09	0.08	0	2	6	5	-2.27233	0.0278394	0.0157528
100737392	NCAM2	mRNA	0.08	0.13	0.5	0.53	8	12	53.72	56.35	-2.27325	1.14844e-13	2.1736e-14
403165	PCK2	mRNA	22.75	26.45	123.55	115.95	543	629	3389	3110	-2.28414	0	0
100626442	DCHS2	mRNA	0.09	0.06	0.33	0.44	13	9	53	69	-2.2842	4.14381e-15	7.22034e-16
100625890	SLFN11	mRNA	0.6	0.72	2.9	3.5	41	49	229	271	-2.28683	9.41312e-59	4.95854e-60
494020	LMCD1	mRNA	0.25	0.48	1.77	1.78	3	7	29	27	-2.29833	1.45404e-07	4.1203e-08
102164667	LOC102164667	mRNA	0.05	0.1	0.5	0.2	2	3	20	8	-2.29833	0.000261288	0.000104923
102166962	HHLA2	mRNA	0.39	0.35	1.61	2.01	29	26	138	171	-2.303	5.30182e-37	4.41029e-38
100518950	FGF19	mRNA	12.12	11.01	58.66	55.86	101	92	565	524	-2.30923	2.28453e-128	5.23094e-130
100513689	NCKAP5	mRNA	0.44	0.35	2.2	1.72	31	25	179	137	-2.30932	6.15274e-38	4.9919e-39
100157416	2021-03-08	mRNA	1	1.02	4.99	5.05	54	54	305	305	-2.31068	2.35768e-72	1.00636e-73
397531	COL5A3	mRNA	1.19	1.09	5.7	5.45	77	70	432	399	-2.31193	2.65924e-98	8.27108e-100
100514296	RHBDL2	mRNA	0.07	0.05	0.33	0.25	2	1	11	6	-2.3154	0.0049197	0.00239832
100621421	LOC100621421	mRNA	0	0.17	0.48	0.33	0	3	12	5	-2.3154	0.0049197	0.00239832
100153193	RIMBP2	mRNA	1.92	1.31	8.42	8.03	124	88	613	589	-2.3162	4.06061e-142	8.4109e-144
100154027	FOXH1	mRNA	1.48	1.5	9.04	8.04	41	46	263	233	-2.32415	2.04522e-59	1.06518e-60
100037938	CD14	mRNA	0.06	0.64	1.55	1.98	1	10	28	35	-2.33075	1.68375e-08	4.42694e-09
100623872	CMPK2	mRNA	0.3	0.21	1.26	1.35	10	7	48	50	-2.34015	1.10287e-12	2.20923e-13
110257782	LOC110257782	mRNA	0.18	0	0.29	0.65	1.46	0	2.64	5.78	-2.34075	0.0522481	0.0315162
445523	ULBP1	mRNA	0.58	0.43	2.57	2.56	8	6	41	40	-2.34539	1.06923e-10	2.42489e-11
100152101	SLC8A3	mRNA	0.68	0.58	3.01	3.29	33	28	169	184	-2.34569	4.80636e-43	3.53694e-44
100522432	REEP1	mRNA	3.78	3.14	17.48	18.69	151	129	796	825	-2.34628	2.36399e-194	3.51994e-196
100525061	BANK1	mRNA	0.05	0.07	0.38	0.2	2	3	19	10	-2.34895	0.000162554	6.35329e-05
100316854	PSPH	mRNA	22.44	26.12	129.59	123.91	294	358	1976	1825	-2.35633	0	0
100152828	KCNJ9	mRNA	0.06	0.06	0.36	0.24	3	3	21	14	-2.35722	2.98422e-05	1.06899e-05
100627663	ARHGEF3	mRNA	0.74	0.35	2.72	2.83	28	13	119	121	-2.36224	8.03625e-30	7.95594e-31
100620302	FIBIN	mRNA	0.22	0.16	0.99	0.97	8	6	42	40	-2.3631	6.66537e-11	1.48957e-11
100517978	CTNND2	mRNA	1.68	1.68	8.17	9.19	99	99	554	610	-2.36842	2.53412e-141	5.26579e-143
100511351	NID1	mRNA	9.51	10.26	51.21	51.05	609	653	3761	3671	-2.37094	0	0
100512979	GRAMD1B	mRNA	1.77	1.28	7.82	8.45	151	107	738	784	-2.37342	5.12126e-185	8.06604e-187
102159655	LOC102159655	mRNA	0.35	0.24	1.55	1.48	2.02	1.39	10.51	9.73	-2.38226	0.00167933	0.00075448
100627778	ARSE	mRNA	0.05	0.05	0.32	0.17	1.02	1	8	4	-2.38351	0.017442	0.00946259
100515635	CREB5	mRNA	0.61	0.85	2.37	2.23	36	33	202	209	-2.38737	5.70022e-51	3.5044e-52
100153335	STRA6	mRNA	1.26	1.01	6.29	6.04	41	32	228	209	-2.39456	2.54994e-54	1.47316e-55
100520334	GLI2	mRNA	0.89	1	5.28	4.67	67	72	448	385	-2.39613	9.34769e-103	2.73422e-104
100157037	PACSIN1	mRNA	0.02	0	0.08	0.04	1	0	4	2	-2.39786	0.101377	0.0655751
100510890	ELF5	mRNA	0.04	0	0.03	0.31	1	0	1	5	-2.39786	0.101377	0.0655751
100511769	CACNA1E	mRNA	0	0.01	0.04	0.01	0	1	5	1	-2.39786	0.101377	0.0655751
110261376	FAM71E2	mRNA	0.03	0	0	0.18	1	0	0	6	-2.39786	0.101377	0.0655751
102166402	XG	mRNA	0.02	0	0.02	0.08	1	0	1	5	-2.39786	0.101377	0.0655751
106507128	LOC106507128	mRNA	0	0.06	0.22	0.11	0	1	4	2	-2.39786	0.101377	0.0655751
100624254	FANCD2OS	mRNA	0.09	0	0.22	0.23	1	0	3	3	-2.39786	0.101377	0.0655751
100154449	ETS2	mRNA	0.03	0	0.1	0.05	1	0	4	2	-2.39786	0.101377	0.0655751
396718	RYR1	mRNA	0	0.01	0.01	0.02	0	1	2	4	-2.39786	0.101377	0.0655751
100519447	MFAP3L	mRNA	0.02	0.04	0.1	0.09	1	1	8	4	-2.39786	0.0170271	0.00921386
100623528	C15H2orf80	mRNA	0	0.04	0.13	0.1	0	1	3	3	-2.39786	0.101377	0.0655751
100620693	USHBP1	mRNA	0.04	0	0.16	0.03	1	0	5	1	-2.39786	0.101377	0.0655751
100738869	FAM228A	mRNA	0	0.07	0	0.38	0	1	0	6	-2.39786	0.101377	0.0655751
100620491	RGS6	mRNA	0.02	0.02	0.12	0.06	1	1	8	4	-2.39786	0.0170271	0.00921386
397617	HR	mRNA	0.02	0	0.02	0.08	1	0	1	5	-2.39786	0.101377	0.0655751
100738368	FBN3	mRNA	0.03	0.04	0.16	0.18	3	4	20	22	-2.39786	3.42239e-06	1.1066e-06
100525926	SPIB	mRNA	0	0.05	0.16	0.08	0	1	4	2	-2.39786	0.101377	0.0655751
100626686	LRMP	mRNA	0.12	0.18	0.75	0.82	3.17	4.49	22.26	23.7	-2.39786	1.12299e-06	3.46611e-07
100155468	LOC100155468	mRNA	0	0.03	0.05	0.09	0	1	2	4	-2.39786	0.101377	0.0655751
397435	ESR1	mRNA	0	0.06	0.1	0.03	0	1	4	2	-2.39786	0.101377	0.0655751
100155595	SDS	mRNA	0.07	0.07	0.34	0.35	1	1	6	6	-2.39786	0.0170271	0.00921386
100522387	CTSC	mRNA	0	0.05	0.16	0.05	0	1	4	2	-2.39786	0.101377	0.0655751
106506214	LOC106506214	mRNA	0	0.02	0.05	0.03	0	1	4	2	-2.39786	0.101377	0.0655751
100524295	TCEAL3	mRNA	0	0.14	0.11	0.46	0	1.51	1.32	7.79	-2.4058	0.0393066	0.0230101
110257347	SLC12A7	mRNA	1.47	1.3	8	6.76	75	66	468	387	-2.41313	2.58802e-106	7.3131e-108
100521941	ARMCX2	mRNA	3.17	4.29	19.93	18.87	91	124	687	626	-2.42336	1.23645e-163	2.25017e-165
100624094	LOC100624094	mRNA	0.38	0.41	2.27	1.98	13	14	89	76	-2.42433	1.94059e-21	2.52991e-22
110260758	B4GALNT3	mRNA	0.19	0.07	0.74	0.66	10	4	46	40	-2.43181	9.81109e-12	2.08999e-12
100511614	ARHGAP36	mRNA	0.66	0.61	3.48	3.42	20	19	122	118	-2.43439	7.47531e-31	7.20273e-32
102157639	LOC102157639	mRNA	0.07	0.15	0.57	0.61	2	4	18	19	-2.43739	1.14304e-05	3.90923e-06
397460	TNC	mRNA	19.62	17.71	103.53	103.7	1586	1420	9383	9157	-2.43762	0	0
100157460	CABP1	mRNA	0.43	0.27	1.95	1.7	9	6	50	43	-2.44517	1.13165e-12	2.26839e-13
100621671	ENPP3	mRNA	0.16	0.03	0.55	0.31	4	1	20	11	-2.44517	6.20194e-05	2.30495e-05
110258297	LOC110258297	mRNA	0	0.04	0.08	0.13	0	2.07	4.86	8	-2.44809	0.0121393	0.00636566
100513331	TCEAL9	mRNA	6.32	7.9	36.38	41.78	64	80	422	473	-2.44872	3.89924e-113	1.03474e-114
100622113	RSPO1	mRNA	0.7	0.83	4.12	4.28	17	20	115	117	-2.46143	3.15437e-30	3.09154e-31
100157227	IGSF1	mRNA	0.55	0.28	2.34	2.67	29	16	135	149	-2.47079	6.16436e-37	5.15634e-38
100736598	C15H2orf72	mRNA	0.16	0	0.5	0.37	3	0	11	8	-2.47586	0.00186587	0.000844401
100517738	KCP	mRNA	0.02	0.04	0.13	0.16	1	2	8	11	-2.47586	0.00186587	0.000844401
100153556	CDH22	mRNA	0.53	0.7	3.73	3.16	22	29	177	147	-2.48032	3.51806e-42	2.63313e-43
100153311	FGFBP3	mRNA	0.3	0.75	3.31	2.59	4	10	51	39	-2.4974	1.42373e-12	2.86894e-13
100520899	ZKSCAN2	mRNA	0.03	0.07	0.26	0.33	2	5	20	25	-2.4974	8.03465e-07	2.44107e-07
100627919	ANKRD63	mRNA	0	0.03	0.1	0.07	0	2.47	9.34	6.57	-2.50025	0.0044073	0.0021303
100511413	ASB5	mRNA	0.06	0	0.2	0.13	2	0	8	5	-2.51334	0.010344	0.00535957
100627261	ERMN	mRNA	0.03	0.03	0.16	0.14	1	1	7	6	-2.51334	0.010344	0.00535957
102165318	LOC102165318	mRNA	0.77	1.04	5.5	6.65	42.18	51.88	289.11	329.66	-2.53065	1.90945e-81	7.0889e-83
100513233	LOC100513233	mRNA	0.05	0	0.17	0.09	1.63	0	7.03	3.73	-2.53563	0.0198999	0.0108975
396942	ANXA1	mRNA	3.37	2.45	17.1	16.69	51	37	298	284	-2.53834	6.37653e-77	2.53188e-78
100152052	ONECUT1	mRNA	0.96	1.11	5.75	6.25	94	112	660	705	-2.54108	1.70613e-179	2.82267e-181
100519300	TGFBI	mRNA	1.31	1.21	8.1	6.55	37	34	263	208	-2.54273	1.51143e-62	7.36159e-64
100524723	CHAC1	mRNA	14.63	23.86	116.74	107.86	231	376	2122	1915	-2.54641	0	0
100511545	LOC100511545	mRNA	0.06	0.03	0.16	0.37	2	1	6	14	-2.54986	0.00113816	0.00049779
102160932	CCDC177	mRNA	0.06	0	0.21	0.15	3	0	12	8	-2.54986	0.00113816	0.00049779
396975	PSMB8	mRNA	0.17	0.08	0.88	0.6	2	1	12	8	-2.54986	0.00113816	0.00049779
100520716	CATSPERZ	mRNA	0.11	0.15	1.23	0.84	2.35	3	20	16	-2.56328	8.29851e-06	2.79692e-06
100520726	EGR1	mRNA	22.77	21.04	130.15	130.03	904	831	5932	5800	-2.57034	0	0
100127352	FOXP2	mRNA	0.55	0.43	2.33	2.4	24	19	143	148	-2.57151	1.6289e-39	1.27846e-40
100626363	NPR3	mRNA	0.05	0.07	0.32	0.37	4	6	32	36	-2.57843	4.42916e-10	1.04522e-10
396775	TIMP3	mRNA	0.45	0.49	2.66	2.95	22	24	150	163	-2.57936	1.43378e-42	1.06269e-43
100523643	DLGAP2	mRNA	0.13	0.12	0.86	0.79	11	11	75	75	-2.58229	5.87857e-21	7.77663e-22
100145890	SFRP4	mRNA	2.42	2.43	15.32	13.69	42	42	306	267	-2.58297	3.27515e-77	1.29393e-78
100154847	CARMIL3	mRNA	0.08	0.04	0.43	0.31	4	2	24	17	-2.58549	1.61394e-06	5.0626e-07
100621341	NR2F1	mRNA	7.78	9.14	50.18	49.1	173	210	1347	1274	-2.5876	0	0
100157494	NRSN2	mRNA	0.45	0.3	2.32	2.22	9	6	53	50	-2.59251	8.60636e-15	1.52637e-15
100144486	FOS	mRNA	7.33	4.7	37.09	35.78	81	52	473	445	-2.59997	4.63848e-124	1.12041e-125
100518227	MAFB	mRNA	2.94	3.24	18.93	18.85	105	115	775	755	-2.61085	3.41153e-207	4.71848e-209
100525036	ERAP2	mRNA	0	0.02	0.08	0.03	0	1	5	2	-2.62025	0.0597419	0.0365149
100157562	LMX1B	mRNA	0.18	0	0.14	0.16	3	0	10	11	-2.62025	0.000691164	0.000292365
100154993	ACACB	mRNA	0	0.01	0.03	0.04	0	1	3	4	-2.62025	0.0597419	0.0365149
100151829	PTCHD1	mRNA	0.03	0	0.09	0.09	2	0	7	7	-2.62025	0.0062373	0.00310317
100515194	ABLIM3	mRNA	0.02	0.03	0.18	0.1	1	1	9	5	-2.62025	0.0062373	0.00310317
100152396	NHLRC1	mRNA	0.07	0.07	0.25	0.64	1	1	4	10	-2.62025	0.0062373	0.00310317
110261228	SHISAL2A	mRNA	0.07	0	0.26	0.2	1	0	4	3	-2.62025	0.0597419	0.0365149
110261176	LOC110261176	mRNA	0	0.08	0.09	0.23	0	1	2	5	-2.62025	0.0597419	0.0365149
100737937	OTOF	mRNA	0	0.01	0.05	0.03	0	1	4	3	-2.62025	0.0597419	0.0365149
110256821	LOC110256821	mRNA	0	0.06	0.15	0.21	0	1	3	4	-2.62025	0.0597419	0.0365149
110260652	LOC110260652	mRNA	0.03	0	0.05	0.12	1	0	2	5	-2.62025	0.0597419	0.0365149
100524814	FGD2	mRNA	0.05	0	0.04	0.23	1	0	1	6	-2.62025	0.0597419	0.0365149
100174959	KLF2	mRNA	0.06	0	0.21	0.16	1	0	4	3	-2.62025	0.0597419	0.0365149
100513197	DDB2	mRNA	2.72	3.44	21.36	18.81	60	73	501	432	-2.62335	2.66183e-127	6.16531e-129
100520624	SLC10A4	mRNA	0.43	0.33	2.14	2.56	9	7	52	61	-2.63308	2.22783e-16	3.63122e-17
100154222	EPHA7	mRNA	0.95	0.91	5.93	5.84	68	65	477	467	-2.64026	1.09055e-129	2.46819e-131
110258926	LOC110258926	mRNA	0	0.06	0.19	0.21	0	1	3.4	3.7	-2.64072	0.0566607	0.0344329
100624503	SLC6A9	mRNA	2.45	2.77	16.71	16.24	87	94	661	630	-2.64733	1.30889e-177	2.22609e-179
100524727	LOC100524727	mRNA	0.15	0.08	0.65	0.78	23.49	12	117	139	-2.66356	3.26157e-36	2.77787e-37
110261670	LOC110261670	mRNA	0.52	0	1.91	1.39	4	0	17	12	-2.67088	4.65148e-05	1.70286e-05
110261325	LOC110261325	mRNA	0.12	0.14	0.83	0.81	5	6	41	39	-2.6754	4.20077e-12	8.70957e-13
102164540	DACH2	mRNA	0.13	0.21	0.93	1.25	5	8	41	54	-2.68231	3.32999e-14	6.10421e-15
110260416	SCX	mRNA	0.13	0.06	0.55	0.68	2	1	10	12	-2.68737	0.000415972	0.00017114
100514837	KCNH3	mRNA	0.2	0.23	1.36	1.33	8	8	60	58	-2.69554	1.83509e-17	2.83321e-18
110261362	LOC110261362	mRNA	0	0.08	0.13	0.37	0	2	4	11	-2.71979	0.00375358	0.00178973
100155072	CFAP100	mRNA	0.21	0.27	1.63	1.5	5	6	44	39	-2.72851	9.28987e-13	1.85508e-13
100627336	EPS8L1	mRNA	0.26	0.15	1.45	1.28	7	4	44	39	-2.72851	9.28987e-13	1.85508e-13
110259516	LOC110259516	mRNA	0.46	0.42	2.96	2.91	15.65	14.28	116.1	111.63	-2.74056	2.75721e-33	2.50157e-34
100157979	CPQ	mRNA	0.11	0.21	0.87	1.26	2	4	19	27	-2.7515	1.32666e-07	3.74355e-08
100514274	USH1C	mRNA	0.22	0.15	1.21	1.3	9	6	56	59	-2.7515	2.14054e-17	3.31047e-18
100511050	RGS7BP	mRNA	0.48	0.27	2.82	2.67	16	9	110	84	-2.76896	8.38582e-29	8.55175e-30
100157228	ADAM12	mRNA	0.02	0	0.05	0.16	1.83	0	3.71	10.65	-2.78504	0.00411577	0.00197577
100153303	ELAVL2	mRNA	0.46	0.34	3.03	2.67	20	15	148	127	-2.7869	1.12538e-40	8.62414e-42
100515628	HTRA1	mRNA	0.83	0.98	6.34	6.27	17	20	149	144	-2.7982	1.87882e-43	1.36893e-44
100518738	LOC100518738	mRNA	0.19	0.24	1.63	1.34	9	11	88	71	-2.80385	4.28323e-24	5.11912e-25
100513866	SLC44A5	mRNA	0.43	0.39	2.92	3.09	15	16	124	124	-2.8129	4.0212e-37	3.32372e-38
100155782	WASF3	mRNA	0.02	0	0.16	0.1	1	0	5	3	-2.8129	0.0350518	0.0202816
110261530	LOC110261530	mRNA	0	0.12	0.41	0.42	0	1	4	4	-2.8129	0.0350518	0.0202816
102160370	LOC102160370	mRNA	0.09	0	0.54	0.08	1	0	7	1	-2.8129	0.0350518	0.0202816
100620501	PCSK9	mRNA	0.02	0.09	0.46	0.31	1	4	24	16	-2.8129	6.96688e-07	2.10145e-07
100037962	TRPC5	mRNA	0.01	0	0.06	0.03	1	0	4	4	-2.8129	0.0350518	0.0202816
100533201	PDCD1	mRNA	0	0.05	0.19	0.19	0	1	4	4	-2.8129	0.0350518	0.0202816
654406	AKR1C4	mRNA	0.08	0.08	0.29	0.86	1	1	4	12	-2.8129	0.00224399	0.00102881
100156487	NRL	mRNA	0.09	0.09	0.77	0.54	2	2	19	13	-2.8129	1.01385e-05	3.44727e-06
100517177	C9H11orf97	mRNA	0.23	0	0.23	0.38	1	0	4	4	-2.8129	0.0350518	0.0202816
100516719	ENTPD8	mRNA	0.02	0	0.06	0.1	1	0	3	5	-2.8129	0.0350518	0.0202816
100628124	HAPLN2	mRNA	0	0.05	0.23	0.09	0	1	6	2	-2.8129	0.0350518	0.0202816
100152504	IFN-ALPHA-15	mRNA	0	0.33	2.31	0	0	1.59	12.76	0	-2.81743	0.00668912	0.00334832
100518874	OTULINL	mRNA	0.4	0.33	3.17	2.46	14	12	112	97	-2.81982	1.60964e-31	1.52751e-32
100294675	DGAT2	mRNA	0.14	0.1	0.79	0.91	2	1.5	13.33	15	-2.8298	3.27663e-05	1.17981e-05
100525054	LOC100525054	mRNA	0.19	0	0.43	0.76	1.18	0	3.51	6.09	-2.83715	0.0195004	0.0106555
100517843	ST14	mRNA	0.16	0.26	1.45	1.49	5	9	57	57	-2.83843	8.83233e-18	1.3385e-18
110256069	DOC2B	mRNA	1.14	0.57	6.79	5.55	24	12	164	131	-2.84754	1.64934e-44	1.1668e-45
102158732	FXYD6	mRNA	7.51	9.04	62.72	62.72	145	166	1315	1277	-2.87198	0	0
100524563	PTPRO	mRNA	0.1	0	0.44	0.3	5	0	25	17	-2.88329	2.49294e-07	7.23251e-08
100517707	VSNL1	mRNA	0.17	0.23	1.25	1.73	3	4	25	34	-2.88819	7.01354e-10	1.67831e-10
492280	TERT	mRNA	0.09	0.05	0.56	0.46	5	3	38	30	-2.90036	2.88139e-11	6.30583e-12
102165016	ZSWIM9	mRNA	0.06	0	0.28	0.16	2	0	11	6	-2.90036	0.00133291	0.00058976
100517627	DMRTA1	mRNA	0.15	0	0.41	0.68	4	0	13	21	-2.90036	3.6319e-06	1.17602e-06
106504545	LOC106504545	mRNA	0.07	0.07	0.49	0.5	1	1	8.59	8.48	-2.90629	0.00128476	0.000567178
100519976	AGTR1	mRNA	0.23	0.23	1.69	1.83	6	6	50	53	-2.91444	1.41102e-16	2.27839e-17
100737557	SLCO4C1	mRNA	0.1	0.1	0.82	0.69	5	5	47	39	-2.91724	4.92371e-14	9.11038e-15
100622020	SLC8A1	mRNA	0.04	0.12	0.57	0.67	9	24	133	152	-2.92332	3.73845e-44	2.66944e-45
100517204	TFEC	mRNA	0.01	0.01	0.09	0.05	2	1	17	9	-2.92838	5.30981e-05	1.95565e-05
100512961	ESRP1	mRNA	0.03	0.05	0.29	0.26	1	2	14	12	-2.92838	5.30981e-05	1.95565e-05
100625298	GABRG3	mRNA	0.68	0.33	4.2	3.57	27	13	191	159	-2.94218	2.52181e-54	1.45357e-55
100518810	TRIB3	mRNA	1.62	2.35	15.12	15.64	54	78	578	585	-2.95214	5.23343e-179	8.72757e-181
503656	P2RX3	mRNA	11.2	12.06	90.5	90.16	507	543	4703	4586	-2.95803	0	0
100739471	RFTN2	mRNA	0.59	0.59	4.6	4.65	20	20	180	178	-2.97479	3.92151e-56	2.1877e-57
100126293	CASS4	mRNA	0.22	0.2	1.57	1.77	11	10	87	101	-2.97517	5.8461e-30	5.77608e-31
100513994	LRAT	mRNA	2.89	2.89	21.93	23.2	81	83	730	744	-2.98087	8.28801e-229	1.03113e-230
397007	TLR9	mRNA	0	0.03	0.15	0.08	0	1	6	3	-2.98282	0.0204788	0.0112491
100153359	LOC100153359	mRNA	0.01	0	0.08	0.04	1	0	6	3	-2.98282	0.0204788	0.0112491
100624274	FXYD5	mRNA	0.24	0	0.74	0.79	2	0	9	9	-2.98282	0.000788168	0.000337283
100513014	SLC6A13	mRNA	0.01	0	0.06	0.03	1	0	6	3	-2.98282	0.0204788	0.0112491
100519925	SEMA5B	mRNA	0.63	0.73	6.36	4.92	30	37	343	260	-2.98282	3.85581e-94	1.25542e-95
396960	ALB	mRNA	0.05	0	0.21	0.15	1	0	5	4	-2.98282	0.0204788	0.0112491
100525029	FAM111A	mRNA	0.04	0	0.2	0.1	2	0	12	6	-2.98282	0.000788168	0.000337283
396763	FLT1	mRNA	0.19	0.04	0.86	0.85	12	3	70	69	-3.02495	9.12719e-23	1.13554e-23
397219	PAPPA	mRNA	0.1	0.12	0.93	0.86	12	14	128	116	-3.0432	2.08696e-39	1.64211e-40
100152816	SYT6	mRNA	0.09	0.06	0.58	0.62	3	2	24	23	-3.04556	1.85725e-08	4.89785e-09
100622106	CHRNA6	mRNA	0.07	0.57	2.64	2.64	2	16	86	84	-3.05236	7.7568e-28	8.13101e-29
397357	ADRB2	mRNA	0.49	0.22	2.41	2.36	9	6	68	74	-3.05576	1.89009e-23	2.30272e-24
100623770	SOX3	mRNA	0.13	0.33	1.99	1.88	4	10	69	64	-3.06083	4.60169e-22	5.89866e-23
100038004	EGR2	mRNA	1.08	0.94	10.14	8.59	35.36	33.75	358.82	300.14	-3.06612	1.69111e-105	4.83462e-107
100524837	HYAL4	mRNA	0.04	0.07	0.33	0.38	3	2	23	25	-3.07593	1.1006e-08	2.84783e-09
100157679	ANK1	mRNA	0	0.05	0.14	0.24	0	3	11	18	-3.08592	1.10158e-05	3.76158e-06
100516968	PKDCC	mRNA	7.44	6.42	58.89	59.51	192	165	1746	1725	-3.09425	0	0
100151976	ALDH1L2	mRNA	3.53	3.81	31.32	32.64	270	290	2747.5	2804	-3.12228	0	0
102165786	SMIM2	mRNA	0	0	0.09	0.02	0	0	4	1	-3.13483	0.0836917	0.0531083
397623	SIGLEC1	mRNA	0	0	0.04	0.03	0	0	3	2	-3.13483	0.0836917	0.0531083
100518460	SIGLEC15	mRNA	0	0	0.04	0.06	0	0	2	3	-3.13483	0.0836917	0.0531083
100155919	UPB1	mRNA	0	0	0.05	0.2	0	0	1	4	-3.13483	0.0836917	0.0531083
100626823	CDH9	mRNA	0	0.01	0.04	0.05	0	1	5	5	-3.13483	0.0119185	0.00623529
100524337	KRT25	mRNA	0	0	0.1	0.15	0	0	2	3	-3.13483	0.0836917	0.0531083
100522001	TNFAIP8L3	mRNA	0	0	0.15	0.1	0	0	3	2	-3.13483	0.0836917	0.0531083
595102	KCNIP1	mRNA	0	0	0.14	0.15	0	0	3	2	-3.13483	0.0836917	0.0531083
100520977	ARHGAP44	mRNA	0	0.03	0.09	0.14	0	1	4	6	-3.13483	0.0119185	0.00623529
110261201	SYT4	mRNA	0.05	0	0.16	0.25	2	0	8	12	-3.13483	0.000272523	0.000109696
100513414	CHRNA9	mRNA	0	0	0.04	0.16	0	0	1	4	-3.13483	0.0836917	0.0531083
100153302	SLC10A1	mRNA	0	0.03	0.05	0.2	0	1	2	8	-3.13483	0.0119185	0.00623529
397459	ITGAM	mRNA	0	0.02	0.15	0.02	0	1	9	1	-3.13483	0.0119185	0.00623529
100525462	WNT1	mRNA	0	0	0.07	0.1	0	0	2	3	-3.13483	0.0836917	0.0531083
106508616	AKAIN1	mRNA	0	0	0.07	0.05	0	0	3	2	-3.13483	0.0836917	0.0531083
397689	XIRP2	mRNA	0	0	0.06	0.07	0	0	2	3	-3.13483	0.0836917	0.0531083
100624660	SH3TC2	mRNA	0	0	0.09	0	0	0	5	0	-3.13483	0.0836917	0.0531083
100622691	LAD1	mRNA	0	0	0.14	0	0	0	5	0	-3.13483	0.0836917	0.0531083
100522434	MFSD2B	mRNA	0	0.05	0.08	0.3	0	1	2	8	-3.13483	0.0119185	0.00623529
100302016	CLDN11	mRNA	0.16	0	0.41	0.97	1	0	3	7	-3.13483	0.0119185	0.00623529
102165762	LOC102165762	mRNA	0	0	0.19	0.05	0	0	4	1	-3.13483	0.0836917	0.0531083
100048948	ADAM3A	mRNA	0	0.04	0.19	0.19	0	1	5	5	-3.13483	0.0119185	0.00623529
106509163	LOC106509163	mRNA	0	0	0.04	0.14	0	0	1	4	-3.13483	0.0836917	0.0531083
110261151	EPHA10	mRNA	0	0.03	0.09	0.17	0	2	7	13	-3.13483	0.000272523	0.000109696
100158101	ARHGAP30	mRNA	0	0	0.02	0.08	0	0	1	4	-3.13483	0.0836917	0.0531083
100518296	SLC1A6	mRNA	0.04	0.08	0.36	0.64	1	2	11	19	-3.13483	6.50047e-06	2.16467e-06
100511797	MCTS1	mRNA	0	0	0.23	0.05	0	0	4	1	-3.13483	0.0836917	0.0531083
100739177	CCM2L	mRNA	0	0	0.16	0	0	0	5	0	-3.13483	0.0836917	0.0531083
100144505	HPCA	mRNA	0	0	0.22	0.18	0	0	4	1	-3.13483	0.0836917	0.0531083
110257758	GPR101	mRNA	0	0	0.1	0.15	0	0	2	3	-3.13483	0.0836917	0.0531083
110255228	LOC110255228	mRNA	0	0	0.07	0.3	0	0	1	4	-3.13483	0.0836917	0.0531083
100623602	HMCN2	mRNA	0	0.01	0.02	0.03	0	1	4	6	-3.13483	0.0119185	0.00623529
100522440	THAP8	mRNA	0	0	0.29	0	0	0	5.04	0	-3.14632	0.0818891	0.0517747
654317	NR1I3	mRNA	0	0	0.11	0.16	0	0	2.06	3.07	-3.17186	0.0776474	0.0488977
100519576	ZNF366	mRNA	0.18	0.08	1.12	1.14	10	5	80	76	-3.19141	1.16692e-26	1.27728e-27
100135037	SLA-6	mRNA	0.07	0.22	1.35	1.29	1	3	22	20	-3.20522	5.46478e-08	1.49828e-08
100154160	PSAT1	mRNA	36.43	51.34	391.23	420.31	828	1163	10224	10739	-3.20918	0	0
102165831	LOC102165831	mRNA	0	0	0.21	0.18	0	0	2.53	2.75	-3.21344	0.0713806	0.0444599
100524906	WDR66	mRNA	0.02	0.05	0.2	0.4	1	2	10	22	-3.22794	2.24463e-06	7.14195e-07
396914	CRYL1	mRNA	0.21	0.41	2.85	2.81	3	6	48	48	-3.22794	5.66471e-17	8.95948e-18
100525250	CACNG5	mRNA	0.06	0.16	0.89	1.24	3	8	50	68	-3.23611	1.17144e-20	1.5675e-21
110257594	LOC110257594	mRNA	0.06	0.12	0.76	0.95	1.56	3	22	27	-3.23857	3.23352e-09	8.07579e-10
100627632	ZKSCAN7	mRNA	0.02	0.07	0.41	0.4	1.04	3.08	24.53	20.27	-3.25568	1.49313e-08	3.91389e-09
100154019	CD5L	mRNA	1.68	2.57	20.71	20.51	41	70	617	593	-3.25927	5.54859e-204	8.00472e-206
100152900	KNDC1	mRNA	0.09	0.01	0.55	0.45	7	1	49	39	-3.27233	7.97344e-16	1.33709e-16
100628094	NCCRP1	mRNA	0	0.12	0.31	0.84	0	2	6	16	-3.27233	9.36774e-05	3.54785e-05
100511197	DEPDC4	mRNA	0.04	0	0.23	0.13	1	0	7	4	-3.27233	0.00688975	0.00345605
110261697	LOC110261697	mRNA	0.07	0	0.3	0.36	1.09	0	5.51	6.48	-3.27233	0.00466699	0.00226786
100126277	AQP4	mRNA	0.02	0	0.08	0.1	1	0	5	6	-3.27233	0.00688975	0.00345605
407773	AQP1	mRNA	0	0.03	0.2	0.12	0	1	7	4	-3.27233	0.00688975	0.00345605
102165849	LOC102165849	mRNA	0	0	0.02	0.05	0	0	1.78	3.75	-3.28018	0.0618114	0.0379556
100627126	RELN	mRNA	0.02	0.02	0.22	0.18	2	3	31	25	-3.29833	1.56779e-10	3.595e-11
102165253	MEGF6	mRNA	0.08	0.17	1.15	1.31	5	10	79	89	-3.29833	1.95699e-29	1.95556e-30
102157845	COL24A1	mRNA	0.09	0.16	1.3	1.21	8	14	130	118	-3.30766	4.41794e-43	3.24233e-44
100154772	RGS22	mRNA	0.02	0.05	0.3	0.36	1	2	15	19	-3.3154	7.72875e-07	2.3466e-07
100517439	GRPR	mRNA	0.4	0.27	2.6	2.54	6	4	56	58	-3.32386	1.95459e-20	2.63613e-21
100513633	SDCBP2	mRNA	0.04	0.04	0.3	0.48	1	1	9	14	-3.33646	5.45965e-05	2.01462e-05
100153442	SMPDL3A	mRNA	0.06	0	0.25	0.24	2	0	12	11	-3.33646	5.45965e-05	2.01462e-05
100520196	LTBR	mRNA	0.05	0.05	0.46	0.51	1	1	11	12	-3.33646	5.45965e-05	2.01462e-05
100515404	ITIH5	mRNA	0.17	0.18	1.86	1.67	8	8	98	86	-3.33646	1.89318e-32	1.75273e-33
100512568	LOC100512568	mRNA	0.03	0.13	0.72	0.9	1	4	26	32	-3.34895	5.3878e-11	1.19586e-11
110256824	LOC110256824	mRNA	0	0	0.31	0.32	0	0	2.92	2.91	-3.35639	0.0521017	0.0314141
100155458	CLVS2	mRNA	0.13	0.12	1.18	1.41	9.76	9.61	105.12	120.82	-3.35694	8.12177e-40	6.33682e-41
100524656	TMEM229A	mRNA	0.14	0.14	1.44	1.39	3	3	36	34	-3.35722	4.52183e-13	8.85753e-14
100152419	FRZB	mRNA	0.42	0.21	3.1	3.36	10	5	86	91	-3.37361	1.55368e-31	1.47337e-32
100126238	BCAS1	mRNA	1.16	1.25	12.57	12.64	35	38	437	425	-3.37462	7.12716e-150	1.41024e-151
100153144	FBXO43	mRNA	0	0	0.05	0.09	0	0	2	4	-3.39786	0.0474159	0.0282296
100302504	FGF21	mRNA	0	0	0.36	0.37	0	0	3	3	-3.39786	0.0474159	0.0282296
396764	SLC11A1	mRNA	0	0	0.08	0.17	0	0	2	4	-3.39786	0.0474159	0.0282296
100157521	ACSL5	mRNA	0.04	0	0.17	0.23	1	0	5	7	-3.39786	0.00399917	0.00191635
100622748	TDRKH	mRNA	0.11	0.2	1.28	1.5	3	4	39	45	-3.39786	1.31052e-15	2.22106e-16
100157423	ARMC12	mRNA	0	0	0.11	0.12	0	0	3	3	-3.39786	0.0474159	0.0282296
100525024	LOC100525024	mRNA	0.01	0	0.05	0.02	1	0	9	3	-3.39786	0.00399917	0.00191635
100152150	LOC100152150	mRNA	0	0.06	0.21	0.38	0	1	4	8	-3.39786	0.00399917	0.00191635
100518260	UNC79	mRNA	0	0	0.02	0.04	0	0	2	4	-3.39786	0.0474159	0.0282296
100156471	TG	mRNA	0	0	0.06	0	0	0	6	0	-3.39786	0.0474159	0.0282296
100518330	LOC100518330	mRNA	0	0	0.19	0.12	0	0	4	2	-3.39786	0.0474159	0.0282296
100516885	GABRA6	mRNA	0	0	0.1	0.1	0	0	3	3	-3.39786	0.0474159	0.0282296
100049687	LOC100049687	mRNA	0	0	0.19	0.04	0	0	5	1	-3.39786	0.0474159	0.0282296
100524009	CXHXorf66	mRNA	0	0	0.08	0.08	0	0	3	3	-3.39786	0.0474159	0.0282296
100155114	TAGAP	mRNA	0	0	0.14	0.07	0	0	4	2	-3.39786	0.0474159	0.0282296
100520329	LOC100520329	mRNA	0	0	0.08	0.04	0	0	4	2	-3.39786	0.0474159	0.0282296
100127479	CALB2	mRNA	0.72	0.72	7.77	7.57	10	10	124	118	-3.40983	4.03987e-43	2.95685e-44
733681	ITGAL	mRNA	0.12	0.05	0.88	0.72	6	2	53	44	-3.41281	6.4922e-18	9.76129e-19
100623148	SLC7A11	mRNA	2	2.55	24.13	24.3	201	255	2788	2749	-3.4149	0	0
100154771	RAB27B	mRNA	0.08	0.07	0.74	0.76	6	5	66	68	-3.41956	2.18432e-24	2.58892e-25
448846	EHHADH	mRNA	0.35	0.27	3.11	3.55	16	12	162	181	-3.42761	6.14985e-61	3.10932e-62
100519556	NTM	mRNA	0.08	0.07	0.92	0.8	2	2	27	23	-3.45675	7.48128e-10	1.79271e-10
102167387	PIP5K1B	mRNA	0.31	0.09	2.38	2.2	10	3	88	80	-3.50478	6.88251e-31	6.61789e-32
110261665	LOC110261665	mRNA	0	0.24	1.44	1.28	0	1	7	6	-3.51334	0.00231153	0.00106337
100511292	ADGRG6	mRNA	0.01	0	0.07	0.09	1	0	6	7	-3.51334	0.00231153	0.00106337
100155482	FNDC7	mRNA	0	0.03	0.12	0.2	0	1	5	8	-3.51334	0.00231153	0.00106337
110257480	HRH3	mRNA	0.04	0	0.28	0.18	1	0	8	5	-3.51334	0.00231153	0.00106337
100525885	B3GALT2	mRNA	0	0.03	0.28	0.11	0	2	19	7	-3.51334	1.07664e-05	3.67429e-06
110260023	SIX3	mRNA	0.02	0	0.09	0.2	1	0	4	9	-3.51334	0.00231153	0.00106337
100523033	SPAG4	mRNA	0.09	0	0.49	0.58	1	0	6	7	-3.51334	0.00231153	0.00106337
100522937	CCDC158	mRNA	0.03	0.08	0.51	0.68	1	3	23	31	-3.56779	8.58312e-11	1.93462e-11
100623848	EXTL1	mRNA	0.24	0.29	2.93	3.38	10	12	141	159	-3.58229	2.80927e-55	1.59324e-56
102165039	LOC102165039	mRNA	0	0	0.27	0.21	0	0	4	3	-3.62025	0.0268279	0.0151183
100157904	WDFY4	mRNA	0	0	0.02	0.04	0	0	2	5	-3.62025	0.0268279	0.0151183
100517770	NPY5R	mRNA	0.04	0	0.26	0.22	1	0	8	6	-3.62025	0.0013344	0.000590637
100515606	CAPN13	mRNA	0.03	0	0.16	0.2	1	0	6	8	-3.62025	0.0013344	0.000590637
100512458	C2H19orf66	mRNA	0.08	0	0.64	0.37	1	0	9	5	-3.62025	0.0013344	0.000590637
100511840	C2CD6	mRNA	0	0	0.03	0.06	0	0	2	5	-3.62025	0.0268279	0.0151183
100516881	SCN7A	mRNA	0.01	0	0.03	0.15	1	0	2	12	-3.62025	0.0013344	0.000590637
100154471	NTRK1	mRNA	0	0	0.16	0.06	0	0	5	2	-3.62025	0.0268279	0.0151183
406191	TNFSF10	mRNA	0	0	0.05	0.14	0	0	1	6	-3.62025	0.0268279	0.0151183
100152222	SYNPO2L	mRNA	0	0	0.05	0.07	0	0	3	4	-3.62025	0.0268279	0.0151183
100515288	CPVL	mRNA	0.34	0.47	4.42	5.75	7	10	109	135	-3.65617	7.8905e-46	5.45145e-47
397172	CALCRL	mRNA	0.21	0.24	2.7	2.88	18	20	267	279	-3.65773	2.25442e-101	6.72851e-103
100513952	OIT3	mRNA	0.11	0.12	1.28	1.72	2	3	33	39	-3.6609	2.80527e-14	5.11636e-15
100522887	LOC100522887	mRNA	0.07	0	0.55	0.35	2	0	18	11	-3.67088	2.10441e-06	6.68048e-07
100622674	IRS4	mRNA	0.07	0.1	1.16	0.96	5	7	96	78	-3.67088	4.62042e-33	4.22262e-34
100157009	VSTM4	mRNA	0.13	0.14	1.65	2.16	3	4	44	59	-3.69204	4.52377e-20	6.18498e-21
100156565	FOXB2	mRNA	0.07	0	0.42	0.49	1	0	7	8	-3.71979	0.000769183	0.000328446
100157153	RSPH9	mRNA	0.05	0.05	0.9	0.53	1	1	19	11	-3.71979	1.22214e-06	3.78384e-07
100155518	MSC	mRNA	0	0.1	0.39	0.93	0	2	9	21	-3.71979	1.22214e-06	3.78384e-07
100516405	GABRG2	mRNA	0.03	0	0.21	0.12	1	0	9	6	-3.71979	0.000769183	0.000328446
102164809	ABCG5	mRNA	0	0.02	0.09	0.14	0	1	6.03	9.02	-3.72459	0.000749115	0.00031896
100517803	LOC100517803	mRNA	0.13	0.13	1.67	1.75	2	2	30	30.71	-3.73676	2.24565e-12	4.56828e-13
396562	GFAP	mRNA	1.61	1.31	19.62	19.41	48	39	677	653	-3.74717	4.30665e-250	4.90202e-252
100158038	SYT10	mRNA	0.02	0.02	0.31	0.25	2	3	43	34	-3.75776	1.85366e-15	3.16242e-16
102167273	LOC102167273	mRNA	0	0.08	0.57	0.51	0	3	25	22	-3.78253	6.712e-10	1.60349e-10
100621233	NMI	mRNA	0	0	0.22	0.08	0	0	6	2	-3.8129	0.0152414	0.00815274
100521785	LOC100521785	mRNA	0	0	0.1	0.18	0	0	3	5	-3.8129	0.0152414	0.00815274
494564	LOC494564	mRNA	0	0	0.14	0.44	0	0	2	6	-3.8129	0.0152414	0.00815274
100192206	HSBP1L1	mRNA	0	0	0.93	0.32	0	0	6	2	-3.8129	0.0152414	0.00815274
110259411	LOC110259411	mRNA	0	0	0.5	0.51	0	0	4	4	-3.8129	0.0152414	0.00815274
100516998	MYL4	mRNA	0	0	0.62	0.26	0	0	6	2	-3.8129	0.0152414	0.00815274
100512378	PRND	mRNA	0	0	0.1	0.1	0	0	4	4	-3.8129	0.0152414	0.00815274
403154	CFTR	mRNA	0	0.02	0.13	0.09	0	1	9	7	-3.8129	0.000443025	0.000182886
110258728	LOC110258728	mRNA	0	0	0.08	0.13	0	0	3	5.01	-3.8147	0.0151593	0.00810282
100523437	STYK1	mRNA	0.07	0	0.58	0.38	2	0	20	13	-3.85729	2.37353e-07	6.879e-08
100157073	AGT	mRNA	0.04	0.04	0.6	0.65	1	1	16	17	-3.85729	2.37353e-07	6.879e-08
100515333	IKZF1	mRNA	0.02	0.06	0.54	0.49	1	3	35	33	-3.90036	4.2e-14	7.74627e-15
100518029	ZNF804B	mRNA	0.01	0	0.04	0.12	1	0	4	13	-3.90036	0.000254653	0.000101981
100152360	CCDC68	mRNA	0.04	0.04	0.58	0.75	1	1	15	19	-3.90036	1.37862e-07	3.89839e-08
100157132	PNMA2	mRNA	0.03	0.06	0.64	0.74	1	2	24	27	-3.90036	7.5302e-11	1.69132e-11
397124	RBP4	mRNA	0.02	0	0.49	1.21	1	0	5	12	-3.90036	0.000254653	0.000101981
100169745	CRABP1	mRNA	231.96	225.78	3647.78	3420.02	1007	992	18453	16758	-3.95157	0	0
100155888	TOX	mRNA	0.09	0.04	1.46	1.45	9.99	4.72	133.41	128.03	-3.96451	9.60148e-52	5.79482e-53
100736858	RPH3A	mRNA	0	0	0.13	0.04	0	0	7	2	-3.98282	0.00867124	0.00442485
397217	F5	mRNA	0	0	0.06	0.05	0	0	5	4	-3.98282	0.00867124	0.00442485
100522868	EXOC3L1	mRNA	0	0	0.07	0.24	0	0	2	7	-3.98282	0.00867124	0.00442485
102157807	LOC102157807	mRNA	0	0	0.11	0.22	0	0	3	6	-3.98282	0.00867124	0.00442485
100516445	C6H19orf18	mRNA	0	0	0.31	0.04	0	0	8	1	-3.98282	0.00867124	0.00442485
100621389	LOC100621389	mRNA	0	0	1.13	1.46	0	0	4	5	-3.98282	0.00867124	0.00442485
110262312	LOC110262312	mRNA	0	0	0.22	0.29	0	0	4	5	-3.98282	0.00867124	0.00442485
100624495	LOC100624495	mRNA	0.18	0.03	1.59	1.8	7	1	71	79	-4.04172	1.83269e-30	1.78163e-31
102163801	LOC102163801	mRNA	0	0	0.29	0.22	0	0	5.5	4.19	-4.0894	0.00588591	0.00291277
100736645	B3GNT4	mRNA	0	0.08	0.43	0.6	0	1.05	8.9	12	-4.12794	3.24331e-05	1.16717e-05
100154508	LOC100154508	mRNA	0	0	1.45	0.64	0	0	7	3	-4.13483	0.00494608	0.00241609
100154907	NKAPL	mRNA	0	0	0.28	0.29	0	0	5	5	-4.13483	0.00494608	0.00241609
106505265	LOC106505265	mRNA	0	0	0.55	0.14	0	0	8	2	-4.13483	0.00494608	0.00241609
414437	C5	mRNA	0.04	0	0.33	0.28	2	0	22	18	-4.13483	5.13434e-09	1.30066e-09
100624414	LOC100624414	mRNA	0	0	0.75	0.33	0	0	7	3	-4.13483	0.00494608	0.00241609
100152118	OPRK1	mRNA	0	0	0.13	0.06	0	0	7	3	-4.13483	0.00494608	0.00241609
106509183	LOC106509183	mRNA	0	0	0.19	0.2	0	0	5	5	-4.13483	0.00494608	0.00241609
397247	NECTIN1	mRNA	0.51	0.57	9.29	9.18	34	36	712	689	-4.13586	2.21317e-280	2.10904e-282
100518644	LOC100518644	mRNA	0.06	0	0.43	0.7	1	0	7	13.29	-4.1556	4.1398e-05	1.50924e-05
100625758	CDH8	mRNA	0	0.04	0.35	0.71	0	3	21	40	-4.15867	3.18141e-13	6.15608e-14
110261478	LOC110261478	mRNA	0	0.14	1.44	1.11	0	1	12	9	-4.20522	2.80263e-05	1.00163e-05
110256621	TBX1	mRNA	0	0.04	0.34	0.31	0	1	11	10	-4.20522	2.80263e-05	1.00163e-05
100156262	PAPSS2	mRNA	0.04	0	0.19	0.13	1.1	0	12.92	10.68	-4.23611	8.06332e-06	2.71232e-06
100037272	EPAS1	mRNA	0.37	0.3	6.76	6.07	11	9	231	203	-4.25252	9.56258e-89	3.3413e-90
100627882	CYTIP	mRNA	0.05	0	0.46	0.43	2	0	23	21	-4.27233	5.72327e-10	1.36047e-10
100499508	PIWIL1	mRNA	0	0	0.16	0.17	0	0	5	6	-4.27233	0.0028452	0.00132676
100511162	SORCS3	mRNA	0	0	0.03	0.05	0	0	4	7	-4.27233	0.0028452	0.00132676
397395	CD40	mRNA	0.32	0.32	6.01	6.66	4	4	86	93	-4.29671	2.25191e-37	1.84641e-38
100518554	INHBE	mRNA	0.41	1.8	21.35	22.84	7	31	424	443	-4.32486	5.53731e-178	9.34428e-180
396897	MUC19	mRNA	0	0.01	0.06	0.09	0	1	9	14	-4.33646	9.35774e-06	3.17065e-06
110261009	FOSB	mRNA	0.06	0.04	0.99	1.06	3	2	56	59	-4.33646	1.7221e-24	2.03424e-25
100523736	LOC100523736	mRNA	0.1	0	1.73	1.33	2	0	25	22	-4.36749	1.10886e-10	2.51697e-11
100152701	MDFI	mRNA	1.02	0.79	17.97	19.36	18	13	358	378	-4.38226	3.55628e-152	6.94264e-154
110260296	ALKAL1	mRNA	0	0	0.29	0.42	0	0	5	7	-4.39786	0.00163486	0.0007325
397359	MC4R	mRNA	0	0	0.04	0.45	0	0	1	11	-4.39786	0.00163486	0.0007325
110260018	LOC110260018	mRNA	0	0	0.27	0.27	0	0	6	6	-4.39786	0.00163486	0.0007325
448808	FGL2	mRNA	0	0	0.13	0.1	0	0	7	5	-4.39786	0.00163486	0.0007325
396555	PDE3A	mRNA	0	0	0.19	0.14	0	0	7	5	-4.39786	0.00163486	0.0007325
100157861	SLC14A1	mRNA	0	0	0.16	0.13	0	0	7	5	-4.39786	0.00163486	0.0007325
100511146	DSCAML1	mRNA	0.01	0.01	0.16	0.14	1	1	27	23	-4.45675	2.15904e-11	4.68214e-12
100514091	OTOG	mRNA	0.01	0.01	0.21	0.2	1	1	27	25	-4.51334	7.26191e-12	1.53062e-12
100526019	INPP5D	mRNA	0.3	0.31	7.73	6.65	16	16	466	392	-4.55773	1.98332e-180	3.24188e-182
414903	SOX10	mRNA	0.06	0.03	0.88	0.7	1	1	30	24	-4.56779	2.45573e-12	5.01677e-13
100515695	GALNTL5	mRNA	0	0.01	0.19	0.12	0	1	16	12	-4.62025	6.13776e-07	1.84202e-07
100628188	ZSCAN10	mRNA	0	0	0.25	0.23	0	0	8	7	-4.71979	0.000313204	0.000126973
100524879	LOC100524879	mRNA	0	0	0.87	0.7	0	0	9	7	-4.8129	0.000181569	7.14452e-05
110258914	LOC110258914	mRNA	0	0	0.43	0.57	0	0	7	9	-4.8129	0.000181569	7.14452e-05
100153940	THBS2	mRNA	0	0	0.15	0.07	0	0	11	5	-4.8129	0.000181569	7.14452e-05
110258915	LOC110258915	mRNA	0	0	0.34	0.23	0	0	9.69	6.45	-4.82547	0.000168432	6.59414e-05
100511892	GOLT1A	mRNA	0	0	0.51	1.29	0	0	5	12	-4.90036	0.000105618	4.03714e-05
100302507	ACPP	mRNA	0	0	0.27	0.19	0	0	10	7	-4.90036	0.000105618	4.03714e-05
100624487	SLC2A10	mRNA	0	0	0.18	0.16	0	0	9	8	-4.90036	0.000105618	4.03714e-05
100520472	GABRA5	mRNA	0.04	0.1	1.84	2.79	1	3	53	83	-4.90036	3.65591e-30	3.59518e-31
100152022	MTERF2	mRNA	0	0	0.21	0.42	0	0	5.97	11.62	-4.94958	7.69487e-05	2.88831e-05
100738328	HBQ1	mRNA	0	0.12	2.1	1.55	0	2	41.07	29.68	-4.95756	2.99051e-16	4.89215e-17
106504195	ZNF286A	mRNA	0	0	0.3	0.35	0	0	9	9	-4.98282	6.1725e-05	2.29054e-05
100144493	NTF3	mRNA	0	0	0.62	0.27	0	0	12	6	-4.98282	6.1725e-05	2.29054e-05
100512373	TMEM163	mRNA	0	0.04	0.73	0.66	0	3.73	73.42	67.79	-5.05542	1.53494e-31	1.45459e-32
100625149	LOC100625149	mRNA	0	0	0.15	0.09	0	0	12	7	-5.06083	3.60579e-05	1.30466e-05
100520216	LOC100520216	mRNA	0	0	0.09	0.16	0	0	7	12	-5.06083	3.60579e-05	1.30466e-05
100154787	LRRTM3	mRNA	0.03	0	0.46	0.45	1	0	20	18	-5.06083	2.83163e-09	7.0477e-10
100512235	MAP3K6	mRNA	0.02	0.06	1.52	1.28	1	3	84	69	-5.07029	4.08387e-34	3.64308e-35
100627724	MAFA	mRNA	0.05	0	0.97	0.83	2	0	42	35	-5.07969	1.07517e-17	1.63791e-18
100739552	LOC100739552	mRNA	0.1	0	1.83	1.65	2	0	43	38	-5.15275	1.29497e-18	1.88876e-19
396685	LOC396685	mRNA	0.06	0.06	1.84	2.59	1	1	35.41	48.52	-5.20401	2.7621e-19	3.90799e-20
100154373	VSIR	mRNA	0	0	0.18	0.59	0	0	5	16	-5.20522	1.24615e-05	4.28002e-06
397498	CHRM2	mRNA	0	0	0.1	0.21	0	0	7	15	-5.27233	7.3627e-06	2.46447e-06
100152394	RTN1	mRNA	0.06	0.15	3.75	3.78	1	5	142	140	-5.36749	1.09418e-62	5.30036e-64
100516218	MGAT5B	mRNA	0.26	0.21	10.86	9.48	11	9	528	451	-5.42614	8.18472e-216	1.0887e-217
100154487	MYZAP	mRNA	0	0.02	0.77	0.87	0	1	23	26	-5.42761	8.68935e-12	1.84529e-12
100154059	GLP1R	mRNA	0	0	0.81	0.76	0	0	13	12	-5.45675	1.53315e-06	4.79901e-07
100152566	LOC100152566	mRNA	0	0	0.21	0.13	0	0	16	9.76	-5.49996	1.03652e-06	3.18482e-07
100152631	KCNJ8	mRNA	0.08	0	1.88	1.82	2	0	56	53	-5.58108	5.88822e-25	6.83861e-26
110257490	NTSR1	mRNA	0.08	0	1.86	2.04	6	0	160	172	-5.60298	5.86202e-74	2.47112e-75
449004	NNAT	mRNA	0.72	0.98	81.83	84.76	17	23	1179	1227	-5.72339	0	0
399526	TFAP2B	mRNA	0.5	0.16	19.97	20.53	11	12	709	691	-5.74055	0	0
397117	GSTO1	mRNA	0	0	1.49	1.85	0	0	14	17	-5.7671	7.15357e-08	1.97195e-08
100524790	RGS14	mRNA	0	0	0.45	0.38	0	0	17	14	-5.7671	7.15357e-08	1.97195e-08
100124374	CYP26A1	mRNA	0.06	0	1.37	1.2	1	0	34	29	-5.79018	6.84791e-15	1.2068e-15
100523457	LOC100523457	mRNA	0	0	0.41	0.6	0	0	14	20	-5.90036	1.57716e-08	4.14304e-09
100520144	TFPI2	mRNA	0	0	0.78	0.89	0	0	16	18	-5.90036	1.57716e-08	4.14304e-09
100513309	TRH	mRNA	0	0.06	1.37	2.24	0	1	27	43	-5.94218	2.06781e-16	3.3663e-17
100513736	PNMA8A	mRNA	0	0	0.5	0.28	0	0	24	13	-6.02235	3.54778e-09	8.89351e-10
100515128	CPAMD8	mRNA	0.06	0.05	3.67	3.69	4	3	264	260	-6.03897	4.63611e-116	1.1996e-117
100620623	SPOCK1	mRNA	0.17	0.2	11.59	11.97	9	10	712	720	-6.04879	0	0
100157619	ST8SIA3	mRNA	0	0.01	0.31	0.35	0	1	39	44	-6.18794	3.51673e-19	5.00362e-20
100627237	TTC29	mRNA	0	0	1.08	0.73	0	0	27	18	-6.30475	7.19677e-11	1.61452e-11
100156782	LRFN5	mRNA	0.03	0	1.08	0.87	1	0	58	44	-6.48532	3.96215e-23	4.87435e-24
100157646	C1H14orf39	mRNA	0.04	0.02	2.2	2.48	1	1	101	109	-6.52714	1.84036e-46	1.25078e-47
110256156	RBFOX3	mRNA	0.02	0	1.16	1.22	1	0	57	59	-6.67088	5.78021e-26	6.49895e-27
100154940	FUCA2	mRNA	0.03	0.03	4.12	3.64	1	1	141	122	-6.85182	4.69722e-57	2.56139e-58
100625823	PAX7	mRNA	0.05	0.05	6.2	6.07	3	3	437	417	-6.96603	4.50636e-182	7.27651e-184
780424	C1QL1	mRNA	0.14	0	10.29	9.82	1	0	84	78	-7.15275	6.59457e-35	5.77369e-36
100513047	ZNF660	mRNA	0	0	1.58	1.78	0	0	39	43	-7.17045	3.67557e-18	5.46312e-19
110260022	LOC110260022	mRNA	0	0	0.71	0.85	0	0	39	48	-7.25584	4.26326e-19	6.08836e-20
397126	PTGFR	mRNA	0	0	0.82	0.75	0	0	51	44	-7.38275	1.42443e-20	1.91546e-21
100152597	PLA2G12B	mRNA	0	0	4.21	5.39	0	0	53	67	-7.71979	4.79748e-25	5.54959e-26
110260783	ASCL1	mRNA	0	0	2.11	2.32	0	0	63	68	-7.84632	6.02225e-27	6.50009e-28
100519236	SIX6	mRNA	0	0.02	2.54	2.83	0	1	134	146	-7.94218	5.92368e-56	3.32817e-57
100152238	IFNGR1	mRNA	0	0	3.12	2.92	0	0	95	84	-8.29671	6.57527e-35	5.75244e-36
396910	ABCB1	mRNA	0	0.03	4.51	5.13	0	1.04	244.15	258.88	-8.73082	8.41289e-92	2.81153e-93
100158108	LOC100158108	mRNA	0.02	0	3.84	3.62	1	0	262	241	-8.78731	3.42909e-91	1.15506e-92

## Sheet: up-genes
100157642	THBD	mRNA	32.53	30.69	0	0	1244	1168	0	0	12.4231	1.58248e-280	1.49755e-282
396593	PLA2G7	mRNA	132.67	127.17	0.05	0	2414	2311	1	0	12.3932	0	0
100151940	ESRRB	mRNA	88.25	86.04	0	0.04	4494	4379	0	2	12.3023	0	0
100624872	EYA2	mRNA	43.52	46.12	0	0.03	1167	1222	0	1	11.4093	0	0
110258353	ASPG	mRNA	28.06	30.18	0	0	567	608	0	0	11.3855	9.02918e-165	1.63721e-166
100156744	DSP	mRNA	12.19	10.34	0.01	0	1165	963	1	0	11.2424	3.98264e-305	3.50534e-307
100628008	ASIC2	mRNA	15.67	16.22	0	0	417	430	0	0	10.9133	1.08102e-128	2.46809e-130
100521989	HOXB2	mRNA	8.75	12.41	0	0	247	331	0	0	10.362	4.53777e-96	1.45343e-97
100512825	LMO2	mRNA	27.99	26.65	0.05	0	495	469	1	0	10.1	4.39675e-166	7.85602e-168
100521471	SKAP1	mRNA	12.5	11.08	0	0	199	176	0	0	9.73785	1.33282e-68	5.9889e-70
100620451	HOXA10	mRNA	22.88	22.92	0.18	0	715	634	2	0	9.58478	7.38637e-250	8.45637e-252
100623595	DGKG	mRNA	3.34	3.06	0	0	170	156	0	0	9.53583	1.95246e-61	9.76812e-63
100158027	PCNX2	mRNA	1.66	1.72	0	0	132	136	0	0	9.25319	1.32823e-52	7.946e-54
100141408	CBLN4	mRNA	4.23	3.71	0	0	133	116	0	0	9.1471	1.30293e-49	8.3551e-51
100622119	FAM19A2	mRNA	16.75	16.92	0.06	0	626	653	3	0	8.92294	3.33874e-258	3.57935e-260
100624856	CPLX1	mRNA	52.8	54.79	0.11	0.11	1249	1290	3	3	8.91218	0	0
733577	CD70	mRNA	40.65	44.55	0	0.18	196	217	0	1	8.8771	2.16034e-84	7.80589e-86
100514742	PRDM13	mRNA	4.32	4.46	0	0	99	102	0	0	8.83815	8.90942e-42	6.71552e-43
100127132	CDX2	mRNA	66.53	68.92	0.27	0.05	1302	1345	6	1	8.74989	0	0
397426	CRHR1	mRNA	3.48	2.66	0	0	95	79	0	0	8.63004	3.61028e-37	2.97691e-38
100154805	SPOCK3	mRNA	2.64	2.3	0	0	86	74	0	0	8.50903	1.01211e-34	8.91483e-36
100739710	WNT8A	mRNA	45.19	47.95	0.12	0.14	3072	3241	9	11	8.48928	0	0
497066	DLK1	mRNA	191.38	188.73	0.86	0.38	3014	2953	13	8	8.33757	0	0
100736831	TNFSF9	mRNA	4.89	5.78	0	0.04	113	133	0	1	8.12962	5.72629e-55	3.27033e-56
100152316	PAK5	mRNA	1.19	0.96	0	0	65	52	0	0	8.05747	7.35953e-27	7.98244e-28
100157995	NT5E	mRNA	7.74	7.6	0.04	0.02	339	331	2	1	7.99016	3.67044e-150	7.23838e-152
100738198	HOXD11	mRNA	3.2	2.73	0.03	0	111	94	1	0	7.86658	3.91283e-47	2.62306e-48
100515273	URAD	mRNA	5.3	5.37	0.05	0	93	94	1	0	7.734	1.35833e-43	9.87893e-45
100155720	FGF17	mRNA	1.11	1.2	0	0	39	42	0	0	7.52695	8.69716e-20	1.20319e-20
100628221	CPM	mRNA	2.29	2.24	0	0	41	40	0	0	7.52695	8.69716e-20	1.20319e-20
100154502	PRAP1	mRNA	6.13	6.25	0	0	38	39	0	0	7.45389	5.73811e-19	8.24395e-20
100525348	ADGRL4	mRNA	1.78	1.74	0	0.02	74	72	0	1	7.37693	3.08349e-35	2.67109e-36
100512953	SDK1	mRNA	2.1	1.99	0.02	0.01	216	204	2	1	7.31638	5.76151e-100	1.75388e-101
102167757	LOC102167757	mRNA	2.58	2.82	0	0	33	36	0	0	7.29563	2.65695e-17	4.12495e-18
100522160	HOXB3	mRNA	26.53	25.46	0.18	0.17	2242	2139	17	16	7.23975	0	0
100622364	ST8SIA5	mRNA	6.88	6.44	0.04	0.1	624	551	3	6	7.21562	3.02661e-280	2.90423e-282
100513488	MPZL2	mRNA	1.6	1.46	0	0	33	30	0	0	7.16438	4.97595e-16	8.24551e-17
396928	GAD1	mRNA	37.55	38.2	0.38	0.16	1291	1307	15	6	7.13797	0	0
100511393	INPP4B	mRNA	24.31	21.17	0.22	0.2	2376	2054	19	17	7.13027	0	0
100517431	HOXD10	mRNA	4.11	4.2	0.04	0.02	367	369	4	2	7.1257	6.74202e-177	1.15557e-178
414851	MGAT4C	mRNA	1.22	1.16	0.02	0	58	55	1	0	7.00728	3.52554e-28	3.66296e-29
100522971	CAPN6	mRNA	71.75	66.24	0.57	0.56	2751	2529	25	24	6.93871	0	0
397309	HTR1D	mRNA	46.13	49.68	0.63	0.31	1234	1309	14	10	6.91445	0	0
100521168	CRYBG1	mRNA	4.5	4.24	0.04	0.04	328	307	3	3	6.91275	1.01192e-154	1.93531e-156
110261647	LOC110261647	mRNA	0.46	0.74	0	0	21	31	0	0	6.88754	1.22852e-13	2.33168e-14
100627661	HOXB8	mRNA	22.9	20.8	0.25	0.16	505	469	6	4	6.79295	1.76139e-238	2.09814e-240
100157253	NKX1-2	mRNA	4.56	4.12	0.08	0	51	46	1	0	6.78701	1.24111e-24	1.45704e-25
100157019	VAX1	mRNA	0.55	0.51	0	0	25	23	0	0	6.77206	9.60444e-13	1.91949e-13
100513761	RASL10A	mRNA	3.94	4.14	0	0.08	46	48	0	1	6.74169	5.89492e-24	7.08045e-25
100628125	HOXC10	mRNA	89.52	90.29	0.89	0.82	1819	1834	21	19	6.70004	0	0
100520062	SYT13	mRNA	4.33	3.95	0.07	0.02	237	215	4	1	6.68535	1.12177e-111	3.00652e-113
397436	CASQ2	mRNA	9.11	6.71	0.09	0.06	255	187	3	2	6.65308	2.17948e-109	5.97117e-111
100157437	RGS4	mRNA	40.9	40.89	0.4	0.41	1217	1233	14	14	6.63831	0	0
100217379	C1QTNF6	mRNA	8.38	8.57	0.17	0	84	86	2	0	6.59649	8.83021e-43	6.52142e-44
100156267	CLRN3	mRNA	1.14	1.09	0	0	22	20	0	0	6.57942	2.22437e-11	4.82971e-12
100625720	HRH2	mRNA	0.88	0.77	0.02	0	45	39	1	0	6.57942	1.13338e-21	1.47157e-22
100519790	GNGT1	mRNA	0.47	0.42	0	0	21	19	0	0	6.50903	6.46425e-11	1.44142e-11
100514315	KRT36	mRNA	0.45	0.45	0	0	20	20	0	0	6.50903	6.46425e-11	1.44142e-11
397430	COL8A1	mRNA	11.18	12.1	0.11	0.16	643	690	7	10	6.4801	0	0
100525077	RILP	mRNA	0.42	0	0	0	24.47	0	0.32	0	6.4439	4.16377e-07	1.23086e-07
100526076	PROK2	mRNA	1.11	0.88	0	0	21	17	0	0	6.43503	1.88272e-10	4.34455e-11
106507881	LOC106507881	mRNA	0.43	0.28	0	0	22	14	0	0	6.35703	5.57073e-10	1.3231e-10
100153376	ENPP5	mRNA	0.47	0.31	0	0	21	14	0	0	6.31638	9.60439e-10	2.31831e-10
100359352	HOXA13	mRNA	0.34	0.32	0	0	18	17	0	0	6.31638	9.60439e-10	2.31831e-10
100157515	MID2	mRNA	3.84	3.25	0.05	0.05	140	118	2	2	6.19833	3.00805e-65	1.40141e-66
100512142	ITGA1	mRNA	0.35	0.19	0	0.01	39	21	0	1	6.09399	5.22917e-16	8.67895e-17
733578	CLDN4	mRNA	91.63	96.15	1.33	1.45	1539	1683	27	27	6.08595	0	0
100627849	HOXB6	mRNA	28.86	27.74	0.28	0.57	817	782	9	18	6.07517	0	0
100521394	PFKP	mRNA	25.11	26.93	0.5	0.29	705	753	16	9	6.05302	0	0
100519174	SLC37A1	mRNA	0.43	0.45	0	0	15	14	0	0	6.04508	2.67192e-08	7.13289e-09
100523465	TMEM100	mRNA	1.63	1.94	0.06	0	24	29	1	0	5.91502	2.66627e-14	4.85755e-15
100516483	CHRM4	mRNA	19.08	18.55	0.34	0.29	1258.49	1216.57	25.86	21.12	5.90637	0	0
100522324	MCOLN2	mRNA	0.35	0.29	0	0	13	13	0	0	5.88754	1.45775e-07	4.13178e-08
100152934	TRPA1	mRNA	2.53	2.13	0.05	0.03	136	115	3	2	5.83672	8.02675e-64	3.8086e-65
100736584	TUBB4A	mRNA	33.91	34.57	0.5	0.73	882.84	896.48	15	21.3	5.80231	0	0
100514561	CDHR5	mRNA	1.95	1.86	0.04	0.04	49	49	1	1	5.80181	1.51478e-25	1.72319e-26
100738210	ENPP4	mRNA	3.59	3.35	0.06	0.05	228.17	211	4.9	4.11	5.79421	5.26029e-111	1.41681e-112
100515975	HOXD3	mRNA	30.2	31.37	0.53	0.62	1133	1171	23	26	5.74232	0	0
396585	CACNB4	mRNA	1.74	1.29	0.06	0	27	20	1	0	5.74169	8.18654e-13	1.62907e-13
100519331	GAS6	mRNA	5.13	5.02	0.15	0.04	118	115	4	1	5.72936	2.5044e-59	1.30764e-60
733666	KCNS3	mRNA	0.57	0.36	0	0	14	9	0	0	5.71066	8.1307e-07	2.47295e-07
100511893	NXPH1	mRNA	0.19	0.05	0	0	18	5	0	0	5.71066	8.1307e-07	2.47295e-07
100157221	RASGRF1	mRNA	0.2	0.14	0	0	13	10	0	0	5.71066	8.1307e-07	2.47295e-07
100134965	KCNG1	mRNA	2.84	2.38	0.04	0.04	73	63	1	1.99	5.69442	4.79187e-35	4.1605e-36
100152567	SCN5A	mRNA	1.62	1.41	0.01	0.05	146	125.99	1	5	5.68955	4.39659e-69	1.96103e-70
106504173	HOXA6	mRNA	20.91	16.78	0.34	0.4	1127.59	900.22	21	24	5.68095	0	0
100048946	RNASEL	mRNA	0.78	0.82	0	0.03	22	23	0	1	5.67895	2.60575e-12	5.3267e-13
100620523	OLFM1	mRNA	23.49	22.28	0.42	0.49	634	599	13	15	5.6477	0	0
106504637	KCTD8	mRNA	0.24	0.31	0	0	10	12	0	0	5.64653	1.4508e-06	4.52542e-07
100155464	KCNV1	mRNA	0.33	0.45	0	0	11	11	0	0	5.64653	1.4508e-06	4.52542e-07
100155403	HS3ST5	mRNA	0.44	0.44	0	0	12	10	0	0	5.64653	1.4508e-06	4.52542e-07
100520369	ATF7IP2	mRNA	0.26	0.23	0	0	12	10	0	0	5.64653	1.4508e-06	4.52542e-07
100154659	SPTB	mRNA	0.21	0.18	0.01	0	23	20	1	0	5.61337	8.27565e-12	1.75442e-12
100327037	WNT4	mRNA	0.45	0.68	0.03	0	17	26	1	0	5.61337	8.27565e-12	1.75442e-12
397638	CALCR	mRNA	10.09	9.41	0.25	0.16	395	364	11	7	5.58513	4.53913e-191	6.81876e-193
100155536	BMP6	mRNA	1.03	1.46	0.05	0	17	24	1	0	5.54465	2.66511e-11	5.82193e-12
100155360	ANKRD66	mRNA	0.63	0.53	0	0	11	9	0	0	5.50903	4.68741e-06	1.53486e-06
100516738	LSR	mRNA	7.42	6.39	0.08	0.23	169	145	2	6	5.48172	2.05882e-79	7.8069e-81
100518755	GALNTL6	mRNA	0.31	0.4	0	0.01	17	22	0	1	5.4725	8.63289e-11	1.94698e-11
100520512	LOC100520512	mRNA	2.42	1.69	0.06	0.03	158	110	4	3	5.44584	7.10416e-68	3.2157e-69
403333	CYP19A3	mRNA	0.33	0.47	0	0	7	12	0	0	5.43503	8.43405e-06	2.84567e-06
102165390	TP73	mRNA	0.44	0.3	0	0	11	8	0	0	5.43503	8.43405e-06	2.84567e-06
100312960	ANXA4	mRNA	35.67	35.04	0.77	0.89	321	316	8	9	5.41479	4.98817e-160	9.40791e-162
110257409	CHRNA4	mRNA	4.36	2.7	0.04	0.13	89	55	1	3	5.35703	7.29023e-37	6.10776e-38
100625166	CLDN1	mRNA	0.74	0.75	0	0	9	9	0	0	5.35703	1.52779e-05	5.30091e-06
100628033	HOXC11	mRNA	0.63	0.44	0.03	0	42	29	2	0	5.33685	1.08779e-18	1.58011e-19
100627409	FHAD1	mRNA	0.36	0.27	0.02	0	20	15	1	0	5.31638	9.24867e-10	2.23092e-10
100518282	EVX1	mRNA	1.14	0.24	0	0	14	3	0	0	5.27456	2.77945e-05	9.92333e-06
100155050	MGMT	mRNA	14.86	12.89	0.45	0.28	143	124	5	3	5.2478	2.91423e-67	1.32877e-68
100520336	NMUR1	mRNA	0.24	0.24	0	0	8	8	0	0	5.1871	5.08355e-05	1.86727e-05
397417	MT1A	mRNA	1.86	4.01	0	0	5	11	0	0	5.1871	5.08355e-05	1.86727e-05
404704	CD4	mRNA	0.94	1.16	0.03	0.03	29	35	1	1	5.1871	7.08483e-17	1.12478e-17
100512382	KCND2	mRNA	1.51	1.13	0.03	0.04	90	67	2	3	5.15979	7.71772e-40	6.01646e-41
100127144	PDE9A	mRNA	5.04	4.89	0.08	0.02	102.91	104.41	5.57	1.14	5.1365	3.1189e-52	1.87204e-53
100169702	PROX1	mRNA	2.19	2.65	0.04	0.11	189	212	3	10	5.13412	3.99302e-100	1.21289e-101
100037947	KCNA4	mRNA	2.67	2.37	0.08	0.07	212	187	7	6	5.12691	1.33873e-99	4.09301e-101
106510466	MAF	mRNA	7.21	6.31	0.28	0.15	92	83	4	2	5.05335	4.35789e-44	3.12328e-45
100525132	PDZD2	mRNA	0.14	0.1	0.01	0	17	12	1	0	5.04508	3.42978e-08	9.23211e-09
397492	DPP4	mRNA	1.49	2.02	0.11	0	37	50	3	0	5.04508	2.0059e-22	2.53807e-23
100736627	FAM19A4	mRNA	0.34	0.48	0.03	0	21	37	2	0	5.04508	2.62779e-15	4.52486e-16
100152055	NCF4	mRNA	0.29	0.27	0	0.02	15	14	0	1	5.04508	3.42978e-08	9.23211e-09
110257974	LOC110257974	mRNA	0.34	0.13	0	0	10.53	3.95	0	0	5.04309	0.000127759	4.93246e-05
100736928	STPG1	mRNA	1.92	2.35	0.07	0.04	47	59	2	2	4.91502	6.63932e-27	7.1837e-28
397072	C3	mRNA	3.13	2.7	0.1	0.1	170	146	6	6	4.90592	3.65387e-78	1.40971e-79
100520808	ARHGAP15	mRNA	0.1	0.35	0	0	3	10	0	0	4.88754	0.00031717	0.000128665
100152613	IP6K3	mRNA	0.27	0.25	0	0	7	6	0	0	4.88754	0.00031717	0.000128665
100518806	FEZF2	mRNA	0.28	0.18	0	0	8	5	0	0	4.88754	0.00031717	0.000128665
100525605	ENOX1	mRNA	0.31	0.51	0.03	0	11	15	1	0	4.88754	2.12703e-07	6.12801e-08
100134969	NFATC2	mRNA	0.83	0.59	0.04	0.01	62	42	3	1	4.88754	2.24009e-26	2.4801e-27
100520061	ATP2B3	mRNA	0.13	0.24	0	0.01	9	17	0	1	4.88754	2.12703e-07	6.12801e-08
403166	A2M	mRNA	2.92	2.04	0.14	0.03	152	106	8	2	4.8764	7.15731e-64	3.38659e-65
100522513	HOXB7	mRNA	18.02	18.97	0.69	0.57	251	264	11	9	4.8736	1.38808e-126	3.22424e-128
397457	EDNRA	mRNA	3.19	3.59	0.07	0.26	121	136	3	7	4.8708	1.31412e-63	6.27885e-65
100624867	PCBP3	mRNA	18.79	21.59	0.83	0.55	391	447	20	13	4.85351	3.04486e-205	4.33224e-207
100155709	RIN3	mRNA	0.97	0.69	0.02	0.04	44	31	1	2	4.83096	3.03516e-19	4.3084e-20
102166958	LOC102166958	mRNA	0.31	0.38	0.01	0.01	22	27	1	1	4.80181	6.26533e-13	1.23723e-13
100523270	PFKFB2	mRNA	0.51	0.55	0.04	0.05	44	53	2	2	4.78701	1.63267e-24	1.92428e-25
100514664	BEND4	mRNA	3.53	3.35	0.1	0.15	261	270	8	14	4.78024	1.12685e-129	2.5578e-131
448812	IGFBP3	mRNA	0.28	0.85	0	0	3	9	0	0	4.77206	0.00059182	0.000247855
397283	NEUROD1	mRNA	0.25	0.18	0	0	7	5	0	0	4.77206	0.00059182	0.000247855
100155338	HSPB8	mRNA	0.62	0.52	0.04	0	13	11	1	0	4.77206	7.24063e-07	2.19121e-07
100627932	HOXC6	mRNA	43.12	39.69	2.82	2.46	2402	2129	88	101	4.77047	0	0
100154759	HOXC4	mRNA	15.4	14.65	0.63	0.61	563	527	24	23	4.72262	2.80766e-264	2.95426e-266
100521613	NPTX2	mRNA	0.85	0.78	0.06	0	24	22	2	0	4.71066	3.9578e-12	8.18224e-13
100515642	PRRG3	mRNA	1.73	1.64	0.05	0.08	94	89	3	5	4.7028	4.59256e-45	3.23372e-46
100621378	TREX2	mRNA	0.33	0	0	0	11.4	0	0	0	4.69806	0.000856274	0.000368497
110255272	LOC110255272	mRNA	2.31	1.78	0.11	0.05	37.81	29	2	1	4.66413	4.61866e-17	7.27445e-18
100517374	BACE2	mRNA	0.32	0.26	0	0	6	5	0	0	4.64653	0.00110239	0.000480688
403330	CYP17A1	mRNA	0.46	0.17	0	0	8	3	0	0	4.64653	0.00110239	0.000480688
110261493	LOC110261493	mRNA	0.33	0.58	0	0	4	7	0	0	4.64653	0.00110239	0.000480688
100142670	PLIN5	mRNA	0.36	0.21	0	0	7	4	0	0	4.64653	0.00110239	0.000480688
100622474	MPV17L	mRNA	0.39	0.35	0	0.03	35	31	0	3	4.64653	7.61771e-17	1.21089e-17
100519994	CKMT1A	mRNA	0.41	0.41	0	0	5	6	0	0	4.64653	0.00110239	0.000480688
100516673	TMPRSS6	mRNA	0.21	0.12	0	0	7	4	0	0	4.64653	0.00110239	0.000480688
100737148	ERFE	mRNA	0.25	0.15	0	0	7	4	0	0	4.64653	0.00110239	0.000480688
100155870	PLEKHG3	mRNA	29.34	27.58	1.15	1.15	1455	1346	65	63	4.63883	0	0
100621918	SHISA3	mRNA	0.24	0.14	0	0	6.91	4	0	0	4.63468	0.00116521	0.000510391
100499568	HOXA5	mRNA	41.1	40.66	1.9	1.42	848.41	836.78	45	33	4.62039	0	0
100520976	SLC13A5	mRNA	4.85	5.21	0.33	0.18	391.76	421.7	21.78	16.28	4.60483	1.6502e-195	2.43527e-197
100522144	RCAN3	mRNA	1.34	1.52	0.03	0.09	40	45	1	3	4.59649	2.68914e-21	3.52003e-22
100624843	SLC29A4	mRNA	8.81	9.87	0.52	0.27	331	380	24	10	4.57334	1.65435e-170	2.89026e-172
100126286	KRT18	mRNA	11.14	11.65	0.49	0.5	159	166	8	8	4.5314	4.30164e-78	1.66816e-79
100524057	STK31	mRNA	0.15	0.1	0	0	6	4	0	0	4.50903	0.00205693	0.000938964
100520342	LOC100520342	mRNA	0.1	0.24	0	0	3	7	0	0	4.50903	0.00205693	0.000938964
100524360	DMRT2	mRNA	0.06	0.06	0	0	5	5	0	0	4.50903	0.00205693	0.000938964
100524637	ROBO3	mRNA	0.02	0.16	0	0	1	9	0	0	4.50903	0.00205693	0.000938964
100049663	EDN3	mRNA	0.36	0.12	0	0	6	4	0	0	4.50903	0.00205693	0.000938964
100523738	CHPT1	mRNA	16.65	19.17	0.89	0.67	256	294	16	12	4.48303	6.11025e-131	1.37077e-132
606743	ADORA1	mRNA	0.35	0.66	0	0.04	7	12	0	1	4.43503	1.59376e-05	5.5435e-06
100157925	S100A3	mRNA	0.75	0.93	0	0	4	5	0	0	4.35703	0.00386869	0.00184833
100518558	ISOC2	mRNA	0.68	1.07	0.11	0	7	11	1	0	4.35703	2.9787e-05	1.06633e-05
102167408	ADAMTS18	mRNA	0.1	0.05	0	0	6	3	0	0	4.35703	0.00386869	0.00184833
733636	HNF4A	mRNA	0.11	0.1	0	0	4	5	0	0	4.35703	0.00386869	0.00184833
397206	MGP	mRNA	1	0.79	0	0	5	4	0	0	4.35703	0.00386869	0.00184833
399501	ADRA2A	mRNA	0.3	0.37	0	0	4	5	0	0	4.35703	0.00386869	0.00184833
100126278	AQP5	mRNA	0.74	0.37	0	0	6	3	0	0	4.35703	0.00386869	0.00184833
100522322	TMEM82	mRNA	0.49	0.49	0	0.05	9	9	0	1	4.35703	2.9787e-05	1.06633e-05
100134956	UNC45B	mRNA	0.2	0.1	0	0	6	3	0	0	4.35703	0.00386869	0.00184833
102162664	FRMD7	mRNA	0.15	0.18	0	0	4	5	0	0	4.35703	0.00386869	0.00184833
100739594	HOXC8	mRNA	28.01	30.46	1.54	1.34	633	686	40	34	4.34288	0	0
100519210	SPHK1	mRNA	41.53	43.61	2.55	2.2	1127	1206	73	59	4.33068	0	0
396827	MT-2B	mRNA	26.62	26.44	1.06	1.64	86	87	4	6	4.2998	4.846e-41	3.69439e-42
100738282	RCAN2	mRNA	1.98	1.79	0.09	0.06	73	65	5	3	4.29563	6.34181e-33	5.81679e-34
100517619	TMEM176B	mRNA	20.15	22.29	0.83	1.4	237	262	12	17	4.29202	1.92713e-116	4.97372e-118
100515283	GM2A	mRNA	11.92	11.87	0.64	0.58	275	273	17	15	4.28513	1.10961e-127	2.54805e-129
106510295	HOXC9	mRNA	16.83	14.87	0.92	0.72	271	239	17	13	4.27456	9.64832e-119	2.43906e-120
100152718	VWA2	mRNA	0.11	0.1	0.01	0	8.83	8	1	0	4.26006	6.19297e-05	2.30039e-05
[truncated: 1,342 more rows]
